# Supplementary material for: Arabidopsis TRB Proteins Form Two Closely Related Complexes to Mediate H3K4me3 Demethylation and Transcriptional Repression
Source: Adv Sci (Weinh). 2025 Oct 5;12(47):e03420. doi: 10.1002/advs.202503420 (PMC12713088; doi:10.1002/advs.202503420)
Supplement: Supplementary file 2 — Supporting Information [file ADVS-12-e03420-s002.zip]

Archive with 7 entries (7 files):
- Supplemental Dataset 1.xlsx
- Supplemental Dataset 2.xlsx
- Supplemental Dataset 3.xlsx
- Supplemental Dataset 4.xlsx
- Supplemental Dataset 5.xlsx
- Supplemental Dataset 6.xlsx
- Supplemental Dataset 7.xlsx
