# Supplementary material for: Arabidopsis TRB Proteins Form Two Closely Related Complexes to Mediate H3K4me3 Demethylation and Transcriptional Repression
Source: Adv Sci (Weinh). 2025 Oct 5;12(47):e03420. doi: 10.1002/advs.202503420 (PMC12713088; doi:10.1002/advs.202503420)
Supplement: Supplementary file 2 — Supporting Information [file ADVS-12-e03420-s002.zip › Supplemental Dataset 1.xlsx]

## Sheet: Sheet1
Supplemental Dataset 1. Full list of co-purified proteins as determined by AP-MS in Arabidopsis plants.
Sample ID	Accession number	Protein description	Mascot score	MW	Matched queries	Matched peptides
HTH1-Flag/Col-0	IPI00535114	RBCL Ribulose bisphosphate carboxylase large chain	17786	52922	539	39
	IPI00516234	AT5G08690 ATP synthase subunit beta-2, mitochondrial	9416	59676	158	26
	IPI00518163	RCA Isoform Short of Ribulose bisphosphate carboxylase/oxygenase activase, chloroplastic	8585	49069	139	24
	IPI00517335	LOS1 Elongation factor EF-2	8039	94185	161	39
	IPI00525776	PB ATP synthase subunit beta, chloroplastic	7836	53900	160	32
	IPI00520474	RABE1b Elongation factor Tu, chloroplastic	7816	51598	176	21
	IPI00527494	GAPC1 Glyceraldehyde-3-phosphate dehydrogenase, cytosolic	7495	36891	155	25
	IPI00518090	GAPC2 GAPC2 (GLYCERALDEHYDE-3-PHOSPHATE DEHYDROGENASE C2); NAD or NADH binding / binding / catalytic/ glyceraldehyde-3-phosphate dehydrogenase (phosphorylating)/ glyceraldehyde-3-phosphate dehydrogenase	7316	36890	151	26
	IPI00522440	ATMS1 5-methyltetrahydropteroyltriglutamate--homocysteine methyltransferase	6601	84304	152	41
	IPI00532664	AT4G10320 isoleucyl-tRNA synthetase, putative / isoleucine--tRNA ligase, putative	6412	135399	139	50
	IPI00540632	ATPA ATP synthase subunit alpha, chloroplastic	5919	55294	133	28
	IPI00543293	HSC70-1 Heat shock cognate 70 kDa protein 1	5425	71313	120	36
	IPI00537303	GAPA Glyceraldehyde-3-phosphate dehydrogenase A, chloroplastic	5406	42463	121	19
	IPI00525001	TUB2;TUB3 Tubulin beta-2/beta-3 chain	5317	50701	133	21
	IPI00525561	TGG2 Isoform 1 of Myrosinase 2	5299	62692	114	22
	IPI00539093	TUB8 Tubulin beta-8 chain	5178	50574	126	22
	IPI00785805	ATP1 ATP synthase subunit alpha, mitochondrial	5165	55011	126	25
	IPI00545413	TUB7 Tubulin beta-7 chain	5157	50714	123	22
	IPI00521974	BGLU18 Beta-glucosidase 18	5131	60421	114	22
	IPI00542050	TUB4 Tubulin beta-4 chain	5020	49791	122	20
	IPI00517561	TUB9 Tubulin beta-9 chain	4879	49626	119	20
	IPI00520226	TUA6 Tubulin alpha-6 chain	4784	49506	90	16
	IPI00547933	TUA4;TUA2 Tubulin alpha-2/alpha-4 chain	4736	49509	90	16
	IPI00527690	AT3G11130 clathrin heavy chain, putative	4564	193122	106	52
	IPI00544808	AT3G08530 clathrin heavy chain, putative	4395	193148	98	53
	IPI00525922	VHA-A V-type proton ATPase catalytic subunit A	4278	68769	89	34
	IPI00544582	GAPA-2 Glyceraldehyde 3-phosphate dehydrogenase A subunit 2	4214	42820	90	16
	IPI00533497	PYK10 Beta-glucosidase 23	4143	59683	90	28
	IPI00524611	ACT7 Actin-7	3900	41709	84	20
	IPI00516743	TUB5 Tubulin beta-5 chain	3733	50310	106	20
	IPI00517861	AT3G52930 fructose-bisphosphate aldolase, putative	3631	38516	65	20
	IPI00525237	CPN60A RuBisCO large subunit-binding protein subunit alpha, chloroplastic	3623	62034	77	21
	IPI00529143	TUA3;TUA5 Tubulin alpha-3/alpha-5 chain	3560	49622	67	14
	IPI00535976	CLPC1 Chaperone protein ClpC1, chloroplastic	3350	103388	77	44
	IPI00545934	TUB6 Tubulin beta-6 chain	3343	50553	91	19
	IPI00541680	GAPB Glyceraldehyde-3-phosphate dehydrogenase B, chloroplastic	3342	47630	70	20
	IPI00538733	AT2G40660 tRNA-binding region domain-containing protein	3340	42062	62	21
	IPI00533814	MBP2 Myrosinase-binding protein-like protein	3215	69623	62	20
	IPI00521816	AT5G26710 F21E10.12 protein	3173	82015	84	41
	IPI00537910	BGLU44 Beta-glucosidase 44	3100	58946	72	26
	IPI00543340	AT3G09440 Heat shock cognate 70 kDa protein 3	3069	71103	71	28
	IPI00532889	MS2 AtMS2; 5-methyltetrahydropteroyltriglutamate-homocysteine S-methyltransferase/ methionine synthase	3058	84531	75	27
	IPI00538456	JR1 Myrosinase-binding protein-like At3g16470	3034	48467	57	16
	IPI00527125	ATRSP41 ATRSP41; RNA binding / nucleic acid binding / nucleotide binding	2969	41344	70	13
	IPI00523903	AT5G02490 Heat shock cognate 70 kDa protein 2	2956	71342	62	22
	IPI00547631	CAB1 Chlorophyll a-b binding protein 1, chloroplastic	2929	28223	113	10
	IPI00535199	HSP93-III Chaperone protein ClpC2, chloroplastic	2914	105674	60	33
	IPI00534087	HSP81-3 Heat shock protein 90-3	2867	80002	71	36
	IPI00524040	ACT8 Actin-8	2775	41836	68	20
	IPI00537782	AT3G60750 Transketolase-like protein	2745	81424	73	23
	IPI00518426	AT3G14415 Peroxisomal (S)-2-hydroxy-acid oxidase GLO2	2723	40281	63	20
	IPI00528534	AT3G14420 Isoform 1 of Peroxisomal (S)-2-hydroxy-acid oxidase GLO1	2682	40316	65	21
	IPI00539775	MPPBETA Isoform 1 of Probable mitochondrial-processing peptidase subunit beta	2656	59123	50	22
	IPI00520882	AT3G08590 Probable 2,3-bisphosphoglycerate-independent phosphoglycerate mutase 2	2645	60726	47	21
	IPI00543798	AT1G57720 Probable elongation factor 1-gamma 2	2642	46370	51	19
	IPI00535490	PGK1 Phosphoglycerate kinase 1, chloroplastic	2610	50081	73	21
	IPI00525302	ATPC1 ATP synthase gamma chain 1, chloroplastic	2608	40886	62	16
	IPI00530767	EIF4A1 Eukaryotic initiation factor 4A-1	2606	46675	65	25
	IPI00523587	CA2 Carbonic anhydrase 2, chloroplastic	2573	28326	57	15
	IPI00522023	EIF4A-2 Eukaryotic initiation factor 4A-2	2489	46733	61	22
	IPI00548522	LOX2 Lipoxygenase 2, chloroplastic	2488	101982	61	32
	IPI00521495	AT5G07090 40S ribosomal protein S4-2	2472	29855	62	21
	IPI00526519	AT2G28720 Histone H2B.3	2465	16519	67	9
	IPI00991347	EIF4A1 Eukaryotic translation initiation factor 4A1	2446	46108	64	25
	IPI00523081	AT1G20260 V-type proton ATPase subunit B3	2432	54278	50	21
	IPI00530785	LHB1B2 LHB1B2; chlorophyll binding	2430	28036	100	10
	IPI00545444	AT5G58420 40S ribosomal protein S4-3	2421	29797	62	21
	IPI00536966	MTO3 S-adenosylmethionine synthase 4	2396	42769	44	18
	IPI00548618	AT1G07930;AT1G07940;AT5G60390;AT1G07920 Elongation factor 1-alpha	2371	107107	57	13
	IPI00538017	ACT11 Actin-11	2336	41648	58	16
	IPI00529426	HTB4 Histone H2B.11	2318	16439	69	11
	IPI00518864	AT1G04410 Malate dehydrogenase, cytoplasmic 1	2317	35548	54	11
	IPI00536454	PSAT Phosphoserine aminotransferase, chloroplastic	2314	47329	61	19
	IPI00518377	VDAC3 Mitochondrial outer membrane protein porin 2	2302	29193	48	12
	IPI00530497	HTB2 Histone H2B.10	2281	15723	66	10
	IPI00518637	AT5G35200 Putative clathrin assembly protein At5g35200	2203	61141	43	14
	IPI00535704	ACT12 Actin-12	2202	41768	52	14
	IPI00533962	AT4G38510 V-type proton ATPase subunit B2	2197	54271	44	19
	IPI00542248	AT3G09630 60S ribosomal protein L4-1	2169	44674	46	13
	IPI00526247	BIP2 Luminal-binding protein 2	2164	73516	54	22
	IPI00547451	AT2G37470 Histone H2B.4	2147	15072	65	10
	IPI00522684	BIP1 Luminal-binding protein 1	2124	73584	54	22
	IPI00535813	ACT1;ACT3 Actin-1	2123	41771	52	15
	IPI00535216	LHCB5 Chlorophyll a-b binding protein CP26, chloroplastic	2123	30138	56	13
	IPI00535697	LHB1B1 LHB1B1; chlorophyll binding	2113	28152	79	10
	IPI00547045	ESM1 GDSL esterase/lipase ESM1	2111	44032	47	11
	IPI00526310	LOS2 Bifunctional enolase 2/transcriptional activator	2044	47689	44	16
	IPI00536892	AT2G36460 fructose-bisphosphate aldolase, putative	1956	38363	35	15
	IPI00538762	VDAC2 VDAC2 (VOLTAGE DEPENDENT ANION CHANNEL 2); voltage-gated anion channel	1952	29576	41	15
	IPI00535301	AT3G53650 Histone H2B.8	1943	15215	53	7
	IPI00536025	GLDP1 Glycine dehydrogenase [decarboxylating] 2, mitochondrial	1942	112853	43	25
	IPI00539942	ADL6 Dynamin-2A	1933	99106	39	26
	IPI00536287	APX1 L-ascorbate peroxidase 1, cytosolic	1905	27544	43	11
	IPI00931032	- AT1G56070 protein	1904	23607	48	13
	IPI00520838	AT1G07660;AT3G45930;AT1G07820;AT5G59690;AT5G59970;AT3G46320;AT3G53730;HIS4 Histone H4	1880	11402	60	11
	IPI00545323	ADK1 Isoform 1 of Adenosine kinase 1	1874	37812	37	13
	IPI00523994	HPR HPR; glycerate dehydrogenase/ poly(U) binding	1871	42221	41	16
	IPI00530695	AT1G56190 Phosphoglycerate kinase 2, chloroplastic	1843	49908	43	17
	IPI00521292	AT5G02870 60S ribosomal protein L4-2	1824	44694	40	13
	IPI00518464	CA1 Isoform 3 of Carbonic anhydrase, chloroplastic	1813	29485	45	13
	IPI00543772	FLR1 FLR1; enzyme inhibitor/ transcription factor binding	1795	35785	41	13
	IPI00531081	AT1G09780 2,3-bisphosphoglycerate-independent phosphoglycerate mutase 1	1788	60542	31	14
	IPI00534852	GS2 Glutamine synthetase, chloroplastic/mitochondrial	1783	47381	41	14
	IPI00538278	AT1G11860 Aminomethyltransferase, mitochondrial	1770	44417	40	15
	IPI00526162	VSP1 Vegetative storage protein 1	1769	30243	39	10
	IPI00523172	emb1138 Isoform 2 of DEAD-box ATP-dependent RNA helicase 3, chloroplastic	1741	80951	43	29
	IPI00516284	AT1G09640 Probable elongation factor 1-gamma 1	1715	46631	39	14
	IPI00524653	GGT1 GGT1 (GLUTAMATE:GLYOXYLATE AMINOTRANSFERASE); L-alanine:2-oxoglutarate aminotransferase/ glycine:2-oxoglutarate aminotransferase	1710	53267	32	19
	IPI00545903	SAM1 S-adenosylmethionine synthase 1	1699	43131	30	13
	IPI00526529	ATP3 ATP synthase subunit gamma, mitochondrial	1696	35426	36	14
	IPI00543566	mMDH1 Malate dehydrogenase 1, mitochondrial	1688	35782	34	10
	IPI00546705	AT1G51980 Probable mitochondrial-processing peptidase subunit alpha-1	1685	54368	40	17
	IPI00539020	RBCS1A Ribulose bisphosphate carboxylase small chain 1A, chloroplastic	1682	20203	50	10
	IPI00540396	AGT Serine--glyoxylate aminotransferase	1674	44180	32	11
	IPI00540521	CAD9 Isoform 1 of Probable cinnamyl alcohol dehydrogenase 9	1669	38909	30	11
	IPI00544292	CPN60B RuBisCO large subunit-binding protein subunit beta, chloroplastic	1656	63770	38	20
	IPI00517420	VAR1 ATP-dependent zinc metalloprotease FTSH 5, chloroplastic	1655	75185	28	18
	IPI00517953	EMB2296 60S ribosomal protein L8-1	1653	27842	43	9
	IPI00541448	FBA2 Probable fructose-bisphosphate aldolase 2, chloroplastic	1646	42961	39	15
	IPI00527972	MAT3 S-adenosylmethionine synthase 3	1637	42471	32	14
	IPI00523477	AT5G38420 Ribulose bisphosphate carboxylase small chain 2B, chloroplastic	1636	20337	54	9
	IPI00540791	DL1 Isoform 1 of Dynamin-related protein 1A	1612	68130	66	27
	IPI00547971	VDAC1 Mitochondrial outer membrane protein porin 1	1607	29407	37	15
	IPI00548138	AT2G17630 phosphoserine aminotransferase, putative	1605	46604	48	17
	IPI00520322	VSP2 Vegetative storage protein 2	1595	29824	33	7
	IPI00524759	GER3 Germin-like protein subfamily 3 member 3	1594	21822	39	4
	IPI00528669	AT5G20950 glycosyl hydrolase family 3 protein	1592	67883	38	18
	IPI00524343	MDH Malate dehydrogenase, chloroplastic	1590	42379	33	14
	IPI00536803	NIT1 Nitrilase 1	1582	38128	34	14
	IPI00519475	ACLB-1 ATP-citrate synthase beta chain protein 1	1562	65772	32	15
	IPI00525727	SHM1 Serine hydroxymethyltransferase, mitochondrial	1559	57364	45	24
	IPI00518793	TOC75-III Protein TOC75-3, chloroplastic	1542	89133	34	21
	IPI00539225	GLU1 Isoform 1 of Ferredoxin-dependent glutamate synthase 1, chloroplastic	1524	179807	42	31
	IPI00532111	P40 40S ribosomal protein Sa-1	1503	32271	32	9
	IPI00546779	AT3G20820 leucine-rich repeat family protein	1503	39837	34	15
	IPI00523748	AT5G07030 aspartic-type endopeptidase	1497	48663	33	14
	IPI00541863	XYL1 Alpha-xylosidase	1495	102333	33	18
	IPI00544500	DL3 Dynamin-2B	1492	100167	31	20
	IPI00542481	LHCB2.2 Photosystem II light harvesting complex gene 2.2	1477	28602	52	8
	IPI00519410	AT3G13470 chaperonin, putative	1471	63302	36	19
	IPI00526113	HA1 ATPase 1, plasma membrane-type	1468	104158	37	24
	IPI00529348	SAM-2 S-adenosylmethionine synthase 2	1454	43228	24	12
	IPI00537093	ACLB-2 ATP-citrate synthase beta chain protein 2	1453	65786	28	13
	IPI00530828	AT4G21650 subtilase family protein	1451	81429	28	13
	IPI00538665	PGK PGK (PHOSPHOGLYCERATE KINASE); phosphoglycerate kinase	1450	42105	31	14
	IPI00523186	AT4G36130 60S ribosomal protein L8-3	1432	27931	40	9
	IPI00535929	LHCB2.1 Photosystem II light harvesting complex gene 2.1	1422	28631	52	8
	IPI00534033	RPL5B 60S ribosomal protein L5-2	1421	34416	31	7
	IPI00517961	AT3G09200 60S acidic ribosomal protein P0-2	1419	34112	39	12
	IPI00521681	XW6 40S ribosomal protein S2-1	1414	30722	42	12
	IPI00524816	ATARCA Isoform 1 of Guanine nucleotide-binding protein subunit beta-like protein A	1409	35725	31	14
	IPI00534849	PMDH2 Malate dehydrogenase, glyoxysomal	1402	37346	26	9
	IPI00522086	TGG1 Isoform 2 of Myrosinase 1	1402	51448	41	17
	IPI00523988	AT1G54010 GDSL esterase/lipase At1g54010	1398	43116	30	11
	IPI00548063	ATL5 60S ribosomal protein L5-1	1398	34337	32	9
	IPI00545250	AT1G33120;PGY2 60S ribosomal protein L9-1	1398	22004	29	12
	IPI00522495	TUA1 Tubulin alpha-1 chain	1387	49768	20	7
	IPI00538176	AT1G71695 Peroxidase 12	1368	39534	26	9
	IPI00549121	TPI Triosephosphate isomerase, cytosolic	1365	27152	26	10
	IPI00548101	CRB Uncharacterized protein At1g09340, chloroplastic	1363	42593	37	16
	IPI00518805	FTSH1 ATP-dependent zinc metalloprotease FTSH 1, chloroplastic	1362	76712	25	16
	IPI00520655	AT1G47980 unknown protein	1352	34272	29	13
	IPI00539206	cICDH Cytosolic NADP+-dependent isocitrate dehydrogenase	1345	45717	31	18
	IPI00529487	HA2 ATPase 2, plasma membrane-type	1306	104335	32	21
	IPI00533598	AT2G41840 40S ribosomal protein S2-3	1289	30859	43	14
	IPI00547341	PETA Apocytochrome f	1288	35335	37	12
	IPI00527713	MEE58 Adenosylhomocysteinase 1	1270	53344	29	14
	IPI00549111	FBA1 Probable fructose-bisphosphate aldolase 1, chloroplastic	1242	42904	34	13
	IPI00548350	AT4G26530 fructose-bisphosphate aldolase, putative	1234	38270	22	9
	IPI00532189	LHCA3 Photosystem I light harvesting complex gene 3	1226	29163	29	6
	IPI00531199	NPQ4 Photosystem II 22 kDa protein, chloroplastic	1224	27990	24	8
	IPI00541826	AT3G16460 jacalin lectin family protein	1213	72430	23	16
	IPI00546691	AAC1 ADP,ATP carrier protein 1, mitochondrial	1204	41449	38	14
	IPI00517438	AT1G74470 Geranylgeranyl diphosphate reductase, chloroplastic	1196	51805	33	15
	IPI00518373	ARFA1F ADP-ribosylation factor A1F	1196	20610	20	9
	IPI00657126	CAT3 CAT3 (CATALASE 3); catalase	1191	55932	33	17
	IPI00520784	AT1G23410 Ubiquitin-40S ribosomal protein S27a-1	1190	17660	30	7
	IPI00540778	RP1 Putative uncharacterized protein At1g43170	1173	63315	27	10
	IPI00529641	ATIM ATIM	1171	128822	76	1
	IPI00547533	CDC48 Cell division control protein 48 homolog A	1165	89337	34	21
	IPI00548397	ATPH ATP synthase subunit c, chloroplastic	1162	7971	12	1
	IPI00538961	RGP1 UDP-arabinopyranose mutase 1	1135	40602	31	9
	IPI00542361	mtHsc70-1 mtHsc70-1 (mitochondrial heat shock protein 70-1); ATP binding	1129	73030	31	20
	IPI00548920	CLPP4 ATP-dependent Clp protease proteolytic subunit 4, chloroplastic	1129	31478	23	4
	IPI00520967	RGP2 UDP-arabinopyranose mutase 2	1119	40864	30	9
	IPI00524577	AT5G20290 40S ribosomal protein S8-1	1114	24978	22	11
	IPI00543838	PBP1 PBP1 (PYK10-BINDING PROTEIN 1); copper ion binding	1114	32138	33	12
	IPI00527877	AT3G47800 aldose 1-epimerase family protein	1114	39689	23	9
	IPI00544923	EMB3010 40S ribosomal protein S6-2	1109	28144	19	9
	IPI00543019	RHM1 Probable rhamnose biosynthetic enzyme 1	1105	75324	29	14
	IPI00518863	AT5G44020 acid phosphatase class B family protein	1103	31037	24	8
	IPI00539726	TOC159 Translocase of chloroplast 159, chloroplastic	1098	160721	23	11
	IPI00523164	ADK2 Adenosine kinase 2	1091	37822	26	12
	IPI00537282	PSBD Photosystem II D2 protein	1083	39522	20	6
	IPI00538129	MBP1 Myrosinase-binding protein-like At1g52040	1081	50136	24	15
	IPI00533295	GRF1 14-3-3-like protein GF14 chi	1070	29913	33	17
	IPI00535110	JAL23 Myrosinase-binding protein-like At2g39330	1070	50412	23	15
	IPI00521837	AT1G01300 aspartyl protease family protein	1068	52142	24	9
	IPI00529620	P5CS1 Delta-1-pyrroline-5-carboxylate synthase A	1058	77654	22	16
	IPI00533679	HTA7 Probable histone H2A.5	1053	15899	22	4
	IPI00527600	PSBC photosystem II 44 kDa protein	1051	51835	23	11
	IPI00546896	PKT3 3-ketoacyl-CoA thiolase 2, peroxisomal	1048	48548	22	7
	IPI00531287	cpHsc70-1 cpHsc70-1 (chloroplast heat shock protein 70-1); ATP binding	1035	76461	19	13
	IPI00516350	PRK Phosphoribulokinase, chloroplastic	1030	44436	30	10
	IPI00545483	AT5G19760 dicarboxylate/tricarboxylate carrier	1027	31891	25	9
	IPI00532971	SHM4 SHM4 (serine hydroxymethyltransferase 4); catalytic/ glycine hydroxymethyltransferase/ pyridoxal phosphate binding	1027	51685	23	14
	IPI00526542	AT1G72730 Eukaryotic initiation factor 4A-3	1023	46741	28	14
	IPI00541866	mMDH2 Malate dehydrogenase 2, mitochondrial	1020	35853	19	7
	IPI00525451	HAP6 HAP6 (HAPLESS 6); dolichyl-diphosphooligosaccharide-protein glycotransferase	1019	74622	23	18
	IPI00542973	PHB3 ATPHB3	1014	30381	22	10
	IPI00537691	AT4G34450 Coatomer subunit gamma	1011	98429	20	17
	IPI00543463	AT5G43330 Malate dehydrogenase, cytoplasmic 2	1006	35652	24	5
	IPI00520641	CAT2 Catalase-2	1002	56895	27	14
	IPI00521845	MTHSC70-2 MTHSC70-2 (MITOCHONDRIAL HSP70 2); ATP binding	1000	72946	24	16
	IPI00538374	AT2G24200 Leucine aminopeptidase 1	999	54475	16	11
	IPI00542953	HXK1 Hexokinase-1	996	53673	27	17
	IPI00538963	AT5G16130 40S ribosomal protein S7-3	990	22047	24	11
	IPI00523129	PSAD-1 Photosystem I reaction center subunit II-1, chloroplastic	988	22584	30	12
	IPI00518620	AT3G32980 Peroxidase 32	987	38822	25	8
	IPI00546467	VAR2 ATP-dependent zinc metalloprotease FTSH 2, chloroplastic	978	74111	23	13
	IPI00519969	GRF10 GRF10 (GENERAL REGULATORY FACTOR 10); ATP binding / protein binding / protein phosphorylated amino acid binding	976	28550	24	14
	IPI00543169	GLYR1 GLYR1 (GLYOXYLATE REDUCTASE 1); 3-hydroxybutyrate dehydrogenase/ phosphogluconate dehydrogenase	965	30672	20	8
	IPI00529344	rpl2;RPL2.2;RPL2.1 50S ribosomal protein L2, chloroplastic	963	29846	14	4
	IPI00528026	AT2G44120 60S ribosomal protein L7	958	28502	29	16
	IPI00518769	GF14 PHI 14-3-3-like protein GF14 phi	958	30175	27	15
	IPI00526682	GLDP2 Glycine dehydrogenase [decarboxylating] 1, mitochondrial	952	113703	23	14
	IPI00524881	DL1C Dynamin-related protein 1C	952	68680	30	16
	IPI00541557	KAS I Isoform 1 of 3-oxoacyl-[acyl-carrier-protein] synthase I, chloroplastic	936	50381	16	10
	IPI00548475	AT2G34480 60S ribosomal protein L18a-2	936	21293	29	13
	IPI00540685	TIC110 TIC110	923	112051	20	16
	IPI00546564	MGP1 Probable ATP synthase 24 kDa subunit, mitochondrial	922	27579	22	11
	IPI00517027	GRF6 Isoform 1 of 14-3-3-like protein GF14 lambda	917	27958	23	10
	IPI00546182	SAR1B GTP-binding protein SAR1B	911	21972	19	8
	IPI00530233	ALDH11A3 NADP-dependent glyceraldehyde-3-phosphate dehydrogenase	910	53026	24	9
	IPI00544876	SBPASE Sedoheptulose-1,7-bisphosphatase, chloroplastic	909	42388	20	11
	IPI00533886	PIP1C Aquaporin PIP1-3	905	30613	18	4
	IPI00536778	PIP1B Aquaporin PIP1-2	894	30578	18	3
	IPI00538077	AT4G29270 acid phosphatase class B family protein	892	28728	19	8
	IPI00521990	PIP1;4 Probable aquaporin PIP1-4	890	30673	17	4
	IPI00546817	RAB1C Ras-related protein RABD2c	890	22304	19	6
	IPI00536876	AT2G20360 NADH dehydrogenase [ubiquinone] 1 alpha subcomplex subunit 9, mitochondrial	886	43908	26	15
	IPI00539171	AT2G45820 Remorin	878	20955	17	10
	IPI00520920	SAR2 GTP-binding protein SAR1A	876	22016	17	8
	IPI00538864	RPS6 40S ribosomal protein S6-1	873	28350	16	8
	IPI00522138	MUM4 Probable rhamnose biosynthetic enzyme 2	872	75178	17	9
	IPI00545883	PSBO1 Oxygen-evolving enhancer protein 1-1, chloroplastic	871	35121	23	11
	IPI00533630	AT3G58610 Ketol-acid reductoisomerase, chloroplastic	868	63772	15	7
	IPI00544875	MTHFR1 Isoform 1 of Methylenetetrahydrofolate reductase 1	866	66246	23	16
	IPI00517524	GRF2 14-3-3-like protein GF14 omega	861	29144	27	13
	IPI00521040	RCI3 Peroxidase 3	858	34884	12	7
	IPI00541951	TUF V-type proton ATPase subunit E1	855	26044	24	13
	IPI00545635	PGM3 Probable phosphoglucomutase, cytoplasmic 1	852	63131	20	15
	IPI00542059	AT2G31610 40S ribosomal protein S3-1	852	27502	27	14
	IPI00525264	C4H Trans-cinnamate 4-monooxygenase	852	57756	23	16
	IPI00521186	AT5G38430 Ribulose bisphosphate carboxylase small chain 1B, chloroplastic	851	20273	38	9
	IPI00539947	AT3G61260 Uncharacterized protein At3g61260	850	23130	15	7
	IPI00545262	AT3G29360 Probable UDP-glucose 6-dehydrogenase 1	843	53139	15	10
	IPI00532772	GSR2 Glutamine synthetase cytosolic isozyme 1-2	841	39183	24	9
	IPI00538194	AT2G44060 late embryogenesis abundant family protein / LEA family protein	840	36014	22	13
	IPI00545756	NAGK Acetylglutamate kinase, chloroplastic	839	36572	16	10
	IPI00520872	AT3G04840 40S ribosomal protein S3a-1	832	29832	22	10
	IPI00527089	SAHH2 Adenosylhomocysteinase 2	831	53125	18	9
	IPI00538115	GRF3 14-3-3-like protein GF14 psi	827	28588	26	13
	IPI00528189	EMB1467 EMB1467 (embryo defective 1467); NADH dehydrogenase (ubiquinone)/ NADH dehydrogenase/ electron carrier/ iron-sulfur cluster binding / oxidoreductase/ oxidoreductase, acting on NADH or NADPH	826	81130	21	14
	IPI00548989	NOP56 NOP56	826	58636	23	12
	IPI00529095	CDPK6 Calcium-dependent protein kinase 3	824	59299	19	11
	IPI00530401	PPC2 Phosphoenolpyruvate carboxylase 2	824	109684	21	19
	IPI00533424	AT3G44330 unknown protein	820	62164	18	13
	IPI00533044	PGM2 Probable phosphoglucomutase, cytoplasmic 2	819	63442	18	12
	IPI00545039	PHS2 Alpha-glucan phosphorylase, H isozyme	818	95100	14	13
	IPI00518644	APS1 ATP sulfurylase 1, chloroplastic	817	51427	18	11
	IPI00516813	LHCA1 Chlorophyll a-b binding protein 6, chloroplastic	815	25979	15	5
	IPI00540216	CAC3 Acetyl-coenzyme A carboxylase carboxyl transferase subunit alpha, chloroplastic	815	85253	17	14
	IPI00538502	MAB1 Pyruvate dehydrogenase E1 component subunit beta, mitochondrial	814	39151	16	8
	IPI00540742	PSBP-1 Isoform 1 of Oxygen-evolving enhancer protein 2-1, chloroplastic	814	28078	13	7
	IPI00529975	PSBB Photosystem II CP47 chlorophyll apoprotein	809	56001	22	13
	IPI00528982	AT5G25460 unknown protein	799	39953	22	11
	IPI00536436	ATPF ATP synthase subunit b, chloroplastic	796	21044	15	9
	IPI00549013	PORB Protochlorophyllide reductase B, chloroplastic	792	43332	21	10
	IPI00545384	AT1G63770 peptidase M1 family protein	790	106039	16	13
	IPI00542715	LHCB4.1 Chlorophyll a-b binding protein CP29.1, chloroplastic	785	31120	19	7
	IPI00537995	ANNAT1 Annexin D1	781	36182	18	10
	IPI00546934	PSBA Photosystem Q(B) protein	780	38911	15	5
	IPI00527953	AT3G53870 40S ribosomal protein S3-2	779	27332	26	14
	IPI00519564	AT3G02360 6-phosphogluconate dehydrogenase family protein	777	53544	19	11
	IPI00539561	CNX1 Calnexin homolog 1	776	60448	18	12
	IPI00526535	AT3G11630 2-Cys peroxiredoxin BAS1, chloroplastic	775	29074	16	7
	IPI00547100	AT5G11420 unknown protein	774	39615	20	7
	IPI00530001	GRF5 14-3-3-like protein GF14 upsilon	771	30163	26	14
	IPI00545226	AIM1 Peroxisomal fatty acid beta-oxidation multifunctional protein AIM1	769	77809	18	11
	IPI00535564	AT3G62870 60S ribosomal protein L7a-2	769	29016	23	12
	IPI00524027	SHD Endoplasmin homolog	766	94146	22	19
	IPI00530400	CaS Calcium sensing receptor, chloroplastic	766	41260	16	10
	IPI00519769	PSBO2 Oxygen-evolving enhancer protein 1-2, chloroplastic	765	34998	22	11
	IPI00540997	PIP1A Aquaporin PIP1-1	763	30669	16	3
	IPI00539263	2-Cys Prx B 2-Cys peroxiredoxin BAS1-like, chloroplastic	758	29761	18	7
	IPI00549123	AT2G47610 60S ribosomal protein L7a-1	757	29111	22	12
	IPI00532440	PSAE-1 Photosystem I reaction center subunit IV A, chloroplastic	755	14958	15	8
	IPI00516583	ALDH3F1 Aldehyde dehydrogenase family 3 member F1	752	53581	17	11
	IPI00525835	GRF8 Isoform 1 of 14-3-3-like protein GF14 kappa	751	28011	20	10
	IPI00532609	AT1G34030;PFL;RPS18C 40S ribosomal protein S18	749	17534	13	5
	IPI00539195	FTSH8 ATP-dependent zinc metalloprotease FTSH 8, chloroplastic	746	73153	17	8
	IPI00534442	GAD2 Glutamate decarboxylase 2	745	56105	16	7
	IPI00520415	APX3 L-ascorbate peroxidase 3, peroxisomal	745	31552	19	9
	IPI00525921	AT2G44640 unknown protein	744	49800	20	13
	IPI00531214	PHB2 ATPHB2	744	31791	16	9
	IPI00517001	RPT5A 26S protease regulatory subunit 6A homolog A	743	47450	18	10
	IPI00532969	HTA6 Probable histone H2A.7	742	15956	23	5
	IPI00544214	AT2G01250 60S ribosomal protein L7-2	740	28153	28	16
	IPI00541694	PPC1 Phosphoenolpyruvate carboxylase 1	736	110217	20	18
	IPI00542797	PTAC16 PTAC16 (PLASTID TRANSCRIPTIONALLY ACTIVE 16); binding / catalytic	736	54325	18	10
	IPI00520908	CAT1 Catalase-1	734	56726	20	10
	IPI00532701	OEP16-1 ATOEP16-1 (OUTER PLASTID ENVELOPE PROTEIN 16-1); P-P-bond-hydrolysis-driven protein transmembrane transporter/ protein transporter	733	15472	12	5
	IPI00543590	ACO3 Aconitate hydratase 2, mitochondrial	731	108133	17	12
	IPI00544889	GAMMA CA2 GAMMA CA2 (GAMMA CARBONIC ANHYDRASE 2); carbonate dehydratase	729	30047	15	10
	IPI00541790	AT5G33370 Isoform 1 of GDSL esterase/lipase At5g33370	727	40333	21	9
	IPI00516217	AT2G19730 60S ribosomal protein L28-1	726	15886	12	5
	IPI00549006	DET3 V-type proton ATPase subunit C	724	42593	18	12
	IPI00544081	ATJ3 Chaperone protein dnaJ 3	724	46415	17	11
	IPI00545792	UBA1 Ubiquitin-activating enzyme E1 1	722	120175	16	11
	IPI00527830	UGP1 Probable UTP--glucose-1-phosphate uridylyltransferase 2	719	51706	17	14
	IPI00542919	AT1G19480 F18O14.25	717	145435	16	6
	IPI00532781	AT5G27850 60S ribosomal protein L18-3	715	20954	20	9
	IPI00543486	AT1G09620 ATP binding / aminoacyl-tRNA ligase/ leucine-tRNA ligase/ nucleotide binding	715	123372	16	10
	IPI00520505	HSP60-2 Chaperonin CPN60-like 1, mitochondrial	715	61939	20	16
	IPI00518961	CPHSC70-2EAT SHOCK PROTEIN 70-2 CPHSC70-2EAT SHOCK PROTEIN 70-2 (CHLOROPLAST HEAT SHOCK PROTEIN 70-2); ATP binding / unfolded protein binding	712	76950	14	10
	IPI00520995	AT1G79920 ATP binding	710	91622	21	16
	IPI00534136	AT5G20890 chaperonin, putative	706	57250	14	8
	IPI00546269	RPS5A 40S ribosomal protein S5-2	701	22907	19	10
	IPI00541065	UXS4 UXS4 (UDP-XYLOSE SYNTHASE 4); UDP-glucuronate decarboxylase/ catalytic	700	49914	16	10
	IPI00535838	AT3G28710 V-type proton ATPase subunit d1	698	40765	20	7
	IPI00516239	HSP91 HSP91; ATP binding	697	91692	21	16
	IPI00521876	AVP1 Pyrophosphate-energized vacuolar membrane proton pump 1	693	80768	14	8
	IPI00535617	AT3G62560 GTP-binding protein, putative	690	21925	14	7
	IPI00521093	AT2G20140 26S proteasome regulatory subunit 4 homolog B	688	49316	13	9
	IPI00518081	CR88 CR88; ATP binding	687	88202	17	12
	IPI00517249	HTA10 Probable histone H2A.1	683	13926	22	4
	IPI00527514	HOT5 Alcohol dehydrogenase class-3	681	40673	15	8
	IPI00536390	HXK2 Hexokinase-2	680	54455	15	7
	IPI00521485	AT3G58510 DEAD-box ATP-dependent RNA helicase 11	678	65985	16	11
	IPI00538721	AT1G27400 60S ribosomal protein L17-1	669	19885	25	9
	IPI00540229	TOM40 Mitochondrial import receptor subunit TOM40 homolog 1	668	34228	21	8
	IPI00539817	AGP31 AGP31	667	38464	11	4
	IPI00657073	AT5G56500 ATP binding / protein binding	667	63285	17	12
	IPI00524194	LHCB6 Light harvesting complex photosystem II subunit 6	658	27505	20	9
	IPI00655443	RAB1A Ras-related protein RABD2b	657	22299	17	6
	IPI00543036	AT3G05060 Probable nucleolar protein 5-2	657	58966	11	5
	IPI00528143	RPL18 60S ribosomal protein L18-2	653	20913	17	7
	IPI00517126	CRD1 Magnesium-protoporphyrin IX monomethyl ester [oxidative] cyclase, chloroplastic	652	47600	16	9
	IPI00525010	BAG7 ATBAG7 (ARABIDOPSIS THALIANA BCL-2-ASSOCIATED ATHANOGENE 7); calmodulin binding	651	51535	22	17
	IPI00548457	RCN1 Serine/threonine-protein phosphatase 2A 65 kDa regulatory subunit A alpha isoform	651	65452	20	10
	IPI00518946	AT3G60770 40S ribosomal protein S13-1	648	17085	19	8
	IPI00525254	GLX1 ATGLX1 (GLYOXALASE I HOMOLOG); lactoylglutathione lyase/ metal ion binding	643	31908	15	8
	IPI00542856	MPPalpha Probable mitochondrial-processing peptidase subunit alpha-2	641	54019	15	9
	IPI00534336	AT5G18380 40S ribosomal protein S16-3	641	16607	22	7
	IPI00538987	AT5G53480 importin beta-2, putative	639	96197	11	9
	IPI00528962	GAMMA CA3 GAMMA CA3 (GAMMA CARBONIC ANHYDRASE 3); carbonate dehydratase	639	27820	13	7
	IPI00542196	PHB6 ATPHB6	637	31617	14	7
	IPI00524528	ATA27 Beta-glucosidase 20	637	61636	22	8
	IPI00524559	CHLM CHLM (magnesium-protoporphyrin IX methyltransferase); magnesium protoporphyrin IX methyltransferase	637	33775	14	10
	IPI00520435	AT5G27120 Probable nucleolar protein 5-1	636	58719	12	6
	IPI00523187	LHCA4 Chlorophyll a-b binding protein 4, chloroplastic	636	27716	13	3
	IPI00544911	EXL6 GDSL esterase/lipase EXL6	635	38571	15	10
	IPI00545914	AT2G28790 osmotin-like protein, putative	635	27000	20	3
	IPI00526527	CYP96A15 CYP96A15 (CYTOCHROME P450 96 A1); midchain alkane hydroxylase/ oxygen binding	630	57659	18	12
	IPI00539202	AT5G35530 40S ribosomal protein S3-3	630	27441	23	13
	IPI00521944	SHM2 SHM2 (SERINE HYDROXYMETHYLTRANSFERASE 2); catalytic/ glycine hydroxymethyltransferase/ pyridoxal phosphate binding	628	57305	20	10
	IPI00535727	LACS1 Long chain acyl-CoA synthetase 1	627	74550	13	7
	IPI00534845	ATPE ATP synthase epsilon chain, chloroplastic	626	14490	15	8
	IPI00528468	AT3G28715 V-type proton ATPase subunit d2	622	40761	17	7
	IPI00525100	RHM3 Probable rhamnose biosynthetic enzyme 3	621	74867	15	8
	IPI00518152	PKT2 Isoform 1 of 3-ketoacyl-CoA thiolase 5, peroxisomal	618	47925	13	6
	IPI00533633	SCO1 SCO1 (SNOWY COTYLEDON 1); ATP binding / translation elongation factor/ translation factor, nucleic acid binding	615	86003	15	12
	IPI00538915	AT3G13930 Dihydrolipoyllysine-residue acetyltransferase component 2 of pyruvate dehydrogenase complex, mitochondrial	610	58431	17	12
	IPI00542269	LHCB4.2 Isoform 1 of Chlorophyll a-b binding protein CP29.2, chloroplastic	610	31174	16	7
	IPI00532626	LHCB3 Light-harvesting chlorophyll B-binding protein 3	609	28688	22	6
	IPI00530472	AT3G16370 GDSL esterase/lipase APG	607	38175	13	9
	IPI00547111	AT3G63460 WD-40 repeat family protein	606	119799	10	7
	IPI00537564	RPT3 26S protease regulatory subunit 6B homolog	605	45723	15	9
	IPI00528647	AT5G19510 Elongation factor 1-beta 2	604	24186	18	9
	IPI00518049	APA1 aspartyl protease family protein	603	54579	12	7
	IPI00544482	RKL1 Probable inactive receptor kinase At1g48480	599	71087	14	11
	IPI00516481	AT1G64190 6-phosphogluconate dehydrogenase family protein	598	53344	18	11
	IPI00531026	AT1G30230 Elongation factor 1-delta 1	598	25117	17	10
	IPI00536643	HTA13 Probable histone H2A.2	597	13841	17	4
	IPI00530621	DHAR1 Isoform 1 of Glutathione S-transferase DHAR1, mitochondrial	595	23626	20	10
	IPI00528678	DL1E Dynamin-related protein 1E	592	69760	22	17
	IPI00549147	LTA2 LTA2; dihydrolipoyllysine-residue acetyltransferase	591	50049	13	7
	IPI00530995	PETC Isoform 2 of Cytochrome b6-f complex iron-sulfur subunit, chloroplastic	591	22518	11	4
	IPI00545598	PHB4 ATPHB4	590	30619	16	9
	IPI00547367	BBC1 60S ribosomal protein L13-1	588	23752	17	11
	IPI00541353	AT5G13510 50S ribosomal protein L10, chloroplastic	587	24720	8	4
	IPI00522666	AT5G51950 glucose-methanol-choline (GMC) oxidoreductase family protein	584	64763	12	7
	IPI00528207	NADP-ME2 ATNADP-ME2 (NADP-malic enzyme 2); malate dehydrogenase (oxaloacetate-decarboxylating) (NADP+)/ malic enzyme/ oxidoreductase, acting on NADH or NADPH, NAD or NADP as acceptor	584	64372	12	9
	IPI00527838	EIF2 Eukaryotic translation initiation factor 3 subunit F	583	31842	14	7
	IPI00532008	AT3G11510 40S ribosomal protein S14-2	582	16263	14	6
	IPI00541856	FNR1 Ferredoxin--NADP reductase, leaf isozyme 1, chloroplastic	579	40301	19	9
	IPI00533566	HSP60 Chaperonin CPN60, mitochondrial	575	61242	17	15
	IPI00528492	PIP3 Aquaporin PIP2-7	574	29723	9	5
	IPI00548301	IMD1 3-isopropylmalate dehydrogenase 3, chloroplastic	572	44134	13	4
	IPI00521754	AT2G36160 40S ribosomal protein S14-1	570	16247	14	6
	IPI00538669	AT4G10840 kinesin light chain-related	570	66239	10	5
	IPI00523179	ASP5 Aspartate aminotransferase, chloroplastic	567	49799	16	11
	IPI00539527	HCF136 Photosystem II stability/assembly factor HCF136, chloroplastic	563	44076	14	10
	IPI00528761	AT3G07110 60S ribosomal protein L13a-1	561	23451	13	8
	IPI00526054	BGLU21 Isoform 1 of Beta-glucosidase 21	557	59626	22	7
	IPI00538064	ATP5 ATP synthase subunit O, mitochondrial	557	26305	13	8
	IPI00545558	cwINV4 Beta-fructofuranosidase, insoluble isoenzyme CWINV4	555	67370	12	9
	IPI00538125	GSTF9 ATGSTF9 (GLUTATHIONE S-TRANSFERASE PHI 9); copper ion binding / glutathione binding / glutathione peroxidase/ glutathione transferase	553	24131	17	10
	IPI00522163	PDIL1-1 Protein disulfide isomerase-like 1-1	552	55567	15	12
	IPI00533005	FNR2 Isoform 1 of Ferredoxin--NADP reductase, leaf isozyme 2, chloroplastic	552	41142	15	10
	IPI00531992	ACAT2 Isoform 1 of Acetyl-CoA acetyltransferase, cytosolic 1	549	41385	11	7
	IPI00531946	ENH1 ENH1 (enhancer of sos3-1); electron carrier/ metal ion binding / protein binding	546	28441	7	5
	IPI00517607	AT4G27585 Putative uncharacterized protein AT4g27580	544	55889	10	7
	IPI00526383	AT2G33800 30S ribosomal protein S5, chloroplastic	543	32625	14	5
	IPI00533218	AT1G29250 nucleic acid binding	542	14564	8	5
	IPI00524188	AT5G09500 40S ribosomal protein S15-3	541	16739	17	4
	IPI00524268	DELTA-TIP Aquaporin TIP2-1	540	25011	14	2
	IPI00535973	AT2G05920 subtilase family protein	539	79965	14	3
	IPI00545939	AT2G42520 DEAD-box ATP-dependent RNA helicase 37	539	67585	14	10
	IPI00531316	ADK1 Adenylate kinase 1	537	26915	8	5
	IPI00527590	GH9B13 Endoglucanase 17	537	57265	10	6
	IPI00516613	EXL4 GDSL esterase/lipase EXL4	536	37886	16	7
	IPI00538615	RPS5B 40S ribosomal protein S5-1	536	22976	17	10
	IPI00785879	AT3G08947 binding / protein transporter	534	96543	11	6
	IPI00537286	RPS15 40S ribosomal protein S15-1	534	17118	22	5
	IPI00544503	PBG1 Proteasome subunit beta type-4	533	27634	9	6
	IPI00528096	AT2G27720 60S acidic ribosomal protein P2-1	532	11445	9	5
	IPI00548704	PGIP2 Polygalacturonase inhibitor 2	530	37044	11	6
	IPI00522150	AT3G13580 60S ribosomal protein L7-4	529	28415	21	12
	IPI00544396	PBE1 Proteasome subunit beta type-5-A	528	29648	8	6
	IPI00537243	ALATS Isoform Mitochondrial of Alanyl-tRNA synthetase	528	110420	10	6
	IPI00516569	AT3G07320 glycosyl hydrolase family 17 protein	527	50572	13	7
	IPI00530130	HCEF1 Fructose-1,6-bisphosphatase, chloroplastic	526	45134	10	6
	IPI00547629	AT3G52580 40S ribosomal protein S14-3	525	16228	13	6
	IPI00517332	Tudor2 tudor domain-containing protein / nuclease family protein	525	107675	13	10
	IPI00540904	THFS Formate--tetrahydrofolate ligase	523	67759	11	10
	IPI00531713	AT5G55070 Dihydrolipoyllysine-residue succinyltransferase component of 2-oxoglutarate dehydrogenase complex 1, mitochondrial	522	50102	11	6
	IPI00521885	AT3G11830 chaperonin, putative	522	59739	15	13
	IPI00537899	UGP2 UTP--glucose-1-phosphate uridylyltransferase 1	521	51887	12	9
	IPI00938681	AT3G08943 binding / protein transporter	520	96339	11	6
	IPI00534480	CARB CARB (CARBAMOYL PHOSPHATE SYNTHETASE B); ATP binding / carbamoyl-phosphate synthase/ catalytic	519	129874	14	12
	IPI00529858	AT1G30580 GTP binding	517	44443	13	10
	IPI00530419	ACO1 Aconitate hydratase 1	517	98090	11	8
	IPI00546563	FIB2 rRNA 2~-O-methyltransferase fibrillarin 2	515	33632	10	6
	IPI00534338	AT5G15200 40S ribosomal protein S9-1	514	23022	22	11
	IPI00530126	AT3G18190 chaperonin, putative	514	57739	14	8
	IPI00542443	RPN10 26S proteasome non-ATPase regulatory subunit 4	513	40732	13	5
	IPI00523104	TRX3 Thioredoxin H3	512	13101	10	5
	IPI00537942	GSA2 Glutamate-1-semialdehyde 2,1-aminomutase 2, chloroplastic	512	50109	12	7
	IPI00539339	AT3G04790 ribose 5-phosphate isomerase-related	511	29287	10	5
	IPI00545691	AT2G09990 40S ribosomal protein S16-1	510	16621	17	6
	IPI00518845	AT5G58330 Lactate/malate dehydrogenase family protein	510	48286	9	4
	IPI00535192	PHB1 ATPHB1	509	31687	11	8
	IPI00522721	IMD2 3-isopropylmalate dehydrogenase 2, chloroplastic	508	43344	12	3
	IPI00522202	AT1G18540 60S ribosomal protein L6-1	506	26136	18	9
	IPI00534977	GLN1.3 Glutamine synthetase cytosolic isozyme 1-3	500	38570	14	7
	IPI00547512	RPT4A 26S protease regulatory subunit 10B homolog A	500	44789	15	10
	IPI00519439	LIN2 Coproporphyrinogen-III oxidase, chloroplastic	499	43769	15	7
	IPI00539425	PATL1 Patellin-1	498	64007	18	14
	IPI00534241	IMPA-2 IMPA-2 (IMPORTIN ALPHA ISOFORM 2); binding / protein transporter	494	58870	10	8
	IPI00547010	AT3G24830 60S ribosomal protein L13a-2	494	23444	12	8
	IPI00518390	NAD7 NADH dehydrogenase [ubiquinone] iron-sulfur protein 2	494	44933	14	9
	IPI00534151	UXS5 UXS5; UDP-glucuronate decarboxylase/ catalytic	493	38365	16	8
	IPI00539595	AT1G74060 60S ribosomal protein L6-2	493	25992	14	8
	IPI00548267	ALDH2B4 Aldehyde dehydrogenase family 2 member B4, mitochondrial	491	58552	7	6
	IPI00524792	RPS1 RPS1 (RIBOSOMAL PROTEIN S1); RNA binding / structural constituent of ribosome	491	45082	18	9
	IPI00527602	TCP-1 T-complex protein 1 subunit alpha	490	59192	10	8
	IPI00542532	MLP423 MLP-like protein 423	488	17044	15	9
	IPI00548261	PAE2 Proteasome subunit alpha type-5-B	488	25961	10	9
	IPI00531702	TCTP Translationally-controlled tumor protein homolog	487	18898	12	6
	IPI00530988	EDA9 EDA9 (embryo sac development arrest 9); ATP binding	486	63286	13	10
	IPI00548857	H2AXA Probable histone H2AXa	486	14804	17	5
	IPI00530795	AT3G29320 glucan phosphorylase, putative	484	108517	9	8
	IPI00540016	AT1G06000 UDP-glycosyltransferase 89C1	483	48092	12	7
	IPI00541963	AXS1 AXS1 (UDP-D-apiose/UDP-D-xylose synthase 1); NAD or NADH binding / UDP-glucuronate decarboxylase	483	43610	11	7
	IPI00518094	AT3G58570 DEAD-box ATP-dependent RNA helicase 52	482	69199	11	8
	IPI00529866	BGLU22 Isoform 1 of Beta-glucosidase 22	481	59743	22	8
	IPI00527440	GRF11 GRF11 (GENERAL REGULATORY FACTOR 11); ATPase binding / amino acid binding / protein binding / protein phosphorylated amino acid binding	481	29104	16	7
	IPI00543846	AT4G27090 60S ribosomal protein L14-2	480	15496	12	7
	IPI00544929	AT1G65270 unknown protein	480	32514	11	8
	IPI00528088	AT4G24780 Probable pectate lyase 18	479	44985	9	3
	IPI00532138	HEMC Porphobilinogen deaminase, chloroplastic	478	41017	12	9
	IPI00535210	ANNAT2 Annexin D2	477	36244	9	7
	IPI00516311	RPS4 30S ribosomal protein S4, chloroplastic	477	23226	12	8
	IPI00531520	PVA12 Vesicle-associated protein 1-2	476	26426	11	7
	IPI00521743	AT4G02580 NADH dehydrogenase [ubiquinone] flavoprotein 2, mitochondrial	475	28370	13	8
	IPI00531671	SAG24 60S ribosomal protein L10-3	475	24913	13	7
	IPI00545086	AT5G40810 cytochrome c1, putative	473	33669	13	7
	IPI00538321	APG1 APG1 (ALBINO OR PALE GREEN MUTANT 1); 2-methyl-6-phytyl-1,4-benzoquinone methyltransferase/ S-adenosylmethionine-dependent methyltransferase/ methyltransferase	473	37903	8	5
	IPI00541952	PGY1 60S ribosomal protein L10a-2	472	24409	15	7
	IPI00541079	EMB2753 EMB2753 (EMBRYO DEFECTIVE 2753); binding	471	102082	10	7
	IPI00532372	GRF12 14-3-3-like protein GF14 iota	469	30526	14	7
	IPI00528227	AT3G27240 cytochrome c1, putative	467	33629	13	7
	IPI00528368	AT1G29880 Isoform Mitochondrial of Glycyl-tRNA synthetase 1, mitochondrial	467	81892	16	14
	IPI00540037	HEME2 Uroporphyrinogen decarboxylase 2, chloroplastic	467	43553	10	8
	IPI00526133	PAE1 Proteasome subunit alpha type-5-A	466	25931	8	7
	IPI00530035	AT3G03960 chaperonin, putative	460	58902	11	9
	IPI00517517	PMM Phosphomannomutase	455	27744	9	5
	IPI00542876	OMT1 Quercetin 3-O-methyltransferase 1	453	39592	16	8
	IPI00526726	AT3G02560 40S ribosomal protein S7-2	452	22182	15	8
	IPI00542391	ADG1 Glucose-1-phosphate adenylyltransferase small subunit, chloroplastic	451	56615	12	7
	IPI00544306	POP2 POP2 (POLLEN-PISTIL INCOMPATIBILITY 2); 4-aminobutyrate transaminase/ 4-aminobutyrate:pyruvate transaminase	451	55152	11	9
	IPI00530973	COX6B Cytochrome c oxidase subunit 6b-1	449	21182	6	3
	IPI00518460	AT1G01100 60S acidic ribosomal protein P1-1	448	11154	7	2
	IPI00536091	AT1G22410 2-dehydro-3-deoxyphosphoheptonate aldolase, putative / 3-deoxy-D-arabino-heptulosonate 7-phosphate synthase, putative / DAHP synthetase, putative	448	58290	8	6
	IPI00540420	LACS9 Long chain acyl-CoA synthetase 9, chloroplastic	447	76127	11	6
	IPI00526482	AT1G03230 extracellular dermal glycoprotein, putative / EDGP, putative	447	46119	12	7
	IPI00519748	GSR 1 Glutamine synthetase cytosolic isozyme 1-1	446	39090	16	6
	IPI00534572	PKP-ALPHA PKP-ALPHA; pyruvate kinase	445	65090	12	11
	IPI00530138	AT5G20000 26S protease regulatory subunit 8 homolog B	444	47127	14	7
	IPI00527708	AT3G58730 V-type proton ATPase subunit D	444	29041	13	7
	IPI00530237	MIRO1 MIRO1 (Miro-related GTP-ase 1); GTP binding	443	72277	10	6
	IPI00532412	NUC-L1 ATNUC-L1; nucleic acid binding / nucleotide binding	442	58739	13	10
	IPI00543884	IIL1 3-isopropylmalate dehydratase	441	54979	9	6
	IPI00655471	GSTU19 ATGSTU19 (GLUTATHIONE S-TRANSFERASE TAU 19); glutathione binding / glutathione transferase	440	25634	9	5
	IPI00530807	ACCD Acetyl-coenzyme A carboxylase carboxyl transferase subunit beta, chloroplastic	436	55600	12	11
	IPI00516391	AT5G01590 unknown protein	436	61586	11	9
	IPI00519778	AT3G52990 pyruvate kinase, putative	435	57459	8	4
	IPI00532806	mtLPD1 Dihydrolipoyl dehydrogenase 1, mitochondrial	435	53954	9	7
	IPI00547255	AGD2 LL-diaminopimelate aminotransferase, chloroplastic	431	50364	9	5
	IPI00531991	RACK1B_AT Guanine nucleotide-binding protein subunit beta-like protein B	431	35778	16	12
	IPI00521820	TIF3B1 Eukaryotic translation initiation factor 3 subunit B	431	81824	10	9
	IPI00532975	AT4G16155 dihydrolipoyl dehydrogenase	430	67048	11	8
	IPI00542239	P5CS2 Delta-1-pyrroline-5-carboxylate synthase B	429	78822	10	8
	IPI00533712	AT1G24510 T-complex protein 1 subunit epsilon	427	59347	12	8
	IPI00543705	AXS2 AXS2 (UDP-D-APIOSE/UDP-D-XYLOSE SYNTHASE 2); UDP-glucuronate decarboxylase	427	43762	11	8
	IPI00545680	RACK1C_AT Guanine nucleotide-binding protein subunit beta-like protein C	427	35805	16	12
	IPI00529020	AT4G02930 Elongation factor Tu, mitochondrial	426	49379	13	8
	IPI00516681	AT2G37190 60S ribosomal protein L12-1	424	17931	9	5
	IPI00538578	AT1G20130 Anter-specific proline-rich protein APG	424	57970	16	8
	IPI00533300	emb2386 60S ribosomal protein L19-1	424	24591	13	7
	IPI00539833	FTSZ2-1 Cell division protein ftsZ homolog 2-1, chloroplastic	423	50690	5	3
	IPI00532524	AT2G20420 Succinyl-CoA ligase [ADP-forming] subunit beta, mitochondrial	422	45317	10	7
	IPI00517618	AT1G75280 Isoflavone reductase homolog P3	422	33716	48	4
	IPI00521413	AT4G01310 50S ribosomal protein L5, chloroplastic	421	28326	16	7
	IPI00527825	AVA-P4 V-type proton ATPase 16 kDa proteolipid subunit c4	421	16675	12	1
	IPI00524429	KCR1 YBR159; ketoreductase/ oxidoreductase	421	35739	12	8
	IPI00516781	AT1G33590 Putative uncharacterized protein T1E4.3	420	55543	9	7
	IPI00544432	emb2746 emb2746 (embryo defective 2746); DNA binding / catalytic/ hydrolase	419	100490	15	10
	IPI00516646	CSP41A Uncharacterized protein At3g63140, chloroplastic	417	43903	11	7
	IPI00531513	AT4G14360 Probable methyltransferase PMT3	415	69192	11	7
	IPI00528308	VAMP721 VAMP721	415	20494	12	9
	IPI00535542	RAN2 GTP-binding nuclear protein Ran-2	415	25047	10	3
	IPI00532285	emb2734 emb2734 (embryo defective 2734); binding / lyase	415	123746	9	8
	IPI00520007	FUM1 Fumarate hydratase 1, mitochondrial	415	52966	9	8
	IPI00543328	GDI2 ATGDI2 (RAB GDP DISSOCIATION INHIBITOR 2); RAB GDP-dissociation inhibitor	414	49507	12	9
	IPI00540464	EMB3003 F12K21.24	413	48490	11	7
	IPI00542822	PP2AA2 Serine/threonine-protein phosphatase 2A 65 kDa regulatory subunit A beta isoform	412	65556	13	8
	IPI00535798	AT5G13430 ubiquinol-cytochrome C reductase iron-sulfur subunit, mitochondrial, putative / Rieske iron-sulfur protein, putative	410	29589	8	4
	IPI00548463	AT1G70600 60S ribosomal protein L27a-3	409	16445	12	4
	IPI00519555	AT1G08360 60S ribosomal protein L10a-1	409	24453	15	9
	IPI00516966	AT5G41520 40S ribosomal protein S10-2	409	19721	11	7
	IPI00534558	RABA1c Ras-related protein RABA1c	409	23855	8	6
	IPI00547942	TRIP-1 Eukaryotic translation initiation factor 3 subunit I	409	36365	7	6
	IPI00522341	AT3G23300 Probable methyltransferase PMT1	409	69312	11	7
	IPI00521214	NDPK1 NDPK1; ATP binding / nucleoside diphosphate kinase	408	18802	10	5
	IPI00518170	AT1G30630 Coatomer subunit epsilon-1	405	32581	9	5
	IPI00527924	emb2394 50S ribosomal protein L6, chloroplastic	405	24690	9	7
	IPI00527080	AT3G04920 40S ribosomal protein S24-1	404	15363	13	7
	IPI00527081	AT2G01140 Probable fructose-bisphosphate aldolase 3, chloroplastic	404	42301	9	5
	IPI00539251	ASP1 Aspartate aminotransferase, mitochondrial	402	47727	10	7
	IPI00537614	GRP2 GRP2 (GLYCINE RICH PROTEIN 2); double-stranded DNA binding / mRNA binding / nucleic acid binding / single-stranded DNA binding	402	19141	5	3
	IPI00545955	AT5G41670 6-phosphogluconate dehydrogenase family protein	402	53284	13	11
	IPI00547056	ALDH10A8 Betaine aldehyde dehydrogenase 1, chloroplastic	401	54397	10	6
	IPI00523487	SPDS1 Spermidine synthase 1	401	41653	9	6
	IPI00544942	LPD1 LPD1 (LIPOAMIDE DEHYDROGENASE 1); dihydrolipoyl dehydrogenase	400	60719	10	7
	IPI00532807	PSAE-2 Photosystem I reaction center subunit IV B, chloroplastic	399	15180	7	4
	IPI00535530	KAB1 KAB1 (POTASSIUM CHANNEL BETA SUBUNIT); oxidoreductase/ potassium channel	398	36516	11	7
	IPI00539231	AT2G37660 Uncharacterized protein At2g37660, chloroplastic	398	34858	9	3
	IPI00539771	AT4G29410 60S ribosomal protein L28-2	396	15901	8	5
	IPI00541304	MTHFR2 Methylenetetrahydrofolate reductase 2	396	66759	11	6
	IPI00547637	STV1 60S ribosomal protein L24-2	394	18620	12	7
	IPI00520365	MFP2 Peroxisomal fatty acid beta-oxidation multifunctional protein MFP2	392	78790	12	8
	IPI00517163	BTI1 Reticulon-like protein B1	392	30509	11	5
	IPI00535877	PSAF Photosystem I reaction center subunit III, chloroplastic	390	24158	14	6
	IPI00527418	PP2AA3 Serine/threonine-protein phosphatase 2A 65 kDa regulatory subunit A gamma isoform	389	65475	11	7
	IPI00657332	TLL1 TLL1 (TRIACYLGLYCEROL LIPASE-LIKE 1); triacylglycerol lipase	388	54741	10	6
	IPI00537354	CPN20 20 kDa chaperonin, chloroplastic	387	26785	6	4
	IPI00526422	ACLA-1 ATP-citrate synthase alpha chain protein 1	387	46649	12	8
	IPI00530877	AT5G02240 Uncharacterized protein At5g02240	386	27086	9	6
	IPI00543912	AT4G34670 40S ribosomal protein S3a-2	384	29785	14	8
	IPI00548665	SYNC1 Asparaginyl-tRNA synthetase, cytoplasmic 1	383	63743	9	6
	IPI00543374	SBP1 Selenium-binding protein 1	383	54023	8	6
	IPI00520379	VDAC4 VDAC4 (VOLTAGE DEPENDENT ANION CHANNEL 4); voltage-gated anion channel	383	29487	9	7
	IPI00543126	LHCA2 LHCA2; chlorophyll binding	382	27737	8	3
	IPI00533452	AT5G36230 Gb|AAD26879.1	382	49308	11	7
	IPI00538015	SAC52 60S ribosomal protein L10-1	380	24901	13	8
	IPI00524641	TIM Triosephosphate isomerase, chloroplastic	379	33325	10	6
	IPI00548766	RPT1A 26S protease regulatory subunit 7 homolog A	379	47773	14	9
	IPI00536297	PKP-BETA1 PKP-BETA1 (PLASTIDIC PYRUVATE KINASE BETA SUBUNIT 1); pyruvate kinase	379	63481	6	4
	IPI00546529	HIR1 Hypersensitive-induced response protein 1	379	31411	10	7
	IPI00517864	APT1 Isoform 2 of Adenine phosphoribosyltransferase 1, chloroplastic	379	19727	11	3
	IPI00519417	DXR 1-deoxy-D-xylulose 5-phosphate reductoisomerase, chloroplastic	377	51931	9	7
	IPI00527352	MOD1 MOD1 (MOSAIC DEATH 1); enoyl-[acyl-carrier-protein] reductase (NADH)/ enoyl-[acyl-carrier-protein] reductase/ oxidoreductase	377	41188	10	7
	IPI00524382	PMH2 DEAD-box ATP-dependent RNA helicase 53	375	65319	9	9
	IPI00544566	RPL27AB 60S ribosomal protein L27a-2	375	16282	11	4
	IPI00534279	RD20 RD20 (RESPONSIVE TO DESSICATION 20); calcium ion binding	374	26583	7	4
	IPI00519891	AT3G52500 aspartyl protease family protein	374	50973	12	7
	IPI00542115	AT3G21770 Peroxidase 30	374	35765	8	5
	IPI00544667	AT4G30920 Leucine aminopeptidase 3, chloroplastic	373	61268	8	6
	IPI00655448	AT5G16070 chaperonin, putative	373	58891	7	5
	IPI00525048	HOL1 Isoform 2 of Thiocyanate methyltransferase 1	372	25273	6	3
	IPI00544310	AT1G70770 unknown protein	371	66823	12	9
	IPI00538033	LTL1 GDSL esterase/lipase LTL1	370	40123	11	7
	IPI00528839	XTH4 Xyloglucan endotransglucosylase/hydrolase protein 4	368	34269	12	9
	IPI00533189	AT1G52510 hydrolase, alpha/beta fold family protein	367	41813	6	4
	IPI00522409	CBR ATCBR (ARABIDOPSIS THALIANA NADH:CYTOCHROME B5 REDUCTASE 1); cytochrome-b5 reductase	365	31470	8	5
	IPI00534999	PDX1.1 Pyridoxal biosynthesis protein PDX1.1	365	32841	11	8
	IPI00518639	EIF3E EIF3E (EUKARYOTIC TRANSLATION INITIATION FACTOR 3E); translation initiation factor	363	51717	9	7
	IPI00546026	AT4G32260 ATP synthase family	362	23903	7	6
	IPI00537168	AT5G45775;RPL16B;AT3G58700 Isoform 1 of 60S ribosomal protein L11-2	361	20848	17	7
	IPI00529948	NAD9 NADH dehydrogenase [ubiquinone] iron-sulfur protein 3	361	22865	8	6
	IPI00525874	AT3G02080 40S ribosomal protein S19-1	360	15818	10	7
	IPI00528031	AT3G28220 meprin and TRAF homology domain-containing protein / MATH domain-containing protein	360	42860	11	4
	IPI00516677	ADSS Adenylosuccinate synthetase, chloroplastic	359	52931	7	5
	IPI00523287	AT5G27470 Seryl-tRNA synthetase	359	51596	8	4
	IPI00534358	FSD1 Superoxide dismutase [Fe], chloroplastic	357	23776	9	4
	IPI00545500	SBT1.3 ATSBT1.3 (ARABIDOPSIS THALIANA SUBTILASE 1.3); identical protein binding / serine-type endopeptidase	357	84897	11	7
	IPI00546454	AT4G16720 60S ribosomal protein L15-1	357	24224	10	5
	IPI00548000	HTR12 Histone H3-like centromeric protein HTR12	356	19697	5	4
	IPI00530817	CHLI1 Magnesium-chelatase subunit chlI, chloroplastic	356	46241	9	6
	IPI00527613	NSF Vesicle-fusing ATPase	354	81436	8	6
	IPI00520008	AT3G02880 Probable inactive receptor kinase At3g02880	353	67710	8	4
	IPI00533310	AT1G48830 40S ribosomal protein S7-1	353	21909	8	7
	IPI00521033	MEE5 MEE5 (MATERNAL EFFECT EMBRYO ARREST 5); GTP binding / GTPase/ translation elongation factor/ translation factor, nucleic acid binding	352	110372	9	6
	IPI00546447	MSD1 Superoxide dismutase [Mn], mitochondrial	352	25428	7	6
	IPI00529037	AT3G42050 V-type proton ATPase subunit H	351	50253	10	7
	IPI00541709	AT1G27090 glycine-rich protein	350	45990	9	5
	IPI00545547	TT4 Chalcone synthase	349	43088	6	5
	IPI00537413	AT1G71500 Rieske (2Fe-2S) domain-containing protein	348	31708	8	6
	IPI00539090	AT1G26850 Isoform 1 of Probable methyltransferase PMT2	347	69579	12	9
	IPI00543619	AT1G24360 3-oxoacyl-[acyl-carrier-protein] reductase, chloroplastic	346	33527	6	5
	IPI00543773	AT2G20450 60S ribosomal protein L14-1	345	15497	8	4
	IPI00546609	PEL3 BAHD acyltransferase DCR	344	53481	8	6
	IPI00528946	AT4G15000 60S ribosomal protein L27-3	343	15598	11	4
	IPI00527538	AT5G15490 UDP-glucose 6-dehydrogenase, putative	341	53083	7	4
	IPI00532236	PPOX PPOX; protoporphyrinogen oxidase	341	54094	6	4
	IPI00516431	SBTI1.1 SBTI1.1; serine-type endopeptidase	339	83195	5	3
	IPI00544908	RSR4 Pyridoxal biosynthesis protein PDX1.3	338	33195	14	9
	IPI00542321	AT1G30690 Patellin-4	338	61152	6	4
	IPI00520482	AT2G21160 Translocon-associated protein subunit alpha	336	28150	8	3
	IPI00529380	GSA1 Glutamate-1-semialdehyde 2,1-aminomutase 1, chloroplastic	336	50337	9	5
	IPI00544672	EIF3A Eukaryotic translation initiation factor 3 subunit A	334	114229	9	8
	IPI00542179	FBR12 Eukaryotic translation initiation factor 5A-2	333	17129	7	3
	IPI00539517	UNE5 Protein disulfide-isomerase like 2-1	332	39472	9	5
	IPI00546242	AT3G49720 Uncharacterized protein At3g49720	332	28514	9	7
	IPI00543693	scpl25 Serine carboxypeptidase-like 25	331	53367	9	7
	IPI00520057	CCR1 Isoform 1 of Glycine-rich RNA-binding protein 8	330	16569	7	5
	IPI00532735	AT5G26360 chaperonin, putative	329	60301	11	6
	IPI00536168	PLC2 Phosphoinositide phospholipase C 2	327	66081	6	3
	IPI00529090	KDSB cytidylyltransferase family	327	32225	5	4
	IPI00531983	AT4G23670 major latex protein-related / MLP-related	325	17507	11	8
	IPI00523319	BG_PPAP Isoform 1 of Glucan endo-1,3-beta-glucosidase 10	325	45329	12	7
	IPI00516766	PHT3;1 mitochondrial phosphate transporter	324	40064	12	8
	IPI00545677	FTSZ2-2 Cell division protein ftsZ homolog 2-2, chloroplastic	324	50286	3	2
	IPI00536947	PUMP1 PUMP1 (PLANT UNCOUPLING MITOCHONDRIAL PROTEIN 1); binding / oxidative phosphorylation uncoupler	324	32641	9	8
	IPI00536187	AT5G10160 beta-hydroxyacyl-ACP dehydratase, putative	322	24108	11	8
	IPI00526642	AT3G54470 Uridine 5~-monophosphate synthase	322	51817	7	4
	IPI00536062	GSTF8 Glutathione S-transferase 6, chloroplastic	322	29213	13	5
	IPI00542068	PAA1 Proteasome subunit alpha type-6-A	322	27277	8	7
	IPI00534697	AT3G01190 Peroxidase 27	322	34928	7	7
	IPI00530525	F18O14.34	321	32817	5	4
	IPI00533995	PBA1 Proteasome subunit beta type-6	321	25136	6	5
	IPI00523359	MTO2 Threonine synthase 1, chloroplastic	319	57740	9	7
	IPI00523295	SUS1 Sucrose synthase 1	319	92939	10	9
	IPI00536776	RPN12a 26S proteasome non-ATPase regulatory subunit RPN12A	319	30687	6	6
	IPI00540333	GCN1 ABC transporter F family member 1	318	66843	6	4
	IPI00539247	FVE WD-40 repeat-containing protein MSI4	318	55725	6	3
	IPI00536932	GME GDP-mannose 3,5-epimerase	318	42731	10	7
	IPI00530651	AT4G39730 lipid-associated family protein	318	20123	6	3
	IPI00526494	CB5-D CB5-D (CYTOCHROME B5 ISOFORM D); heme binding	318	15088	5	4
	IPI00546088	RHD3 Isoform 1 of Protein ROOT HAIR DEFECTIVE 3	317	89036	7	6
	IPI00535440	GSTL3 In2-1 protein, putative	317	27073	8	6
	IPI00541933	CCR2 CCR2 (COLD, CIRCADIAN RHYTHM, AND RNA BINDING 2); RNA binding / double-stranded DNA binding / single-stranded DNA binding	316	15539	7	5
	IPI00528304	AT4G18030 Probable methyltransferase PMT14	316	70292	8	6
	IPI00548978	ATPRX Q Peroxiredoxin Q, chloroplastic	315	23663	7	5
	IPI00520624	AT1G09750 chloroplast nucleoid DNA-binding protein-related	315	47631	7	4
	IPI00525678	AT1G57660;AT1G57860 60S ribosomal protein L21-2	314	18697	12	5
	IPI00520987	PSBE Cytochrome b559 subunit alpha	313	9381	8	4
	IPI00539905	AT1G20950 Phosphofructokinase family protein	312	67076	9	7
	IPI00537053	AT2G27710 60S acidic ribosomal protein P2-2	311	11437	6	4
	IPI00525551	PAF1 Proteasome subunit alpha type-1-A	311	30457	6	5
	IPI00520433	AT3G23600 dienelactone hydrolase family protein	311	25845	6	3
	IPI00527500	OEP37 OEP37; ion channel	311	38811	10	5
	IPI00534510	ILA binding	310	284599	8	8
	IPI00542010	AT5G36790;PGLP1 PGLP1 (2-PHOSPHOGLYCOLATE PHOSPHATASE 1); phosphoglycolate phosphatase	309	39736	7	5
	IPI00522785	AT2G40510 40S ribosomal protein S26-2	308	14832	8	4
	IPI00529314	RPN1A 26S proteasome non-ATPase regulatory subunit 2 1A	308	98082	8	8
	IPI00522866	BCA4 carbonic anhydrase, putative / carbonate dehydratase, putative	308	28394	8	6
	IPI00545521	ELI3-1 Isoform 1 of Cinnamyl alcohol dehydrogenase 7	307	38220	9	4
	IPI00524384	AT3G49910 60S ribosomal protein L26-1	307	16934	11	6
	IPI00534382	ROC5 Peptidyl-prolyl cis-trans isomerase CYP18-4	305	18366	11	4
	IPI00540225	ROC1 Peptidyl-prolyl cis-trans isomerase CYP18-3	305	18361	9	5
	IPI00539118	AT5G14030 translocon-associated protein beta (TRAPB) family protein	304	21091	5	2
	IPI00534642	FDH Formate dehydrogenase, mitochondrial	304	42383	6	6
	IPI00539026	AT3G20370 meprin and TRAF homology domain-containing protein / MATH domain-containing protein	303	43422	11	6
	IPI00516952	GDI1 ATGDI1 (ARABIDOPSIS THALIANA GUANOSINE NUCLEOTIDE DIPHOSPHATE DISSOCIATION INHIBITOR 1); RAB GDP-dissociation inhibitor	303	49787	7	6
	IPI00526219	ERD4 ERD4	303	81883	8	6
	IPI00517879	ROC4 Peptidyl-prolyl cis-trans isomerase CYP20-3, chloroplastic	302	28190	12	4
	IPI00532377	PCAP1 DREPP plasma membrane polypeptide family protein	302	24569	6	4
	IPI00532786	AT1G29670 GDSL esterase/lipase At1g29670	302	39847	6	5
	IPI00523840	SYP71 Syntaxin-71	301	29964	7	7
	IPI00546034	NRS/ER NRS/ER (NUCLEOTIDE-RHAMNOSE SYNTHASE/EPIMERASE-REDUCTASE); UDP-4-keto-6-deoxy-glucose-3,5-epimerase/ UDP-4-keto-rhamnose-4-keto-reductase/ dTDP-4-dehydrorhamnose 3,5-epimerase/ dTDP-4-dehydrorhamnose reductase	300	33576	14	8
	IPI00519029	GRP20 GRP20 (GLYCINE-RICH PROTEIN 20); lipid binding / nutrient reservoir	298	15449	7	2
	IPI00519675	AT1G20220 T20H2.2 protein	298	58537	8	4
	IPI00529205	AT5G39410 Probable mitochondrial saccharopine dehydrogenase At5g39410	298	49650	8	5
	IPI00534051	NTMC2T4 NTMC2T4; lipid binding	297	55060	8	7
	IPI00522734	SLP2 SLP2; serine-type peptidase	297	80996	6	5
	IPI00534812	AT5G39570 Uncharacterized protein At5g39570	297	43500	7	3
	IPI00517828	AT5G47700 60S acidic ribosomal protein P1-3	297	11240	7	2
	IPI00527702	AT4G24830 Argininosuccinate synthase, chloroplastic	296	53812	7	5
	IPI00516377	AT5G19290 esterase/lipase/thioesterase family protein	296	36639	5	2
	IPI00538968	CLPP3 ATP-dependent Clp protease proteolytic subunit 3, chloroplastic	295	33903	6	3
	IPI00541725	emb2726 emb2726 (embryo defective 2726); RNA binding / translation elongation factor	294	103718	5	5
	IPI00516448	AT4G11380 Beta-adaptin-like protein B	294	99309	7	5
	IPI00518853	PPI1 Proton pump interactor	293	70665	7	5
	IPI00548998	RPL16 50S ribosomal protein L16, chloroplastic	293	15284	7	4
	IPI00521331	RLK902 Probable inactive receptor kinase RLK902	292	70362	7	5
	IPI00535655	AT1G49750 leucine-rich repeat family protein	292	54373	7	4
	IPI00546571	PME3 Pectinesterase/pectinesterase inhibitor 3	292	64216	5	4
	IPI00545279	BOU Mitochondrial carnitine/acylcarnitine carrier-like protein	292	31003	6	6
	IPI00547724	AT5G22780 AP-2 complex subunit alpha-2	292	112227	7	7
	IPI00521980	AT4G23460 Beta-adaptin-like protein C	290	99035	7	5
	IPI00542476	PBC1 Isoform 1 of Proteasome subunit beta type-3-A	289	22783	6	3
	IPI00534123	BGAL8 Beta-galactosidase 8	289	93151	4	3
	IPI00532309	AT5G42960 Putative uncharacterized protein (Fragment)	289	23453	10	6
	IPI00524652	AT3G14990 4-methyl-5(b-hydroxyethyl)-thiazole monophosphate biosynthesis protein, putative	289	41831	5	3
	IPI00530094	RD21 Cysteine proteinase RD21a	288	50933	8	4
	IPI00525984	AT2G22230 beta-hydroxyacyl-ACP dehydratase, putative	288	24226	9	4
	IPI00531242	BCAT3 Branched-chain-amino-acid aminotransferase 3, chloroplastic	287	44944	6	4
	IPI00524788	AT1G04480;emb2171;AT2G33370 F19P19.5 protein	287	16987	9	6
	IPI00543196	AT1G78830 curculin-like (mannose-binding) lectin family protein	287	50311	8	5
	IPI00531614	MDAR6 Isoform 1 of Monodehydroascorbate reductase, chloroplastic	286	53269	6	4
	IPI00516728	GAPCP-1 GAPCP-1 (GLYCERALDEHYDE-3-PHOSPHATE DEHYDROGENASE OF PLASTID 1); NAD or NADH binding / binding / catalytic/ glyceraldehyde-3-phosphate dehydrogenase (phosphorylating)/ glyceraldehyde-3-phosphate dehydrogenase	286	44803	9	6
	IPI00529643	RPL23AB 60S ribosomal protein L23a-2	285	17385	8	5
	IPI00531916	PSB27 Thylakoid lumenal protein At1g03610, chloroplastic	285	18823	4	3
	IPI00526980	- Mitochondrial carrier-like protein	285	35641	6	2
	IPI00546097	ATB~ BETA Serine/threonine protein phosphatase 2A 57 kDa regulatory subunit B~ beta isoform	285	57436	11	11
	IPI00520773	ROC3 Peptidyl-prolyl cis-trans isomerase CYP19-1	284	18480	8	4
	IPI00516738	RPS9 30S ribosomal protein S9, chloroplastic	284	22563	5	3
	IPI00541759	IDH1 Isocitrate dehydrogenase [NAD] regulatory subunit 1, mitochondrial	283	39602	9	5
	IPI00547060	AT1G17745 D-3-phosphoglycerate dehydrogenase, chloroplastic	283	66413	8	5
	IPI00535397	AT5G23900 60S ribosomal protein L13-3	283	23471	12	10
	IPI00542315	AT4G23680 major latex protein-related / MLP-related	282	17463	5	4
	IPI00531742	Hsp89.1 Putative heat-shock protein	282	90900	10	8
	IPI00521106	PAG1 Proteasome subunit alpha type-3	282	27360	9	9
	IPI00547311	RAB11c Ras-related protein RABA2a	281	24093	6	5
	IPI00546385	RPE RPE; catalytic/ ribulose-phosphate 3-epimerase	281	29990	5	4
	IPI00524079	AT1G02150 Pentatricopeptide repeat-containing protein At1g02150	281	59845	5	4
	IPI00519607	HTA8 Probable histone H2A variant 2	281	14361	12	6
	IPI00516684	CLA1 Probable 1-deoxy-D-xylulose-5-phosphate synthase, chloroplastic	280	76784	3	3
	IPI00524723	DRP3B Isoform 1 of Dynamin-related protein 3B	279	86590	5	5
	IPI00521338	ATS9 19S proteosome subunit 9	278	47144	12	8
	IPI00545784	AT5G19370 rhodanese-like domain-containing protein / PPIC-type PPIASE domain-containing protein	277	32959	8	7
	IPI00539115	ACO2 1-aminocyclopropane-1-carboxylate oxidase 2	276	36160	4	2
	IPI00540999	CSI1 binding	275	230562	6	5
	IPI00539131	TUBG1 Tubulin gamma-1 chain	274	53213	4	2
	IPI00528567	PP2A-4 Serine/threonine-protein phosphatase PP2A-3 catalytic subunit	273	35744	5	3
	IPI00542591	TLP18.3 UPF0603 protein At1g54780, chloroplastic	271	31120	7	6
	IPI00548124	AT2G18110 Elongation factor 1-delta 2	271	25251	11	5
	IPI00525158	VHA-A3 VHA-A3 (VACUOLAR PROTON ATPASE A3); ATPase	271	92774	5	5
	IPI00547481	AT3G18490 aspartyl protease family protein	270	53201	6	5
	IPI00525582	PDH-E1 ALPHA T25K16.8	269	75232	8	6
	IPI00541286	EMB1080 40S ribosomal protein S11-1	269	17946	9	4
	IPI00523547	AT1G78850 curculin-like (mannose-binding) lectin family protein	268	49020	5	5
	IPI00549138	FLA8 Fasciclin-like arabinogalactan protein 8	267	43048	6	4
	IPI00522713	EXPA1 Expansin-A1	267	26501	4	2
	IPI00534470	TOC34 Translocase of chloroplast 34, chloroplastic	267	34686	8	7
	IPI00516596	AT3G16450 jacalin lectin family protein	266	32003	6	5
	IPI00525722	GRF9 14-3-3-like protein GF14 mu	266	29502	10	5
	IPI00547477	AT5G35170 adenylate kinase family protein	266	65697	6	2
	IPI00529821	AT3G28790 unknown protein	266	62727	3	3
	IPI00516534	AT1G48610 AT hook motif-containing protein	265	21661	4	3
	IPI00538769	JAL22 Myrosinase-binding protein-like At2g39310	264	50431	6	5
	IPI00516599	GH9B7 Endoglucanase 10	263	57832	6	4
	IPI00517653	AT2G30200 binding / catalytic/ transferase	263	38956	8	4
	IPI00529170	PBF1 Proteasome subunit beta type-1	263	24628	7	6
	IPI00539437	AT4G40040;AT4G40030;AT5G10980 Histone H3.3	262	15397	20	7
	IPI00539203	AT5G65620 peptidase M3 family protein / thimet oligopeptidase family protein	262	88701	7	7
	IPI00548450	AT3G03920 Putative H/ACA ribonucleoprotein complex subunit 1-like protein 1	262	20970	7	5
	IPI00531044	HA11 ATPase 11, plasma membrane-type	262	105056	9	6
	IPI00527854	PLDALPHA1 Phospholipase D alpha 1	262	91790	7	5
	IPI00535189	AT5G02960 40S ribosomal protein S23-2	261	15726	8	2
	IPI00521626	KCS6 Isoform 1 of 3-ketoacyl-CoA synthase 6	261	56359	7	4
	IPI00544638	DRH1 Isoform 1 of DEAD-box ATP-dependent RNA helicase 14	261	67686	4	4
	IPI00544026	ALPHA-SNAP2 Alpha-soluble NSF attachment protein 2	260	32734	6	5
	IPI00539157	AT4G25550 protein binding	260	22815	5	4
	IPI00519512	PAL1 Phenylalanine ammonia-lyase 1	259	78676	4	4
	IPI00540246	AT2G37220 Ribonucleoprotein At2g37220, chloroplastic	259	30699	3	3
	IPI00528572	PSBR Photosystem II 10 kDa polypeptide, chloroplastic	259	14577	4	3
	IPI00542509	AT5G61170 40S ribosomal protein S19-3	258	15687	9	8
	IPI00536718	AT2G40290 eukaryotic translation initiation factor 2 subunit 1, putative / eIF-2A, putative / eIF-2-alpha, putative	258	38723	5	3
	IPI00529697	AT5G59850;RPS15A 40S ribosomal protein S15a-1	258	14795	13	7
	IPI00540989	GL22 Germin-like protein subfamily 2 member 2	258	23426	5	3
	IPI00530201	IDH-V Isocitrate dehydrogenase [NAD] catalytic subunit 5, mitochondrial	256	40599	7	3
	IPI00540594	AT5G27770 60S ribosomal protein L22-3	256	14038	6	5
	IPI00548134	ARA12 Subtilisin-like protease	256	79365	5	5
	IPI00518326	AT3G62360 carbohydrate binding	255	132861	7	6
	IPI00521771	AT3G22230 60S ribosomal protein L27-2	254	15605	9	4
	IPI00522423	AT1G09130 ATP-dependent Clp protease proteolytic subunit-related protein 3, chloroplastic	254	36284	10	5
	IPI00543288	AT1G54000 GDSL esterase/lipase At1g54000	254	43166	8	5
	IPI00538445	LHCB4.3 Chlorophyll a-b binding protein CP29.3, chloroplastic	254	30193	5	3
	IPI00520129	KEA1 K(+) efflux antiporter 1, chloroplastic	253	127954	5	3
	IPI00519030	ALB1 Magnesium-chelatase subunit chlD, chloroplastic	253	83232	6	5
	IPI00528285	EMB2719 Probable 26S proteasome non-ATPase regulatory subunit 3a	252	55548	7	5
	IPI00539067	AT5G39320 Probable UDP-glucose 6-dehydrogenase 2	252	53063	5	4
	IPI00529853	AT3G20390 Translational inhibitor protein like	252	27783	7	5
	IPI00527720	AT2G26730 Probable inactive receptor kinase At2g26730	251	71707	5	4
	IPI00540871	HTA9 Probable histone H2A variant 3	250	14263	11	6
	IPI00541332	Tudor1 tudor domain-containing protein / nuclease family protein	250	108168	9	8
	IPI00516802	CAC2 Biotin carboxylase, chloroplastic	249	58350	8	7
	IPI00523017	RBP45B RNA-binding protein 45 (RBP45), putative	249	33409	6	2
	IPI00540275	SMT2 24-methylenesterol C-methyltransferase 2	249	40424	5	4
	IPI00521229	CYP77A6 CYP77A6; electron carrier/ heme binding / iron ion binding / monooxygenase/ oxygen binding	248	58192	5	5
	IPI00524142	AT2G03510 band 7 family protein	247	40571	11	9
	IPI00534450	SSL3 strictosidine synthase family protein	247	44009	2	2
	IPI00540850	CER2 CER2 (ECERIFERUM 2); transferase/ transferase, transferring acyl groups other than amino-acyl groups	247	47208	6	6
	IPI00547030	PREP1 Presequence protease 1, chloroplastic/mitochondrial	247	120939	9	8
	IPI00518890	AT2G35840 Probable sucrose-phosphatase 2	245	47825	10	8
	IPI00545953	CXIP2 Monothiol glutaredoxin-S16, chloroplastic	245	32186	4	3
	IPI00518882	AT5G54600 50S ribosomal protein L24, chloroplast	245	19741	5	3
	IPI00524234	AT5G28060 40S ribosomal protein S24-2	244	15410	8	5
	IPI00532962	FLS1 Flavonol synthase/flavanone 3-hydroxylase	244	38258	6	5
	IPI00536327	ATPI ATP synthase subunit a, chloroplastic	244	27333	4	1
	IPI00534307	AN C-terminal binding protein AN	244	70106	2	2
	IPI00541324	THI1 Thiazole biosynthetic enzyme, chloroplastic	243	36641	6	4
	IPI00548545	AT4G34700 NADH dehydrogenase [ubiquinone] 1 beta subcomplex subunit 9	243	13608	4	3
	IPI00540173	GSTU20 Glutathione S-transferase TAU20	243	24991	9	4
	IPI00533476	NIR1 Ferredoxin--nitrite reductase, chloroplastic	243	65464	6	4
	IPI00535514	AT5G57655 Xylose isomerase	242	53686	5	4
	IPI00526256	AT3G55410 2-oxoglutarate dehydrogenase E1 component, putative / oxoglutarate decarboxylase, putative / alpha-ketoglutaric dehydrogenase, putative	241	115091	8	7
	IPI00527875	AT4G38220 Putative uncharacterized protein F20D10.340	241	83385	5	5
	IPI00538958	DGL1 Dolichyl-di-phosphooligosaccharide-protein glycotransferase (Oligosaccharyltransferase)-like	240	49203	4	4
	IPI00532392	VAP Isoform 1 of Vesicle-associated protein 1-1	239	28455	7	4
	IPI00538895	APM1 APM1 (AMINOPEPTIDASE M1); aminopeptidase	238	98117	5	5
	IPI00522851	AT3G63490 50S ribosomal protein L1, chloroplastic	238	37609	8	6
	IPI00539721	TIM44-2 ATTIM44-2; protein-transmembrane transporting ATPase	238	53612	7	3
	IPI00527199	AT3G45030;AT5G62300 40S ribosomal protein S20-1	238	13870	9	3
	IPI00524138	AT5G05520 outer membrane OMP85 family protein	238	58484	6	6
	IPI00516969	AT5G16510 Probable UDP-arabinopyranose mutase 5	237	38560	6	4
	IPI00526330	TGD2 Isoform 1 of Protein TRIGALACTOSYLDIACYLGLYCEROL 2, chloroplastic	236	41604	5	5
	IPI00539872	KAS III 3-oxoacyl-[acyl-carrier-protein] synthase III, chloroplastic	236	42820	5	4
	IPI00516913	AT2G43030 50S ribosomal protein L3-1, chloroplastic	236	29345	7	6
	IPI00526917	TIF3H1 Eukaryotic translation initiation factor 3 subunit H	235	38348	8	7
	IPI00527744	ALDH3H1 Aldehyde dehydrogenase family 3 member H1	235	53125	6	6
	IPI00542572	AT2G21250 mannose 6-phosphate reductase (NADPH-dependent), putative	235	34988	7	5
	IPI00657061	RPN1B 26S proteasome non-ATPase regulatory subunit 2 1B	235	97892	5	5
	IPI00529112	FQR1 FQR1 (FLAVODOXIN-LIKE QUINONE REDUCTASE 1); FMN binding / oxidoreductase, acting on NADH or NADPH, quinone or similar compound as acceptor	235	21782	6	5
	IPI00532908	ALDH5F1 Succinate-semialdehyde dehydrogenase, mitochondrial	235	56523	7	5
	IPI00522819	PEX11E Peroxisomal membrane protein 11E	234	25496	7	2
	IPI00534843	AT3G62530 Putative uncharacterized protein T12C14_230	234	38146	8	5
	IPI00519731	OASA1 Cysteine synthase	233	52980	6	5
	IPI00530804	EDD1 Isoform 1 of Glycyl-tRNA synthetase 2, chloroplastic/mitochondrial	232	119698	7	5
	IPI00516459	AT1G51570 C2 domain-containing protein	232	89097	6	5
	IPI00517829	SYTA SYTA	232	61704	7	5
	IPI00528838	AT1G69840 Hypersensitive-induced response protein 2	232	31386	6	6
	IPI00543354	SBP2 Selenium-binding protein 2	232	53903	4	3
	IPI00527497	AT1G13370 Histone H3-like 1	232	15348	19	6
	IPI00547139	AT4G35250 vestitone reductase-related	231	43696	6	6
	IPI00530636	AT5G11770 NADH dehydrogenase [ubiquinone] iron-sulfur protein 7, mitochondrial	231	24028	6	4
	IPI00532721	AT5G66000 unknown protein	231	22717	6	3
	IPI00531013	AT1G76010 nucleic acid binding	230	37360	8	5
	IPI00541172	AT1G63500 ATP binding / binding / protein kinase/ protein serine/threonine kinase/ protein tyrosine kinase	230	54763	6	4
	IPI00534551	AT1G09310 unknown protein	230	19935	5	4
	IPI00540445	OEP80 Outer envelope protein of 80 kDa, chloroplastic	230	79886	7	7
	IPI00532582	PSBQA Isoform 2 of Oxygen-evolving enhancer protein 3-1, chloroplastic	230	23781	7	5
	IPI00546322	SPDS2 Spermidine synthase 2	229	37116	7	6
	IPI00538638	GAE6 UDP-glucuronate 4-epimerase 6	229	50538	4	3
	IPI00539763	AT1G79010 NADH dehydrogenase [ubiquinone] iron-sulfur protein 8-A, mitochondrial	228	25487	6	4
	IPI00525202	MC4 Metacaspase-4	228	45455	6	3
	IPI00544413	PETB Cytochrome b6	228	24137	4	1
	IPI00522695	- F18B13.12 protein	228	53797	9	6
	IPI00540014	CYP20-2 Peptidyl-prolyl cis-trans isomerase CYP20-2, chloroplastic	227	28288	5	3
	IPI00530883	HD2B Isoform 1 of Histone deacetylase HDT2	227	32329	7	3
	IPI00516758	RPL14 50S ribosomal protein L14, chloroplastic	227	13573	5	5
	IPI00529610	CLPR1 ATP-dependent Clp protease proteolytic subunit-related protein 1, chloroplastic	226	42600	5	4
	IPI00542113	AT5G10540 peptidase M3 family protein / thimet oligopeptidase family protein	226	78994	6	6
	IPI00538427	AT5G23540 26S proteasome non-ATPase regulatory subunit 14	226	34332	6	5
	IPI00532556	BTR1L BTR1L (BINDING TO TOMV RNA 1L (LONG FORM)); nucleic acid binding / single-stranded RNA binding	226	33800	6	2
	IPI00524372	NRPB2 DNA-directed RNA polymerase II subunit RPB2	226	134933	3	3
	IPI00895677	AT4G16380 metal ion binding	225	27779	6	6
	IPI00548616	PSBQ-2 Oxygen-evolving enhancer protein 3-2, chloroplastic	225	24628	5	5
	IPI00536449	AT1G66430 pfkB-type carbohydrate kinase family protein	224	41445	5	4
	IPI00518859	AT5G05010 Coatomer subunit delta	224	57682	5	4
	IPI00545379	AT1G44970 Peroxidase 9	224	37717	4	3
	IPI00525638	PAL2 Phenylalanine ammonia-lyase 2	222	77811	3	3
	IPI00535150	PAC1 Proteasome subunit alpha type-4	222	27458	7	6
	IPI00524670	TOC33 Translocase of chloroplast 33, chloroplastic	221	32904	8	7
	IPI00542986	AT3G01670 F4P13.21 protein	221	96802	7	6
	IPI00523345	ATPQ ATP synthase subunit d, mitochondrial	220	19574	8	6
	IPI00520428	AT1G50140 ATP binding / ATPase/ nucleoside-triphosphatase/ nucleotide binding	220	113214	17	3
	IPI00547812	XTH7 Probable xyloglucan endotransglucosylase/hydrolase protein 7	220	33659	4	4
	IPI00530782	PEX11D Peroxisomal membrane protein 11D	220	25927	9	4
	IPI00532169	AT5G25754;AT5G25757 unknown protein	219	60144	5	5
	IPI00517670	RABB1C Ras-related protein RABB1c	219	23150	5	4
	IPI00522745	GLP10 Germin-like protein subfamily 2 member 4	218	23535	4	2
	IPI00543783	AT5G10770 chloroplast nucleoid DNA-binding protein, putative	218	49833	4	1
	IPI00521970	GLT1 Glutamate synthase 1 [NADH], chloroplastic	218	241745	4	3
	IPI00545671	WHY3 WHY3 (WHIRLY 3); DNA binding	217	29709	2	2
	IPI00535943	AT5G14320 30S ribosomal protein S13, chloroplastic	217	19084	8	6
	IPI00536971	AT1G03220 extracellular dermal glycoprotein, putative / EDGP, putative	217	45688	5	4
	IPI00535149	GSTF2 Glutathione S-transferase PM24	217	24114	7	6
	IPI00529692	APX4 Thylakoid lumenal 29 kDa protein, chloroplastic	217	37911	8	6
	IPI00524445	AT1G76400 ribophorin I family protein	216	68600	6	6
	IPI00542524	ERD14 Dehydrin ERD14	216	20774	5	3
	IPI00528276	ATPD ATPD (ATP SYNTHASE DELTA-SUBUNIT GENE); hydrogen ion transporting ATP synthase, rotational mechanism / proton-transporting ATPase, rotational mechanism	216	25653	5	4
	IPI00516535	AT5G45620 26S proteasome regulatory subunit, putative	215	44140	6	3
	IPI00532187	AT4G32470 ubiquinol-cytochrome C reductase complex 14 kDa protein, putative	215	14518	7	6
	IPI00523230	PDIL1-4 Protein disulfide isomerase-like 1-4	215	66316	8	7
	IPI00522947	AT2G45710 40S ribosomal protein S27-1	214	9399	5	3
	IPI00521595	ATG2 ATG2; aminopeptidase/ metalloexopeptidase	214	42952	5	3
	IPI00519813	AT5G47030 ATP synthase subunit delta~, mitochondrial	213	21534	6	3
	IPI00529849	ARLA1C ATARLA1C (ADP-ribosylation factor-like A1C); GTP binding	212	20390	4	3
	IPI00546208	AT1G22950 Uncharacterized PKHD-type hydroxylase At1g22950	212	45722	3	2
	IPI00516429	AT4G32460 unknown protein	212	39793	4	3
	IPI00532433	AILP1 AILP1	211	25000	4	2
	IPI00545907	AT3G12290 tetrahydrofolate dehydrogenase/cyclohydrolase, putative	211	31570	5	4
	IPI00543470	MLP328 MLP-like protein 328	211	17502	4	3
	IPI00527395	PAD1 Proteasome subunit alpha type-7-A	211	27320	5	5
	IPI00548427	FIB4 Probable plastid-lipid-associated protein 6, chloroplastic	211	30436	7	5
	IPI00538173	TPX1 Peroxiredoxin-2B	211	17417	7	5
	IPI00520061	AT3G42170 DNA binding	210	78764	4	4
	IPI00524504	BGLU19 Beta-glucosidase 19	210	59977	15	4
	IPI00530221	LACS4 Long chain acyl-CoA synthetase 4	210	74460	5	5
	IPI00544202	AT3G52140 tetratricopeptide repeat (TPR)-containing protein	210	153170	4	3
	IPI00521831	DHS1 Phospho-2-dehydro-3-deoxyheptonate aldolase 1, chloroplastic	210	57942	6	5
	IPI00533612	AT3G52960 Peroxiredoxin-2E, chloroplastic	209	24669	4	3
	IPI00522621	NAD-ME1 malate oxidoreductase, putative	209	69611	6	5
	IPI00530622	AT2G19940 Probable N-acetyl-gamma-glutamyl-phosphate reductase, chloroplastic	209	44108	7	7
	IPI00529076	AT1G12000 F12F1.13 protein	209	62390	5	4
	IPI00537039	RABA1b Ras-related protein RABA1b	208	24005	6	5
	IPI00534569	ACX1 Peroxisomal acyl-coenzyme A oxidase 1	208	74255	6	6
	IPI00521465	emb1027 emb1027 (embryo defective 1027); ATP binding / aminoacyl-tRNA ligase/ arginine-tRNA ligase/ nucleotide binding	207	72341	7	7
	IPI00520424	GB2 Isoform 1 of Ras-related protein RABB1b	206	23161	3	3
	IPI00536632	HDH Isoform 1 of Histidinol dehydrogenase, chloroplastic	205	50291	3	2
	IPI00545312	AT5G07340 Calnexin homolog 2	205	60452	6	5
	IPI00516980	BCE2 BCE2; acetyltransferase/ alpha-ketoacid dehydrogenase/ dihydrolipoamide branched chain acyltransferase	205	52673	3	2
	IPI00526634	ACLA-3 ATP-citrate synthase alpha chain protein 3	205	46916	9	7
	IPI00542753	AT3G56130 biotin/lipoyl attachment domain-containing protein	204	29558	3	1
	IPI00537023	APL1 Glucose-1-phosphate adenylyltransferase large subunit 1, chloroplastic	204	57638	4	4
	IPI00547948	DWF1 Delta(24)-sterol reductase	204	65352	8	7
	IPI00537390	SEC6 SEC6	204	85619	5	3
	IPI00521971	AT2G07707;ORFB ATP synthase protein YMF19	203	18199	6	4
	IPI00530291	RAB6A Ras-related protein RABH1b	203	23116	5	4
	IPI00548518	AT3G57990 unknown protein	203	39867	5	3
	IPI00519295	ADNT1 ADNT1 (ADENINE NUCLEOTIDE TRANSPORTER 1); ADP transmembrane transporter/ AMP transmembrane transporter/ ATP transmembrane transporter/ binding	202	38301	4	4
	IPI00538679	ECT2 ECT2; protein binding	202	72431	3	2
	IPI00542743	GLP5 Germin-like protein subfamily 2 member 1	202	21598	4	2
	IPI00517911	AT4G25740 40S ribosomal protein S10-1	202	19435	9	5
	IPI00523831	ERF1-3 Eukaryotic peptide chain release factor subunit 1-3	202	48977	4	3
	IPI00520449	CAM6 Calmodulin-6	202	16823	3	2
	IPI00535689	RPL22 50S ribosomal protein L22, chloroplastic	202	18575	4	3
	IPI00526843	PGM Phosphoglucomutase, chloroplastic	201	67946	4	4
	IPI00525806	CLPR4 ATP-dependent Clp protease proteolytic subunit-related protein 4, chloroplastic	201	33419	5	3
	IPI00521192	AT3G24480 Leucine-rich repeat extensin-like protein 4	201	54668	8	6
	IPI00518990	AT3G02200 proteasome family protein	200	46755	7	6
	IPI00538538	NDHH NAD(P)H-quinone oxidoreductase subunit H, chloroplastic	200	45473	7	7
	IPI00530027	APS2 Isoform 1 of ATP sulfurylase 2	200	53604	6	5
	IPI00531061	ZW9 ZW9	200	45007	4	4
	IPI00545291	AT2G42910 Ribose-phosphate pyrophosphokinase 4	199	37536	9	5
	IPI00534820	AT3G17020 universal stress protein (USP) family protein	199	17764	3	2
	IPI00523489	AT1G21440 mutase family protein	199	36284	3	3
	IPI00516885	PSAB Photosystem I P700 chlorophyll a apoprotein A2	199	82423	6	4
	IPI00538294	DPE2 4-alpha-glucanotransferase DPE2	199	109707	7	7
	IPI00545581	AT1G67680 7S RNA binding	199	73025	3	3
	IPI00547002	POR C Protochlorophyllide reductase C, chloroplastic	199	43856	8	4
	IPI00522986	EIF4A-III DEAD-box ATP-dependent RNA helicase 2	198	45815	6	3
	IPI00536856	AT3G61820 aspartyl protease family protein	198	51429	4	4
	IPI00518866	RAB8A Ras-related protein RABE1c	198	23820	5	3
	IPI00530358	BSK1 Probable serine/threonine-protein kinase At4g35230	198	56782	6	4
	IPI00529601	AT4G19006 26S proteasome regulatory subunit, putative	198	43993	7	4
	IPI00546092	DRP3A Isoform 1 of Dynamin-related protein 3A	198	89571	5	4
	IPI00546577	AT3G05560 60S ribosomal protein L22-2	197	14009	6	5
	IPI00545949	AT3G48990 AMP-dependent synthetase and ligase family protein	197	55510	5	5
	IPI00517222	TOC64-III atToc64-III (Arabidopsis thaliana translocon at the outer membrane of chloroplasts 64-III); binding / carbon-nitrogen ligase, with glutamine as amido-N-donor	197	63985	6	5
	IPI00535995	- ABC transporter-like	197	90033	4	3
	IPI00541207	VHA-A2 VHA-A2 (VACUOLAR PROTON ATPASE A2); ATPase	196	93045	3	3
	IPI00529181	COX2 Cytochrome c oxidase subunit 2	196	29655	5	5
	IPI00530209	HDS HDS (4-HYDROXY-3-METHYLBUT-2-ENYL DIPHOSPHATE SYNTHASE); 4 iron, 4 sulfur cluster binding / 4-hydroxy-3-methylbut-2-en-1-yl diphosphate synthase	195	82204	3	3
	IPI00518259	AT1G22200 unknown protein	195	43770	4	3
	IPI00529374	OASB Cysteine synthase, chloroplastic/chromoplastic	194	41630	3	3
	IPI00521631	AT5G65810 unknown protein	194	28279	5	4
	IPI00547676	LRR1 Probable inactive receptor kinase At5g16590	194	67421	5	4
	IPI00521313	RABG3A Isoform 1 of Ras-related protein RABG3a	194	22736	7	5
	IPI00527617	AT3G11930 universal stress protein (USP) family protein	193	24741	2	2
	IPI00534156	AT4G18100 60S ribosomal protein L32-1	193	15493	6	4
	IPI00531868	APS4 ATP sulfurylase 4, chloroplastic	193	52093	6	5
	IPI00540051	RPL12-C 50S ribosomal protein L12-3, chloroplastic	192	19671	6	5
	IPI00533858	AT3G12260 NADH dehydrogenase [ubiquinone] 1 alpha subcomplex subunit 6	191	15073	5	4
	IPI00538901	AMY3 AMY3 (ALPHA-AMYLASE-LIKE 3); alpha-amylase	190	99780	3	2
	IPI00539653	AT5G61970 signal recognition particle-related / SRP-related	190	68790	3	2
	IPI00531595	RPS15 30S ribosomal protein S15, chloroplastic	189	10712	6	4
	IPI00521545	CCoAOMT1 Probable caffeoyl-CoA O-methyltransferase At4g34050	189	29137	4	3
	IPI00538906	GAMMA CAL1 Uncharacterized protein At5g63510, mitochondrial	189	27552	5	3
	IPI00527220	ELF5A-3 Eukaryotic translation initiation factor 5A-3	189	17197	3	2
	IPI00533028	ECT3 ECT3	188	54950	3	2
	IPI00524217	ANNAT4 Annexin D4	188	36199	7	1
	IPI00523158	EGY2 EGY2; metalloendopeptidase	188	60026	2	2
	IPI00529872	AT2G30050 transducin family protein / WD-40 repeat family protein	188	32622	4	2
	IPI00520638	AT1G32470 Probable glycine cleavage system H protein 2, mitochondrial	188	17886	3	2
	IPI00537703	AT2G33220 NADH dehydrogenase [ubiquinone] 1 alpha subcomplex subunit 13-B	187	16111	3	2
	IPI00518308	AT5G02450 60S ribosomal protein L36-3	187	12182	8	4
	IPI00522050	PRXCB Peroxidase 34	187	38808	5	3
	IPI00535644	emb1211 emb1211	187	99892	5	5
	IPI00530839	UPL2 E3 ubiquitin-protein ligase UPL2	187	403365	4	4
	IPI00519732	AT5G12940 leucine-rich repeat family protein	187	39927	6	5
	IPI00544734	AT5G17820 Peroxidase 57	186	34076	6	5
	IPI00518957	AT5G05670 signal recognition particle binding	186	29057	3	2
	IPI00537177	CB5-E Cytochrome b5 isoform 1	185	15075	3	3
	IPI00526887	PFN2 Profilin-2	185	13989	4	2
	IPI00539786	AT3G15610 transducin family protein / WD-40 repeat family protein	185	37333	4	3
	IPI00521527	ALDH7B4 Aldehyde dehydrogenase family 7 member B4	185	54174	6	5
	IPI00528514	AT5G27430 Signal peptidase complex subunit 3B	185	19206	4	3
	IPI00546407	CLPP5 ATP-dependent Clp protease proteolytic subunit 5, chloroplastic	184	32335	6	4
	IPI00548421	AT3G28500 60S acidic ribosomal protein P2-3	184	11728	3	1
	IPI00537302	AT2G40060 protein binding / structural molecule	184	28819	6	4
	IPI00523388	BTI3 Reticulon-like protein B4	184	28931	4	3
	IPI00537159	GRP17 GRP17 (GLYCINE RICH PROTEIN 17); lipid binding	184	53159	7	5
	IPI00532112	AT2G20760 protein binding / structural molecule	183	37202	9	6
	IPI00522460	TROL Uncharacterized protein At4g01050, chloroplastic	183	49357	5	4
	IPI00532439	TIM23-2 ATTIM23-2; P-P-bond-hydrolysis-driven protein transmembrane transporter/ protein transporter	183	19866	2	2
	IPI00544886	PGI1 PGI1 (PHOSPHOGLUCOSE ISOMERASE 1); glucose-6-phosphate isomerase	182	67006	4	2
	IPI00530558	DHS2 Phospho-2-dehydro-3-deoxyheptonate aldolase 2, chloroplastic	182	56114	5	4
	IPI00526151	- Putative uncharacterized protein T13K14.10	182	154079	7	7
	IPI00531847	AT2G37600 60S ribosomal protein L36-1	182	12728	10	5
	IPI00548815	AT5G51110 4-alpha-hydroxytetrahydrobiopterin dehydratase	182	23882	5	3
	IPI00530987	TOR1 Microtubule-associated protein TORTIFOLIA1	182	93946	4	2
	IPI00546862	RPS8 30S ribosomal protein S8, chloroplastic	181	15470	5	4
	IPI00522535	EIF3C Eukaryotic translation initiation factor 3 subunit C	181	102884	7	6
	IPI00523949	AT1G02813 unknown protein	181	16838	5	3
	IPI00541138	AT-HF Imidazole glycerol phosphate synthase hisHF, chloroplastic	181	64153	5	3
	IPI00543636	AIR12 AIR12; extracellular matrix structural constituent	181	27909	4	3
	IPI00518329	SFGH S-formylglutathione hydrolase	180	31635	5	5
	IPI00543243	SEC10 Exocyst complex component 5	179	89639	4	3
	IPI00531735	RPS11 30S ribosomal protein S11, chloroplastic	178	15014	5	4
	IPI00522731	RIP5 Interactor of constitutive active ROPs 3	178	63673	3	2
	IPI00547262	AT1G18210 Probable calcium-binding protein CML27	178	18339	3	2
	IPI00521766	AT3G02760 ATP binding / aminoacyl-tRNA ligase/ histidine-tRNA ligase/ nucleotide binding	178	97476	6	6
	IPI00528259	AT4G24750 unknown protein	178	32094	3	2
	IPI00539108	PDIL2-3 Protein disulfide-isomerase 2-3	178	47724	6	4
	IPI00528274	ACO2 Aconitate hydratase 3, mitochondrial	178	108413	6	5
	IPI00516568	ROF1 70 kDa peptidyl-prolyl isomerase	178	61414	4	3
	IPI00543733	AT1G16350 Probable inosine-5~-monophosphate dehydrogenase	177	54017	5	4
	IPI00546699	AT4G13340 Leucine-rich repeat extensin-like protein 3	177	82194	6	5
	IPI00527415	VMA10 V-type proton ATPase subunit G1	177	12389	4	4
	IPI00527142	RABA2c Ras-related protein RABA2c	177	23834	5	3
	IPI00520181	emb1473 50S ribosomal protein L13, chloroplastic	177	26772	4	3
	IPI00534944	AT2G24590 splicing factor, putative	177	21902	7	4
	IPI00517676	ECT1 protein binding	176	47782	3	1
	IPI00528478	AT1G07750 cupin family protein	176	38287	5	4
	IPI00524264	BCA3 BCA3 (BETA CARBONIC ANHYDRASE 4); carbonate dehydratase/ zinc ion binding	176	28811	5	3
	IPI00760344	AT5G11200;AT5G11170 Isoform 1 of DEAD-box ATP-dependent RNA helicase 15	176	48307	6	4
	IPI00526050	HIT3 zinc-binding protein, putative / protein kinase C inhibitor, putative	176	15990	4	3
	IPI00527198	AT2G02050 NADH dehydrogenase [ubiquinone] 1 beta subcomplex subunit 7	176	11732	5	3
	IPI00519283	mtLPD2 Isoform 1 of Dihydrolipoyl dehydrogenase 2, mitochondrial	176	53952	4	3
	IPI00546302	AT3G54400 aspartyl protease family protein	175	45446	3	1
	IPI00548574	STT3A STT3A (STAUROSPORIN AND TEMPERATURE SENSITIVE 3-LIKE A); oligosaccharyl transferase	175	86058	4	1
	IPI00523052	PMDH1 Probable malate dehydrogenase, glyoxysomal	175	37442	4	3
	IPI00533552	SDH1-1 Succinate dehydrogenase [ubiquinone] flavoprotein subunit 1, mitochondrial	175	69612	6	3
	IPI00517716	ATB~ ALPHA Serine/threonine protein phosphatase 2A 57 kDa regulatory subunit B~ alpha isoform	175	57499	7	5
	IPI00538817	AT5G65220 50S ribosomal protein L29, chloroplastic	175	19365	3	3
	IPI00522229	PSAH-1 Photosystem I reaction center subunit VI-1, chloroplastic	174	15207	5	3
	IPI00519943	AT3G20810 transcription factor jumonji (jmjC) domain-containing protein	174	48044	3	3
	IPI00535863	RPL9 50S ribosomal protein L9, chloroplastic	173	22120	7	6
	IPI00524282	AT5G42570 Putative uncharacterized protein	173	28551	3	2
	IPI00534014	AT1G44835 YbaK/prolyl-tRNA synthetase family protein	172	33690	4	2
	IPI00516962	ERD3 Probable methyltransferase PMT21	172	68287	4	3
	IPI00532410	AT3G15000 Uncharacterized protein At3g15000, mitochondrial	171	42843	3	3
	IPI00537274	AT2G22170 lipid-associated family protein	171	20117	4	3
	IPI00538274	AT2G39970 peroxisomal membrane protein	171	36190	6	4
	IPI00525466	ftsh3 ATP-dependent zinc metalloprotease FTSH 3, mitochondrial	171	89297	3	2
	IPI00523127	VTC4 Inositol-phosphate phosphatase	170	29103	3	3
	IPI00523743	AT1G41880 60S ribosomal protein L35a-2	170	12791	8	6
	IPI00526756	- Putative uncharacterized protein	170	53044	5	5
	IPI00517945	UXS1 UXS1 (UDP-GLUCURONIC ACID DECARBOXYLASE 1); UDP-glucuronate decarboxylase/ catalytic	170	48372	7	5
	IPI00529626	NHO1 NHO1 (nonhost resistance to P. s. phaseolicola 1); carbohydrate kinase/ glycerol kinase	170	56401	4	4
	IPI00522958	AT5G38940 Germin-like protein subfamily 1 member 11	170	23636	4	3
	IPI00541892	EXPA11 Expansin-A11	170	26744	4	3
	IPI00535269	AT5G57290 60S acidic ribosomal protein P3-2	169	11856	2	1
	IPI00546882	AT3G56340 40S ribosomal protein S26-3	168	14619	6	3
	IPI00529281	AT5G15910 dehydrogenase-related	168	28808	3	2
	IPI00534676	CYSC1 CYSC1 (CYSTEINE SYNTHASE C1); L-3-cyanoalanine synthase/ cysteine synthase	168	39902	9	6
	IPI00657156	CYSB Isoform 2 of Cysteine proteinase inhibitor 6	168	22464	2	2
	IPI00523400	ATB2 ATB2; oxidoreductase	167	37901	6	4
	IPI00526326	GR1 Glutathione reductase, cytosolic	167	53837	4	3
	IPI00521273	AT5G13780 GCN5-related N-acetyltransferase, putative	167	21701	3	2
	IPI00546346	AT2G17540 unknown protein	167	29401	2	1
	IPI00534598	AT2G21390 Coatomer subunit alpha-2	167	136381	5	4
	IPI00534882	AT5G52840 Probable NADH dehydrogenase [ubiquinone] 1 alpha subcomplex subunit 5, mitochondrial	167	19167	8	6
	IPI00538827	PDIL1-2 Protein disulfide isomerase-like 1-2	166	56329	6	5
	IPI00529384	AT3G08600 unknown protein	166	34710	2	1
	IPI00543135	CXE12 Probable carboxylesterase 12	166	35545	2	1
	IPI00529367	emb2738 emb2738 (embryo defective 2738); GTP binding	166	73081	2	1
	IPI00530606	AT1G31850 Probable methyltransferase PMT20	166	68753	4	3
	IPI00534550	FC2 Ferrochelatase-2, chloroplastic	166	56583	2	2
	IPI00524294	ASN2 ASN2 (ASPARAGINE SYNTHETASE 2); asparagine synthase	166	65117	6	6
	IPI00541202	AT5G65750 2-oxoglutarate dehydrogenase, E1 subunit	165	116581	7	6
	IPI00542639	ORF25 ATP synthase protein MI25	165	21679	5	4
	IPI00542534	SIR SIR; sulfite reductase (ferredoxin)/ sulfite reductase	165	71905	6	6
	IPI00546678	GSTT1 ATGSTT1 (GLUTATHIONE S-TRANSFERASE THETA 1); glutathione transferase	165	27636	3	2
	IPI00547734	MLP168 MLP-like protein 168	164	17402	6	3
	IPI00537921	RPL15 50S ribosomal protein L15, chloroplastic	164	29689	7	6
	IPI00524703	T1N15.14	164	69429	2	2
	IPI00522514	PPa5 AtPPa5 (Arabidopsis thaliana pyrophosphorylase 5); inorganic diphosphatase/ pyrophosphatase	164	24694	2	1
	IPI00520564	AT4G18670 Isoform 1 of Leucine-rich repeat extensin-like protein 5	164	90778	7	5
	IPI00523220	CORI3 Isoform 1 of Cystine lyase CORI3	164	47009	4	4
	IPI00517848	AT3G13160 Pentatricopeptide repeat-containing protein At3g13160, mitochondrial	164	44899	4	2
	IPI00537998	AT1G26880 60S ribosomal protein L34-1	162	13697	6	3
	IPI00520188	AT2G42220 rhodanese-like domain-containing protein	161	25494	3	2
	IPI00517374	ENO1 Enolase 1, chloroplastic	161	51442	3	2
	IPI00521658	IMPA-1 Importin subunit alpha-1	161	58608	4	4
	IPI00521678	AT5G66420 unknown protein	161	69989	4	3
	IPI00517499	AT5G22020 strictosidine synthase family protein	161	44500	3	2
	IPI00539059	ATCS Isoform 1 of Citrate synthase 4, mitochondrial	161	52749	5	4
	IPI00531827	EXL2 EXL2	160	32654	3	3
	IPI00539564	AT2G41620 Uncharacterized protein At2g41620	160	96554	35	1
	IPI00544794	AT5G03620 subtilase family protein	160	82542	6	5
	IPI00519170	SGR4 Vesicle transport v-SNARE 11	160	24935	3	2
	IPI00536577	AT4G09670 Uncharacterized oxidoreductase At4g09670	160	39537	3	2
	IPI00517389	AT4G10450 60S ribosomal protein L9-2	160	21960	6	5
	IPI00532517	SEC15B exocyst complex subunit Sec15-like family protein	159	88315	2	1
	IPI00516979	AT1G79210 Proteasome subunit alpha type-2-B	159	25717	7	4
	IPI00518059	- Putative uncharacterized protein At2g07370	159	62055	4	2
	IPI00531430	PEX11B Peroxisomal membrane protein 11B	159	25581	3	2
	IPI00532024	AT1G53280 DJ-1 family protein	158	46961	4	2
	IPI00529123	SHM3 SHM3 (SERINE HYDROXYMETHYLTRANSFERASE 3); catalytic/ glycine hydroxymethyltransferase/ pyridoxal phosphate binding	158	57946	3	2
	IPI00519849	AT1G12570 glucose-methanol-choline (GMC) oxidoreductase family protein	158	61961	3	3
	IPI00542071	SRZ-22 SRZ-22; protein binding	157	22444	6	4
	IPI00530007	ATU2AF35A Splicing factor U2af small subunit A	157	34551	3	3
	IPI00525856	AT4G24330 unknown protein	157	53913	4	4
	IPI00516730	AT1G68680 unknown protein	156	8346	3	2
	IPI00535478	GSTF10 Glutathione S-transferase ERD13	156	24215	7	7
	IPI00517617	AT5G46430 60S ribosomal protein L32-2	156	15465	5	3
	IPI00537884	AT5G50370 Adenylate kinase 2	156	27318	4	4
	IPI00528214	AT1G72550 tRNA synthetase beta subunit family protein	156	65918	3	3
	IPI00526898	AT1G14810 semialdehyde dehydrogenase family protein	156	40720	6	4
	IPI00521150	CI51 NADH dehydrogenase [ubiquinone] flavoprotein 1, mitochondrial	156	53415	7	7
	IPI00533639	AT3G53890 40S ribosomal protein S21-1	155	9068	1	1
	IPI00538620	AT3G55250 unknown protein	154	31225	4	3
	IPI00539374	PCB2 PCB2 (PALE-GREEN AND CHLOROPHYLL B REDUCED 2); 3,8-divinyl protochlorophyllide a 8-vinyl reductase	154	45864	6	4
	IPI00521561	PSAA Photosystem I P700 chlorophyll a apoprotein A1	154	83178	4	4
	IPI00545315	AT4G08770 Peroxidase 37	153	38178	4	3
	IPI00536244	AT5G19940 Probable plastid-lipid-associated protein 8, chloroplastic	153	26466	3	2
	IPI00518343	emb2737 emb2737	152	46126	2	1
	IPI00524965	AT4G39200 40S ribosomal protein S25-4	152	12046	3	2
	IPI00525274	GAMMA CAL2 Uncharacterized protein At3g48680, mitochondrial	152	27939	6	3
	IPI00524325	PCLPP ATP-dependent Clp protease proteolytic subunit 1	152	22109	2	2
	IPI00521134	PRXIIF Peroxiredoxin-2F, mitochondrial	152	21432	3	2
	IPI00527209	AT1G68400 Probable leucine-rich repeat receptor-like protein kinase At1g68400	152	73475	4	1
	IPI00538314	EXO EXO	152	33578	3	2
	IPI00530238	SFR2 Isoform 1 of Beta-glucosidase-like SFR2, chloroplastic	151	70733	6	6
	IPI00545847	AlaAT1 AlaAT1 (ALANINE AMINOTRANSFERAS); ATP binding / L-alanine:2-oxoglutarate aminotransferase	151	59783	5	5
	IPI00522326	AT2G05220 40S ribosomal protein S17-2	151	15941	6	5
	IPI00525948	SE Serrate RNA effector molecule	150	81049	2	2
	IPI00537766	FTSH11 ATP-dependent zinc metalloprotease FTSH 11, chloroplastic/mitochondrial	150	88662	5	5
	IPI00521518	HON5 T1N15.25	150	65317	2	2
	IPI00535025	PEX22 Peroxisome biogenesis protein 22	150	31379	3	3
	IPI00521340	AT2G41040 Uncharacterized methyltransferase At2g41040, chloroplastic	150	39205	5	4
	IPI00537337	AT2G37790 Aldo-keto reductase family 4 member C10	150	34891	3	2
	IPI00524239	- Putative uncharacterized protein F20D21.34	150	34438	3	2
	IPI00521400	PUM24 Pumilio homolog 24	150	71559	2	1
	IPI00524207	ENOC Cytosolic enolase 3	150	51567	5	4
	IPI00548099	AT2G44200 unknown protein	149	57750	3	1
	IPI00528074	SPS1F ATSPS1F (sucrose phosphate synthase 1F); sucrose-phosphate synthase/ transferase, transferring glycosyl groups	149	117247	3	3
	IPI00526411	ASD1 Alpha-L-arabinofuranosidase 1	148	74997	3	2
	IPI00543314	AT3G01980 short-chain dehydrogenase/reductase (SDR) family protein	148	32624	4	4
	IPI00519016	PECT1 PECT1 (PHOSPHORYLETHANOLAMINE CYTIDYLYLTRANSFERASE 1); ethanolamine-phosphate cytidylyltransferase	148	46948	5	4
	IPI00516486	TIP2 Aquaporin TIP1-2	148	25832	2	1
	IPI00547334	AT4G27680 MSP1 protein, putative / intramitochondrial sorting protein, putative	148	44174	4	2
	IPI00517461	EIF3K Eukaryotic translation initiation factor 3 subunit K	148	25712	6	4
	IPI00539668	PBD2 Proteasome subunit beta type-2-B	148	21970	5	4
	IPI00547722	ATFP8 Ras-related protein RABD1	147	22710	3	2
	IPI00554418	RPS12A;RPS12B;RPS12C 30S ribosomal protein S12, chloroplastic	147	13756	2	1
	IPI00539022	AT5G08180 H/ACA ribonucleoprotein complex subunit 2-like protein	146	16937	5	3
	IPI00539097	AT1G29470 Probable methyltransferase PMT24	146	87149	5	4
	IPI00537809	AT4G31180 aspartyl-tRNA synthetase, putative / aspartate--tRNA ligase, putative	146	62878	3	3
	IPI00546445	ATP-PRT2 ATATP-PRT2 (ATP PHOSPHORIBOSYL TRANSFERASE 2); ATP phosphoribosyltransferase	145	44728	3	3
	IPI00541477	ATMIN7 ATMIN7 (ARABIDOPSIS THALIANA HOPM INTERACTOR 7); guanyl-nucleotide exchange factor/ protein binding	145	194932	2	2
	IPI00518030	AT5G51570 Hypersensitive-induced response protein 4	145	32357	5	5
	IPI00541541	SOX Sulfite oxidase	144	43302	4	3
	IPI00542027	IMPA-6 IMPA-6 (IMPORTIN ALPHA ISOFORM 6); binding / protein transporter	144	59352	2	2
	IPI00542387	AT5G22580 Uncharacterized protein At5g22580	144	12341	5	3
	IPI00531318	E1 ALPHA Pyruvate dehydrogenase E1 component subunit alpha-1, mitochondrial	144	43032	4	2
	IPI00523842	AT1G29310 P-P-bond-hydrolysis-driven protein transmembrane transporter	144	52035	5	3
	IPI00531984	AT2G46910 Probable plastid-lipid-associated protein 10, chloroplastic	144	31561	3	2
	IPI00527999	CEN2 Probable calcium-binding protein CML20	143	19396	3	3
	IPI00526564	AT1G67350 unknown protein	143	11784	6	5
	IPI00526603	AT5G06060 tropinone reductase, putative / tropine dehydrogenase, putative	143	28275	2	2
	IPI00520632	CSD2 Superoxide dismutase [Cu-Zn], chloroplastic	142	22230	3	2
	IPI00540536	HTA12 Probable histone H2A.4	142	16208	3	2
	IPI00524495	AT4G12590 unknown protein	142	27896	3	3
	IPI00533062	RAB18 Ras-related protein RABC1	142	23516	4	3
	IPI00533725	LOS4 DEAD-box ATP-dependent RNA helicase 38	142	55349	3	3
	IPI00547307	LOX1 Linoleate 9S-lipoxygenase 1	142	97984	4	3
	IPI00544297	NHL3 NHL3	142	25931	4	3
	IPI00531047	AT5G26830 Isoform Mitochondrial of Threonyl-tRNA synthetase, mitochondrial	141	80885	5	5
	IPI00517840	NAP8 Isoform 1 of ABC transporter B family member 28	141	77877	2	1
	IPI00546191	ATHM2 Thioredoxin M2, chloroplastic	141	20300	2	2
	IPI00545433	CSY2 Citrate synthase 2, peroxisomal	141	56567	5	4
	IPI00520822	AT5G14590 Isocitrate/isopropylmalate dehydrogenase family protein	141	54162	5	4
	IPI00537665	MAML-4 2-isopropylmalate synthase 1, chloroplastic	140	68633	4	3
	IPI00528019	CEV1 Cellulose synthase A catalytic subunit 3 [UDP-forming]	140	119606	2	2
	IPI00540392	AT5G08060 unknown protein	139	15029	2	2
	IPI00536659	IDH2 Isoform 2 of Isocitrate dehydrogenase [NAD] regulatory subunit 2, mitochondrial	139	39124	3	3
	IPI00546743	XTH32 Probable xyloglucan endotransglucosylase/hydrolase protein 32	139	34460	3	2
	IPI00535318	RABA1d Ras-related protein RABA1d	139	23855	5	4
	IPI00520251	VLN2 Villin-2	138	107776	7	6
	IPI00517529	AT4G02450 T14P8.5	138	27925	3	2
	IPI00535261	UGT78D1 UDP-glycosyltransferase 78D1	138	50063	5	4
	IPI00519018	- Malic enzyme	138	73403	3	3
	IPI00540026	AT3G11070 outer membrane OMP85 family protein	138	57174	4	4
	IPI00539169	TRN1 TRN1 (TRANSPORTIN 1); protein transporter	138	99572	4	4
	IPI00539608	LPA3 unknown protein	138	40004	2	2
	IPI00536341	RPL23.2;RPL23.1;rpl23 50S ribosomal protein L23, chloroplastic	138	10782	3	3
	IPI00522703	SAPX L-ascorbate peroxidase S, chloroplastic/mitochondrial	137	40383	5	5
	IPI00543951	AT2G28680 cupin family protein	137	38441	3	2
	IPI00522693	PSI-P Thylakoid membrane phosphoprotein 14 kDa, chloroplastic	137	18471	2	1
	IPI00519853	RPL4 50S ribosomal protein L4, chloroplastic	137	30540	4	3
	IPI00541119	RPL34 60S ribosomal protein L34-2	137	13642	6	4
	IPI00532467	SWI3C SWI/SNF complex subunit SWI3C	137	88195	3	1
	IPI00522742	MMT Methionine S-methyltransferase	137	118641	5	5
	IPI00524195	PPa6 Soluble inorganic pyrophosphatase 1, chloroplastic	137	33359	3	3
	IPI00542948	AtkdsA1 2-dehydro-3-deoxyphosphooctonate aldolase	137	31636	3	3
	IPI00534732	TT5 Chalcone--flavonone isomerase 1	136	26579	2	2
	IPI00540599	AT1G06700 PTI1-like tyrosine-protein kinase 1	136	39795	2	1
	IPI00529246	SSR16 SSR16 (SMALL SUBUNIT RIBOSOMAL PROTEIN 16); structural constituent of ribosome	136	12691	5	3
	IPI00521975	AT5G27700 40S ribosomal protein S21-2	136	9462	1	1
	IPI00524959	AT3G14040 exopolygalacturonase / galacturan 1,4-alpha-galacturonidase / pectinase	135	45669	4	1
	IPI00519785	MUR1 GDP-mannose 4,6 dehydratase 2	135	41935	3	3
	IPI00528660	FLU Tetratricopeptide repeat (TPR)-like superfamily protein	135	34664	2	2
	IPI00537807	TOC132 Translocase of chloroplast 132, chloroplastic	135	132196	1	1
	IPI00545655	NFS1 Cysteine desulfurase 1, mitochondrial	135	50263	2	2
	IPI00518975	HTH Protein HOTHEAD	135	65303	5	4
	IPI00519859	AT3G12390 Nascent polypeptide-associated complex subunit alpha-like protein 1	135	21969	4	3
	IPI00517159	AT2G14880 SWIB complex BAF60b domain-containing protein	135	15892	3	3
	IPI00517482	AT3G15180 proteasome-related	135	56656	2	2
	IPI00524632	AT5G23890 unknown protein	135	103863	3	2
	IPI00528965	EXPB3 Expansin-B3	134	28406	5	5
	IPI00540201	RLI2 ABC transporter E family member 2	134	68346	2	2
	IPI00528696	AT3G01340 protein transport protein SEC13 family protein / WD-40 repeat family protein	134	32610	2	2
	IPI00547025	RPS2 30S ribosomal protein S2, chloroplastic	134	26887	9	8
	IPI00847026	MLP28 MLP28	134	22545	3	3
	IPI00529567	VPS35A VPS35A	134	89436	2	2
	IPI00543481	GDH2 Glutamate dehydrogenase 2	134	44671	3	3
	IPI00524837	PRPL11 50S ribosomal protein L11, chloroplastic	134	23134	4	4
	IPI00532758	ATMRK1 ATMRK1; kinase/ protein serine/threonine/tyrosine kinase	133	42555	2	2
	IPI00525743	AT2G05830 Isoform 2 of Methylthioribose-1-phosphate isomerase	132	34254	3	2
	IPI00538776	PSBG NAD(P)H-quinone oxidoreductase subunit K, chloroplastic	132	25350	3	3
	IPI00540928	IAR4 Pyruvate dehydrogenase E1 component subunit alpha-2, mitochondrial	132	43331	6	4
	IPI00534404	AT3G15190 30S ribosomal protein S20, chloroplastic	132	21813	3	3
	IPI00521382	AT4G00810 60S acidic ribosomal protein P1-2	132	11300	2	2
	IPI00938833	AT4G16180 unknown protein	132	92311	2	2
	IPI00524715	AT1G23740 Quinone oxidoreductase-like protein At1g23740, chloroplastic	132	40961	2	2
	IPI00516693	AT5G01750 Isoform 1 of Protein LURP-one-related 15	132	24279	4	3
	IPI00517823	AT1G05150 Uncharacterized TPR repeat-containing protein At1g05150	132	90113	2	1
	IPI00545035	COP8 COP9 signalosome complex subunit 4	132	44929	2	2
	IPI00544335	AT5G47930 40S ribosomal protein S27-3	131	9484	3	2
	IPI00530283	MVA1 Isoform 2 of Hydroxymethylglutaryl-CoA synthase	131	45177	3	2
	IPI00527641	ACP1 Acyl carrier protein 1, chloroplastic	131	15046	2	2
	IPI00548391	GSNAP Gamma-soluble NSF attachment protein	131	32340	3	3
	IPI00545305	CYP71B28 Cytochrome P450 71B28	130	56501	2	2
	IPI00529668	AT3G19740 ATP binding / ATPase/ nucleoside-triphosphatase/ nucleotide binding	130	111293	3	2
	IPI00534308	AT2G39960 Probable signal peptidase complex subunit 2	130	21629	4	3
	IPI00530879	AT3G03270 universal stress protein (USP) family protein / early nodulin ENOD18 family protein	130	22588	2	2
	IPI00539618	G6PD6 Glucose-6-phosphate 1-dehydrogenase, cytoplasmic isoform 2	130	59079	7	5
	IPI00529850	GALK Galactokinase	130	54307	3	3
	IPI00537216	AT3G59780 unknown protein	129	73890	3	2
	IPI00528981	AT1G12310 Probable calcium-binding protein CML13	129	16506	3	3
	IPI00535761	SSI2 Acyl-[acyl-carrier-protein] desaturase 7, chloroplastic	129	45664	2	2
	IPI00543628	ATERDJ3B ATERDJ3B; heat shock protein binding / unfolded protein binding	129	39175	4	2
	IPI00544284	AT4G04460 aspartyl protease family protein	128	55536	3	3
	IPI00522157	PGR5-LIKE A Isoform 1 of PGR5-like protein 1A, chloroplastic	128	35698	3	2
	IPI00542655	AT3G55750 60S ribosomal protein L35a-4	128	12777	7	6
	IPI00519008	rps7;RPS7.2;RPS7.1 30S ribosomal protein S7, chloroplastic	128	17347	4	4
	IPI00537989	RAB7B Ras-related protein RABG3f	128	23087	4	3
	IPI00543581	ATOZI1 ATOZI1	128	8600	3	2
	IPI00543446	AT5G08050 unknown protein	128	16570	3	3
	IPI00520493	PRH75 DEAD-box ATP-dependent RNA helicase 7	127	72845	3	2
	IPI00543625	COR47 Dehydrin COR47	127	29879	4	2
	IPI00526274	AT3G12130 Zinc finger CCCH domain-containing protein 36	127	25936	2	2
	IPI00526712	PGRL1B PGR5-like protein 1B, chloroplastic	127	34886	2	2
	IPI00520711	ROC2 Peptidyl-prolyl cis-trans isomerase CYP19-3	126	18908	2	1
	IPI00547391	AT5G43830 unknown protein	126	27492	4	3
	IPI00528182	AT1G01910 anion-transporting ATPase, putative	126	39645	3	3
	IPI00525063	AT1G15140 oxidoreductase NAD-binding domain-containing protein	126	31903	2	2
	IPI00542810	TAPX L-ascorbate peroxidase T, chloroplastic	126	46064	4	4
	IPI00546240	ASP2 Aspartate aminotransferase, cytoplasmic isozyme 1	126	44239	4	4
	IPI00546889	AT5G10920 argininosuccinate lyase, putative / arginosuccinase, putative	125	57476	3	2
	IPI00535824	FLA1 Fasciclin-like arabinogalactan protein 1	125	44821	2	2
	IPI00531896	AT3G06290 F28L1.23 protein	125	191590	1	1
	IPI00548621	PDX2 Pyridoxal biosynthesis protein PDX2	125	27421	3	3
	IPI00529407	AT2G47390 Isoform 2 of Probable glutamyl endopeptidase, chloroplastic	125	106200	4	3
	IPI00543752	GH9B1 Endoglucanase 8	124	54576	4	4
	IPI00531442	SAP18 Histone deacetylase complex subunit SAP18	124	17154	3	2
	IPI00525336	KEU SNARE-interacting protein KEULE	124	75035	2	1
	IPI00532589	SEC8 Probable exocyst complex component 4	124	116533	2	2
	IPI00526629	AT2G39390 60S ribosomal protein L35-2	124	14222	4	4
	IPI00542601	GH9C2 Endoglucanase 6	124	68548	5	4
	IPI00540435	AT1G04040 acid phosphatase class B family protein	124	31076	6	3
	IPI00543086	ALDH2C4 Aldehyde dehydrogenase family 2 member C4	124	54325	3	3
	IPI00536969	AT3G04830 binding	124	33724	3	3
	IPI00535140	PYR4 Dihydroorotase, mitochondrial	124	41923	3	2
	IPI00533865	AT4G24800 Putative uncharacterized protein F6I7.10	123	104848	4	4
	IPI00548533	GUN5 Magnesium-chelatase subunit chlH	123	153478	3	3
	IPI00545405	AT5G48480 Uncharacterized protein At5g48480	123	17546	4	4
	IPI00520335	NOA1 Nitric oxide synthase 1	123	61919	2	1
	IPI00530222	scpl35 Serine carboxypeptidase-like 35	123	53574	2	1
	IPI00522781	AT1G04530 binding	123	34531	1	1
	IPI00525436	AT5G06450 Uncharacterized protein At5g06450	123	23201	2	2
	IPI00530468	AT5G03900 Isoform 1 of Uncharacterized protein At5g03900, chloroplastic	122	59464	2	2
	IPI00537605	AT1G12050 fumarylacetoacetase, putative	122	46066	4	3
	IPI00519465	APY2 ATAPY2 (ARABIDOPSIS THALIANA APYRASE 2); ATPase/ nucleotide diphosphatase	122	62877	1	1
	IPI00541336	AT4G34090 unknown protein	122	36886	3	3
	IPI00657340	AT1G08110 lactoylglutathione lyase, putative / glyoxalase I, putative	122	26455	3	2
	IPI00523369	- Putative UDP-glucose:glycoprotein glucosyltransferase	122	188696	5	5
	IPI00528817	F5M15.9	122	22779	5	2
	IPI00542172	AT5G04885 glycosyl hydrolase family 3 protein	122	72257	5	4
	IPI00543389	AT1G75900 GDSL esterase/lipase EXL3	122	39790	2	2
	IPI00532137	AT1G53440 Isoform 1 of Probable LRR receptor-like serine/threonine-protein kinase At1g53440	122	114779	4	3
	IPI00533736	AT1G54320 ALA-interacting subunit 3	122	38930	1	1
	IPI00517449	ATB BETA Isoform 1 of Serine/threonine protein phosphatase 2A 55 kDa regulatory subunit B beta isoform	121	56240	3	3
	IPI00528352	AT4G31490 Coatomer subunit beta-2	121	106010	3	2
	IPI00525929	SEC61 BETA Protein transport protein Sec61 subunit beta	121	8211	2	1
	IPI00536956	AT3G52730 ubiquinol-cytochrome C reductase UQCRX/QCR9-like family protein	121	8443	4	3
	IPI00529815	CRT1a Calreticulin-1	120	48497	3	3
	IPI00533115	AT5G20160 ribosomal protein L7Ae/L30e/S12e/Gadd45 family protein	120	17622	3	2
	IPI00547336	AT2G44530 Ribose-phosphate pyrophosphokinase 5, chloroplastic	120	42598	3	3
	IPI00519014	EMB2107 EMB2107	120	50805	2	2
	IPI00546608	AT1G61790 OST3/OST6 family protein	120	38782	2	2
	IPI00520131	U1-70K Isoform Long of U1 small nuclear ribonucleoprotein 70 kDa	120	50358	3	2
	IPI00518245	AT1G48860 3-phosphoshikimate 1-carboxyvinyltransferase, putative / 5-enolpyruvylshikimate-3-phosphate, putative / EPSP synthase, putative	120	55796	3	3
	IPI00523419	AT5G39590 unknown protein	120	59870	3	3
	IPI00544198	AT3G55430 glycosyl hydrolase family 17 protein / beta-1,3-glucanase, putative	120	48412	4	4
	IPI00526224	RPS18 30S ribosomal protein S18, chloroplastic	119	12053	6	2
	IPI00529839	AT1G60590 polygalacturonase, putative / pectinase, putative	119	59592	2	1
	IPI00518706	PAA2 Proteasome subunit alpha type-6-B	119	27333	4	4
	IPI00536675	AT4G22240 Probable plastid-lipid-associated protein 2, chloroplastic	119	33635	2	2
	IPI00544988	SS2 Strictosidine synthase 1	119	35271	2	2
	IPI00540972	SNF4 Isoform 1 of Sucrose nonfermenting 4-like protein	119	53433	3	3
	IPI00539167	AT2G35795 DNAJ heat shock N-terminal domain-containing protein	119	11989	2	1
	IPI00519829	GC6 Golgin candidate 6	118	101770	3	2
	IPI00532482	PIP2A Aquaporin PIP2-1	118	30455	5	4
	IPI00547519	EMB2024 Probable 6-phosphogluconolactonase 5, chloroplastic	118	35622	3	3
	IPI00543539	AT1G27930 unknown protein	118	32336	3	2
	IPI00532778	AT5G63120 Isoform 2 of DEAD-box ATP-dependent RNA helicase 30	118	53061	2	2
	IPI00520088	AT1G54020 Isoform 1 of GDSL esterase/lipase At1g54020	117	41774	4	4
	IPI00535341	MIPS1 Inositol-3-phosphate synthase isozyme 1	117	56479	4	4
	IPI00519674	AT3G07030 nucleic acid binding	117	42476	2	2
	IPI00521242	NDPK3 Nucleoside diphosphate kinase III, chloroplastic/mitochondrial	117	25718	6	3
	IPI00538298	AT3G01680 unknown protein	117	85215	2	2
	IPI00539769	MAP65-1 65-kDa microtubule-associated protein 1	117	65744	3	3
	IPI00537155	HEMB1 Delta-aminolevulinic acid dehydratase, chloroplastic	117	46661	7	4
	IPI00539249	AT2G31390 Probable fructokinase-1	116	35253	4	4
	IPI00547166	RA-5 Ras-related protein RABD2a	116	22634	4	3
	IPI00538166	ACD2 Red chlorophyll catabolite reductase, chloroplastic	116	36426	2	2
	IPI00529162	Glycine-rich protein #REF!	116	21961	3	1
	IPI00541670	ftsh9 ATP-dependent zinc metalloprotease FTSH 9, chloroplastic	116	87784	2	2
	IPI00540256	PRF1 Profilin-1	116	14257	3	3
	IPI00520382	AT5G10860 CBS domain-containing protein CBSX3, mitochondrial	116	22715	3	2
	IPI00538271	FKBP16-2 Probable FKBP-type peptidyl-prolyl cis-trans isomerase 4, chloroplastic	116	23245	3	2
	IPI00530589	AT3G25660 glutamyl-tRNA(Gln) amidotransferase, putative	116	57145	1	1
	IPI00520891	AT5G04280 glycine-rich RNA-binding protein	115	33466	2	2
	IPI00548891	AT4G16450 unknown protein	115	11338	2	2
	IPI00540380	PETD Cytochrome b6-f complex subunit 4	115	17419	8	2
	IPI00542636	MIND Putative septum site-determining protein minD homolog, chloroplastic	115	35668	4	4
	IPI00540901	AT2G43610 glycoside hydrolase family 19 protein	115	29980	2	2
	IPI00545987	ABCB19 ABC transporter B family member 19	114	136702	3	3
	IPI00529921	AT1G29660 GDSL esterase/lipase At1g29660	114	40117	2	2
	IPI00527749	SUR1 Isoform 2 of S-alkyl-thiohydroximate lyase SUR1	114	48033	2	2
	IPI00520886	AT1G50670 OTU-like cysteine protease family protein	114	23411	2	2
	IPI00537215	IMPA-4 IMPA-4 (IMPORTIN ALPHA ISOFORM 4); binding / protein transporter	114	59409	4	4
	IPI00541125	NAP1;1 NAP1;1 (NUCLEOSOME ASSEMBLY PROTEIN1;1); DNA binding	113	42971	4	3
	IPI00539444	AIR3 AIR3; serine-type endopeptidase	113	82822	2	2
	IPI00528956	AT1G06690 Uncharacterized oxidoreductase At1g06690, chloroplastic	113	41472	3	3
	IPI00539478	AT4G17140 unknown protein	113	470711	2	2
	IPI00533925	IBR1 IBR1 (INDOLE-3-BUTYRIC ACID RESPONSE 1); binding / catalytic/ oxidoreductase	113	26748	1	1
	IPI00529795	SHP2 Isoform 1 of Agamous-like MADS-box protein AGL5	113	28139	1	1
	IPI00522031	AT5G11980 conserved oligomeric Golgi complex component-related / COG complex component-related	113	63012	4	3
	IPI00532114	AT3G09500 60S ribosomal protein L35-1	113	14276	4	4
	IPI00516602	ADT1 Isoform 1 of Arogenate dehydratase/prephenate dehydratase 1, chloroplastic	113	43577	3	3
	IPI00534524	AT5G08570 pyruvate kinase, putative	113	54941	4	4
	IPI00527167	AT1G18070 EF-1-alpha-related GTP-binding protein, putative	112	59205	2	2
	IPI00532750	AT3G52640 nicastrin-related	112	76267	2	1
	IPI00524120	IPP1 Isopentenyl-diphosphate Delta-isomerase I, chloroplastic	112	33193	4	3
	IPI00545646	AT3G59510 leucine-rich repeat family protein	112	46438	2	2
	IPI00520272	RABA4a Ras-related protein RABA4a	112	24827	2	2
	IPI00519580	ISA3 Isoamylase 3, chloroplastic	112	86267	2	1
	IPI00517041	AT4G33150 Isoform Long of Alpha-aminoadipic semialdehyde synthase	112	117075	2	2
	IPI00523641	ORP3C Oxysterol-binding protein-related protein 3C	112	51933	3	3
	IPI00544492	AT5G15070 acid phosphatase/ oxidoreductase/ transition metal ion binding	112	118707	2	1
	IPI00519517	- F3E22.6 protein	112	34916	3	2
	IPI00531132	PSRP5 50S ribosomal protein 5, chloroplastic	111	16351	2	2
	IPI00532399	PUB12 binding / structural constituent of ribosome / ubiquitin-protein ligase	111	106851	6	2
	IPI00544409	NTF2B Nuclear transport factor 2	111	13993	3	2
	IPI00536255	eIFiso4G1 eukaryotic translation initiation factor 4F, putative / eIF-4F, putative	111	85105	2	1
	IPI00541206	STN7 Serine/threonine-protein kinase STN7, chloroplastic	111	63212	3	3
	IPI00546483	AT3G02630 Acyl-[acyl-carrier-protein] desaturase 5, chloroplastic	110	45274	2	2
	IPI00533377	EXO84B unknown protein	110	82697	1	1
	IPI00539279	SRp34a SRp34a (Ser/Arg-rich protein 34a); RNA binding / nucleic acid binding / nucleotide binding	110	33579	2	2
	IPI00522405	ARP7 Actin-related protein 7	110	39879	2	1
	IPI00523176	PBD1 Proteasome subunit beta type-2-A	110	22526	4	3
	IPI00518515	FTSH12 ATP-dependent zinc metalloprotease FTSH 12, chloroplastic	109	115033	3	3
	IPI00540817	ACA8 Calcium-transporting ATPase 8, plasma membrane-type	108	116101	2	2
	IPI00530131	SKU5 Monocopper oxidase-like protein SKU5	108	65596	2	1
	IPI00538857	AT4G24920;AT5G50460 Protein transport protein Sec61 subunit gamma-1	108	7732	1	1
	IPI00535884	AT3G22850 unknown protein	108	27090	2	2
	IPI00529161	BRS1 Serine carboxypeptidase 24	108	52812	5	4
	IPI00540937	AT5G47690 binding	108	181097	2	2
	IPI00525420	AT1G64880 ribosomal protein S5 family protein	108	60199	2	2
	IPI00528249	RIN1 RIN1 (RESISTANCE TO PSEUDOMONAS SYRINGAE PV MACULICOLA INTERACTOR 1); protein binding	107	50292	3	3
	IPI00527885	CRT1b Calreticulin-2	107	48127	3	3
	IPI00547640	AT5G64270 splicing factor, putative	107	141361	2	1
	IPI00535233	GGH2 Gamma-glutamyl hydrolase	107	38618	1	1
	IPI00540580	PSBL Photosystem II reaction center protein L	107	4467	1	1
	IPI00536413	AT5G60460 sec61beta family protein	107	10858	1	1
	IPI00541584	STN8 Serine/threonine-protein kinase STN8, chloroplastic	107	54944	2	2
	IPI00532265	HON4 HON4; DNA binding	107	51493	1	1
	IPI00542936	AT4G27640 importin beta-2 subunit family protein	107	115159	2	1
	IPI00529785	APE2 APE2 (ACCLIMATION OF PHOTOSYNTHESIS TO ENVIRONMENT 2); antiporter/ triose-phosphate transmembrane transporter	106	45208	2	1
	IPI00516341	UBP1A oligouridylate-binding protein, putative	106	47773	3	3
	IPI00538715	PD1 Arogenate dehydratase 3, chloroplastic	106	46073	3	3
	IPI00519070	- Putative chloroplast protein CP12	106	8496	2	1
	IPI00528199	AT4G10440 Probable methyltransferase PMT17	106	72341	4	2
	IPI00524191	SDN3 Small RNA degrading nuclease 3	106	87410	3	2
	IPI00517480	AT5G13650 elongation factor family protein	106	74367	3	1
	IPI00537533	AT3G15640 Cytochrome c oxidase subunit 5b-1, mitochondrial	106	19404	3	1
	IPI00520741	AT2G40620 bZIP transcription factor family protein	106	40642	1	1
	IPI00538260	AT1G51650 ATP synthase subunit epsilon, mitochondrial	105	7827	3	2
	IPI00542594	CYP706A3 CYP706A3; electron carrier/ heme binding / iron ion binding / monooxygenase/ oxygen binding	105	59340	4	3
	IPI00525518	AT3G61220 (+)-neomenthol dehydrogenase	105	32783	1	1
	IPI00516496	emb2731 UPF0172 protein At5g55940	105	22965	3	3
	IPI00518907	UREG UREG (UREASE ACCESSORY PROTEIN G); ATP binding / metal ion binding / nickel ion binding / nucleotide binding	105	30064	4	3
	IPI00533576	CYT1 Mannose-1-phosphate guanylyltransferase 1	105	39552	3	3
	IPI00537748	AL4 PHD finger protein ALFIN-LIKE 4	105	28761	2	2
	IPI00520957	AT1G32900 Probable granule-bound starch synthase 1, chloroplastic/amyloplastic	105	66836	3	3
	IPI00532684	TSA1 TSA1 (TSK-ASSOCIATING PROTEIN 1); calcium ion binding / protein binding	105	83968	3	3
	IPI00536365	AT4G32285 Probable clathrin assembly protein At4g32285	104	70510	3	3
	IPI00528409	AT5G46070 GTP binding / GTPase	104	122702	4	3
	IPI00536907	RPS11-BETA 40S ribosomal protein S11-3	104	17738	4	3
	IPI00534148	DEX1 MZB10.12 protein	104	100864	2	1
	IPI00528499	AT2G31810 acetolactate synthase small subunit, putative	104	51381	1	1
	IPI00522176	AT1G63660 GMP synthase (glutamine-hydrolyzing), putative / glutamine amidotransferase, putative	104	59278	4	3
	IPI00542294	AT4G29520 unknown protein	104	34342	2	2
	IPI00531568	AT2G10940 protease inhibitor/seed storage/lipid transfer protein (LTP) family protein	104	29629	4	3
	IPI00545753	CLASP CLASP (CLIP-ASSOCIATED PROTEIN); binding	104	158852	4	3
	IPI00532845	AT1G35680 50S ribosomal protein L21, chloroplastic	104	24024	3	3
	IPI00543712	ADF2 Actin-depolymerizing factor 2	104	15735	2	1
	IPI00540311	AT2G46520 Exportin-2	104	108588	2	2
	IPI00543570	AAE15 AAE15 (acyl-activating enzyme 15); long-chain-fatty-acid-[acyl-carrier-protein] ligase	104	81414	4	4
	IPI00521016	AT5G17530 phosphoglucosamine mutase family protein	103	62836	2	2
	IPI00531019	TH9 Thioredoxin H9	103	15325	2	1
	IPI00545554	ATBETAFRUCT4 ATBETAFRUCT4; beta-fructofuranosidase/ hydrolase, hydrolyzing O-glycosyl compounds	103	73798	3	2
	IPI00529924	EXL4 EXL4	103	29455	4	4
	IPI00532810	MGT10 Magnesium transporter MRS2-11, chloroplastic	103	51061	2	2
	IPI00548642	AT3G05350 aminopeptidase/ hydrolase	103	78660	1	1
	IPI00536822	AT5G54100 band 7 family protein	103	43580	5	5
	IPI00535020	AT3G08640 alphavirus core protein family	103	35230	3	3
	IPI00530457	TRX z Isoform 1 of Thioredoxin-like protein CITRX, chloroplastic	103	20657	2	1
	IPI00522448	RLP51 AtRLP51 (Receptor Like Protein 51); protein binding	103	46042	2	1
	IPI00547433	APP1 ATAPP1; N-1-naphthylphthalamic acid binding / aminopeptidase	103	71948	2	2
	IPI00524802	FRO1 NADH dehydrogenase [ubiquinone] iron-sulfur protein 4, mitochondrial	102	17124	3	2
	IPI00542634	RBP31 Isoform 3 of 31 kDa ribonucleoprotein, chloroplastic	102	18307	2	1
	IPI00535864	MAP65-2 65-kDa microtubule-associated protein 2	102	65164	2	2
	IPI00543699	IAGLU UDP-glycosyltransferase 75D1	102	53833	2	2
	IPI00528881	TOM20-3 Mitochondrial import receptor subunit TOM20-3	102	22551	2	2
	IPI00527258	CYP706A1 CYP706A1; electron carrier/ heme binding / iron ion binding / monooxygenase/ oxygen binding	102	63077	2	1
	IPI00532616	DOT2 DOT2	101	94086	1	1
	IPI00528107	CAD1 Glutathione gamma-glutamylcysteinyltransferase 1	101	54439	2	2
	IPI00535067	AT1G78820 curculin-like (mannose-binding) lectin family protein / PAN domain-containing protein	101	50562	4	4
	IPI00520971	AT5G43060 cysteine proteinase, putative / thiol protease, putative	101	51171	3	2
	IPI00529236	GLYR2 GLYR2 (GLYOXYLATE REDUCTASE 2); glyoxylate reductase (NADP)/ phosphogluconate dehydrogenase	101	37756	2	2
	IPI00536725	XTH6 Probable xyloglucan endotransglucosylase/hydrolase protein 6	101	33670	3	2
	IPI00526124	AT5G51970 sorbitol dehydrogenase, putative / L-iditol 2-dehydrogenase, putative	101	39230	3	2
	IPI00527990	AT5G11810 unknown protein	100	33374	1	1
	IPI00538516	RDH2 ATRDH2 (ARABIDOPSIS THALIANA RHODANESE HOMOLOGUE 2); 3-mercaptopyruvate sulfurtransferase/ thiosulfate sulfurtransferase	100	37389	2	2
	IPI00547742	AT5G67200 Probable inactive receptor kinase At5g67200	100	73960	1	1
	IPI00539930	ATBCAT-5 Branched-chain-amino-acid aminotransferase 5, chloroplastic	100	45552	2	2
	IPI00538081	AT5G18800 NADH dehydrogenase [ubiquinone] 1 alpha subcomplex subunit 8-B	100	11960	1	1
	IPI00525585	OASC OASC (O-ACETYLSERINE (THIOL) LYASE ISOFORM C); ATP binding / cysteine synthase	100	46058	1	1
	IPI00530056	AT5G59613;AT3G46430 unknown protein	100	6580	2	2
	IPI00529883	DECOY DECOY	99	27123	3	2
	IPI00517835	AT5G16990 NADP-dependent alkenal double bond reductase P2	99	37964	2	2
	IPI00541920	AT4G04950 Monothiol glutaredoxin-S17	99	53082	2	2
	IPI00519604	NTRA Thioredoxin reductase 2	99	40610	2	2
	IPI00528496	BIG Auxin transport protein BIG	99	567527	2	2
	IPI00529653	AT5G50150 unknown protein	99	47004	2	2
	IPI00524736	ATU2AF65A Isoform 1 of Splicing factor U2af large subunit A	98	63512	2	1
	IPI00521587	AT5G28500 unknown protein	98	48207	1	1
	IPI00542783	COV1 Putative uncharacterized protein At2g20120	98	36460	1	1
	IPI00536875	AT1G33360 ATP-dependent Clp protease ATP-binding subunit ClpX, putative	98	71496	1	1
	IPI00531578	SEH ATSEH (Arabidopsis thaliana soluble epoxide hydrolase); epoxide hydrolase	97	36401	2	2
	IPI00538921	AT1G76550 Phosphofructokinase family protein	97	67516	4	4
	IPI00544571	SOS4 Isoform 1 of Pyridoxal kinase	97	34022	2	2
	IPI00541147	AT3G58140 Phenylalanyl-tRNA synthetase, chloroplastic/mitochondrial	97	49221	2	1
	IPI00522268	AT2G27730 Uncharacterized protein At2g27730, mitochondrial	97	11940	3	3
	IPI00547012	UCP5 UCP5 (UNCOUPLING PROTEIN 5); binding	96	33336	3	2
	IPI00529337	HSK HSK (HOMOSERINE KINASE); homoserine kinase	96	38504	1	1
	IPI00545571	GSH2 Glutathione synthetase, chloroplastic	96	60233	2	2
	IPI00518387	AT3G19950 E3 ubiquitin-protein ligase RING1-like	96	35682	4	2
	IPI00548685	MOS4 Pre-mRNA-splicing factor SPF27 homolog	96	29661	2	2
	IPI00535116	LCB1 ATLCB1 (LONG-CHAIN BASE1); protein binding / serine C-palmitoyltransferase	96	53107	4	4
	IPI00533632	AT5G47870 unknown protein	96	21396	2	2
	IPI00540967	RPS3 30S ribosomal protein S3, chloroplastic	96	25173	3	2
	IPI00528569	PHOT2 Isoform 1 of Phototropin-2	96	102408	2	2
	IPI00533430	NCLPP7 ATP-dependent Clp protease proteolytic subunit 2, mitochondrial	95	26266	2	2
	IPI00539865	AT1G18700 DNAJ heat shock N-terminal domain-containing protein	95	78982	3	3
	IPI00521197	AT3G63160 unknown protein	95	7252	3	2
	IPI00520311	AT3G59020 binding / protein transporter	95	117565	1	1
	IPI01020362	ATKDSA2 Aldolase superfamily protein	95	31655	2	2
	IPI00542793	TOM22-V Mitochondrial import receptor subunit TOM22 homolog 2	95	10372	1	1
	IPI00532729	PSAL Photosystem I reaction center subunit XI, chloroplastic	95	23037	3	2
	IPI00527934	GHS1 GHS1 (GLUCOSE HYPERSENSITIVE 1); structural constituent of ribosome	95	20899	2	1
	IPI00531712	XSP1 Xylem serine proteinase 1	95	80278	3	3
	IPI00524911	VEP1 VEP1 (VEIN PATTERNING 1); binding / catalytic	94	44202	2	2
	IPI00522985	AGO1 Isoform 1 of Protein argonaute 1	94	116118	1	1
	IPI00538731	AT2G36570 leucine-rich repeat transmembrane protein kinase, putative	94	73493	1	1
	IPI00523510	TSA1 TSA1 (TRYPTOPHAN SYNTHASE ALPHA CHAIN); tryptophan synthase	94	33179	2	2
	IPI00539765	AT4G21580 oxidoreductase, zinc-binding dehydrogenase family protein	94	34443	2	2
	IPI00528402	AT5G12040 carbon-nitrogen hydrolase family protein	94	31958	2	2
	IPI00543587	OXP1 5-oxoprolinase	94	137444	3	3
	IPI00545621	RSW3 RSW3 (RADIAL SWELLING 3); glucosidase/ hydrolase, hydrolyzing O-glycosyl compounds	94	104209	3	3
	IPI00518625	PGR5 Protein PROTON GRADIENT REGULATION 5, chloroplastic	94	14284	2	1
	IPI00542185	MST1 MST1 (MERCAPTOPYRUVATE SULFURTRANSFERASE 1); 3-mercaptopyruvate sulfurtransferase/ sulfurtransferase/ thiosulfate sulfurtransferase	94	41867	3	2
	IPI00536498	PIP1;5 Probable aquaporin PIP1-5	94	30627	3	3
	IPI00528596	AT4G26630 unknown protein	93	85198	3	3
	IPI00524149	AT3G62120 tRNA synthetase class II (G, H, P and S) family protein	93	60717	4	4
	IPI00524841	AT1G13930 unknown protein	93	16154	1	1
	IPI00527335	LON2 Lon protease homolog 2, peroxisomal	93	97801	3	2
	IPI00543926	MFP1 MAR-binding filament-like protein 1	93	81923	3	3
	IPI00520614	AT1G01800 T1N6.22 protein	93	35149	2	2
	IPI00525608	AT5G27970 binding	93	180370	2	2
	IPI00524846	UBC1 Ubiquitin-conjugating enzyme E2 1	93	17270	1	1
	IPI00542575	AT4G13010 Putative quinone-oxidoreductase homolog, chloroplastic	93	34414	2	2
	IPI00535457	THM1 Thioredoxin M1, chloroplastic	93	19652	1	1
	IPI00517086	AT5G06660 unknown protein	92	21403	2	2
	IPI00544809	RANGAP1 RAN GTPase-activating protein 1	92	58790	4	3
	IPI00519631	AT5G03850;AT3G10090 40S ribosomal protein S28-1	92	7366	4	3
	IPI00517770	BAM5 Isoform 2 of Beta-amylase 5	92	47271	2	2
	IPI00536146	AT5G03345 unknown protein	92	11820	2	2
	IPI00528634	AT4G10750 HpcH/HpaI aldolase family protein	92	38380	3	3
	IPI00524779	AT2G03850 late embryogenesis abundant domain-containing protein / LEA domain-containing protein	92	20566	1	1
	IPI00528723	AT3G19340 unknown protein	92	56751	3	2
	IPI00527772	AT1G75880 Isoform 1 of GDSL esterase/lipase EXL1	92	41307	2	2
	IPI00537308	eIFiso4G2 MIF4G domain-containing protein / MA3 domain-containing protein	92	82838	1	1
	IPI00541621	ZDS Zeta-carotene desaturase, chloroplastic/chromoplastic	91	61595	2	2
	IPI00517916	AT1G14345 oxidoreductase	91	21210	2	2
	IPI00534781	AT2G34560 katanin, putative	91	43976	4	3
	IPI00543013	WHY1 WHY1 (WHIRLY 1); DNA binding / telomeric DNA binding	91	29040	2	2
	IPI00528923	CINV1 CINV1 (cytosolic invertase 1); beta-fructofuranosidase	91	62794	2	2
	IPI00546866	AT4G39960 DNAJ heat shock family protein	91	48001	3	2
	IPI00546750	AT5G08100 Isoaspartyl peptidase/L-asparaginase 1	91	33007	2	2
	IPI00528760	AT5G45950 GDSL esterase/lipase At5g45950	91	39828	3	2
	IPI00543739	AT3G23940 dehydratase family	91	64872	3	3
	IPI00544602	G6PD5 Glucose-6-phosphate 1-dehydrogenase, cytoplasmic isoform 1	91	59120	5	4
	IPI00518742	AT1G15930 40S ribosomal protein S12-1	90	15367	5	2
	IPI00531065	GC5 Golgin candidate 5	90	108288	1	1
	IPI00535013	ILP1 zinc ion binding	90	103026	2	1
	IPI00524538	AT1G32220 Uncharacterized protein At1g32220, chloroplastic	90	31959	1	1
	IPI00527844	AT5G41950 binding	90	62359	2	1
	IPI00521796	AT4G08870 Probable arginase	90	37957	3	2
	IPI00518012	CAC1 CAC1 (CHLOROPLASTIC ACETYLCOENZYME A CARBOXYLASE 1); acetyl-CoA carboxylase/ biotin binding	89	26911	4	3
	IPI00543892	LTA3 Dihydrolipoyllysine-residue acetyltransferase component 1 of pyruvate dehydrogenase complex, mitochondrial	89	68820	3	2
	IPI00526179	AGAL1 AtAGAL1 (Arabidopsis thaliana ALPHA-GALACTOSIDASE 1); alpha-galactosidase/ catalytic/ hydrolase, hydrolyzing O-glycosyl compounds	89	45680	5	5
	IPI00538985	AT5G20080 NADH-cytochrome b5 reductase-like protein	89	35964	4	3
	IPI00538977	CPSRP54 Signal recognition particle 54 kDa protein, chloroplastic	89	61193	4	3
	IPI00521270	AT5G14430 Probable methyltransferase PMT9	89	69819	3	2
	IPI00544587	EX1 Protein EXECUTER 1, chloroplastic	89	76488	10	1
	IPI00538929	AT4G31810 3-hydroxyisobutyryl-CoA hydrolase-like protein 2, mitochondrial	89	45471	1	1
	IPI00539520	AT1G06530 myosin heavy chain-related	89	36097	1	1
	IPI00533338	AT2G24360 serine/threonine/tyrosine kinase, putative	89	45972	3	2
	IPI00537160	KIN2 Stress-induced protein KIN2	89	6547	1	1
	IPI00846410	AT3G63095 unknown protein	88	29490	3	1
	IPI00528047	B ALPHA Isoform 1 of Serine/threonine protein phosphatase 2A 55 kDa regulatory subunit B alpha isoform	88	56899	2	2
	IPI00543358	AT1G68590 30S ribosomal protein 3-1, chloroplastic	88	18461	1	1
	IPI00539646	AT4G26670 mitochondrial import inner membrane translocase subunit Tim17/Tim22/Tim23 family protein	88	21797	2	1
	IPI00543781	RPL3P 50S ribosomal protein L3-2, chloroplastic	88	35381	2	2
	IPI00525982	AT1G01320 tetratricopeptide repeat (TPR)-containing protein	88	198651	2	1
	IPI00528940	FAAH AtFAAH (Arabidopsis thaliana fatty acid amide hydrolase); N-(long-chain-acyl)ethanolamine deacylase/ amidase	88	66037	1	1
	IPI00523358	AT2G18740 small nuclear ribonucleoprotein E, putative / snRNP-E, putative / Sm protein E, putative	88	10292	3	3
	IPI00530218	AT3G11770 nucleic acid binding	88	22942	1	1
	IPI00543372	AT3G07720 kelch repeat-containing protein	87	35663	1	1
	IPI00530332	AT4G37510 ribonuclease III family protein	87	62392	1	1
	IPI00547131	PSBH Photosystem II reaction center protein H	87	7697	3	2
	IPI00536722	AT2G42690 Isoform 1 of Phospholipase A1-IIdelta	87	46028	3	3
	IPI00541405	SVB unknown protein	87	18395	1	1
	IPI00532036	AT4G32130 UPF0480 protein At4g32130	87	22549	3	3
	IPI00525784	AT1G73230 nascent polypeptide-associated complex (NAC) domain-containing protein	87	17993	1	1
	IPI00533231	- Putative uncharacterized protein	86	66939	1	1
	IPI00534293	ftsh4 ATP-dependent zinc metalloprotease FTSH 4, mitochondrial	86	77226	2	2
	IPI00530091	AT5G38930 Germin-like protein subfamily 1 member 10	86	23617	1	1
	IPI00521666	EIF4G Isoform 1 of Eukaryotic translation initiation factor 4G	86	187804	1	1
	IPI00547648	AT4G02620 V-type proton ATPase subunit F	86	14250	2	2
	IPI00545096	AT2G22360 DNAJ heat shock family protein	85	47731	6	2
	IPI00523181	TAAC Thylakoid ADP,ATP carrier protein, chloroplastic	85	45062	2	2
	IPI00533075	AT2G23390 unknown protein	85	54275	3	3
	IPI00533119	AT1G26690 emp24/gp25L/p24 family protein	85	24381	2	1
	IPI00543508	BSK2 BSK2 (BR-SIGNALING KINASE 2); ATP binding / binding / kinase/ protein kinase/ protein tyrosine kinase	85	54938	3	3
	IPI00542670	AT5G25265 unknown protein	85	40947	2	2
	IPI00547564	AT1G67750 Probable pectate lyase 5	85	44857	1	1
	IPI00527485	AT5G15610 proteasome family protein	85	46389	2	2
	IPI00534160	FER4 Ferritin-4, chloroplastic	85	29011	2	2
	IPI00522918	MSBP1 Membrane steroid-binding protein 1	85	24390	1	1
	IPI00535705	AT2G47320 Peptidyl-prolyl cis-trans isomerase CYP21-3, mitochondrial	85	26026	2	1
	IPI00543325	UPP Isoform 2 of Uracil phosphoribosyltransferase, chloroplastic	85	25145	4	4
	IPI00534013	CB5-B Probable cytochrome b5 isoform 2	84	15007	2	2
	IPI00534075	HDA3 Histone deacetylase HDT1	84	26356	4	3
	IPI00524385	HEME1 Isoform 2 of Uroporphyrinogen decarboxylase 1, chloroplastic	84	38244	2	2
	IPI00521550	- Putative uncharacterized protein At5g16870	84	16976	2	2
	IPI00533004	PDX1.2 Probable pyridoxal biosynthesis protein PDX1.2	84	33814	4	3
	IPI00534753	AT3G25150 nuclear transport factor 2 (NTF2) family protein / RNA recognition motif (RRM)-containing protein	84	52842	1	1
	IPI00533957	AT5G61450 Putative uncharacterized protein MCI2.1	84	51036	2	1
	IPI00548373	VPS35C VPS35C	84	89348	2	1
	IPI00531533	SS2 AtSS2 (starch synthase 2); transferase, transferring glycosyl groups	84	87538	1	1
	IPI00517021	AT5G28050 cytidine/deoxycytidylate deaminase family protein	83	19989	1	1
	IPI00539662	AT4G23690 disease resistance-responsive family protein / dirigent family protein	83	21398	2	2
	IPI00527295	KAK KAK (KAKTUS); ubiquitin-protein ligase	83	193333	1	1
	IPI00543027	ARK3 Armadillo repeat-containing kinesin-like protein 3	83	100825	1	1
	IPI00548538	AT4G29680 type I phosphodiesterase/nucleotide pyrophosphatase family protein	83	54644	2	2
	IPI00547703	PGLCT Plastidic glucose transporter 4	83	56934	1	1
	IPI00525404	AT5G18420 unknown protein	83	50042	2	1
	IPI00547610	PSAN Isoform 1 of Photosystem I reaction center subunit N, chloroplastic	83	18417	1	1
	IPI00522667	TIM17-2 Mitochondrial import inner membrane translocase subunit Tim17	83	25554	1	1
	IPI00544086	SKB1 Isoform 1 of Protein arginine N-methyltransferase 1.5	83	71825	3	3
	IPI00519609	AT3G01290 Hypersensitive-induced response protein 3	83	31301	3	3
	IPI00538745	NUP155 F10B6.25	83	161228	2	2
	IPI00540012	AT1G27150 binding	83	53555	1	1
	IPI00516798	ATTPS6 Isoform 2 of Alpha,alpha-trehalose-phosphate synthase [UDP-forming] 6	83	80018	1	1
	IPI00535475	AT3G15710 signal peptidase, putative	83	19834	4	4
	IPI00536079	AT1G08160 Uncharacterized protein At1g08160	82	25143	3	2
	IPI00520857	PAP29 Probable inactive purple acid phosphatase 29	82	43520	2	1
	IPI00529218	AT3G53990 universal stress protein (USP) family protein	82	17782	2	2
	IPI00525206	CSDP1 CSDP1 (cold shock domain protein 1); RNA binding / double-stranded DNA binding / nucleic acid binding / single-stranded DNA binding	82	30068	2	1
	IPI00533372	AT4G16500 Cysteine proteinase inhibitor 4	82	12548	1	1
	IPI00525573	FAB1 3-oxoacyl-[acyl-carrier-protein] synthase II, chloroplastic	82	57562	2	2
	IPI00530020	AT5G51280 DEAD-box ATP-dependent RNA helicase 35	82	65764	1	1
	IPI00548822	AT4G00750 Probable methyltransferase PMT15	82	72707	1	1
	IPI00521145	AT3G28200 Peroxidase 31	82	35280	2	2
	IPI00524237	AT3G47370 40S ribosomal protein S20-2	82	13684	3	3
	IPI00522791	CER1 CER1 (ECERIFERUM 1); octadecanal decarbonylase	82	72359	2	1
	IPI00527555	AT1G25155;AT1G24909;AT1G25083 anthranilate synthase beta subunit, putative	82	24676	2	2
	IPI00525222	PSAK Photosystem I reaction center subunit psaK, chloroplastic	82	13198	2	1
	IPI00545696	NAP1;2 NAP1;2 (NUCLEOSOME ASSEMBLY PROTEIN 1;2); DNA binding	82	43516	3	3
	IPI00519241	TSD2 Probable pectin methyltransferase QUA2	82	77847	1	1
	IPI00537075	PTAC5 PTAC5 (PLASTID TRANSCRIPTIONALLY ACTIVE5); heat shock protein binding / unfolded protein binding	81	43992	2	2
	IPI00518050	AT2G43090 Aconitase/3-isopropylmalate dehydratase protein	81	26773	2	2
	IPI00523211	FUS5 Isoform 1 of COP9 signalosome complex subunit 7	81	29450	4	3
	IPI00540457	AT3G48140 senescence-associated protein, putative	81	10013	2	2
	IPI00537479	GYRB2 Isoform 1 of DNA gyrase subunit B, mitochondrial	81	81003	3	2
	IPI00543556	AT2G34700 pollen Ole e 1 allergen and extensin family protein	81	18821	1	1
	IPI00541636	AT3G25700 chloroplast nucleoid DNA-binding protein-related	81	49343	2	2
	IPI00526231	AOS Allene oxide synthase, chloroplastic	80	58160	3	2
	IPI00518670	UK/UPRT1 Uridine kinase-like protein 1, chloroplastic	80	54396	1	1
	IPI00539117	PHOT1 Phototropin-1	80	111619	2	2
	IPI00528597	AT2G45810 DEAD-box ATP-dependent RNA helicase 6	80	60383	1	1
	IPI00528503	AT3G27230 unknown protein	80	45832	2	1
	IPI00525724	AT2G18030 Isoform 1 of Peptide methionine sulfoxide reductase A5	80	28910	1	1
	IPI00541671	NAD-ME2 malate oxidoreductase, putative	80	66598	3	3
	IPI00532176	LACS2 Long chain acyl-CoA synthetase 2	79	74341	2	2
	IPI00517801	AT1G42960 unknown protein	79	17818	1	1
	IPI00521889	AT3G54200 unknown protein	79	25768	2	1
	IPI00539419	AT4G34180 cyclase family protein	79	28367	1	1
	IPI00534146	CLPP6 ATP-dependent Clp protease proteolytic subunit 6, chloroplastic	79	29363	3	2
	IPI00523107	AT3G60245 60S ribosomal protein L37a-2	79	10234	1	1
	IPI00526826	AT1G72090 radical SAM domain-containing protein / TRAM domain-containing protein	79	65454	1	1
	IPI00546126	FAC1 AMP deaminase	78	95070	3	3
	IPI00535173	AT2G44920 Isoform 1 of Thylakoid lumenal 15 kDa protein 1, chloroplastic	78	23764	1	1
	IPI00517121	AT1G54570 Acyltransferase-like protein At1g54570, chloroplastic	78	78154	2	2
	IPI00546528	AT5G42220 Putative uncharacterized protein	78	95224	1	1
	IPI00517825	AT1G16880 uridylyltransferase-related	78	31275	2	2
	IPI00535551	CAS1 Cycloartenol synthase	78	85978	1	1
	IPI00519673	AGT2 Alanine--glyoxylate aminotransferase 2 homolog 1, mitochondrial	78	51920	3	3
	IPI00518725	LINC1 LINC1	78	129015	1	1
	IPI00538790	AT5G02530 RNA and export factor-binding protein, putative	77	30761	1	1
	IPI00520285	UBC36 Isoform 1 of Ubiquitin-conjugating enzyme E2 36	77	17209	2	2
	IPI00532757	UEV1D-4 Isoform 2 of Ubiquitin-conjugating enzyme E2 variant 1D	77	16621	1	1
	IPI00534700	TON1A TON1A	77	29316	1	1
	IPI00520371	ATKRS-1 Lysyl-tRNA synthetase	77	70843	3	3
	IPI00529234	AT4G01150 Uncharacterized protein At4g01150, chloroplastic	76	17686	2	2
	IPI00530258	GSTF7 Glutathione S-transferase 11	76	23583	2	2
	IPI00547316	AT1G16080 unknown protein	76	34108	2	2
	IPI00528293	F20B24.16	76	47028	2	1
	IPI00516347	AT3G13660 disease resistance response	76	13596	3	1
	IPI00548455	AT1G65220 T23K8.13 protein	76	48654	5	4
	IPI00537473	PTAC4 Probable membrane-associated 30 kDa protein, chloroplastic	76	36370	2	2
	IPI00521512	HD2C Histone deacetylase HDT3	76	31811	1	1
	IPI00524684	GCN3 ABC transporter F family member 3	76	79594	1	1
	IPI00524722	EXPA8 Expansin-A8	76	27243	2	2
	IPI00531273	AT1G55160 unknown protein	76	20815	2	2
	IPI00528794	AL2 AL2 (ALFIN-LIKE 2); DNA binding / methylated histone residue binding	76	26791	1	1
	IPI00535011	- Putative uncharacterized protein F25I24.110	76	18338	1	1
	IPI00524342	RFNR1 Ferredoxin--NADP reductase, root isozyme 1, chloroplastic	76	42369	2	1
	IPI00529312	XK-2 Xylulose kinase	76	61830	2	2
	IPI00522014	AT3G62820 invertase/pectin methylesterase inhibitor family protein	75	21445	1	1
	IPI00535080	AT4G40050 signal transducer	75	68229	1	1
	IPI00548718	NTMC2T2.1 NTMC2T2.1	75	62889	3	3
	IPI00539627	BTF3 nascent polypeptide-associated complex (NAC) domain-containing protein / BTF3b-like transcription factor, putative	75	17935	2	2
	IPI00518549	AT3G03100 Probable NADH dehydrogenase [ubiquinone] 1 alpha subcomplex subunit 12	75	18305	5	2
	IPI00542538	CDC25 Dual specificity phosphatase Cdc25	75	16439	2	1
	IPI00516444	IPP2 Isopentenyl-diphosphate Delta-isomerase II, chloroplastic	75	32587	3	2
	IPI00518816	AT4G08520 Coatomer subunit zeta-3	74	19864	1	1
	IPI00521927	EYE EYE	74	92201	1	1
	IPI00538989	AT4G39680 SAP domain-containing protein	74	69400	1	1
	IPI00519744	AT3G15010 RNA recognition motif (RRM)-containing protein	74	41754	2	2
	IPI00525314	AT1G56050 GTP-binding protein-related	74	45600	2	2
	IPI00543991	AT2G17340 Uncharacterized protein At2g17340	74	40832	1	1
	IPI00521649	CDC2 Cyclin-dependent kinase A-1	74	34009	4	4
	IPI00548907	AT3G13120 30S ribosomal protein S10, chloroplastic	74	20824	2	2
	IPI00519197	AT1G54790 Isoform 2 of GDSL esterase/lipase At1g54790	74	42381	1	1
	IPI00544787	AT1G64980 unknown protein	74	30197	1	1
	IPI00522616	AT1G18660 zinc finger (C3HC4-type RING finger) family protein	74	55889	1	1
	IPI00532268	ACA1 ACA1 (ALPHA CARBONIC ANHYDRASE 1); carbonate dehydratase/ zinc ion binding	74	32677	1	1
	IPI00520602	ALDH12A1 Delta-1-pyrroline-5-carboxylate dehydrogenase 12A1, mitochondrial	73	61734	3	3
	IPI00524126	AT2G18330 AAA-type ATPase family protein	73	71150	1	1
	IPI00528129	NPC4 NPC4 (NONSPECIFIC PHOSPHOLIPASE C4); hydrolase, acting on ester bonds / phospholipase C	73	60685	2	2
	IPI00525950	AT5G48540 Cysteine-rich repeat secretory protein 55	73	28977	1	1
	IPI00542474	DHAR2 Glutathione S-transferase DHAR2	73	23392	1	1
	IPI00542359	AT4G30530 defense-related protein, putative	73	28367	1	1
	IPI00519690	AT1G35220 Putative uncharacterized protein T9I1.1	73	113782	1	1
	IPI00541924	AT3G05230 Signal peptidase complex subunit 3A	73	19007	2	2
	IPI00544024	AT5G07020 proline-rich family protein	73	24380	1	1
	IPI00526007	AT5G26800 unknown protein	73	12591	1	1
	IPI00546700	emb2184 50S ribosomal protein L31, chloroplastic	73	16022	2	2
	IPI00533837	AT1G66850 protease inhibitor/seed storage/lipid transfer protein (LTP) family protein	73	10506	1	1
	IPI00536586	TRB2 TRB2; DNA binding / double-stranded telomeric DNA binding / protein homodimerization/ single-stranded telomeric DNA binding / transcription factor	73	32993	1	1
	IPI00543409	ACC1 Acetyl-CoA carboxylase 1	73	251223	1	1
	IPI00520364	AT2G38610 KH domain-containing protein At2g38610	73	31701	1	1
	IPI00543137	MDAR1 Probable monodehydroascorbate reductase, cytoplasmic isoform 3	73	46458	3	3
	IPI00547532	NFD1 50S ribosomal protein L21, mitochondrial	72	30889	1	1
	IPI00528087	BGAL13 Beta-galactosidase 13	72	95839	2	2
	IPI00531220	AT5G24690 unknown protein	72	56776	2	1
	IPI00541346	ERS Glutamyl-tRNA synthetase, chloroplastic/mitochondrial	72	63426	3	3
	IPI00529735	TH1 Probable thiamin biosynthetic enzyme	72	56156	2	2
	IPI00531328	GAMMA-TIP Aquaporin TIP1-1	72	25603	2	1
	IPI00519266	DELTA-OAT delta-OAT; ornithine-oxo-acid transaminase	72	52145	1	1
	IPI00532091	CYP97B3 Cytochrome P450 97B3, chloroplastic	72	65134	2	2
	IPI00522211	TOM2A TOM2A (TOBAMOVIRUS MULTIPLICATION 2A); protein binding	72	31535	2	2
	IPI00518821	AT5G20090 unknown protein	72	12430	2	2
	IPI00521208	AT5G25100 endomembrane protein 70, putative	72	74071	2	2
	IPI00541880	PTAC2 Pentatricopeptide repeat-containing protein At1g74850, chloroplastic	72	96264	2	2
	IPI00516871	AT2G27680 aldo/keto reductase family protein	72	43127	2	2
	IPI00546065	AT1G60770 Pentatricopeptide repeat-containing protein At1g60770	72	55870	1	1
	IPI00517541	AT5G40370 Glutaredoxin-C2	71	11749	1	1
	IPI00541145	AGD7 ADP-ribosylation factor GTPase-activating protein AGD7	71	49221	1	1
	IPI00516767	ACP3 Acyl carrier protein 3, chloroplastic	71	14641	1	1
	IPI00546047	AT5G66860 unknown protein	71	27320	2	2
	IPI00530824	AT5G08300 Succinyl-CoA ligase [ADP-forming] subunit alpha-1, mitochondrial	71	36129	3	2
	IPI00524458	AT3G02450 cell division protein ftsH, putative	71	69366	2	2
	IPI00517088	CCH CCH (COPPER CHAPERONE); copper chaperone	71	12963	2	1
	IPI00535590	AT3G10940 protein phosphatase-related	70	32067	2	2
	IPI00527572	TRB3 TRB3 (TELOMERE REPEAT BINDING FACTOR 3); DNA binding / double-stranded telomeric DNA binding / protein homodimerization/ single-stranded telomeric DNA binding / transcription factor	70	32227	2	2
	IPI00524394	- Putative uncharacterized protein	70	19360	1	1
	IPI00534664	AT4G39520 GTP-binding protein, putative	70	41118	2	1
	IPI00540398	TIC55-II TIC55 (TRANSLOCON AT THE INNER ENVELOPE MEMBRANE OF CHLOROPLASTS 55); 2 iron, 2 sulfur cluster binding / electron carrier/ oxidoreductase	70	60569	3	2
	IPI00518916	SSI1 Soluble starch synthase, chloroplastic/amyloplastic	70	72053	1	1
	IPI00525095	AT4G31880 unknown protein	70	94152	1	1
	IPI00528113	AT1G17620 At1g17620	70	28383	1	1
	IPI00548632	ZKT binding / protein binding	70	37387	1	1
	IPI00537940	AT4G20980 Eukaryotic translation initiation factor 3 subunit D	70	66683	2	2
	IPI00542930	AT1G55450 embryo-abundant protein-related	70	34454	1	1
	IPI00516644	PHOS32 Putative uncharacterized protein	70	26916	2	1
	IPI00524861	AT1G36240 Putative 60S ribosomal protein L30-1	70	12310	4	3
	IPI00528657	AT2G19080 metaxin-related	69	35831	1	1
	IPI00533251	AT5G12900 unknown protein	69	63289	1	1
	IPI00524855	AT2G41800 unknown protein	69	40345	1	1
	IPI00542127	FIP1 GEM-like protein 1	69	27941	1	1
	IPI00531350	PUB13 U-box domain-containing protein 13	69	71921	1	1
	IPI00538047	RPN8A Probable 26S proteasome non-ATPase regulatory subunit 7	69	34706	1	1
	IPI00545553	GMII GMII (GOLGI ALPHA-MANNOSIDASE II); alpha-mannosidase	69	134641	1	1
	IPI00523813	AT3G63170 chalcone isomerase	69	30376	3	3
	IPI00539659	AT5G58260 unknown protein	69	23383	2	2
	IPI00520560	AT1G43670 Fructose-1,6-bisphosphatase, cytosolic	69	37264	3	3
	IPI00538434	AT3G27570 unknown protein	69	41585	2	1
	IPI00526834	AT1G54410 dehydrin family protein	68	10789	1	1
	IPI00531048	AT4G32250 protein kinase family protein	68	68114	2	2
	IPI00536695	AGY1 Protein translocase subunit SecA, chloroplastic	68	115112	2	2
	IPI00534108	EMB1144 Chorismate synthase, chloroplastic	68	47288	1	1
	IPI00531102	AT5G42740 Glucose-6-phosphate isomerase, cytosolic	68	61679	1	1
	IPI00528544	AT2G43630 unknown protein	68	30680	2	2
	IPI00548609	RPL27 50S ribosomal protein L27, chloroplastic	68	21724	2	2
	IPI00532203	AT2G28430 unknown protein	68	9780	1	1
	IPI00516480	PDC2 PDC2 (pyruvate decarboxylase-2); carboxy-lyase/ catalytic/ magnesium ion binding / pyruvate decarboxylase/ thiamin pyrophosphate binding	68	65776	1	1
	IPI00518319	MMZ1 Ubiquitin-conjugating enzyme E2 variant 1A	68	17840	1	1
	IPI00521645	AT3G15680 zinc finger (Ran-binding) family protein	68	17552	1	1
	IPI00529861	ATMDAR2 Probable monodehydroascorbate reductase, cytoplasmic isoform 4	67	47450	1	1
	IPI00516654	BGAL1 Beta-galactosidase 1	67	93598	1	1
	IPI00530753	PAP10 Isoform 1 of Purple acid phosphatase 10	67	54184	4	4
	IPI00527762	AT5G64580 Similarity to FtsH	67	98562	1	1
	IPI00522708	AT1G22700 T22J18.13 protein	67	34095	1	1
	IPI00523011	NSP4 Nitrile-specifier protein 4	67	67562	1	1
	IPI00532109	PAB2 Polyadenylate-binding protein 2	67	68629	1	1
	IPI00518708	IQD14 IQD14; calmodulin binding	67	74365	2	2
	IPI00519265	PBB1 Isoform 1 of Proteasome subunit beta type-7-A	67	29536	4	4
	IPI00547611	AT5G58100 unknown protein	67	107608	2	2
	IPI00522139	AT2G01320 Isoform 1 of ABC transporter G family member 7	67	78850	1	1
	IPI00529873	EIF4E Eukaryotic translation initiation factor 4E-1	67	26503	1	1
	IPI00519606	AT3G28900 60S ribosomal protein L34-3	67	13642	3	2
	IPI00520072	AT2G39900 LIM domain-containing protein	67	21887	1	1
	IPI00525407	LON1 Lon protease homolog 1, mitochondrial	67	103866	1	1
	IPI00538730	EMB25 DEAD-box ATP-dependent RNA helicase ISE2, chloroplastic	67	132354	1	1
	IPI00526463	CHR17 CHR17 (CHROMATIN REMODELING FACTOR17); ATP binding / DNA binding / DNA-dependent ATPase/ helicase/ hydrolase, acting on acid anhydrides, in phosphorus-containing anhydrides / nucleic acid binding / nucleosome binding	66	123811	1	1
	IPI00540456	AT4G28440 Uncharacterized protein At4g28440	66	16449	2	2
	IPI00534282	CDEF1 GDSL esterase/lipase At4g30140	66	37447	1	1
	IPI00523407	SRS SRS (SERYL-TRNA SYNTHETASE); serine-tRNA ligase	66	57316	3	1
	IPI00522934	AT5G05370 ubiquinol-cytochrome C reductase complex ubiquinone-binding protein, putative / ubiquinol-cytochrome C reductase complex 8.2 kDa protein, putative	66	8413	2	2
	IPI00523226	AT3G52150 Putative uncharacterized protein F4F15.260	66	59745	3	3
	IPI00532989	AT5G42310 Pentatricopeptide repeat-containing protein At5g42310, mitochondrial	66	79951	1	1
	IPI00540033	AT2G47250 Probable pre-mRNA-splicing factor ATP-dependent RNA helicase	66	82601	1	1
	IPI00548435	CYP51G1 CYP51G1 (CYTOCHROME P450 51G1); oxygen binding / sterol 14-demethylase	66	55460	2	2
	IPI00516316	RAP RAP	66	75632	1	1
	IPI00532814	AT4G18970 GDSL esterase/lipase At4g18970	66	39573	1	1
	IPI00526123	SVL2 Probable glycerophosphoryl diester phosphodiesterase 3	65	83736	1	1
	IPI00532099	AT1G73110 P-loop containing nucleoside triphosphate hydrolases superfamily protein	65	48295	1	1
	IPI00531288	AT4G11290 Peroxidase 39	65	35578	1	1
	IPI00548670	ACA9 Calcium-transporting ATPase 9, plasma membrane-type	65	118693	6	1
	IPI00517944	AT1G18270 ketose-bisphosphate aldolase class-II family protein	65	146950	1	1
	IPI00517681	AT1G17100 SOUL heme-binding family protein	65	25372	3	2
	IPI00536574	RPOA DNA-directed RNA polymerase subunit alpha	65	38113	3	3
	IPI00539601	RSZP21 RSZP21 (RS-CONTAINING ZINC FINGER PROTEIN 21); protein binding	65	21524	3	2
	IPI00524270	CYS2 Cysteine proteinase inhibitor 2	65	16080	1	1
	IPI00540940	UBP12 Isoform 2 of Ubiquitin carboxyl-terminal hydrolase 12	65	130397	3	3
	IPI00541153	AT5G45670 GDSL esterase/lipase At5g45670	65	39550	1	1
	IPI00525691	AT1G80380 Isoform 1 of D-glycerate 3-kinase, chloroplastic	65	50986	1	1
	IPI00545604	CYP83A1 Cytochrome P450 83A1	65	57412	2	1
	IPI00542927	ETFALPHA Electron transfer flavoprotein subunit alpha, mitochondrial	65	38384	1	1
	IPI00524054	AL3 PHD finger protein ALFIN-LIKE 3	65	28197	2	1
	IPI00534659	DHDPS1 Isoform 2 of Dihydrodipicolinate synthase 1, chloroplastic	65	40439	2	1
	IPI00530816	- Similarity to unknown protein	65	124648	1	1
	IPI00518684	GCS1 GCS1 (GLUCOSIDASE 1); alpha-glucosidase	65	97573	1	1
	IPI00534016	AT2G25980 Myrosinase-binding protein-like At2g25980	65	48948	2	2
	IPI00530496	TIL TIL (TEMPERATURE-INDUCED LIPOCALIN); binding / transporter	65	21421	2	2
	IPI00531723	AT3G49560 mitochondrial import inner membrane translocase subunit Tim17/Tim22/Tim23 family protein	64	27964	2	2
	IPI00517800	AT3G57280 Putative uncharacterized protein F28O9.130	64	25772	2	1
	IPI00530746	AT3G14067 subtilase family protein	64	81766	3	2
	IPI00542243	CIP7 CIP7 (COP1-INTERACTING PROTEIN 7); transcription activator	64	118352	1	1
	IPI00535082	AT3G21190 unknown protein	64	46769	2	2
	IPI00525815	UBP14 Ubiquitin carboxyl-terminal hydrolase 14	64	88318	1	1
	IPI00541484	ARA1 L-arabinokinase	64	114189	1	1
	IPI00540022	AT1G77750 Small ribosomal subunit protein S13, mitochondrial	64	17261	2	1
	IPI00519977	WLIM1 WLIM1; transcription factor/ zinc ion binding	64	21026	1	1
	IPI00535419	HEMA1 Glutamyl-tRNA reductase 1, chloroplastic	64	59478	1	1
	IPI00522228	SUMO1 Small ubiquitin-related modifier 1	64	10969	1	1
	IPI00524177	RPS19 30S ribosomal protein S19, chloroplastic	64	10602	1	1
	IPI00517749	LTP4 Non-specific lipid-transfer protein 4	64	11398	2	2
	IPI00523180	PDIL5-4 Protein disulfide-isomerase 5-4	64	53859	1	1
	IPI00527736	AT5G02740 unknown protein	64	20307	1	1
	IPI00538067	NDF1 NDF1	63	50990	3	3
	IPI00543621	RH39 DEAD-box ATP-dependent RNA helicase 39	63	68881	2	2
	IPI00529589	NIG NIG (NSP (NUCLEAR SHUTTLE PROTEIN)-INTERACTING GTPASE); GTP binding / GTPase	63	64987	2	2
	IPI00524115	CT-BMY Beta-amylase 3, chloroplastic	63	61314	1	1
	IPI00522312	AT4G34150 C2 domain-containing protein	63	27035	1	1
	IPI01020372	OFP4 F4H5.2 protein	63	54984	4	1
	IPI00521950	GLB1 Nitrogen regulatory protein P-II homolog	63	21262	1	1
	IPI00656913	NDH-M NAD(P)H-quinone oxidoreductase subunit M, chloroplastic	63	24779	1	1
	IPI00522536	CSR1 Acetolactate synthase, chloroplastic	63	72539	1	1
	IPI00540932	DHAR3 Glutathione S-transferase DHAR3, chloroplastic	63	28496	5	5
	IPI00533158	CLPB3 Chaperone protein ClpB3, chloroplastic	63	108876	1	1
	IPI00526376	AT5G42390 metalloendopeptidase	63	140519	1	1
	IPI00533215	AT4G20150 Putative uncharacterized protein F1C12.70	63	11785	1	1
	IPI00520329	MCM4 DNA replication licensing factor, putative	62	93598	1	1
	IPI00532245	LTP3 Non-specific lipid-transfer protein 3	62	11686	1	1
	IPI00544380	CYP96A9 CYP96A9 (CYTOCHROME P450 96 A9); electron carrier/ heme binding / iron ion binding / monooxygenase/ oxygen binding	62	58472	2	2
	IPI00519549	FER1 Ferritin-1, chloroplastic	62	28160	2	2
	IPI00518871	PCNA2 Proliferating cell nuclear antigen 2	62	29203	3	3
	IPI00525771	AT1G15200 protein-protein interaction regulator family protein	62	48876	1	1
	IPI00533661	APT3 APT3 (ADENINE PHOSPHORIBOSYL TRANSFERASE 3); adenine phosphoribosyltransferase	62	20339	2	2
	IPI00524096	LUP1 Lupeol synthase 1	62	87295	1	1
	IPI00519979	AT3G01130 unknown protein	62	5543	1	1
	IPI00520297	AT5G24650 mitochondrial import inner membrane translocase subunit Tim17/Tim22/Tim23 family protein	62	27755	2	2
	IPI00516305	AT5G64090 unknown protein	62	47696	1	1
	IPI00547257	AT1G61990 mitochondrial transcription termination factor-related / mTERF-related	62	46219	1	1
	IPI00522792	RPS28 40S ribosomal protein S28-2	62	7336	2	2
	IPI00547567	AT5G35180 phosphoinositide binding	62	86975	1	1
	IPI00524608	AT1G61730 Putative uncharacterized protein	62	40891	3	3
	IPI00531971	AT1G18060 unknown protein	62	25182	1	1
	IPI00518167	ALDH6B2 Methylmalonate-semialdehyde dehydrogenase [acylating], mitochondrial	62	65885	1	1
	IPI00543515	AT3G23750 leucine-rich repeat family protein / protein kinase family protein	61	99901	3	3
	IPI00531169	AT2G07696;RPS7 Ribosomal protein S7, mitochondrial	61	17190	1	1
	IPI00536129	GRH1 GRR1-like protein 1	61	65606	1	1
	IPI00523731	AT4G28400 Probable protein phosphatase 2C 58	61	30999	3	2
	IPI00539713	UGT74B1 Isoform 1 of UDP-glycosyltransferase 74B1	61	50970	1	1
	IPI00533428	OEP16-3 mitochondrial import inner membrane translocase subunit Tim17/Tim22/Tim23 family protein	61	16989	1	1
	IPI00657311	- 54 kDa cell wall protein (Fragment)	61	2244	1	1
	IPI00541009	PIRL4 leucine-rich repeat family protein	61	60957	1	1
	IPI00548698	SKIP chromatin protein family	61	69380	3	2
	IPI00516401	AT4G31340 myosin heavy chain-related	61	49618	1	1
	IPI00523656	AT5G55220 trigger factor type chaperone family protein	61	61695	1	1
	IPI00527185	CPK21 Calcium-dependent protein kinase 21	61	59856	1	1
	IPI00546083	AT1G79870 oxidoreductase family protein	61	34140	2	2
	IPI00544466	NRPB3 DNA-directed RNA polymerase II subunit RPB3-A	61	35439	2	2
	IPI00527132	- Putative uncharacterized protein AT4g39690	61	75017	1	1
	IPI00531665	AT2G46140 Desiccation-related protein At2g46140	60	17835	1	1
	IPI00543392	SBE2.1 SBE2.1 (starch branching enzyme 2.1); 1,4-alpha-glucan branching enzyme	60	97598	1	1
	IPI00522543	AT5G39130 Germin-like protein subfamily 1 member 16	60	23994	1	1
	IPI00520899	AT2G20230 unknown protein	60	29702	1	1
	IPI00524834	CNX5 Adenylyltransferase and sulfurtransferase MOCS3	60	50542	1	1
	IPI00532213	AT3G52620 unknown protein	60	9338	1	1
	IPI00533281	PTAC3 T6K12.12 protein	60	103054	1	1
	IPI00517493	AT3G48570 Protein transport protein Sec61 subunit gamma-3	60	7678	1	1
	IPI00524185	AT2G43620 chitinase, putative	60	30358	1	1
	IPI00529894	AT2G23370 unknown protein	60	38016	1	1
	IPI00538740	RPL20 50S ribosomal protein L20, chloroplastic	60	14154	1	1
	IPI00548447	AT3G18420 tetratricopeptide repeat (TPR)-containing protein	60	35609	2	2
	IPI00542533	IQD31 Protein IQ-DOMAIN 31	60	65160	2	1
	IPI00523692	AT3G51000 epoxide hydrolase, putative	59	36679	2	2
	IPI00516542	AT5G41970 unknown protein	59	42272	1	1
	IPI00517706	RTV1 B3 domain-containing protein REM19	59	25834	2	1
	IPI00533711	AT5G02940 unknown protein	59	92079	1	1
	IPI00518960	AT3G05600 epoxide hydrolase, putative	59	37176	2	2
	IPI00524474	CAND1 Isoform 1 of Cullin-associated NEDD8-dissociated protein 1	59	134811	1	1
	IPI00524338	FP6 ATFP6 (FARNESYLATED PROTEIN 6); metal ion binding	59	17013	2	2
	IPI00518291	AT1G12230 transaldolase, putative	59	43967	1	1
	IPI00544613	AT4G10480 Nascent polypeptide-associated complex subunit alpha-like protein 4	59	23157	1	1
	IPI00517773	AT4G39280 Probable phenylalanyl-tRNA synthetase alpha chain	59	55757	2	2
	IPI00541435	GLN1;5 Glutamine synthetase cytosolic isozyme 1-5	59	38883	3	2
	IPI00547308	ARF3 Isoform 1 of ADP-ribosylation factor 3	59	20229	1	1
	IPI00529501	AT5G08650 Translation factor GUF1 homolog, chloroplastic	59	75389	1	1
	IPI00520248	LACS7 Long chain acyl-CoA synthetase 7, peroxisomal	59	77304	1	1
	IPI00526554	AT4G29390;AT5G56670;AT2G19750 40S ribosomal protein S30	59	6883	1	1
	IPI00538447	AT1G43690 ubiquitin interaction motif-containing protein	58	65422	1	1
	IPI00519660	AAT Isoform 2 of Bifunctional aspartate aminotransferase and glutamate/aspartate-prephenate aminotransferase	58	46010	1	1
	IPI00521762	AT1G60650 glycine-rich RNA-binding protein, putative	58	34376	1	1
	IPI00522783	AT1G21900 emp24/gp25L/p24 family protein	58	24330	1	1
	IPI00517251	CSN5A COP9 signalosome complex subunit 5b	58	39707	2	2
	IPI00530350	ATRZ-1A ATRZ-1A; RNA binding / nucleotide binding	58	26907	2	2
	IPI00532641	F10B6.11	58	69009	1	1
	IPI00540197	PRXR1 Peroxidase 42	58	37271	1	1
	IPI00519816	AT2G25310 carbohydrate binding	58	23413	3	3
	IPI00525578	AT1G30470 SIT4 phosphatase-associated family protein	57	89832	2	2
	IPI00525448	SR45 SR45; RNA binding / protein binding	57	44622	1	1
	IPI00537299	AT3G09930 GDSL esterase/lipase At3g09930	57	39803	1	1
	IPI00543679	CP33 CP33; RNA binding	57	35722	1	1
	IPI00532409	AT1G51630 unknown protein	57	47112	3	3
	IPI00522728	AT4G02340 epoxide hydrolase, putative	57	36634	1	1
	IPI00526569	AT5G12950 catalytic	57	96175	3	3
	IPI00528011	AT1G06210 VHS domain-containing protein / GAT domain-containing protein	57	42770	1	1
	IPI00518264	VAMP713 Vesicle-associated membrane protein 713	57	25304	1	1
	IPI00529202	EXL3 EXL3	57	36825	2	2
	IPI00518430	SUN1 sad1/unc-84 protein-related	57	51470	3	2
	IPI00537184	AT5G11580 UVB-resistance protein-related / regulator of chromosome condensation (RCC1) family protein	57	60505	1	1
	IPI00532696	AT5G47420 unknown protein	57	30552	2	2
	IPI00521733	MUM2 Beta-galactosidase 6	57	79708	1	1
	IPI00538845	NAP57 H/ACA ribonucleoprotein complex subunit 4	57	62987	2	2
	IPI00530552	AT3G08920 rhodanese-like domain-containing protein	56	23765	1	1
	IPI00518580	TCH3 Calmodulin-like protein 12	56	36784	1	1
	IPI00530678	AT2G16460 metal ion binding	56	19487	1	1
	IPI00518626	CKA2 CKA2 (CASEIN KINASE II, ALPHA CHAIN 2); kinase	56	47202	1	1
	IPI00549117	FUC95A Alpha-L-fucosidase 2	56	93667	1	1
	IPI00546493	AT1G09870 histidine acid phosphatase family protein	56	54820	1	1
	IPI00537524	CID4 Putative uncharacterized protein	56	65651	1	1
	IPI00525457	AT3G20800 rcd1-like cell differentiation protein, putative	56	34689	1	1
	IPI00520647	AT4G09620 unknown protein	56	23994	1	1
	IPI00527583	GR-RBP2 Glycine-rich RNA-binding protein 2, mitochondrial	56	15693	1	1
	IPI00546886	PSAG Photosystem I reaction center subunit V, chloroplastic	55	17075	4	2
	IPI00529738	SD1-29 G-type lectin S-receptor-like serine/threonine-protein kinase SD1-29	55	89839	4	1
	IPI00518923	GLDH Isoform 1 of L-galactono-1,4-lactone dehydrogenase, mitochondrial	55	68513	1	1
	IPI00531204	AT1G78200 Probable protein phosphatase 2C 17	55	30835	1	1
	IPI00546992	AT1G75140 Uncharacterized membrane protein At1g75140	55	68866	1	1
	IPI00518608	AT1G62730 transferase	55	34011	1	1
	IPI00516246	UGE2 UDP-glucose 4-epimerase 3	55	38358	2	2
	IPI00526118	AT1G05240;AT1G05250 Peroxidase 1/2	55	35602	1	1
	IPI00522027	NQR NADPH:quinone oxidoreductase	55	21543	1	1
	IPI00546281	SHV3 Probable glycerophosphoryl diester phosphodiesterase 2	55	82510	1	1
	IPI00516466	- Putative uncharacterized protein F17J6.5	54	38393	1	1
	IPI00521409	AT1G58110 Putative uncharacterized protein T18I24.3	54	45625	1	1
	IPI00520177	DRT112 Plastocyanin major isoform, chloroplastic	54	16974	1	1
	IPI00530396	DGK5 diacylglycerol kinase, putative	54	57341	2	1
	IPI00519099	MRPL11 MRPL11 (MITOCHONDRIAL RIBOSOMAL PROTEIN L11); structural constituent of ribosome	54	16877	1	1
	IPI00548307	MAMI Vesicle-associated protein 4-1	54	30236	1	1
	IPI00524952	AT1G67700 unknown protein	54	26065	1	1
	IPI00526152	PCK1 Phosphoenolpyruvate carboxykinase [ATP]	54	73359	3	3
	IPI00532678	AT1G11360 universal stress protein (USP) family protein	54	26492	1	1
	IPI00537514	AT1G80310 sulfate transmembrane transporter	54	49519	1	1
	IPI00525357	AT5G44500 small nuclear ribonucleoprotein associated protein B, putative / snRNP-B, putative / Sm protein B, putative	54	26982	1	1
	IPI00529254	RPS14 30S ribosomal protein S14, chloroplastic	54	11778	1	1
	IPI00533323	DegP7 Protease Do-like 7	54	119802	1	1
	IPI00527202	AT3G08680 Probable inactive receptor kinase At3g08680	54	69363	2	1
	IPI00522739	AT5G16450 Regulator of ribonuclease-like protein 2	53	17809	3	3
	IPI00526538	AT3G62400 Cytochrome c oxidase subunit 5C-2	53	7048	2	1
	IPI00528335	AT2G25210;AT4G31985 60S ribosomal protein L39-1	53	6412	2	1
	IPI00519601	AT3G25580 thioredoxin-related	53	24428	1	1
	IPI00547668	ATBET12 Bet1-like SNARE 1-2	53	15198	1	1
	IPI00519801	AT1G01170 T25K16.16	53	10573	1	1
	IPI00525926	AT5G47890 NADH dehydrogenase [ubiquinone] 1 alpha subcomplex subunit 2	53	10844	2	2
	IPI00541069	AT5G03880 electron carrier	53	37016	2	2
	IPI00517494	GPX2 Probable glutathione peroxidase 2	53	18933	1	1
	IPI00535399	T10O24.12	53	73900	3	3
	IPI00532981	AT5G61240 protein binding	53	36773	1	1
	IPI00516301	MYA1 MYA1 (MYOSIN 1); motor/ protein binding	53	172799	1	1
	IPI00541441	AT5G66390 Peroxidase 72	53	37403	1	1
	IPI00532023	ASP3 Aspartate aminotransferase, chloroplastic	53	48923	3	3
	IPI00537432	AT1G60420 Probable nucleoredoxin 1	53	65129	2	2
	IPI00530109	AT5G11880 Diaminopimelate decarboxylase 2, chloroplastic	53	54130	2	2
	IPI00545622	PEX5 Peroxisome biogenesis protein 5	53	80861	1	1
	IPI00524257	SBT4.12 ATSBT4.12; identical protein binding / serine-type endopeptidase	53	78048	3	3
	IPI00534545	AT4G22310 unknown protein	53	11997	1	1
	IPI00527422	AT4G13050 acyl-(acyl carrier protein) thioesterase, putative / acyl-ACP thioesterase, putative / oleoyl-(acyl-carrier protein) hydrolase, putative / S-acyl fatty acid synthase thioesterase, putative	53	42204	1	1
	IPI00518776	XT2 Putative glycosyltransferase 2	52	53061	1	1
[truncated: 18,821 more rows]
