# Supplementary material for: Arabidopsis TRB Proteins Form Two Closely Related Complexes to Mediate H3K4me3 Demethylation and Transcriptional Repression
Source: Adv Sci (Weinh). 2025 Oct 5;12(47):e03420. doi: 10.1002/advs.202503420 (PMC12713088; doi:10.1002/advs.202503420)
Supplement: Supplementary file 2 — Supporting Information [file ADVS-12-e03420-s002.zip › Supplemental Dataset 2.xlsx]

## Sheet: icu11_gene_up
Supplemental Dataset 2-1. Up-regulated genes in the icu11 mutant relative to the wild type as determined by RNA-seq.
Gene id	logFC	PValue	FDR	col_rep1	col_rep2	col_rep3	icu11_rep1	icu11_rep2	icu11_rep3	Gene_Name	short_description
AT1G01060	0.522945	0.00014866	0.00693207	14604.3	14422.4	14350.5	21461.6	21573.7	19292.5	LHY,LHY1	protein_coding	Homeodomain-like superfamily protein
AT1G01120	0.627172	2.9054e-06	0.000209214	4938.21	5153.99	4974.47	7572.67	7731.36	7967.28	KCS1	protein_coding	3-ketoacyl-CoA synthase 1
AT1G01590	6.06724	3.18116e-05	0.00181015	1.38778e-17	1.38778e-17	1.38778e-17	6.81071	6.4834	12.9506	ATFRO1,FRO1	protein_coding	ferric reduction oxidase 1
AT1G01660	1.27706	0.000163311	0.00745503	50.5079	58.884	82.2835	186.362	135.031	143.975	AT1G01660	protein_coding	RING/U-box superfamily protein
AT1G01670	3.30617	4.12707e-07	3.54427e-05	11.7486	28.6808	25.7765	232.177	205.674	220.228	PUB56	protein_coding	RING/U-box superfamily protein
AT1G02340	1.21343	5.15683e-17	1.88589e-14	1252.24	1254.93	1194.3	2787.92	2857.36	2938.11	RSF1,REP1,HFR1,FBI1	protein_coding	basic helix-loop-helix (bHLH) DNA-binding superfamily protein
AT1G02770	2.62188	1.7907e-17	6.85691e-15	66.3791	64.4628	87.2331	362.833	451.951	530.774	AT1G02770	protein_coding	Protein of unknown function (DUF626)
AT1G03170	1.65616	0.000675462	0.0236651	15.7508	11.0844	4.94075	41.9845	21.5739	37.0155	FAF2,FTM5	protein_coding	Protein of unknown function (DUF3049)
AT1G03445	1.69433	1.66498e-05	0.000999851	29.6041	27.7071	20.8032	110.293	59.0755	83.9592	BSU1	protein_coding	Serine/threonine protein phosphatase family protein
AT1G03495	0.674567	0.00022818	0.00986295	359.869	345.095	335.989	558.952	531.237	571.252	AT1G03495	protein_coding	HXXXD-type acyl-transferase family protein
AT1G03710	7.97894	3.60536e-51	7.82315e-48	4.45559	1.17138	1.97954	631.122	662.945	712.948	AT1G03710	protein_coding	Cystatin/monellin superfamily protein
AT1G04090	2.11059	4.43975e-07	3.76315e-05	23.1585	34.4278	48.5869	152.172	152.09	155.895	AT1G04090	protein_coding	Plant protein of unknown function (DUF946)
AT1G04127	5.66282	0.000530422	0.019354	1.38778e-17	1.38778e-17	1.38778e-17	7.81331	5.39128	6.55059	AT1G04127	long_noncoding_rna
AT1G04470	5.77667	0.0013454	0.0411175	1.38778e-17	1.38778e-17	1.38778e-17	1.91258	2.24625	17.0716	AT1G04470	protein_coding	Protein of unknown function (DUF810)
AT1G04560	2.40799	4.74499e-11	7.92e-09	13.8099	15.5597	18.8376	79.9735	102.701	75.3231	AT1G04560	protein_coding	AWPM-19-like family protein
AT1G04580	3.65895	1.14986e-10	1.81678e-08	29.0777	5.7931	9.8987	157.012	242.927	171.254	AO4,AAO4,ATAO2,ATAO-4	protein_coding	aldehyde oxidase 4
AT1G04660	1.79073	1.27376e-07	1.21579e-05	64.7247	35.6895	39.6351	127.741	179.855	177.63	AT1G04660	protein_coding	glycine-rich protein
AT1G05060	0.500072	0.000830307	0.0281802	789.568	793.389	858.32	1188.15	1118.12	1146.92	AT1G05060	protein_coding
AT1G05080	5.651	0.000129293	0.00613444	1.38778e-17	1.38778e-17	1.38778e-17	10.7702	6.43539	2.30299	AT1G05080	protein_coding	F-box/RNI-like/FBD-like domains-containing protein
AT1G05397	5.45333	2.50972e-09	3.17845e-07	4.39943	1.14674	0	63.3537	101.637	92.6157	AT1G05397	long_noncoding_rna
AT1G05490	1.32356	0.000152149	0.00707448	53.2995	15.8993	43.6185	103.419	71.8975	107.828	chr31	protein_coding	chromatin remodeling 31
AT1G05510	2.79534	8.92519e-06	0.000570721	3.61136	15.2105	3.95347	53.6499	51.4333	55.5831	OBAP1a	protein_coding	Protein of unknown function (DUF1264)
AT1G05950	1.14682	1.88755e-09	2.43794e-07	139.569	158.689	182.378	319.933	387.634	358.68	AT1G05950	protein_coding
AT1G06360	0.866338	2.2953e-07	2.07521e-05	2574.31	2760.65	2907.97	4951.55	4992.89	5083.67	AT1G06360	protein_coding	Fatty acid desaturase family protein
AT1G06493	6.32769	2.37166e-05	0.00137599	1.38778e-17	1.38778e-17	1.38778e-17	7.78121	10.7101	13.013	AT1G06493	long_noncoding_rna
AT1G06620	0.665161	0.000771797	0.0265029	460.444	382.979	516.389	773.575	675.832	707.572	AT1G06620	protein_coding	2-oxoglutarate (2OG) and Fe(II)-dependent oxygenase superfamily protein
AT1G06957	6.82212	7.6941e-09	9.10646e-07	1.38778e-17	1.38778e-17	1.38778e-17	18.5592	16.0469	9.93774	AT1G06957	long_noncoding_rna
AT1G07367	3.92321	6.19296e-06	0.000415605	11.0337	1.2312	1.97331	80.9812	52.6404	89.2548	AT1G07367	long_noncoding_rna
AT1G07373	4.94367	1.23326e-11	2.29372e-09	2.29012	4.33413	0	88.8176	64.3177	60.0779	AT1G07373	long_noncoding_rna
AT1G08165	1.56776	0.000200065	0.00881301	8.21387	15.4806	16.8575	36.0732	44.9322	40.3468	AT1G08165	protein_coding
AT1G09180	0.908063	0.000425491	0.0162165	140.662	167.472	155.607	337.555	264.596	268.265	SARA1A,ATSAR1,ATSARA1A	protein_coding	secretion-associated RAS super family 1
AT1G10300	3.87345	3.37423e-30	2.96823e-27	29.939	53.0061	35.6741	602.856	583.683	557.145	Nog1-2	protein_coding	Nucleolar GTP-binding protein
AT1G10550	1.60644	0.000304208	0.0125017	41.9336	16.915	31.7181	83.8711	131.466	61.2962	XET,XTH33	protein_coding	xyloglucan:xyloglucosyl transferase 33
AT1G10980	1.92332	0.000568095	0.020522	12.3708	13.1298	0	29.2476	30.0255	38.0645	AT1G10980	protein_coding	Lung seven transmembrane receptor family protein
AT1G11070	1.86423	3.54227e-11	6.00489e-09	94.4912	55.685	68.3827	259.471	280.562	256.238	AT1G11070	protein_coding
AT1G11350	0.535807	0.000723012	0.025145	941.648	1041.93	1203.24	1525.65	1469.41	1626.56	CBRLK1,SD1-13,RKS2	protein_coding	S-domain-1 13
AT1G11540	1.03854	3.31663e-06	0.000236731	129.137	133.141	129.836	263.374	265.615	276.896	AT1G11540	protein_coding	Sulfite exporter TauE/SafE family protein
AT1G12030	1.68433	1.01056e-06	7.88767e-05	54.5863	34.5524	40.6318	117.999	111.509	188.315	AT1G12030	protein_coding	Protein of unknown function (DUF506)
AT1G12940	2.84109	1.3574e-05	0.000827355	16.7166	4.58323	4.94446	86.8891	46.2011	57.8526	ATNRT2.5,NRT2.5	protein_coding	nitrate transporter2.5
AT1G13607	3.57338	9.26745e-05	0.00457719	2.29012	4.33413	0	36.1373	23.6261	22.988	AT1G13607	protein_coding	Defensin-like (DEFL) family protein
AT1G13608	3.94737	1.83445e-13	4.48931e-11	11.2852	10.9991	2.95877	134.62	150.916	108.076	AT1G13608	protein_coding	Defensin-like (DEFL) family protein
AT1G13609	3.83793	2.36131e-77	1.53712e-73	248.039	253.044	296.356	3935.11	3745.21	3734.01	AT1G13609	protein_coding	Defensin-like (DEFL) family protein
AT1G13710	1.69952	0.001297	0.0399759	13.6248	7.89111	12.888	28.2488	27.9641	56.3776	KLU,CYP78A5	protein_coding	cytochrome P450, family 78, subfamily A, polypeptide 5
AT1G14420	2.67273	0.000191539	0.00850508	0.124193	4.45528	8.93646	23.379	24.7081	41.2138	AT59	protein_coding	Pectate lyase family protein
AT1G14520	1.13598	3.72641e-05	0.00207328	173.776	217.319	170.466	370.658	460.44	403.405	MIOX1	protein_coding	myo-inositol oxygenase 1
AT1G15125	1.54417	1.23391e-07	1.18122e-05	133.518	130.828	88.1911	352.154	431.422	244.453	AT1G15125	protein_coding	S-adenosyl-L-methionine-dependent methyltransferases superfamily protein
AT1G15310	0.987742	1.03953e-08	1.21271e-06	503.576	388.432	353.819	873.071	739.049	856.879	SRP54-1,ATHSRP54A	protein_coding	signal recognition particle 54 kDa subunit
AT1G15330	2.04919	2.34039e-06	0.000170796	6.95683	4.58868	14.8862	40.9852	19.4813	51.0151	PV42A	protein_coding	Cystathionine beta-synthase (CBS) protein
AT1G15380	1.25756	5.60099e-16	1.75289e-13	612.593	673.559	796.879	1682.71	1741.37	1559.07	GLYI4	protein_coding	Lactoylglutathione lyase / glyoxalase I family protein
AT1G15420	0.603938	0.00170641	0.0495012	557.566	544.826	549.084	804.763	823.596	881.942	PCP1	protein_coding
AT1G16130	0.99796	0.00112173	0.0356545	78.7648	84.2053	57.4698	131.666	172.318	136.342	WAKL2	protein_coding	wall associated kinase-like 2
AT1G17810	4.20428	4.6696e-06	0.000322688	0.0330414	0.0259413	2.98153	24.4005	25.6429	15.4012	TIP3.2,TIP3;2,BETA-TIP	protein_coding	beta-tonoplast intrinsic protein
AT1G17960	1.30881	1.56419e-07	1.45461e-05	43.1722	27.8678	30.719	74.1111	88.863	89.358	AT1G17960	protein_coding	Threonyl-tRNA synthetase
AT1G19464	2.56223	0.000272925	0.0114307	3.57429	11.9698	3.95608	33.1401	52.3139	31.7327	MIR864A	miRNA_primary_transcript	MIR864a; miRNA
AT1G19670	0.530814	8.67344e-05	0.00430997	3634.56	3729.32	3871.35	5189.56	5179.26	5864.2	CORI1,ATCLH1,CLH1,ATHCOR1	protein_coding	chlorophyllase 1
AT1G20350	2.42743	1.318e-14	3.63546e-12	39.9248	30.0956	40.6415	173.605	193.869	229.909	TIM17-1,ATTIM17-1	protein_coding	translocase inner membrane subunit 17-1
AT1G20750	5.6691	4.71785e-05	0.00252976	1.38778e-17	1.38778e-17	1.38778e-17	6.82836	4.34456	8.65837	AT1G20750	protein_coding	RAD3-like DNA-binding helicase protein
AT1G21100	0.530483	0.000874065	0.0292385	1052.39	1095.18	1183.41	1639.79	1472.65	1699.6	IGMT1	protein_coding	O-methyltransferase family protein
AT1G22980	4.53939	7.3014e-58	1.98038e-54	45.2649	23.4557	22.7822	686.731	717.55	723.892	AT1G22980	protein_coding
AT1G23020	0.869312	6.41878e-07	5.20994e-05	2090.97	2342.25	2098.21	4039.48	4310.61	3581.46	FRO3,ATFRO3	protein_coding	ferric reduction oxidase 3
AT1G23160	2.67899	6.13765e-06	0.000413599	1.2487	6.50151	1.97723	25.3846	20.3734	18.6025	AT1G23160	protein_coding	Auxin-responsive GH3 family protein
AT1G23480	0.590151	0.000640485	0.0226593	1372.19	1317.1	1312.25	2090.47	2077.67	1855.62	ATCSLA03,CSLA03,ATCSLA3,CSLA3	protein_coding	cellulose synthase-like A3
AT1G23770	9.65093	9.92386e-13	2.19729e-10	1.38778e-17	1.38778e-17	1.38778e-17	107.303	104.969	106.845	AT1G23770	protein_coding	F-box family protein
AT1G24260	3.23103	2.39487e-52	5.56773e-49	123.363	118.737	114.967	1222.3	1053.88	1078.26	AGL9,SEP3	protein_coding	K-box region and MADS-box transcription factor family protein
AT1G26515	5.24075	0.00126888	0.0392954	1.38778e-17	1.38778e-17	1.38778e-17	3.89067	8.46437	2.26669	AT1G26515	protein_coding	F-box and associated interaction domains-containing protein
AT1G26540	1.40938	2.00901e-06	0.000148275	83.6718	109.829	125.887	309.248	277.402	262.811	DUF3	protein_coding	Agenet domain-containing protein
AT1G27045	1.31629	2.25031e-06	0.000164591	40.2273	37.9403	77.3413	109.218	174.347	105.901	HB54,ATHB54	protein_coding	Homeobox-leucine zipper protein family
AT1G27860	11.8652	8.88724e-21	4.45018e-18	1.38778e-17	1.38778e-17	1.38778e-17	477.977	535.433	468.846	AT1G27860	protein_coding	Protein of unknown function (DUF626)
AT1G28330	0.962428	6.3998e-10	8.97847e-08	1195.09	1085.25	1200.26	2077.76	2228.71	2476.89	DRM1,AtDRM1,DYL1	protein_coding	dormancy-associated protein-like 1
AT1G28570	0.683126	0.00117033	0.0369469	414.935	518.082	488.628	725.746	813.895	743.555	AT1G28570	protein_coding	SGNH hydrolase-type esterase superfamily protein
AT1G28660	0.666253	0.00022009	0.00957685	574.758	604.703	588.729	1039.89	927.475	838.476	AT1G28660	protein_coding	GDSL-like Lipase/Acylhydrolase superfamily protein
AT1G29090	4.96636	6.26878e-15	1.78979e-12	0.0632548	2.22517	3.97158	76.1007	74.9404	61.1546	AT1G29090	protein_coding	Cysteine proteinases superfamily protein
AT1G29320	0.687192	0.00172558	0.0498794	265.515	496.814	422.226	608.689	665.048	634.515	AT1G29320	protein_coding	Transducin/WD40 repeat-like superfamily protein
AT1G29490	2.21039	0.000660999	0.0232586	6.94285	4.58	13.893	30.2003	23.7418	64.9982	SAUR68	protein_coding	SAUR-like auxin-responsive protein family
AT1G29600	0.87644	0.000376429	0.014833	108.574	113.161	109.022	205.829	152.241	249.464	AT1G29600	protein_coding	Zinc finger C-x8-C-x5-C-x3-H type family protein
AT1G31760	0.965515	0.000336058	0.0135037	192.746	117.839	145.692	318.023	268.884	304.157	SWIB5	protein_coding	SWIB/MDM2 domain superfamily protein
AT1G32560	2.02647	2.5487e-05	0.00146823	21.5414	19.8949	9.89488	77.0811	64.3099	68.7049	LEA4-1,AtLEA4-1	protein_coding	Late embryogenesis abundant protein, group 1 protein
AT1G34180	1.86187	6.22169e-19	2.66452e-16	133.696	150.788	117.934	515.067	426.34	521.068	anac016,NAC016	protein_coding	NAC domain containing protein 16
AT1G34460	3.36146	2.08159e-11	3.72261e-09	13.8609	29.5942	9.89377	202.922	181.011	167.973	CYC3,CYCB1;5	protein_coding	CYCLIN B1;5
AT1G34510	1.21878	5.64865e-09	6.78421e-07	206.942	209.804	268.61	535.54	516.236	545.094	PER8	protein_coding	Peroxidase superfamily protein
AT1G34540	1.89825	0.000738814	0.0256364	4.82099	13.246	14.8777	42.9257	35.4159	45.7305	CYP94D1	protein_coding	cytochrome P450, family 94, subfamily D, polypeptide 1
AT1G35625	2.89081	0.000384626	0.0150648	2.32742	0.0642079	5.95927	26.364	24.59	14.3301	RMR6	protein_coding	RING/U-box superfamily protein
AT1G35730	2.38354	1.19483e-06	9.21546e-05	0.175513	10.9441	9.9201	33.1453	40.6649	39.2302	APUM9,PUM9	protein_coding	pumilio 9
AT1G36180	0.590243	0.000184136	0.00822123	773.542	778.939	788.938	1083.74	1218.75	1223.19	ACC2	protein_coding	acetyl-CoA carboxylase 2
AT1G37150	1.8122	5.45453e-06	0.00037141	32.0576	21.3308	48.5901	122.914	124.216	112.349	HCS2	protein_coding	holocarboxylase synthetase 2
AT1G43005	6.11349	1.98538e-05	0.00116854	1.38778e-17	1.38778e-17	1.38778e-17	9.75894	4.38771	12.9629	AT1G43005	protein_coding
AT1G43640	3.33306	2.48975e-10	3.75169e-08	2.42053	9.77179	2.96605	54.634	55.6602	45.8737	TLP5,AtTLP5	protein_coding	tubby like protein 5
AT1G44350	0.873669	1.10224e-06	8.56224e-05	727.746	706.785	633.322	1386.19	1139.59	1262.48	ILL6	protein_coding	IAA-leucine resistant (ILR)-like gene 6
AT1G45100	7.75371	5.36085e-12	1.08376e-09	1.38778e-17	1.38778e-17	1.38778e-17	41.0362	32.0825	12.2608	AT1G45100	protein_coding	RNA-binding (RRM/RBD/RNP motifs) family protein
AT1G45145	1.20089	1.14882e-08	1.32595e-06	2284.03	2124.96	2583.88	5349.55	5020.77	5706.13	ATH5,LIV1,TRX-h5,ATTRX5,TRX5	protein_coding	thioredoxin H-type 5
AT1G47395	3.02967	2.00089e-13	4.86006e-11	58.6146	122.728	70.3578	635.02	561.321	862.127	AT1G47395	protein_coding
AT1G47400	3.47107	5.46472e-40	7.11462e-37	81.0549	85.3346	61.4359	936.491	755.115	835.12	AT1G47400	protein_coding
AT1G47980	2.69591	1.3554e-06	0.000103558	4.77349	18.4987	4.94296	53.6254	83.3402	48.123	AT1G47980	protein_coding
AT1G48130	2.2823	2.65228e-06	0.000191837	43.605	49.9824	64.4376	247.763	241.016	281.199	ATPER1,PER1	protein_coding	1-cysteine peroxiredoxin 1
AT1G48150	6.48257	3.01343e-06	0.000216038	1.38778e-17	1.38778e-17	1.38778e-17	16.6211	5.48155	13.0536	AT1G48150	protein_coding	MADS-box transcription factor family protein
AT1G48300	0.602084	0.000723108	0.025145	13488	13154.1	13965	20692.9	19593.5	21351.8	DGAT3	protein_coding
AT1G48390	1.32975	5.66967e-07	4.63659e-05	41.283	52.0919	50.5502	101.414	125.287	136.182	AT1G48390	protein_coding	RNI-like superfamily protein
AT1G48400	3.25629	5.31953e-16	1.68097e-13	8.24017	10.1252	24.8064	147.308	140.3	130.883	AT1G48400	protein_coding	F-box/RNI-like/FBD-like domains-containing protein
AT1G48530	5.34784	6.9174e-12	1.38127e-09	0.0223868	0.0175818	1.98735	27.2807	36.3902	39.1705	AT1G48530	protein_coding
AT1G49160	0.596889	0.00127422	0.0394112	317.562	309.547	271.56	471.166	490.453	396.954	WNK7	protein_coding	Protein kinase superfamily protein
AT1G49250	9.24639	6.91835e-135	1.12589e-130	4.36742	0.0343113	0	998.905	972.436	891.863	AT1G49250	protein_coding	ATP-dependent DNA ligase
AT1G49640	1.81326	0.00170908	0.0495345	8.27246	26.2931	12.8768	47.7705	46.1476	73.9141	CXE3	protein_coding	alpha/beta-Hydrolases superfamily protein
AT1G49920	2.59033	3.69535e-11	6.23192e-09	19.6082	26.609	29.742	138.495	129.69	191.672	AT1G49920	protein_coding	MuDR family transposase
AT1G50690	8.27627	1.35192e-10	2.09535e-08	1.38778e-17	1.38778e-17	1.38778e-17	31.1754	55.5144	36.0554	AT1G50690	protein_coding	Cystatin/monellin superfamily protein
AT1G50780	5.48724	1.01645e-16	3.55736e-14	2.24518	2.19101	0	102.517	46.2396	63.3146	AT1G50780	protein_coding	2Fe-2S ferredoxin-like superfamily protein
AT1G51130	0.904114	0.000260537	0.011056	122.618	180.815	210.137	310.194	286.029	366.193	NSE4A	protein_coding	Nse4, component of Smc5/6 DNA repair complex
AT1G52000	1.35867	5.04904e-16	1.61114e-13	3673.41	3669.44	4024.97	9689.48	9406.39	10058.3	JAL5	protein_coding	Mannose-binding lectin superfamily protein
AT1G52030	1.45366	7.77777e-12	1.5436e-09	276.593	299.576	305.27	704.267	861.018	850.324	MBP2,MBP1.2,F-ATMBP	protein_coding	myrosinase-binding protein 2
AT1G52040	1.39303	2.3226e-07	2.09407e-05	262.766	257.427	247.778	572.571	696.113	748.881	MBP1,ATMBP	protein_coding	myrosinase-binding protein 1
AT1G52270	2.30659	5.9245e-05	0.00308529	7.07513	8.99384	20.8381	78.0899	44.0618	62.1426	AT1G52270	protein_coding
AT1G52290	0.660694	0.000398125	0.0154632	508.586	594.681	581.794	894.518	952.049	817.74	PERK15,AtPERK15	protein_coding	Protein kinase superfamily protein
AT1G52400	1.01792	3.31759e-14	8.77895e-12	9598.68	9085.31	9368.13	18342	18623.2	19840.8	ATBG1,BGLU18,BGL1	protein_coding	beta glucosidase 18
AT1G52500	0.826407	0.000427184	0.016262	477.609	478.241	480.696	929.658	794.714	823.148	FPG-1,FPG-2,MMH,ATMMH-1,ATMMH-2,MMH-1,MMH-2,ATFPG-1,ATFPG-2	protein_coding	MUTM homolog-1
AT1G52800	1.21391	3.2584e-07	2.84329e-05	206.599	167.614	159.562	401.891	423.023	413.198	AT1G52800	protein_coding	2-oxoglutarate (2OG) and Fe(II)-dependent oxygenase superfamily protein
AT1G54020	2.55809	0.000489693	0.0181326	2.4197	6.59683	5.94938	26.318	25.7683	38.0136	AT1G54020	protein_coding	GDSL-like Lipase/Acylhydrolase superfamily protein
AT1G54040	0.639795	0.000197695	0.00875452	2376.69	2798.31	2717.67	3859.97	4171.43	4267.07	TASTY,ESP,ESR	protein_coding	epithiospecifier protein
AT1G54050	0.658071	0.00151768	0.0451119	381.459	349.499	290.387	605.805	502.337	502.654	HSP17.4B	protein_coding	HSP20-like chaperones superfamily protein
AT1G54870	1.65662	1.26335e-06	9.72096e-05	28.7158	27.8725	45.6112	126.849	102.848	93.8652	AT1G54870	protein_coding	NAD(P)-binding Rossmann-fold superfamily protein
AT1G55030	3.4099	0.00108163	0.0349602	0.0223868	0.0175818	1.98735	3.86393	12.7536	9.78679	AT1G55030	protein_coding	RNI-like superfamily protein
AT1G56430	0.668022	4.64646e-05	0.00249972	474.151	459.391	462.855	714.044	762.517	742.441	ATNAS4,NAS4	protein_coding	nicotianamine synthase 4
AT1G57800	9.74813	2.25201e-156	7.32985e-152	5.57695	4.39384	0	2958.64	2804.91	2950.12	ORTH3,VIM5	protein_coding	zinc finger (C3HC4-type RING finger) family protein
AT1G61255	1.31751	0.0010914	0.0351003	27.4055	38.5413	13.8532	55.5701	70.6537	72.9803	AT1G61255	protein_coding
AT1G61740	0.592369	9.67658e-06	0.000610374	5771.05	5472.49	5366.95	8107.24	8732.69	8203.9	AT1G61740	protein_coding	Sulfite exporter TauE/SafE family protein
AT1G61810	0.962146	0.000324168	0.0130906	247.932	210.971	275.543	471.154	493.7	466.639	BGLU45	protein_coding	beta-glucosidase 45
AT1G63190	10.1149	3.95625e-13	9.33102e-11	1.38778e-17	1.38778e-17	1.38778e-17	144.366	155.26	140.679	AT1G63190	protein_coding	Cystatin/monellin superfamily protein
AT1G63200	7.45345	1.69418e-09	2.22348e-07	1.38778e-17	1.38778e-17	1.38778e-17	30.2809	20.3991	18.6326	AT1G63200	protein_coding	Cystatin/monellin superfamily protein
AT1G63210	10.5345	1.3103e-33	1.47061e-30	1.38778e-17	1.38778e-17	1.38778e-17	195.093	222.678	171.276	SPT6	protein_coding	Transcription elongation factor Spt6
AT1G64110	1.41513	1.10647e-21	5.80861e-19	749.616	826.604	807.769	2124.6	2258.64	1975.54	DAA1	protein_coding	P-loop containing nucleoside triphosphate hydrolases superfamily protein
AT1G64255	7.20537	7.28087e-05	0.00372606	1.38778e-17	1.38778e-17	1.38778e-17	30.31	23.4956	4.62773	AT1G64255	protein_coding	MuDR family transposase
AT1G64980	0.73508	2.62407e-06	0.000190219	1868.1	1931.75	1773.12	3262.03	3098.33	2915.3	CDI	protein_coding	Nucleotide-diphospho-sugar transferases superfamily protein
AT1G65050	8.14536	1.08301e-11	2.06139e-09	1.38778e-17	1.38778e-17	1.38778e-17	43.9238	29.0228	39.2265	AT1G65050	protein_coding	TRAF-like superfamily protein
AT1G65150	2.06963	3.42487e-16	1.11473e-13	152.916	107.814	136.777	612.627	515.196	541.868	AT1G65150	protein_coding	TRAF-like family protein
AT1G65295	0.551663	0.000304665	0.0125047	1159.77	1169.54	1277.57	1775.38	1786.38	1725.84	AT1G65295	protein_coding
AT1G65370	2.27206	1.67672e-53	4.19799e-50	757.473	682.47	741.364	3303.95	3482.82	3751.38	AT1G65370	protein_coding	TRAF-like family protein
AT1G65480	1.57463	0.00040477	0.0156466	33.9971	16.8414	24.7766	82.9344	48.3893	94.6626	RSB8,FT	protein_coding	PEBP (phosphatidylethanolamine-binding protein) family protein
AT1G66100	0.595355	0.000960554	0.0316897	6314.95	6258.05	6032	9562.67	10030.7	8515.76	AT1G66100	protein_coding	Plant thionin
AT1G66320	7.41113	6.34861e-13	1.445e-10	1.38778e-17	1.38778e-17	1.38778e-17	31.268	14.0581	21.8252	AT1G66320	protein_coding	F-box/RNI-like superfamily protein
AT1G66350	0.721379	3.75486e-05	0.00208555	450.175	458.241	434.11	749.173	721.857	742.439	RGL1,RGL	protein_coding	RGA-like 1
AT1G66650	1.31269	4.25735e-05	0.00232888	34.496	41.1154	56.5117	127.822	81.5502	119.858	AT1G66650	protein_coding	Protein with RING/U-box and TRAF-like domains
AT1G67020	3.49522	4.60622e-06	0.000318985	6.58391	0.0574688	0.985518	33.1797	37.3831	19.8054	AT1G67020	protein_coding
AT1G67160	7.6798	1.32896e-08	1.51772e-06	1.38778e-17	1.38778e-17	1.38778e-17	29.2743	29.9487	21.9076	KIB3	protein_coding	F-box family protein with a domain of unknown function (DUF295)
AT1G67220	5.36363	2.45709e-14	6.60937e-12	0.0223868	0.0175818	1.98735	11.6171	34.2815	58.4464	ATHPCAT1,HAC2,HAC02	protein_coding	histone acetyltransferase of the CBP family 2
AT1G67460	2.04675	3.44386e-05	0.0019494	6.97213	8.9005	11.901	22.371	41.7354	52.1174	AT1G67460	protein_coding	Minichromosome maintenance (MCM2/3/5) family protein
AT1G67600	1.23062	1.28258e-07	1.22063e-05	167.64	132.065	103.059	353.153	307.391	283.549	AT1G67600	protein_coding	Acid phosphatase/vanadium-dependent haloperoxidase-related protein
AT1G67620	0.779415	0.000448954	0.0169127	244.445	255.106	195.238	321.863	437.962	432.743	AT1G67620	protein_coding	Lojap-related protein
AT1G67760	1.29811	0.00171404	0.0495983	51.1036	26.846	37.6608	104.396	94.2562	86.2039	AT1G67760	protein_coding	TCP-1/cpn60 chaperonin family protein
AT1G68250	4.63402	1.50854e-16	5.11458e-14	0.0537878	5.35699	0	76.1979	37.5956	29.6696	AT1G68250	protein_coding
AT1G68800	3.78205	1.23377e-07	1.18122e-05	1.18824	2.20885	1.98223	30.2594	18.3286	30.4519	BRC2,TCP12	protein_coding	TCP domain protein 12
AT1G69720	4.15381	7.03008e-50	1.28131e-46	83.5166	84.4037	105.071	1714.91	1542.24	1612.44	HO3	protein_coding	heme oxygenase 3
AT1G70090	0.694523	2.22878e-05	0.00130238	822.657	821.1	818.67	1376.41	1413.64	1194.97	LGT8,GATL9	protein_coding	glucosyl transferase family 8
AT1G70830	0.608855	0.000469773	0.0175346	13765.6	14475.6	12750.8	20795.4	17711.9	24007.5	MLP28	protein_coding	MLP-like protein 28
AT1G71150	7.99855	3.36682e-43	5.21826e-40	2.19067	0.0176582	0	258.546	222.754	172.432	AT1G71150	protein_coding
AT1G71160	5.79489	0.000488325	0.0181025	1.38778e-17	1.38778e-17	1.38778e-17	9.7764	9.58299	2.31611	KCS7	protein_coding	3-ketoacyl-CoA synthase 7
AT1G71200	1.03752	0.000181976	0.00815832	144.158	153.22	207.164	332.629	312.795	391.276	bHLH160,CITF1	protein_coding	basic helix-loop-helix (bHLH) DNA-binding superfamily protein
AT1G71280	2.86649	3.03526e-09	3.78512e-07	1.326	1.25286	13.9076	49.7804	34.3618	41.4426	RH55	protein_coding	DEA(D/H)-box RNA helicase family protein
AT1G71380	1.066	8.22969e-05	0.00412727	53.823	70.8677	55.4973	103.362	131.706	142.717	CEL3,ATCEL3,ATGH9B3	protein_coding	cellulase 3
AT1G72180	0.527866	0.000173575	0.00780321	3593.4	3621.69	3645.37	5075.43	5416.96	5166.55	CEPR2	protein_coding	Leucine-rich receptor-like protein kinase family protein
AT1G72330	0.716918	5.27025e-05	0.00277776	273.167	326.095	272.554	476.033	506.533	450.317	ALAAT2	protein_coding	alanine aminotransferase 2
AT1G72800	1.03824	0.000356026	0.0141835	66.4777	67.8313	107.066	166.807	205.47	124.488	AT1G72800	protein_coding	RNA-binding (RRM/RBD/RNP motifs) family protein
AT1G73010	1.00667	8.48578e-07	6.70377e-05	218.349	249.611	243.819	466.274	434.882	529.752	ATPS2,AtPPsPase1,PS2,PPsPase1	protein_coding	phosphate starvation-induced gene 2
AT1G73190	1.26957	0.000414498	0.015893	42.0213	20.2205	35.6851	68.2554	82.4445	86.0667	TIP3;1,ALPHA-TIP	protein_coding	Aquaporin-like superfamily protein
AT1G75040	0.7545	0.000116125	0.00555828	363.605	469.312	512.425	760.877	721.875	788.196	PR5,PR-5	protein_coding	pathogenesis-related gene 5
AT1G77470	0.596615	8.85268e-05	0.00438565	898.047	876.59	879.129	1290.55	1309.82	1412.87	EMB2810,RFC3,RFC5	protein_coding	replication factor C subunit 3
AT1G77870	1.04624	0.000261919	0.0110858	82.2093	65.609	85.2433	153.139	143.584	185.215	MUB5	protein_coding	membrane-anchored ubiquitin-fold protein 5 precursor
AT1G77950	5.88247	0.000277394	0.0115603	1.38778e-17	1.38778e-17	1.38778e-17	6.81901	5.41403	10.8034	AGL67	protein_coding	AGAMOUS-like 67
AT1G78750	1.11709	0.00025023	0.0106883	90.9605	62.188	43.5872	153.166	149.907	123.307	AT1G78750	protein_coding	F-box/RNI-like superfamily protein
AT1G78860	0.958894	0.000332535	0.0133787	121.049	128.598	93.1514	263.423	239.85	162.666	AT1G78860	protein_coding	D-mannose binding lectin protein with Apple-like carbohydrate-binding domain
AT1G78960	0.767363	9.6418e-05	0.00472623	519.88	478.325	560.984	855.489	949.906	849.322	ATLUP2,LUP2	protein_coding	lupeol synthase 2
AT1G80810	0.807829	1.42845e-06	0.000108376	642.196	702.324	670.001	1130.57	1263.7	1132.77	SL2,AtPDS5D,PDS5D	protein_coding	Tudor/PWWP/MBT superfamily protein
AT2G01422	3.23184	1.65189e-28	1.25036e-25	138.189	130.938	122.894	1276.92	1150.28	1258.09	AT2G01422	other_rna
AT2G01554	6.70232	3.06837e-07	2.68466e-05	1.38778e-17	1.38778e-17	1.38778e-17	8.74415	21.2527	10.9774	AT2G01554	protein_coding
AT2G02000	3.15623	4.47785e-07	3.78559e-05	4.56824	4.44218	3.96252	56.6518	22.6813	39.261	GAD3	protein_coding	glutamate decarboxylase 3
AT2G02990	1.63217	0.00129084	0.039824	11.793	29.8338	31.7304	79.0198	66.4772	82.7989	ATRNS1,RNS1	protein_coding	ribonuclease 1
AT2G03110	1.22096	0.000398621	0.015464	30.8132	14.7191	41.6509	80.0225	74.9173	49.2533	AT2G03110	protein_coding	RNA binding;nucleic acid binding
AT2G03710	0.993354	1.13097e-07	1.09883e-05	570.059	542.58	492.583	1189.14	984.284	1021.58	AGL3,SEP4	protein_coding	K-box region and MADS-box transcription factor family protein
AT2G04040	1.1914	1.92894e-05	0.00113738	84.4205	61.1958	80.2854	182.427	163.896	170.091	TX1,ATDTX1,DTX1	protein_coding	MATE efflux family protein
AT2G04070	1.06697	0.00039169	0.015268	57.1664	50.0581	68.3987	95.5491	131.69	141.611	DTX4	protein_coding	MATE efflux family protein
AT2G04230	0.559904	0.000541652	0.019698	821.463	754.577	798.849	1120.82	1115.99	1264.58	AT2G04230	protein_coding	FBD, F-box and Leucine Rich Repeat domains containing protein
AT2G04450	0.848064	0.000278289	0.0115828	230.942	303.835	233.898	437.002	450.901	495.988	NUDT6,NUDX6,ATNUDT6,ATNUDX6	protein_coding	nudix hydrolase homolog 6
AT2G06040	0.785208	6.46492e-06	0.000429429	488.916	444.97	424.196	757.942	766.835	815.447	AT2G06040	protein_coding
AT2G06995	3.90745	0.000110608	0.00534928	3.27819	0.0261053	0	24.4262	4.48673	25.9831	AT2G06995	long_noncoding_rna
AT2G07140	7.04051	3.54229e-07	3.07452e-05	1.38778e-17	1.38778e-17	1.38778e-17	18.5402	25.5432	7.83649	AT2G07140	protein_coding	F-box and associated interaction domains-containing protein
AT2G11810	0.839883	0.000655822	0.0231014	110.854	92.2671	132.825	188.252	193.875	220.148	MGD3,MGDC,ATMGD3	protein_coding	monogalactosyldiacylglycerol synthase type C
AT2G12480	2.53252	0.000116736	0.00557115	2.64375	21.9542	18.8421	63.356	85.6751	104.485	SCPL43	protein_coding	serine carboxypeptidase-like 43
AT2G14247	2.81807	9.28998e-42	1.25988e-38	197.766	188.75	249.779	1603.71	1435.14	1454.38	AT2G14247	protein_coding	Expressed protein
AT2G14878	0.661582	8.19092e-06	0.000530016	3123.81	3110.19	3280.63	5039.35	4966.12	5045.52	AT2G14878	other_rna
AT2G15010	4.33068	1.57222e-11	2.87487e-09	3.33694	2.20922	0	51.7552	25.8584	39.2519	AT2G15010	protein_coding	Plant thionin
AT2G16280	0.620217	0.00130385	0.0401112	5650	5602.3	5650.42	8588.15	8247.61	9145.77	KCS9	protein_coding	3-ketoacyl-CoA synthase 9
AT2G18000	1.10266	9.68248e-05	0.00473903	65.4041	106.303	85.2358	176.551	195.951	179.912	TAF14,YAF9b	protein_coding	TBP-associated factor 14
AT2G18050	0.860858	3.7353e-10	5.4034e-08	1387.09	1426.91	1364.78	2612.35	2564.98	2411.61	HIS1-3	protein_coding	histone H1-3
AT2G18720	2.99832	1.12432e-27	7.95527e-25	22.8236	26.5076	15.8454	189.262	156.432	175.524	AT2G18720	protein_coding	Translation elongation factor EF1A/initiation factor IF2gamma family protein
AT2G19610	2.3402	4.34747e-06	0.000302354	8.9686	4.49761	3.958	21.4191	26.8217	41.2147	AT2G19610	protein_coding	RING/U-box superfamily protein
AT2G19800	0.997345	4.8186e-06	0.000331577	187.334	187.483	163.528	318.955	334.196	421.76	MIOX2	protein_coding	myo-inositol oxygenase 2
AT2G19910	1.05987	0.000267971	0.0112832	74.423	63.4741	116.981	148.235	129.761	254.733	RDR3	protein_coding	RNA-dependent RNA polymerase family protein
AT2G19990	0.898855	7.57333e-05	0.0038455	210.054	180.889	161.543	357.035	297.826	374.959	PR-1-LIKE	protein_coding	pathogenesis-related protein-1-like
AT2G20620	7.05086	0.000107672	0.00522672	1.38778e-17	1.38778e-17	1.38778e-17	13.6307	32.8808	5.68674	AT2G20620	protein_coding	Protein of unknown function (DUF626)
AT2G20700	2.63209	1.64807e-09	2.17171e-07	31.8257	20.1201	26.7607	180.486	136.124	173.301	LLG2	protein_coding	LORELEI-LIKE-GPI ANCHORED PROTEIN 2
AT2G21720	5.1488	2.0659e-06	0.000152129	2.19067	0.0176582	0	7.71445	18.3659	64.7112	AT2G21720	protein_coding	Plant protein of unknown function (DUF639)
AT2G21730	1.94968	0.00136738	0.0416081	29.5168	9.18905	31.7331	104.406	74.011	94.8253	ATCAD2,CAD2	protein_coding	cinnamyl alcohol dehydrogenase homolog 2
AT2G21770	2.71088	3.13856e-22	1.76127e-19	86.7478	105.126	48.5382	423.313	542.964	607.113	CESA9,CESA09	protein_coding	cellulose synthase A9
AT2G21930	8.15832	1.36702e-10	2.10871e-08	1.38778e-17	1.38778e-17	1.38778e-17	22.3738	39.6063	51.0233	AT2G21930	protein_coding	F-box associated ubiquitination effector family protein
AT2G22060	3.17717	0.000355358	0.0141743	6.55078	0.0500379	0	26.369	19.3142	17.5273	AT2G22060	protein_coding
AT2G23970	6.6407	0.000631773	0.0224486	1.38778e-17	1.38778e-17	1.38778e-17	7.76627	5.49675	25.7835	GGP5	protein_coding	Class I glutamine amidotransferase-like superfamily protein
AT2G24190	0.973997	0.000111624	0.00539041	223.03	307.202	270.578	547.255	530.13	496.104	SDR2	protein_coding	NAD(P)-binding Rossmann-fold superfamily protein
AT2G24255	9.79706	1.92099e-28	1.42101e-25	1.38778e-17	1.38778e-17	1.38778e-17	130.737	126.335	96.087	AT2G24255	protein_coding
AT2G24735	3.77063	8.19857e-05	0.00411801	6.61561	2.25605	0	33.1303	50.2419	42.5171	AT2G24735	other_rna
AT2G24945	1.72763	1.71925e-05	0.001023	218.28	177.75	277.535	731.607	798.898	701.068	AT2G24945	protein_coding
AT2G24970	1.05864	0.000439317	0.016588	34.6171	57.6247	64.4383	112.185	99.659	115.524	AT2G24970	protein_coding
AT2G25330	8.96861	7.18191e-79	5.84392e-75	1.28586	8.67332	2.96812	2060.2	2139.84	2482.32	AT2G25330	protein_coding	TRAF-like family protein
AT2G25470	1.27086	5.095e-05	0.00270106	43.4657	42.222	49.5619	102.411	112.439	112.276	AtRLP21,RLP21	protein_coding	receptor like protein 21
AT2G25540	3.40728	4.7308e-11	7.92e-09	9.3976	19.8755	19.8304	187.307	134.024	203.738	CESA10	protein_coding	cellulose synthase 10
AT2G25640	0.665956	0.000273545	0.0114307	540.604	620.247	668.028	973.532	1003.48	925.64	AT2G25640	protein_coding	SPOC domain / Transcription elongation factor S-II protein
AT2G26020	2.40045	3.39446e-05	0.00192604	5.6244	2.29375	3.9638	26.3664	18.266	19.6702	PDF1.2b	protein_coding	plant defensin 1.2b
AT2G27120	7.34158	2.37095e-72	1.28616e-68	2.26858	3.26253	0	264.318	376.845	298.767	POL2B,TIL2	protein_coding	DNA polymerase epsilon catalytic subunit
AT2G28490	2.78789	1.60509e-14	4.39012e-12	13.8914	30.713	11.8781	98.4706	106.146	187.155	AT2G28490	protein_coding	RmlC-like cupins superfamily protein
AT2G28860	2.82946	0.000699527	0.0244032	0.255457	18.6355	16.8624	83.8849	108.016	65.5888	CYP710A4	protein_coding	cytochrome P450, family 710, subfamily A, polypeptide 4
AT2G30380	2.70938	0.000166093	0.00752922	4.63823	4.49615	7.93626	40.0019	18.4247	55.3169	AT2G30380	protein_coding	Plant protein of unknown function (DUF641)
AT2G30766	2.23771	2.75487e-10	4.05727e-08	415.747	386.109	320.121	1878.8	1908.42	1505.73	AT2G30766	protein_coding
AT2G30930	0.76659	6.23953e-08	6.34639e-06	1132.29	1136.21	1114.03	1959.75	1900.99	1893.72	AT2G30930	protein_coding
AT2G31730	0.86827	0.000394073	0.0153241	176.014	185.294	186.333	314.09	342.698	343.399	BHLH154	protein_coding	basic helix-loop-helix (bHLH) DNA-binding superfamily protein
AT2G31985	6.84214	3.66349e-06	0.000260917	1.38778e-17	1.38778e-17	1.38778e-17	21.5057	21.2954	2.41679	OBAP1B	protein_coding	Protein of unknown function (DUF1264)
AT2G32830	2.52797	9.4704e-08	9.45529e-06	27.5446	54.9442	12.856	142.369	255.697	153.861	PHT5,PHT1;5	protein_coding	phosphate transporter 1;5
AT2G33200	8.25717	2.82897e-16	9.30074e-14	1.38778e-17	1.38778e-17	1.38778e-17	51.7473	25.8696	43.5686	AT2G33200	protein_coding	F-box family protein
AT2G33750	1.45233	4.71707e-05	0.00252976	70.5348	44.54	49.5493	109.194	196.856	145.035	PUP2,ATPUP2	protein_coding	purine permease 2
AT2G33830	1.22944	1.10931e-14	3.13963e-12	556.465	535.995	604.593	1361.78	1275.56	1343.14	DRM2,AtDRM2	protein_coding	Dormancy/auxin associated family protein
AT2G34315	5.97468	0.00145369	0.043568	1.38778e-17	1.38778e-17	1.38778e-17	0	20.0106	4.46979	AT2G34315	protein_coding	Avirulence induced gene (AIG1) family protein
AT2G34510	0.506364	0.000461113	0.0173106	1593.9	1597.81	1602.65	2380.19	2227.64	2202.27	AT2G34510	protein_coding	Protein of unknown function, DUF642
AT2G35340	0.794131	7.09165e-06	0.000465361	385.07	360.7	420.244	618.435	765.653	638.921	MEE29	protein_coding	helicase domain-containing protein
AT2G35550	2.5369	1.95555e-10	2.97426e-08	34.3306	25.7202	47.593	177.502	216.319	233.214	ATBPC7,BBR,BPC7	protein_coding	basic pentacysteine 7
AT2G36270	1.48106	1.47169e-05	0.000887045	16.2946	37.4616	25.7671	78.0467	73.9061	70.9045	AtABI5,ABI5,GIA1,DPBF1	protein_coding	Basic-leucine zipper (bZIP) transcription factor family protein
AT2G36490	0.657536	6.58464e-07	5.33127e-05	2603.91	2552.07	2614.59	4070.69	3979.76	4207.12	AtROS1,DML1,ROS1	protein_coding	demeter-like 1
AT2G36640	1.50303	0.00043391	0.0164363	16.2972	43.9504	19.8092	83.9109	72.8552	70.9191	ECP63,ATECP63	protein_coding	embryonic cell protein 63
AT2G37740	3.52099	8.74895e-10	1.20152e-07	2.36198	4.41001	3.96517	50.7569	41.7829	35.0012	ATZFP10,ZFP10	protein_coding	zinc-finger protein 10
AT2G37890	0.876597	0.000428923	0.0163091	155.594	199.642	194.265	322.873	307.434	379.289	AT2G37890	protein_coding	Mitochondrial substrate carrier family protein
AT2G38810	0.722013	0.000520607	0.0190604	308.594	317.39	363.752	532.607	502.346	598.445	HTA8	protein_coding	histone H2A 8
AT2G39030	2.82324	5.49254e-17	1.98635e-14	29.3804	21.0711	10.8828	125.807	184.032	124.403	NATA1	protein_coding	Acyl-CoA N-acyltransferases (NAT) superfamily protein
AT2G39510	0.802714	0.00167605	0.0489695	368.886	279.777	335.993	598.956	594.369	524.476	UMAMIT14	protein_coding	nodulin MtN21 /EamA-like transporter family protein
AT2G39820	3.73155	2.55813e-10	3.83695e-08	6.89722	3.47261	11.9081	90.6979	100.676	110.045	eIF6B	protein_coding	Translation initiation factor IF6
AT2G40170	1.6428	9.43533e-07	7.40003e-05	21.6814	24.316	15.8473	71.2287	64.2662	57.8597	GEA6,ATEM6,EM6	protein_coding	Stress induced protein
AT2G40330	1.4581	3.97559e-06	0.000279477	54.8542	50.0106	59.4726	140.453	175.537	136.361	PYL6,RCAR9	protein_coding	PYR1-like 6
AT2G40450	8.49004	3.83315e-09	4.6686e-07	1.38778e-17	1.38778e-17	1.38778e-17	70.322	51.3733	21.0324	AT2G40450	protein_coding	BTB/POZ domain-containing protein
AT2G41070	0.89455	0.000399658	0.0154674	89.402	127.511	129.847	201.909	177.9	265.813	DPBF4,EEL,ATBZIP12	protein_coding	Basic-leucine zipper (bZIP) transcription factor family protein
AT2G41240	4.71082	3.18332e-60	1.29513e-56	24.0878	25.5592	30.7319	753.088	641.583	723.888	BHLH100	protein_coding	basic helix-loop-helix protein 100
AT2G41260	1.20762	0.000685565	0.0239933	67.5188	75.441	78.3027	195.128	176.693	139.7	M17,ATM17	protein_coding	glycine-rich protein / late embryogenesis abundant protein (M17)
AT2G42830	5.23135	1.18196e-07	1.14156e-05	0.0223868	0.0175818	1.98735	36.1138	43.7359	14.4414	AGL5,SHP2	protein_coding	K-box region and MADS-box transcription factor family protein
AT2G42990	1.34662	0.00081435	0.0276964	12.6858	18.7667	14.8647	46.8531	33.2789	38.1849	AT2G42990	protein_coding	GDSL-like Lipase/Acylhydrolase superfamily protein
AT2G43270	5.97817	0.000314855	0.0128121	1.38778e-17	1.38778e-17	1.38778e-17	12.7204	7.52171	4.47485	AT2G43270	protein_coding	F-box and associated interaction domains-containing protein
AT2G43620	1.50221	1.63387e-21	8.44116e-19	426.24	472.617	428.163	1193.98	1244.48	1321.3	AT2G43620	protein_coding	Chitinase family protein
AT2G44470	4.62724	4.21387e-08	4.42429e-06	0.0223868	0.0175818	1.98735	26.3715	14.0382	21.7894	BGLU29	protein_coding	beta glucosidase 29
AT2G45135	5.306	1.04137e-31	1.09337e-28	28.6045	37.551	22.7833	1169.6	1059.27	1302.72	AT2G45135	protein_coding	RING/U-box superfamily protein
AT2G45930	4.48136	8.77283e-11	1.40659e-08	2.24518	2.19101	0	46.8766	27.9421	30.6078	AT2G45930	protein_coding
AT2G45940	6.39232	0.000795291	0.0271333	1.38778e-17	1.38778e-17	1.38778e-17	13.6761	19.0852	0.156116	AT2G45940	protein_coding	Protein of unknown function (DUF295)
AT2G46960	3.37572	3.91399e-06	0.000275742	4.42888	2.22598	0	13.6021	30.9432	27.192	CYP709B1	protein_coding	cytochrome P450, family 709, subfamily B, polypeptide 1
AT2G47990	0.594711	0.00161917	0.0475637	256.051	289.564	286.438	418.48	416.618	421.915	EDA13,EDA19,SWA1	protein_coding	transducin family protein / WD-40 repeat family protein
AT3G01600	1.13851	0.00109786	0.0352052	20.7644	33.1545	27.7518	73.2016	58.9205	48.1096	anac044,NAC044	protein_coding	NAC domain containing protein 44
AT3G02310	3.56688	5.85857e-07	4.77907e-05	3.46553	0.0846176	7.94474	43.882	57.7235	40.4368	SEP2,AGL4	protein_coding	K-box region and MADS-box transcription factor family protein
AT3G02620	1.58319	8.63803e-12	1.67352e-09	119.047	165.18	144.705	433.115	452.988	400.175	AAD4	protein_coding	Plant stearoyl-acyl-carrier-protein desaturase family protein
AT3G02980	1.32956	0.00159602	0.0469685	68.5293	98.3214	32.6752	200.994	180.947	120.152	MCC1	protein_coding	MEIOTIC CONTROL OF CROSSOVERS1
AT3G03450	0.88438	2.05294e-05	0.00120612	725.599	762.284	780.019	1251.52	1339.82	1595.95	RGL2	protein_coding	RGA-like 2
AT3G03726	7.4731	1.92447e-08	2.15249e-06	1.38778e-17	1.38778e-17	1.38778e-17	21.4478	14.0681	34.6432	AT3G03726	protein_coding	Protein of unknown function (DUF295)
AT3G03800	3.00303	0.000848487	0.0286182	4.36742	0.0343113	0	7.76833	17.0399	13.0765	SYP131,ATSYP131	protein_coding	syntaxin of plants 131
AT3G03930	8.05752	6.78741e-16	2.06464e-13	1.38778e-17	1.38778e-17	1.38778e-17	58.6417	26.8843	19.8606	AT3G03930	protein_coding	protein kinase-related
AT3G04510	2.39095	0.000855949	0.0288101	2.45687	9.83056	5.9455	27.2877	37.4202	32.7094	LSH2	protein_coding	Protein of unknown function (DUF640)
AT3G04660	3.59481	0.000399624	0.0154674	0.022465	2.14852	0	5.81892	12.7932	11.9451	AT3G04660	protein_coding	F-box and associated interaction domains-containing protein
AT3G04800	1.94161	0.000259476	0.0110254	10.3152	10.021	11.8961	33.1313	43.8886	47.8814	TIM23-3,ATTIM23-3	protein_coding	translocase inner membrane subunit 23-3
AT3G04960	1.56974	9.20119e-07	7.23383e-05	34.7039	69.7744	75.3429	180.465	148.976	205.927	AT3G04960	protein_coding	Domain of unknown function (DUF3444)
AT3G04980	0.789286	4.50849e-05	0.00243758	258.383	317.253	297.339	510.179	461.653	537.422	AT3G04980	protein_coding	DNAJ heat shock N-terminal domain-containing protein
AT3G05450	6.33202	4.26551e-05	0.00232943	1.38778e-17	1.38778e-17	1.38778e-17	7.78113	4.40856	19.3449	AT3G05450	protein_coding
AT3G05727	1.79974	3.91153e-08	4.14699e-06	598.661	635.686	494.56	2054.37	2036.99	1928.63	AT3G05727	protein_coding	S locus-related glycoprotein 1 (SLR1) binding pollen coat protein family
AT3G05790	3.28551	2.54046e-31	2.58397e-28	26.6568	33.4798	73.3862	439.942	424.133	449.153	LON4	protein_coding	lon protease 4
AT3G05950	4.94569	2.52361e-08	2.77494e-06	2.19067	0.0176582	0	20.4534	25.7168	32.5842	AT3G05950	protein_coding	RmlC-like cupins superfamily protein
AT3G06495	6.00064	4.34945e-05	0.00236732	1.38778e-17	1.38778e-17	1.38778e-17	7.7971	10.6564	6.6012	AT3G06495	long_noncoding_rna
AT3G06530	0.54643	0.000170694	0.0076843	3234.56	3074.67	2999.15	4184.8	4713.33	4696.62	AT3G06530	protein_coding	ARM repeat superfamily protein
AT3G08810	3.88136	5.27422e-05	0.00277776	2.26858	3.26253	0	21.4233	33.1386	31.5686	AT3G08810	protein_coding	Galactose oxidase/kelch repeat superfamily protein
AT3G09190	1.39829	5.42718e-06	0.000370322	137.309	188.466	158.578	433.117	401.66	442.6	AT3G09190	protein_coding	Concanavalin A-like lectin family protein
AT3G09550	2.20857	1.57022e-11	2.87487e-09	75.5827	111.818	76.3065	372.613	460.43	387.076	AT3G09550	protein_coding	Ankyrin repeat family protein
AT3G11160	9.62655	1.69255e-16	5.67928e-14	1.38778e-17	1.38778e-17	1.38778e-17	96.5549	107.088	110.078	AT3G11160	protein_coding
AT3G11165	4.49123	4.14954e-14	1.0719e-11	4.52749	4.41068	1.97616	138.659	62.268	51.5135	AT3G11165	protein_coding
AT3G12860	1.26451	8.44885e-08	8.46133e-06	151.095	176.507	243.841	428.22	456.244	490.541	AT3G12860	protein_coding	NOP56-like pre RNA processing ribonucleoprotein
AT3G13400	2.70414	9.75937e-06	0.000614406	0.161856	9.84734	8.92822	45.86	39.6626	41.4488	sks13	protein_coding	SKU5 similar 13
AT3G13680	4.28441	2.88839e-29	2.41054e-26	6.9883	16.3902	5.93564	159.94	221.594	195.143	AT3G13680	protein_coding	F-box and associated interaction domains-containing protein
AT3G13850	2.79049	3.03579e-05	0.00173653	2.34642	7.55336	0	18.5053	29.8817	21.8435	LBD22	protein_coding	LOB domain-containing protein 22
AT3G14700	2.34492	2.74754e-10	4.05727e-08	56.4678	22.4128	21.7858	182.429	151.087	178.764	AT3G14700	protein_coding	SART-1 family
AT3G14710	3.18192	0.00112172	0.0356545	9.03755	11.9926	0	85.9045	48.3357	61.1033	AT3G14710	protein_coding	RNI-like superfamily protein
AT3G15170	2.49214	0.00105369	0.034193	2.34518	2.26851	4.96188	12.6437	19.2698	23.8624	CUC1,ATNAC1,ANAC054	protein_coding	NAC (No Apical Meristem) domain transcriptional regulator superfamily protein
AT3G15356	0.828706	0.000868086	0.0291584	1396.18	1410.24	1239.89	2521.64	2313.33	2351.62	LEC	protein_coding	Legume lectin family protein
AT3G15670	2.4201	1.41466e-22	8.22219e-20	34.5314	59.6925	44.5977	279.016	239.927	225.759	LEA76	protein_coding	Late embryogenesis abundant protein (LEA) family protein
AT3G16310	0.616968	1.04458e-05	0.000651321	1711.51	1547.94	1645.27	2569.43	2627.07	2325.5	NUP35	protein_coding	mitotic phosphoprotein N' end (MPPN) family protein
AT3G16590	5.79763	1.45313e-06	0.000109992	0.0223868	0.0175818	1.98735	41.9276	66.1767	30.7331	AT3G16590	protein_coding	F-box and associated interaction domains-containing protein
AT3G16650	1.67037	2.44238e-12	5.12869e-10	227.449	300.43	190.279	735.504	794.637	755.534	PRL2	protein_coding	Transducin/WD40 repeat-like superfamily protein
AT3G17530	5.25003	0.000463959	0.0173932	1.38778e-17	1.38778e-17	1.38778e-17	1.92459	4.3058	8.58662	AT3G17530	protein_coding	F-box and associated interaction domains-containing protein
AT3G18010	0.936241	0.000274792	0.0114666	124.554	130.892	118.931	223.369	206.792	286.558	WOX1	protein_coding	WUSCHEL related homeobox 1
AT3G18210	0.542427	0.000161724	0.00742424	1162.06	1223.87	1254.77	1894.41	1694.32	1713.85	AT3G18210	protein_coding	2-oxoglutarate (2OG) and Fe(II)-dependent oxygenase superfamily protein
AT3G18290	1.1583	1.32869e-18	5.61638e-16	6729.77	7167.88	6903.2	15280.9	15673.7	15472.3	BTS,EMB2454	protein_coding	zinc finger protein-related
AT3G18320	1.34859	4.32666e-12	8.91293e-10	201.196	198.707	248.785	555.05	488.449	610.43	AT3G18320	protein_coding	F-box and associated interaction domains-containing protein
AT3G18330	6.8603	1.74255e-21	8.86196e-19	4.42831	0.0498459	1.98083	288.761	288.042	222.55	AT3G18330	protein_coding	F-box family protein
AT3G18600	0.54125	0.00117474	0.0370426	1155.11	1229.33	1002.02	1685.64	1739.22	1502.4	RH51	protein_coding	P-loop containing nucleoside triphosphate hydrolases superfamily protein
AT3G18610	1.76009	4.69702e-07	3.95035e-05	48.2034	71.9586	59.4664	230.243	138.36	240.784	NUC-L2,PARLL1,ATNUC-L2,NUC2	protein_coding	nucleolin like 2
AT3G18720	7.9068	7.08604e-50	1.28131e-46	0.022465	2.14852	0	198.991	219.505	194.107	AT3G18720	protein_coding	F-box family protein
AT3G20100	0.591607	0.000115379	0.00553886	2907.87	2963.7	3014.02	4380.89	4614.8	4394.68	CYP705A19	protein_coding	cytochrome P450, family 705, subfamily A, polypeptide 19
AT3G20200	1.32424	1.58141e-11	2.87551e-09	274.249	332.673	228.935	686.735	715.398	690.123	AT3G20200	protein_coding	Protein kinase protein with adenine nucleotide alpha hydrolases-like domain
AT3G20210	2.68899	4.01896e-10	5.78801e-08	19.4988	14.6009	29.7523	123.862	147.755	142.798	DELTAVPE,DELTA-VPE,AEP4	protein_coding	delta vacuolar processing enzyme
AT3G20470	0.998256	0.000503978	0.018535	660.564	828.73	725.503	1901.29	1206.05	1317.08	GRP5,GRP-5,ATGRP5,ATGRP-5	protein_coding	glycine-rich protein 5
AT3G20520	2.61956	2.04195e-07	1.86689e-05	4.68295	4.53055	10.9164	24.3199	66.1063	36.0708	GDPDL5,SVL3	protein_coding	SHV3-like 3
AT3G20710	3.18648	1.20622e-16	4.1766e-14	7.01031	10.0079	13.8859	81.9101	108.092	95.9412	AT3G20710	protein_coding	F-box family protein
AT3G20760	8.39183	2.40123e-12	5.07501e-10	1.38778e-17	1.38778e-17	1.38778e-17	38.997	39.6828	54.3704	NSE4B	protein_coding	Nse4, component of Smc5/6 DNA repair complex
AT3G21310	3.0968	2.54307e-17	9.62465e-15	33.3483	31.2663	62.4711	317	360.93	414.165	AT3G21310	protein_coding	Core-2/I-branching beta-1,6-N-acetylglucosaminyltransferase family protein
AT3G21320	5.94514	0.000351893	0.0140878	1.38778e-17	1.38778e-17	1.38778e-17	6.81617	8.55997	8.70711	AT3G21320	protein_coding
AT3G21330	1.8211	7.46685e-11	1.22743e-08	82.1973	62.3085	86.2362	313.165	269.897	233.434	BHLH87	protein_coding	basic helix-loop-helix (bHLH) DNA-binding superfamily protein
AT3G21370	2.4692	1.75064e-09	2.28835e-07	124.178	67.947	95.147	505.287	524.791	562.505	BGLU19	protein_coding	beta glucosidase 19
AT3G21380	2.41849	9.72167e-10	1.32021e-07	31.11	49.8084	46.5882	239.003	260.155	184.411	JAL36	protein_coding	Mannose-binding lectin superfamily protein
AT3G21720	0.714859	3.95854e-05	0.00218377	1329.94	1359.21	1240.89	2068.01	2135.53	2246.9	ICL	protein_coding	isocitrate lyase
AT3G21850	7.09329	7.67987e-08	7.71496e-06	1.38778e-17	1.38778e-17	1.38778e-17	9.70479	23.4576	20.6537	SK9,ASK9	protein_coding	SKP1-like 9
AT3G22310	0.502449	0.000832458	0.0282065	1404.13	1311.54	1239.89	1888.54	1692.21	2022.28	ATRH9,PMH1	protein_coding	putative mitochondrial RNA helicase 1
AT3G22490	3.68257	1.41054e-05	0.00085383	2.19067	0.0176582	0	6.79674	20.1194	5.59195	RAB28,ATRAB28	protein_coding	Seed maturation protein
AT3G22700	5.67205	0.000316297	0.0128205	1.38778e-17	1.38778e-17	1.38778e-17	5.84393	7.47976	6.55108	AT3G22700	protein_coding	F-box and associated interaction domains-containing protein
AT3G22860	4.06225	3.05074e-11	5.25373e-09	12.1031	2.31733	0	96.6081	90.9731	57.9926	EIF3C-2,TIF3C2,ATEIF3C-2,ATTIF3C2	protein_coding	eukaryotic translation initiation factor 3 subunit C2
AT3G23550	2.28936	1.15068e-14	3.22864e-12	39.1421	51.1025	73.3666	229.204	262.408	311.664	DTX18	protein_coding	MATE efflux family protein
AT3G23860	7.53883	5.39158e-10	7.66311e-08	1.38778e-17	1.38778e-17	1.38778e-17	31.2523	19.3634	22.9349	GPR1	protein_coding	GTP-binding protein-related
AT3G24650	3.62615	5.82103e-14	1.48018e-11	2.39309	8.67383	1.97424	44.8376	49.3234	70.67	ABI3,AtABI3,SIS10	protein_coding	AP2/B3-like transcriptional factor family protein
AT3G25050	7.47147	1.69975e-05	0.00101697	1.38778e-17	1.38778e-17	1.38778e-17	29.2969	34.0923	6.82372	XTH3,AtXTH3	protein_coding	xyloglucan endotransglucosylase/hydrolase 3
AT3G25260	3.21788	0.000312203	0.0127716	0.0632548	2.22517	3.97158	10.6739	29.8232	21.7871	AtNPF4.1,NPF4.1	protein_coding	Major facilitator superfamily protein
AT3G25890	0.667774	7.39823e-05	0.00377426	724.341	658.052	706.674	1113.03	1132.01	1073.9	CRF11	protein_coding	Integrase-type DNA-binding superfamily protein
AT3G26010	11.1444	9.52646e-60	3.44519e-56	1.38778e-17	1.38778e-17	1.38778e-17	286.78	252.86	359.599	AT3G26010	protein_coding	Galactose oxidase/kelch repeat superfamily protein
AT3G26922	1.55273	3.118e-09	3.87346e-07	122.216	126.428	104.059	328.725	372.648	333.642	AT3G26922	protein_coding	F-box/RNI-like superfamily protein
AT3G26930	4.25972	4.32447e-06	0.000301398	4.78036	7.8382	15.8777	133.581	202.351	214.634	AT3G26930	protein_coding	Protein with RNI-like/FBD-like domains
AT3G27620	4.71552	8.1096e-47	1.38922e-43	9.3863	13.3999	24.801	375.532	423.041	471.967	AOX1C	protein_coding	alternative oxidase 1C
AT3G27710	5.65099	4.36644e-29	3.55297e-26	9.09454	10.9822	3.95263	457.53	388.801	375.111	ARI3,ARARI3	protein_coding	RING/U-box superfamily protein
AT3G28220	1.15101	1.55269e-08	1.76087e-06	3901.93	3996.75	4282.67	9191.01	9905.36	7955.42	AT3G28220	protein_coding	TRAF-like family protein
AT3G28230	6.11271	0.000234899	0.0101265	1.38778e-17	1.38778e-17	1.38778e-17	21.577	4.39098	1.26176	AT3G28230	protein_coding
AT3G28330	9.46521	3.70451e-38	4.63748e-35	1.38778e-17	1.38778e-17	1.38778e-17	79.9583	113.398	87.2749	AT3G28330	protein_coding	F-box family protein-related
AT3G28500	6.54621	4.70094e-30	4.02648e-27	14.8435	10.1198	17.8491	1295.43	1218.84	1524	RPP2C	protein_coding	60S acidic ribosomal protein family
AT3G28570	1.79189	0.00028137	0.0116961	15.6353	4.58287	5.93813	36.1197	33.1672	21.9564	AT3G28570	protein_coding	P-loop containing nucleoside triphosphate hydrolases superfamily protein
AT3G28610	2.97122	0.00122485	0.0381863	4.36742	0.0343113	0	5.80764	10.7481	20.4742	AT3G28610	protein_coding	P-loop containing nucleoside triphosphate hydrolases superfamily protein
AT3G29110	6.74172	0.000434289	0.0164363	1.38778e-17	1.38778e-17	1.38778e-17	11.6877	3.3869	26.884	TPS16	protein_coding	Terpenoid cyclases/Protein prenyltransferases superfamily protein
AT3G29380	7.93639	2.51582e-06	0.000183188	1.38778e-17	1.38778e-17	1.38778e-17	22.39	36.3607	38.0601	pBRP2	protein_coding	Cyclin-like family protein
AT3G29410	1.43771	4.11565e-13	9.63713e-11	241.024	223.064	223.992	607.719	563.403	693.278	TPS25	protein_coding	Terpenoid cyclases/Protein prenyltransferases superfamily protein
AT3G29970	1.91938	1.07736e-07	1.0626e-05	48.154	60.9713	60.4627	203.863	208.862	229.98	AT3G29970	protein_coding	B12D protein
AT3G30260	4.68723	4.26311e-07	3.62286e-05	0.0331532	2.17084	0.990032	51.8077	21.5519	19.8178	AGL79	protein_coding	AGAMOUS-like 79
AT3G30775	0.811851	9.17978e-09	1.07864e-06	1185.96	1148.43	1129.88	1902.18	2079.82	2099.73	ERD5,AT-POX,PDH1,ATPDH,ATPOX,PRODH,PRO1	protein_coding	Methylenetetrahydrofolate reductase family protein
AT3G44120	3.03506	6.0763e-20	2.74682e-17	17.3414	22.233	30.7398	202.91	202.39	175.609	AT3G44120	protein_coding	F-box and associated interaction domains-containing protein
AT3G44713	1.20375	0.000170083	0.00768229	45.9651	64.3135	71.3729	143.4	118.976	156.897	AT3G44713	protein_coding
AT3G44770	1.14933	0.00128953	0.0398212	38.9697	43.2949	49.5637	80.9284	145.344	66.7376	AT3G44770	protein_coding	Protein of unknown function (DUF626)
AT3G44790	3.34004	8.24548e-11	1.33519e-08	11.2636	8.85095	3.95262	72.1599	71.8322	102.298	AT3G44790	protein_coding	TRAF-like family protein
AT3G45180	6.54456	0.000126401	0.00600601	1.38778e-17	1.38778e-17	1.38778e-17	22.5191	2.30695	12.0106	AT3G45180	protein_coding	Ubiquitin-like superfamily protein
AT3G45760	6.26839	0.00050158	0.0184886	1.38778e-17	1.38778e-17	1.38778e-17	0	6.50487	23.5248	AT3G45760	protein_coding	Nucleotidyltransferase family protein
AT3G46150	1.26158	0.000491909	0.0181939	36.3617	29.9531	21.791	66.3195	47.3017	97.833	AT3G46150	protein_coding
AT3G46160	5.32861	0.00078807	0.0269764	1.38778e-17	1.38778e-17	1.38778e-17	6.84286	2.21726	6.50233	AT3G46160	protein_coding	Protein kinase superfamily protein
AT3G47030	2.26317	2.34125e-13	5.64466e-11	24.3817	38.9062	63.464	178.483	240.852	193.021	AT3G47030	protein_coding	F-box and associated interaction domains-containing protein
AT3G47640	1.1306	7.00374e-08	7.07944e-06	393.097	435.992	386.535	924.767	1025.88	711.002	PYE	protein_coding	basic helix-loop-helix (bHLH) DNA-binding superfamily protein
AT3G48115	0.530197	0.000946797	0.0313174	1685.14	1500.18	1371.71	2164.59	2108.78	2306.86	AT3G48115	other_rna	other RNA
AT3G48360	0.860969	4.67085e-07	3.93852e-05	600.847	490.548	536.198	896.445	1120.14	939.815	ATBT2,BT2	protein_coding	BTB and TAZ domain protein 2
AT3G48720	0.768122	1.02505e-06	7.98166e-05	876.544	1152.7	994.099	1621.24	1918.03	1610.31	DCF	protein_coding	HXXXD-type acyl-transferase family protein
AT3G48940	1.43546	0.00155071	0.045884	26.9602	9.07242	11.8833	45.8555	43.91	40.3884	AT3G48940	protein_coding	Remorin family protein
AT3G49020	8.13113	4.05479e-18	1.60946e-15	1.38778e-17	1.38778e-17	1.38778e-17	30.2092	45.9408	34.9271	AT3G49020	protein_coding	FBD, F-box and Leucine Rich Repeat domains containing protein
AT3G49620	2.31319	2.53478e-06	0.000184156	45.2255	10.3454	32.7125	135.573	122.201	182.956	DIN11	protein_coding	2-oxoglutarate (2OG) and Fe(II)-dependent oxygenase superfamily protein
AT3G49830	2.33098	1.34218e-11	2.48212e-09	62.1614	19.1782	29.722	207.802	200.229	151.699	AT3G49830	protein_coding	P-loop containing nucleoside triphosphate hydrolases superfamily protein
AT3G50390	1.38861	0.00159178	0.0468863	31.8357	34.2163	13.8532	48.7166	71.7454	89.1982	AT3G50390	protein_coding	Transducin/WD40 repeat-like superfamily protein
AT3G51570	1.79419	0.000114759	0.00551727	15.971	12.2971	16.8531	63.4433	54.605	39.4131	AT3G51570	protein_coding	Disease resistance protein (TIR-NBS-LRR class) family
AT3G51810	3.2762	2.29962e-15	6.80437e-13	6.76642	0.103724	7.93938	38.0016	49.275	61.9822	ATEM1,EM1,GEA1,AT3	protein_coding	Stress induced protein
AT3G53310	0.981364	0.000310619	0.012733	152.067	178.562	161.552	344.359	323.441	304.231	REM20	protein_coding	AP2/B3-like transcriptional factor family protein
AT3G53640	9.38895	1.82233e-12	3.92803e-10	1.38778e-17	1.38778e-17	1.38778e-17	49.6662	88.8938	127.213	AT3G53640	protein_coding	Protein kinase superfamily protein
AT3G53680	0.910199	2.82149e-07	2.48872e-05	377.135	411.63	408.346	848.702	724.008	677.118	AT3G53680	protein_coding	Acyl-CoA N-acyltransferase with RING/FYVE/PHD-type zinc finger domain
AT3G54340	3.99309	2.00132e-16	6.64683e-14	2.445	8.75228	5.94674	93.6453	79.3447	106.736	ATAP3,AP3	protein_coding	K-box region and MADS-box transcription factor family protein
AT3G54940	1.62417	2.20382e-08	2.4565e-06	25.0638	16.7938	25.7755	71.212	65.3712	73.0195	RD19D	protein_coding	Papain family cysteine protease
AT3G55090	0.910246	5.82594e-06	0.000395033	285.662	343.766	232.899	522.85	520.524	576.67	ATJAT1,ABCG16,AtABCG16	protein_coding	ABC-2 type transporter family protein
AT3G56350	2.94908	8.54581e-05	0.00425304	4.52749	4.41068	1.97616	39.0713	26.8117	20.8637	MSD2	protein_coding	Iron/manganese superoxide dismutase family protein
AT3G56780	3.11399	2.18651e-06	0.000160647	0.124981	9.74919	3.96133	64.4802	29.0593	30.6863	AT3G56780	protein_coding	FBD, F-box and Leucine Rich Repeat domains containing protein
AT3G56970	4.24992	6.21487e-59	2.02281e-55	32.147	33.3848	48.5815	791.137	680.121	714.117	bHLH38,BHLH038,ORG2	protein_coding	basic helix-loop-helix (bHLH) DNA-binding superfamily protein
AT3G56980	2.89372	3.01521e-20	1.42231e-17	140.339	133.059	89.1813	994.043	885.711	815.572	ORG3,BHLH039,bHLH39	protein_coding	basic helix-loop-helix (bHLH) DNA-binding superfamily protein
AT3G57940	0.60473	0.000884821	0.0294771	718.703	727.895	735.417	910.082	1229.4	1179.56	AT3G57940	protein_coding	Domain of unknown function (DUF1726) ;Putative ATPase (DUF699)
AT3G58200	1.10592	0.000160821	0.00741419	51.5822	75.2479	54.5047	159.052	117.872	113.491	AT3G58200	protein_coding	TRAF-like family protein
AT3G58210	6.11287	0.000389873	0.0152267	1.38778e-17	1.38778e-17	1.38778e-17	21.5769	2.27529	3.42424	AT3G58210	protein_coding	TRAF-like family protein
AT3G58270	1.12504	1.42168e-06	0.000108114	133.713	134.281	139.75	271.162	253.923	365.022	AT3G58270	protein_coding	Arabidopsis phospholipase-like protein (PEARLI 4) with TRAF-like domain
AT3G58360	6.41619	4.27757e-08	4.47673e-06	1.38778e-17	1.38778e-17	1.38778e-17	7.77664	12.8196	13.0355	AT3G58360	protein_coding	TRAF-like family protein
AT3G58875	1.92258	2.21384e-05	0.00129597	61.6806	73.0542	45.5755	222.402	239.869	222.433	AT3G58875	protein_coding
AT3G58960	8.21207	3.75592e-08	4.00812e-06	1.38778e-17	1.38778e-17	1.38778e-17	31.1812	52.3147	33.8827	AT3G58960	protein_coding	F-box/RNI-like/FBD-like domains-containing protein
AT3G59190	4.89934	3.0517e-22	1.74258e-19	3.38598	2.24109	1.97954	101.508	70.7494	64.4608	AT3G59190	protein_coding	F-box/RNI-like superfamily protein
AT3G59200	2.5131	6.95278e-14	1.74076e-11	14.0022	18.9793	36.7007	101.397	117.887	182.854	AT3G59200	protein_coding	F-box/RNI-like superfamily protein
AT3G59260	2.52852	0.00016598	0.00752922	0.0732337	7.502	0	17.5733	15.0048	13.1427	AT3G59260	protein_coding	pirin, putative
AT3G59480	1.43572	0.000148391	0.00692947	70.6526	59.9273	49.5442	134.577	175.593	177.635	FRK4,FRK7	protein_coding	pfkB-like carbohydrate kinase family protein
AT3G59884	5.55514	0.00147828	0.0441422	1.38778e-17	1.38778e-17	1.38778e-17	12.7477	2.2341	3.36306	MIR827A	miRNA_primary_transcript	MIR827a; miRNA
AT3G60070	0.662594	6.87951e-05	0.00353177	787.181	747.88	732.44	1241.8	1155.61	1191.62	AT3G60070	protein_coding	Major facilitator superfamily protein
AT3G60100	6.30128	0.000412059	0.0158531	1.38778e-17	1.38778e-17	1.38778e-17	0	30.5034	0.147388	CSY5	protein_coding	citrate synthase 5
AT3G61340	4.39515	7.56976e-07	6.03874e-05	0.0223868	0.0175818	1.98735	8.72592	23.4497	20.6448	AT3G61340	protein_coding	F-box and associated interaction domains-containing protein
AT3G62150	0.645249	0.000263038	0.0111042	522.11	522.58	463.84	741.352	721.9	896.035	ABCB21,PGP21	protein_coding	P-glycoprotein 21
AT3G62430	1.85625	1.91955e-05	0.00113389	17.4361	35.3378	30.7296	78.9679	114.518	110.05	AT3G62430	protein_coding	Protein with RNI-like/FBD-like domains
AT3G62720	0.541717	0.000788394	0.0269764	557.655	650.105	553.043	892.577	915.636	754.541	XT1,XXT1,AtXXT1,ATXT1	protein_coding	xylosyltransferase 1
AT4G00120	4.98845	7.93523e-12	1.56531e-09	6.61561	2.25605	0	77.0199	98.5255	115.42	GT140,IND1,IND,EDA33	protein_coding	basic helix-loop-helix (bHLH) DNA-binding superfamily protein
AT4G00160	8.98612	4.01901e-16	1.29516e-13	1.38778e-17	1.38778e-17	1.38778e-17	40.8993	52.5977	107.475	AT4G00160	protein_coding	F-box/RNI-like/FBD-like domains-containing protein
AT4G00250	4.63435	1.1722e-17	4.54199e-15	5.89447	3.52597	19.8548	241.913	226.037	272.471	AtSTKL2	protein_coding	DNA-binding storekeeper protein-related transcriptional regulator
AT4G00310	1.1372	0.000456223	0.0171468	235.416	212.065	277.528	488.696	539.766	566.86	EDA8,MEE46	protein_coding	Putative membrane lipoprotein
AT4G00320	7.72356	3.60607e-08	3.86087e-06	1.38778e-17	1.38778e-17	1.38778e-17	40.0595	5.60806	37.9662	AT4G00320	protein_coding	F-box/RNI-like superfamily protein
AT4G00380	1.44262	7.08859e-14	1.76122e-11	326.828	341.746	342.931	964.764	811.884	973.513	INDL2,FDM2,IDP2	protein_coding	XH/XS domain-containing protein
AT4G00390	2.31365	1.79213e-10	2.7385e-08	70.998	83.2092	90.1998	397.015	367.414	452.343	AT4G00390	protein_coding	DNA-binding storekeeper protein-related transcriptional regulator
AT4G00870	1.70675	1.04381e-07	1.03552e-05	41.9717	33.2526	18.8107	101.447	103.881	101.404	bHLH014,bHLH14	protein_coding	basic helix-loop-helix (bHLH) DNA-binding superfamily protein
AT4G00975	3.11907	0.00122453	0.0381863	0.022465	2.14852	0	8.79119	4.35787	8.6831	AT4G00975	antisense_rna	other RNA
AT4G01230	4.01223	1.00915e-24	6.84287e-22	11.4944	9.00453	17.8539	161.878	181.087	284.233	RTNLB7	protein_coding	Reticulon family protein
AT4G02070	0.6947	4.4053e-05	0.00238973	617.049	577.099	726.508	931.56	991.758	1187.12	MSH6-1,ATMSH6,MSH6	protein_coding	MUTS homolog 6
AT4G02280	0.840445	1.58283e-07	1.46774e-05	1592.76	1585.62	1648.25	2800.6	3025.47	2817.15	ATSUS3,SUS3	protein_coding	sucrose synthase 3
AT4G02465	5.44732	3.26616e-10	4.78861e-08	0.0729048	4.35451	2.97445	112.174	103.947	127.472	AT4G02465	protein_coding
AT4G03298	5.60554	0.000485926	0.0180547	1.38778e-17	1.38778e-17	1.38778e-17	3.87943	6.428	8.64582	AT4G03298	protein_coding
AT4G03320	1.35025	4.94313e-05	0.00263321	349.545	363.834	270.562	943.323	789.353	776.306	Tic20-IV,AtTic20-IV	protein_coding	translocon at the inner envelope membrane of chloroplasts 20-IV
AT4G04570	0.733345	2.46123e-07	2.19474e-05	1570.93	1461.33	1356.85	2240.66	2578.87	2476.96	CRK40	protein_coding	cysteine-rich RLK (RECEPTOR-like protein kinase) 40
AT4G04620	1.10081	3.47316e-09	4.24979e-07	864.831	719.137	837.505	1675.87	1813.13	1705.12	ATG8B	protein_coding	Ubiquitin-like superfamily protein
AT4G04940	0.581711	0.000415235	0.0159001	639.798	630.23	582.777	832.061	940.308	1000.75	AT4G04940	protein_coding	transducin family protein / WD-40 repeat family protein
AT4G05255	6.61647	4.80644e-06	0.000331441	1.38778e-17	1.38778e-17	1.38778e-17	11.6951	20.1852	6.69737	AT4G05255	long_noncoding_rna
AT4G05380	4.8017	1.01873e-10	1.61745e-08	0.0223868	0.0175818	1.98735	13.6035	42.5001	14.3534	AT4G05380	protein_coding	P-loop containing nucleoside triphosphate hydrolases superfamily protein
AT4G05497	3.55606	2.62603e-08	2.87785e-06	5.68802	3.40161	5.94936	63.4139	64.2295	53.5052	FBL9	protein_coding	RNI-like superfamily protein
AT4G07940	6.76298	1.6473e-33	1.78721e-30	4.39917	0.0422021	0.987591	235.118	165.073	229.962	AT4G07940	protein_coding	Protein of unknown function (DUF3245)
AT4G07995	1.26852	0.000186397	0.00829938	52.5078	58.6669	37.6473	127.801	139.128	91.7618	AT4G07995	protein_coding
AT4G08040	0.942916	0.00116743	0.0369267	59.4077	54.435	61.4527	97.5185	103.937	136.114	ACS11	protein_coding	1-aminocyclopropane-1-carboxylate synthase 11
AT4G09960	5.2743	5.45508e-13	1.25923e-10	1.15103	2.17097	0	37.0309	46.0663	57.6362	AGL11,STK	protein_coding	K-box region and MADS-box transcription factor family protein
AT4G10260	3.84649	0.00088429	0.0294771	2.19067	0.0176582	0	9.73454	9.69747	17.3014	FRK4,FRK5	protein_coding	pfkB-like carbohydrate kinase family protein
AT4G10410	8.10368	7.31187e-07	5.87622e-05	1.38778e-17	1.38778e-17	1.38778e-17	24.3359	23.7148	60.627	AT4G10410	protein_coding	Leucine-rich repeat (LRR) family protein
AT4G10620	0.647559	0.00063978	0.0226589	397.737	426.105	473.767	730.655	682.211	620.416	AT4G10620	protein_coding	P-loop containing nucleoside triphosphate hydrolases superfamily protein
AT4G11240	0.661114	6.40557e-05	0.00331988	1755	1805.27	1707.71	2671.84	2706.37	2952.25	TOPP7	protein_coding	Calcineurin-like metallo-phosphoesterase superfamily protein
AT4G11400	1.8441	2.45773e-07	2.19474e-05	36.4845	36.5548	26.7491	138.552	127.411	92.8458	ARID2	protein_coding	ARID/BRIGHT DNA-binding domain;ELM2 domain protein
AT4G11580	7.90817	8.29657e-06	0.000532827	1.38778e-17	1.38778e-17	1.38778e-17	28.2708	44.7941	21.9718	AT4G11580	protein_coding	RNI-like superfamily protein
AT4G12100	11.4206	1.21013e-46	1.96936e-43	1.38778e-17	1.38778e-17	1.38778e-17	351.164	374.824	363.049	AT4G12100	protein_coding	Cullin family protein
AT4G12550	1.31952	1.1454e-09	1.52788e-07	472.051	522.644	603.608	1371.54	1319.45	1299.57	AIR1	protein_coding	Auxin-Induced in Root cultures 1
AT4G13310	1.59824	5.24939e-08	5.44131e-06	214.503	146.631	162.539	504.312	468.1	613.651	CYP71A20	protein_coding	cytochrome P450, family 71, subfamily A, polypeptide 20
AT4G13560	0.976184	1.86165e-06	0.000138657	1022.52	921.014	954.454	1952.92	1875.29	1873.01	UNE15	protein_coding	Late embryogenesis abundant protein (LEA) family protein
AT4G13570	1.18628	0.00147697	0.0441422	443.165	351.869	398.433	934.519	886.787	895.085	HTA4	protein_coding	histone H2A 4
AT4G13575	1.02143	3.04145e-11	5.25373e-09	4843.38	4793.44	5147.92	9927.49	9741.6	10343.9	AT4G13575	protein_coding
AT4G13577	3.2438	3.11333e-28	2.25184e-25	235.477	314.87	211.096	2335.3	2253.38	2626.25	AT4G13577	protein_coding
AT4G13985	6.99035	4.71974e-07	3.95923e-05	1.38778e-17	1.38778e-17	1.38778e-17	16.5804	12.9273	20.6223	FBD1	protein_coding	FBD-associated F-box protein
AT4G14103	1.71719	0.000373394	0.0147312	7.10196	4.67872	27.794	48.7914	59.793	23.1669	AT4G14103	protein_coding	F-box/RNI-like superfamily protein
AT4G15160	1.27961	0.000613781	0.021929	742.708	843.165	685.851	1807.57	1864.56	1843.56	AT4G15160	protein_coding	Bifunctional inhibitor/lipid-transfer protein/seed storage 2S albumin superfamily protein
AT4G15210	1.63582	1.11574e-11	2.09915e-09	41.0691	34.4735	38.6541	133.667	105.031	116.673	BAM5,BMY1,RAM1,ATBETA-AMY,AT-BETA-AMY	protein_coding	beta-amylase 5
AT4G15440	0.928883	7.55809e-06	0.000494971	258.36	300.65	297.341	523.824	632.832	474.363	HPL1,CYP74B2	protein_coding	hydroperoxide lyase 1
AT4G15720	2.01089	0.000625161	0.022238	6.89816	5.62672	9.91863	32.197	25.7753	33.7464	REME2	protein_coding	Tetratricopeptide repeat (TPR)-like superfamily protein
AT4G15990	1.3678	1.51868e-07	1.4245e-05	79	92.0913	101.103	264.384	205.714	233.318	AT4G15990	protein_coding
AT4G16370	1.03991	6.82299e-07	5.51054e-05	7399.22	7266.64	6676.23	14916.1	16181.3	12784	OPT3,ATOPT3	protein_coding	oligopeptide transporter
AT4G16745	2.0477	9.68422e-17	3.46376e-14	219.397	198.728	245.808	909.147	926.389	911.432	AT4G16745	protein_coding	Exostosin family protein
AT4G17710	5.57788	9.21801e-16	2.77803e-13	2.19067	0.0176582	0	30.1971	42.8181	48.9374	HDG4	protein_coding	homeodomain GLABROUS 4
AT4G18080	5.42355	0.000838553	0.0283713	1.38778e-17	1.38778e-17	1.38778e-17	5.85366	6.4084	4.40646	AT4G18080	protein_coding
AT4G18330	6.21253	4.41892e-35	5.13668e-32	0.081842	2.25469	5.95929	266.354	189.66	206.114	AT4G18330	protein_coding	Translation elongation factor EF1A/initiation factor IF2gamma family protein
AT4G18900	7.63719	2.01138e-14	5.45554e-12	0.0113794	0.00893993	0.993103	114.167	90.0118	87.3014	AT4G18900	protein_coding	Transducin/WD40 repeat-like superfamily protein
AT4G18960	2.40391	2.27795e-09	2.90756e-07	18.0666	13.3146	7.91565	78.0608	77.0548	53.5853	AG	protein_coding	K-box region and MADS-box transcription factor family protein
AT4G19570	3.73867	1.07293e-09	1.43711e-07	0.107768	2.29249	8.94038	63.4402	47.1877	49.1188	AT4G19570	protein_coding	Chaperone DnaJ-domain superfamily protein
AT4G19590	1.85799	6.09515e-05	0.00316403	12.4669	11.07	6.92839	31.1886	34.3107	45.6534	AT4G19590	protein_coding	Chaperone DnaJ-domain superfamily protein
AT4G19630	2.80605	0.000164661	0.00750613	3.38652	4.35539	0	24.4235	12.9562	18.5447	AT4G19630	protein_coding	winged-helix DNA-binding transcription factor family protein
AT4G19950	1.01209	0.00130624	0.040147	149.973	212.944	217.066	358.957	404.807	406.62	AT4G19950	protein_coding
AT4G21020	2.33609	5.46179e-14	1.39977e-11	13.7493	17.6563	11.8865	80.0064	71.772	67.6547	AT4G21020	protein_coding	Late embryogenesis abundant protein (LEA) family protein
AT4G21130	5.5989	0.00148078	0.0441764	1.38778e-17	1.38778e-17	1.38778e-17	5.84697	2.23505	10.7456	EMB2271	protein_coding	Transducin/WD40 repeat-like superfamily protein
AT4G21680	2.0519	6.53722e-14	1.64941e-11	115.949	50.2318	67.3865	338.502	309.545	320.537	NPF7.2,AtNPF7.2,NRT1.8	protein_coding	NITRATE TRANSPORTER 1.8
AT4G22214	1.94573	0.000155816	0.00722435	35.9003	2.54268	18.83	75.1128	48.3837	98.9626	AT4G22214	protein_coding	Defensin-like (DEFL) family protein
AT4G22390	3.22084	2.42312e-09	3.08077e-07	44.4753	31.2389	45.599	408.745	348.127	377.224	AT4G22390	protein_coding	F-box associated ubiquitination effector family protein
AT4G22490	0.992703	1.03806e-05	0.000648498	750.575	767.734	583.759	1542.26	1428.67	1211.35	AT4G22490	protein_coding	Bifunctional inhibitor/lipid-transfer protein/seed storage 2S albumin superfamily protein
AT4G22950	1.10262	0.00137155	0.0416817	48.1696	60.9868	63.4384	94.571	119.974	156.777	GL19,AGL19	protein_coding	AGAMOUS-like 19
AT4G23240	0.962491	5.97562e-05	0.00310694	46.0011	70.9216	73.3537	128.77	126.369	116.707	CRK16	protein_coding	cysteine-rich RLK (RECEPTOR-like protein kinase) 16
AT4G23780	7.46905	6.52405e-05	0.00337431	1.38778e-17	1.38778e-17	1.38778e-17	31.2602	27.7787	11.1335	AT4G23780	protein_coding
AT4G24040	0.746869	7.50853e-05	0.00381856	161.303	210.711	195.254	280.91	328.77	343.354	TRE1,ATTRE1	protein_coding	trehalase 1
AT4G25000	1.57612	0.000213021	0.00929409	53.454	38.9092	35.6701	166.876	86.9423	128.646	ATAMY1,AMY1	protein_coding	alpha-amylase-like
AT4G25020	1.19514	0.00105082	0.0341491	102.965	136.3	104.061	244.829	244.234	297.517	AT4G25020	protein_coding	D111/G-patch domain-containing protein
AT4G25140	2.32187	8.15652e-07	6.47508e-05	2.61398	14.3798	20.8367	52.6414	71.6928	67.5607	OLE1,OLEO1	protein_coding	oleosin 1
AT4G25780	0.913328	8.12753e-05	0.00408864	535.881	517.117	560.981	947.177	969.268	1123.92	AtCAPE2	protein_coding	CAP (Cysteine-rich secretory proteins, Antigen 5, and Pathogenesis-related 1 protein) superfamily protein
AT4G25850	2.23038	9.79939e-10	1.32345e-07	30.8345	33.2221	25.7613	152.191	125.379	144.982	ORP4B	protein_coding	OSBP(oxysterol binding protein)-related protein 4B
AT4G25990	0.971482	7.82767e-06	0.00050955	164.424	126.656	161.559	315.095	276.362	296.545	CIL	protein_coding	CCT motif family protein
AT4G26460	2.35409	0.00145582	0.0435916	2.32884	6.47942	0	23.4688	10.8039	12.0832	AT4G26460	protein_coding	S-adenosyl-L-methionine-dependent methyltransferases superfamily protein
AT4G26600	0.543068	0.00153606	0.0456164	497.059	503.769	523.317	784.302	748.608	687.997	AtTRM4d,NOP2B,TRM4d	protein_coding	S-adenosyl-L-methionine-dependent methyltransferases superfamily protein
AT4G27150	6.08744	0.00130026	0.0400387	1.38778e-17	1.38778e-17	1.38778e-17	1.90463	16.9202	7.67184	AT2S2,SESA2	protein_coding	seed storage albumin 2
AT4G27290	0.830026	0.00108785	0.0350222	69.9273	85.4588	104.083	181.479	107.287	173.248	AT4G27290	protein_coding	S-locus lectin protein kinase family protein
AT4G27360	1.0813	6.53132e-05	0.00337431	83.3819	89.7839	69.3681	161.916	160.691	190.698	AT4G27360	protein_coding	Dynein light chain type 1 family protein
AT4G27590	1.45934	0.000697619	0.0243628	23.8974	17.8407	20.8129	63.4237	54.6525	54.5537	AT4G27590	protein_coding	Heavy metal transport/detoxification superfamily protein
AT4G28520	3.27044	6.79656e-10	9.4536e-08	124.556	116.58	133.807	1347.17	1299.04	974.83	CRU3,CRC	protein_coding	cruciferin 3
AT4G29550	1.53585	0.00110073	0.0352324	9.19308	13.207	7.92217	17.5016	36.3161	34.7935	AT4G29550	protein_coding	Protein of unknown function (DUF626)
AT4G30270	1.28523	0.00010899	0.00527888	3465.4	3318.81	3501.65	8355.02	8781.95	7932.46	MERI-5,MERI5B,XTH24,SEN4	protein_coding	xyloglucan endotransglucosylase/hydrolase 24
AT4G30430	5.68063	0.00100189	0.0328064	1.38778e-17	1.38778e-17	1.38778e-17	3.87698	11.6427	4.43565	TET9	protein_coding	tetraspanin9
AT4G31000	0.89415	4.48431e-06	0.000311205	457.15	540.28	493.58	868.164	971.341	932.134	CBP60F	protein_coding	Calmodulin-binding protein
AT4G33720	1.48073	2.08688e-07	1.89731e-05	111.96	117.558	100.096	350.231	260.354	309.621	AtCAPE3	protein_coding	CAP (Cysteine-rich secretory proteins, Antigen 5, and Pathogenesis-related 1 protein) superfamily protein
AT4G34930	0.734824	0.000883264	0.0294771	108.513	124.105	82.247	164.842	180.976	177.697	AT4G34930	protein_coding	PLC-like phosphodiesterases superfamily protein
AT4G36470	0.710487	0.00165801	0.0485296	335.914	332.884	330.044	604.825	591.122	438.443	AT4G36470	protein_coding	S-adenosyl-L-methionine-dependent methyltransferases superfamily protein
AT4G36600	2.11482	6.43729e-11	1.06356e-08	21.5761	26.3759	5.92292	87.8186	90.9362	53.6395	AT4G36600	protein_coding	Late embryogenesis abundant (LEA) protein
AT4G36700	2.76933	6.71594e-16	2.06217e-13	22.5315	14.4468	7.91235	95.5821	102.815	107.894	AT4G36700	protein_coding	RmlC-like cupins superfamily protein
AT4G36740	0.900052	0.00158779	0.046811	60.3808	41.2159	52.5305	96.5722	91.0691	100.273	ATHB40,HB-5,HB40	protein_coding	homeobox protein 40
AT4G37770	2.08127	2.05389e-10	3.10931e-08	28.8512	46.5173	48.5754	161.911	217.252	147.316	ACS8	protein_coding	1-amino-cyclopropane-1-carboxylate synthase 8
AT4G38780	2.88309	2.93735e-58	8.69134e-55	202.046	163.19	162.538	1219.34	1313.01	1360.55	AT4G38780	protein_coding	Pre-mRNA-processing-splicing factor
AT4G38870	3.68388	0.000115992	0.00555828	0.0913758	7.55249	1.97723	29.2109	46.0242	54.3491	AT4G38870	protein_coding	F-box and associated interaction domains-containing protein
AT4G38880	4.92616	9.31791e-22	4.97179e-19	5.6244	2.29375	3.9638	122.907	140.22	109.123	ASE3,ATASE3	protein_coding	GLN phosphoribosyl pyrophosphate amidotransferase 3
AT4G39110	1.33164	0.00164159	0.0480923	18.5398	23.3993	39.6693	94.697	56.862	54.6594	BUPS1	protein_coding	Malectin/receptor-like protein kinase family protein
AT4G39590	8.40012	1.22196e-16	4.18658e-14	1.38778e-17	1.38778e-17	1.38778e-17	52.7061	39.6863	41.4803	AT4G39590	protein_coding	Galactose oxidase/kelch repeat superfamily protein
AT4G39753	6.36368	1.31118e-06	0.000100652	1.38778e-17	1.38778e-17	1.38778e-17	9.74464	18.0321	4.52183	AT4G39753	protein_coding	Galactose oxidase/kelch repeat superfamily protein
AT5G01120	3.485	1.06109e-08	1.23344e-06	4.58815	7.63913	1.97333	71.2688	38.7031	52.3604	AT5G01120	protein_coding	Protein of unknown function (DUF674)
AT5G01320	1.40756	4.94853e-10	7.06424e-08	108.404	89.9475	91.1789	239.952	258.105	270.333	PDC4	protein_coding	Thiamine pyrophosphate dependent pyruvate decarboxylase family protein
AT5G01660	1.07489	0.000755421	0.026046	53.7652	67.5297	48.5552	150.281	108.231	99.3459	AT5G01660	protein_coding
AT5G02930	7.16649	1.82985e-08	2.05373e-06	1.38778e-17	1.38778e-17	1.38778e-17	26.3858	19.2783	11.0754	AT5G02930	protein_coding	F-box/RNI-like superfamily protein
AT5G03060	2.29708	0.000203996	0.00896846	2.63325	22.9956	15.8625	65.3461	58.9863	81.6348	AT5G03060	protein_coding
AT5G03355	1.15971	9.84913e-05	0.00480614	79.062	113.026	98.1219	217.532	198.191	233.246	AT5G03355	protein_coding
AT5G03390	1.74179	2.74961e-10	4.05727e-08	140.405	150.72	88.1872	397.005	471.153	400.164	AT5G03390	protein_coding	Protein of unknown function (DUF295)
AT5G03435	1.59653	1.70589e-05	0.00101878	25.2039	35.3141	20.8015	79.0045	84.5953	82.8575	MCTP13	protein_coding	Ca2+dependent plant phosphoribosyltransferase family protein
AT5G03615	4.36066	1.08901e-07	1.07085e-05	2.21945	1.11758	0	17.5184	24.6415	32.5511	AT5G03615	long_noncoding_rna
AT5G03860	1.56962	1.64832e-10	2.53064e-08	116.914	189.597	189.317	537.513	394.258	541.751	MLS	protein_coding	malate synthase
AT5G03970	0.746498	7.81757e-06	0.00050955	441.085	498.107	425.187	772.584	744.35	771.87	AT5G03970	protein_coding	F-box associated ubiquitination effector family protein
AT5G04150	2.31614	1.8753e-18	7.62966e-16	125.389	84.4855	93.1594	522.867	350.415	636.447	BHLH101	protein_coding	basic helix-loop-helix (bHLH) DNA-binding superfamily protein
AT5G04355	5.12791	1.85882e-09	2.42004e-07	0.0330972	1.11737	1.98544	38.0267	44.9498	42.5155	AT5G04355	long_noncoding_rna
AT5G04895	0.662527	0.000555152	0.0200991	416.989	312.029	470.801	647.725	621.184	631.245	ABO6	protein_coding	DEA(D/H)-box RNA helicase family protein
AT5G05040	6.18036	5.82409e-08	5.97989e-06	0.0113794	0.00893993	0.993103	33.1553	27.9418	44.5458	AT5G05040	protein_coding	Cystatin/monellin superfamily protein
AT5G05060	1.75721	5.85651e-20	2.68475e-17	1145.92	816.921	1278.57	4025.85	3201.23	3732.89	AT5G05060	protein_coding	Cystatin/monellin superfamily protein
AT5G05250	1.74946	1.54095e-19	6.87051e-17	611.302	622.478	621.436	2124.61	1958.86	2155.33	AT5G05250	protein_coding
AT5G05290	3.96967	3.92076e-07	3.376e-05	0.117146	10.7794	1.97425	80.9947	57.9323	70.8624	ATEXPA2,EXP2,EXPA2,ATHEXP,ATEXP2	protein_coding	expansin A2
AT5G07330	1.59803	0.0014146	0.0426319	18.4232	37.318	11.8728	56.5432	75.9824	73.0043	AT5G07330	protein_coding
AT5G07650	0.819101	0.00133463	0.0408651	118.946	148.552	122.895	165.769	277.244	246.334	AT5G07650	protein_coding	Actin-binding FH2 protein
AT5G08360	1.20974	8.47865e-05	0.00422608	121.638	67.8337	53.4971	201.941	187.426	172.328	AT5G08360	protein_coding	Protein of unknown function (DUF789)
AT5G08600	1.12239	4.87715e-07	4.08075e-05	256.985	225.312	233.904	517.003	470.229	572.279	AT5G08600	protein_coding	U3 ribonucleoprotein (Utp) family protein
AT5G09210	5.2144	7.56877e-22	4.1058e-19	20.2395	0.207357	17.8538	444.8	450.93	549.348	AT5G09210	protein_coding	GC-rich sequence DNA-binding factor-like protein
AT5G09440	0.688372	6.43814e-06	0.000428525	1070.64	1054.16	1191.34	1669.03	1755.34	1920.89	EXL4	protein_coding	EXORDIUM like 4
AT5G09570	4.05648	2.17912e-42	3.22391e-39	14.8319	14.4212	12.881	264.383	198.239	243.097	AT5G09570	protein_coding	Cox19-like CHCH family protein
AT5G09640	6.10135	3.05104e-05	0.0017422	1.38778e-17	1.38778e-17	1.38778e-17	11.7279	10.6744	4.48945	SNG2,SCPL19	protein_coding	serine carboxypeptidase-like 19
AT5G09930	1.55515	4.477e-12	9.16462e-10	579.361	667.869	577.822	1685.62	1646.15	2032.04	ABCF2	protein_coding	ABC transporter family protein
AT5G10140	4.78771	1.6275e-18	6.70529e-16	11.3726	3.52749	14.8816	304.371	317.986	212.795	AGL25,FLC,FLF,RSB6	protein_coding	K-box region and MADS-box transcription factor family protein
AT5G11530	1.60861	1.23323e-10	1.92053e-08	1762.91	1784.14	1460.91	5475.41	5526.16	4270.53	EMF1	protein_coding	embryonic flower 1 (EMF1)
AT5G13210	1.22597	6.88487e-06	0.000453621	149.584	132.094	133.799	297.501	300.998	373.814	AT5G13210	protein_coding	Uncharacterised conserved protein UCP015417, vWA
AT5G13740	0.988877	1.14649e-13	2.82697e-11	2537.62	2404.51	2510.53	4952.53	5252.01	4586.61	ZIF1	protein_coding	zinc induced facilitator 1
AT5G14470	1.80042	1.81054e-05	0.0010734	21.8411	29.8689	25.7684	86.8082	68.6838	115.352	GALK2,AtGALK2	protein_coding	GHMP kinase family protein
AT5G14490	6.04035	1.4034e-05	0.000852202	1.38778e-17	1.38778e-17	1.38778e-17	12.7165	12.7505	0.131407	NAC085,anac085	protein_coding	NAC domain containing protein 85
AT5G15725	7.3576	1.44079e-07	1.36719e-05	1.38778e-17	1.38778e-17	1.38778e-17	21.4579	15.1036	28.2027	GLV9	protein_coding
AT5G15800	7.20145	2.95017e-103	3.20073e-99	10.3157	11.0937	10.902	1590.03	1648.21	1574.3	SEP1,AGL2	protein_coding	K-box region and MADS-box transcription factor family protein
AT5G16020	6.34079	1.04891e-15	3.13209e-13	2.19067	0.0176582	0	103.502	43.041	61.1424	GEX3	protein_coding	gamete-expressed 3
AT5G16980	0.877898	0.000390164	0.0152267	160.989	133.25	146.686	219.439	333.983	257.339	AT5G16980	protein_coding	Zinc-binding dehydrogenase family protein
AT5G17090	5.9311	1.23492e-05	0.000759813	0.0636466	6.42893	0	125.811	172.291	127.643	AT5G17090	protein_coding	Cystatin/monellin superfamily protein
AT5G17490	0.866319	1.85052e-05	0.00109511	224.059	230.854	273.561	398.947	456.22	474.188	RGL3,AtRGL3	protein_coding	RGA-like protein 3
AT5G17650	1.09683	0.000647856	0.0228455	508.336	435.044	464.837	1000.84	1090.19	921.314	AT5G17650	protein_coding	glycine/proline-rich protein
AT5G18180	2.2014	7.98898e-05	0.0040314	10.4547	14.4401	18.842	85.8951	68.5406	48.1693	AT5G18180	protein_coding	H/ACA ribonucleoprotein complex, subunit Gar1/Naf1 protein
AT5G18770	1.22768	4.90923e-12	9.9866e-10	326.828	369.397	315.172	823.317	713.342	831.793	AT5G18770	protein_coding	F-box/FBD-like domains containing protein
AT5G20240	3.09159	1.67511e-11	3.01224e-09	8.34514	24.2743	24.7907	219.561	130.793	142.932	PI	protein_coding	K-box region and MADS-box transcription factor family protein
AT5G20710	1.00592	0.00125862	0.0390521	59.4537	63.2252	60.4574	133.659	125.297	109.116	BGAL7	protein_coding	beta-galactosidase 7
AT5G21150	2.95216	0.000224684	0.00973768	2.32789	2.25514	3.96815	34.2084	18.2887	16.4912	AGO9	protein_coding	Argonaute family protein
AT5G22470	2.0959	0.000613536	0.021929	6.91752	14.1713	2.95947	47.8596	40.6245	15.5466	PARP3,AtPARP3	protein_coding	NAD+ ADP-ribosyltransferases;NAD+ ADP-ribosyltransferases
AT5G24280	1.06124	6.38232e-09	7.60923e-07	206.82	172.163	242.84	449.705	416.641	432.824	GMI1	protein_coding	gamma-irradiation and mitomycin c induced 1
AT5G25230	1.72812	6.1752e-06	0.00041527	44.6634	65.2034	37.6477	158.996	175.595	154.86	GFL	protein_coding	Ribosomal protein S5/Elongation factor G/III/V family protein
AT5G25290	5.57916	9.52524e-05	0.0046832	1.38778e-17	1.38778e-17	1.38778e-17	9.7885	4.33674	4.42527	AT5G25290	protein_coding	F-box family protein with a domain of unknown function (DUF295)
AT5G25450	1.40748	9.88729e-06	0.000620061	42.5502	62.078	67.408	147.288	149.953	160.227	QCR7-2	protein_coding	Cytochrome bd ubiquinol oxidase, 14kDa subunit
AT5G25470	2.86612	9.20035e-12	1.76149e-09	34.2374	32.1908	30.7214	247.782	213.196	249.62	AT5G25470	protein_coding	AP2/B3-like transcriptional factor family protein
AT5G25475	0.7575	0.00016306	0.00745503	281.075	276.307	280.489	427.237	490.484	499.275	AT5G25475	protein_coding	AP2/B3-like transcriptional factor family protein
AT5G26900	5.71406	1.00644e-16	3.55736e-14	0.0223868	0.0175818	1.98735	38.018	51.3318	43.6257	CDC20.4,AtCDC20.4	protein_coding	Transducin family protein / WD-40 repeat family protein
AT5G27010	5.65689	4.43058e-20	2.06009e-17	2.19067	0.0176582	0	39.0021	42.8451	46.8284	AT5G27010	protein_coding	ARM repeat superfamily protein
AT5G27130	6.55342	3.46208e-07	3.01294e-05	1.38778e-17	1.38778e-17	1.38778e-17	6.7887	11.7965	18.3601	AGL39	protein_coding	AGAMOUS-like 39
AT5G27220	2.11724	3.60409e-13	8.56248e-11	82.1141	54.5803	79.2968	319.962	273.189	345.513	AT5G27220	protein_coding	Frigida-like protein
AT5G27230	2.43542	2.75794e-23	1.6321e-20	60.7793	61.1945	103.105	409.702	370.625	442.558	FRL5	protein_coding	Frigida-like protein
AT5G27240	0.500043	0.00125809	0.0390521	737.039	744.584	846.43	1164.74	1080.63	1047.75	AT5G27240	protein_coding	DNAJ heat shock N-terminal domain-containing protein
AT5G27510	5.99899	0.00074654	0.0258494	1.38778e-17	1.38778e-17	1.38778e-17	8.78112	6.47582	9.77376	AT5G27510	protein_coding	Protein kinase superfamily protein
AT5G27940	5.02886	6.59853e-31	6.13625e-28	10.0684	2.35501	5.94545	234.149	183.209	194.106	WPP3	protein_coding	WPP domain protein 3
AT5G35480	1.27279	6.83827e-05	0.00351615	114.187	125.228	82.2458	369.813	222.861	184.488	AT5G35480	protein_coding
AT5G35660	2.75372	1.39798e-05	0.000850495	17.8517	8.90568	1.96462	65.3553	64.2736	66.4986	AT5G35660	protein_coding	Glycine-rich protein family
AT5G35760	3.01463	2.94017e-07	2.58149e-05	6.79068	7.67636	1.97167	51.725	46.0465	37.1816	AT5G35760	protein_coding	Beta-galactosidase related protein
AT5G35940	1.42356	9.29146e-06	0.000591817	77.7451	72.2218	91.1929	262.455	171.494	213.699	JAL41	protein_coding	Mannose-binding lectin superfamily protein
AT5G36910	0.98009	5.26486e-05	0.00277776	2112.63	2000.66	2294.47	3826.8	4092.22	4721.62	THI2.2	protein_coding	thionin 2.2
AT5G37260	0.723641	0.00115895	0.0367299	463.899	474.889	457.899	736.478	834.232	735.942	CIR1,RVE2	protein_coding	Homeodomain-like superfamily protein
AT5G37400	1.01593	0.000823255	0.0279701	97.3015	131.89	111.004	200.919	159.773	327.774	AT5G37400	protein_coding	Family of unknown function (DUF577)
AT5G37420	3.55629	0.000470767	0.0175516	0.0223868	0.0175818	1.98735	8.76935	9.64718	10.8756	AT5G37420	protein_coding	Family of unknown function (DUF577)
AT5G39865	1.28425	0.00101461	0.033123	36.5806	31.1843	42.6272	87.7868	78.2617	103.461	AT5G39865	protein_coding	Glutaredoxin family protein
AT5G40040	8.39462	2.35353e-23	1.41857e-20	0.0332093	3.21674	0	381.396	365.281	480.633	RPP2E	protein_coding	60S acidic ribosomal protein family
AT5G40380	0.973485	2.91918e-09	3.65436e-07	1460.19	1553.33	1301.34	2902.07	3111.11	2458.56	CRK42	protein_coding	cysteine-rich RLK (RECEPTOR-like protein kinase) 42
AT5G40420	2.41146	7.46916e-13	1.68824e-10	24.1734	28.8894	37.6758	140.439	149.989	194.981	OLEO2,OLE2	protein_coding	oleosin 2
AT5G41830	4.77989	5.19292e-05	0.00274828	0.0113794	0.00893993	0.993103	0.915904	8.66073	30.0094	AT5G41830	protein_coding	RNI-like superfamily protein
AT5G42120	2.74968	1.04672e-07	1.03552e-05	5.84759	6.73251	12.8983	57.5499	65.2671	51.3251	LecRK-S.6	protein_coding	Concanavalin A-like lectin protein kinase family protein
AT5G42325	6.03355	2.25537e-05	0.00131555	0.0113794	0.00893993	0.993103	18.4745	52.1716	24.1169	AT5G42325	protein_coding	Transcription factor IIS protein
AT5G42460	1.56129	5.29747e-18	2.07737e-15	239.962	230.85	254.723	707.221	757.141	678.167	AT5G42460	protein_coding	F-box and associated interaction domains-containing protein
AT5G42580	1.25465	7.79615e-11	1.27512e-08	145.235	168.61	165.52	398.006	375.928	370.706	CYP705A12	protein_coding	cytochrome P450, family 705, subfamily A, polypeptide 12
AT5G42600	1.30251	3.68546e-10	5.35511e-08	592.906	509.396	562.961	1204.69	1366.57	1537.1	MRN1	protein_coding	marneral synthase
AT5G43540	0.935525	3.56854e-05	0.00200949	179.388	157.685	198.234	363.869	309.581	351.032	AT5G43540	protein_coding	C2H2 and C2HC zinc fingers superfamily protein
AT5G43590	3.25423	1.60669e-06	0.000120772	5.45831	0.0422858	0	19.5147	9.78694	25.9853	AT5G43590	protein_coding	Acyl transferase/acyl hydrolase/lysophospholipase superfamily protein
AT5G43640	2.76116	0.000432468	0.0164245	2.31013	5.40637	0	20.4993	7.66813	25.9741	RPS15E	protein_coding	Ribosomal protein S19 family protein
AT5G44120	1.79585	1.47159e-07	1.38833e-05	662.639	686.751	557.002	2286.54	2493.14	1840.44	CRU1,ATCRA1,CRA1	protein_coding	RmlC-like cupins superfamily protein
AT5G44310	1.90416	0.000432968	0.0164245	2.40618	5.51931	5.95081	16.5735	17.1528	19.5872	AT5G44310	protein_coding	Late embryogenesis abundant protein (LEA) family protein
AT5G44430	3.1867	0.00141013	0.0425761	2.19067	0.0176582	0	5.83545	14.7988	2.32284	PDF1.2c	protein_coding	plant defensin 1.2C
AT5G44440	5.73195	9.35966e-51	1.90399e-47	12.3205	3.47421	6.93518	397.989	404.84	422.98	AT5G44440	protein_coding	FAD-binding Berberine family protein
AT5G44980	1.60209	3.14895e-05	0.00179495	51.2905	36.764	47.5767	113.116	132.828	166.633	AT5G44980	protein_coding	F-box/RNI-like/FBD-like domains-containing protein
AT5G45150	1.43948	0.00105129	0.0341491	32.16	46.4623	37.6604	105.35	106.028	104.673	RTL3	protein_coding	RNAse THREE-like protein 3
AT5G45660	0.714538	0.000297129	0.0122728	180.577	177.589	200.213	315.087	309.508	292.223	AT5G45660	protein_coding
AT5G45990	4.73848	8.58616e-67	3.99232e-63	42.8647	14.678	20.8031	648.678	666.183	778.315	AT5G45990	protein_coding	crooked neck protein, putative / cell cycle protein, putative
AT5G46260	1.27341	2.69463e-08	2.93327e-06	211.309	177.653	210.123	382.339	494.778	572.201	AT5G46260	protein_coding	disease resistance protein (TIR-NBS-LRR class) family
AT5G46610	5.39735	0.000513482	0.0188208	1.38778e-17	1.38778e-17	1.38778e-17	11.7713	4.3209	0.0933388	ALMT14	protein_coding	Aluminium activated malate transporter family protein
AT5G47590	1.30376	6.9554e-10	9.59255e-08	191.763	162.037	146.676	436.054	445.473	353.36	AT5G47590	protein_coding	Heat shock protein HSP20/alpha crystallin family
AT5G48240	0.647626	0.00144053	0.0432133	300.719	322.997	446.029	529.673	488.457	659.422	AT5G48240	protein_coding
AT5G48650	1.19501	0.000954596	0.0315433	41.3802	51.0941	69.3978	105.319	109.317	156.777	AT5G48650	protein_coding	Nuclear transport factor 2 (NTF2) family protein with RNA binding (RRM-RBD-RNP motifs) domain
AT5G48980	2.14357	9.72724e-05	0.00475379	8.19398	16.5283	13.8777	59.5096	53.5891	58.8609	AT5G48980	protein_coding	Galactose oxidase/kelch repeat superfamily protein
AT5G49420	6.73452	0.000204179	0.00896846	1.38778e-17	1.38778e-17	1.38778e-17	22.4996	12.8831	6.71808	AT5G49420	protein_coding	MADS-box transcription factor family protein
AT5G50470	6.03969	0.000137444	0.00646465	1.38778e-17	1.38778e-17	1.38778e-17	11.7316	13.7929	0.131508	NF-YC7	protein_coding	nuclear factor Y, subunit C7
AT5G50770	1.65986	0.000561029	0.0202893	21.3572	9.01722	9.90174	36.0654	35.4281	56.4866	AtHSD6,HSD6	protein_coding	hydroxysteroid dehydrogenase 6
AT5G50790	2.42157	0.000160645	0.00741419	7.86822	4.48471	3.95905	38.0856	27.8776	23.0192	SWEET10,AtSWEET10	protein_coding	Nodulin MtN3 family protein
AT5G51860	7.09892	1.53851e-07	1.43483e-05	1.38778e-17	1.38778e-17	1.38778e-17	21.4816	6.60871	25.9736	AGL72	protein_coding	K-box region and MADS-box transcription factor family protein
AT5G51870	4.73142	9.68129e-10	1.32021e-07	3.33648	0.0421187	1.98222	39.9552	55.6491	57.7013	AGL71	protein_coding	AGAMOUS-like 71
AT5G52390	1.05348	0.000969194	0.0319285	59.6766	66.7027	105.086	143.371	173.45	164.609	AT5G52390	protein_coding	PAR1 protein
AT5G52547	2.31594	1.52355e-07	1.42496e-05	19.7023	53.7908	15.8348	161.948	127.541	156.954	AT5G52547	protein_coding
AT5G53230	6.73262	8.03038e-11	1.30686e-08	1.38778e-17	1.38778e-17	1.38778e-17	9.72379	17.0747	15.2367	AT5G53230	protein_coding	Protein of unknown function (DUF295)
AT5G53450	1.6225	1.7343e-24	1.152e-21	4933.54	4628.1	4549.27	14475.2	14693.7	14279.7	ORG1	protein_coding	OBP3-responsive gene 1
AT5G53700	2.87639	1.62727e-07	1.50428e-05	4.58594	1.22993	7.94108	48.8395	14.1583	41.3254	AT5G53700	protein_coding	RNA-binding (RRM/RBD/RNP motifs) family protein
AT5G54450	4.7484	3.11936e-08	3.37305e-06	2.19067	0.0176582	0	12.626	30.9214	25.0341	AT5G54450	protein_coding	Protein of unknown function (DUF295)
AT5G55240	6.71291	1.91529e-07	1.75603e-05	1.38778e-17	1.38778e-17	1.38778e-17	20.5355	4.44785	16.2938	ATPXG2	protein_coding	ARABIDOPSIS THALIANA PEROXYGENASE 2
AT5G55410	2.76832	6.84094e-06	0.000451641	5.83698	13.1257	5.93911	69.2972	56.7733	45.9274	AT5G55410	protein_coding	Bifunctional inhibitor/lipid-transfer protein/seed storage 2S albumin superfamily protein
AT5G55930	0.837207	0.00163399	0.0479126	238.865	237.509	271.576	448.722	516.101	371.914	OPT1,ATOPT1	protein_coding	oligopeptide transporter 1
AT5G56370	3.25292	1.93269e-36	2.32983e-33	135.726	94.4778	110.012	982.288	966.099	1297.18	AT5G56370	protein_coding	F-box/RNI-like/FBD-like domains-containing protein
AT5G56380	0.969982	6.00968e-09	7.19129e-07	734.449	604.781	560.967	1249.59	1219.86	1251.57	AT5G56380	protein_coding	F-box/RNI-like/FBD-like domains-containing protein
AT5G56810	5.34163	7.41918e-25	5.13786e-22	34.7841	3.64861	17.8374	733.551	960.482	608.529	AT5G56810	protein_coding	F-box/RNI-like/FBD-like domains-containing protein
AT5G56990	1.62643	3.86071e-07	3.33312e-05	76.8416	125.161	101.094	301.414	314.866	320.508	AT5G56990	protein_coding
AT5G57260	3.54619	1.16007e-05	0.000717831	0.043646	4.28624	0	23.4439	10.8421	20.6665	CYP71B10	protein_coding	cytochrome P450, family 71, subfamily B, polypeptide 10
AT5G59310	2.64606	5.64996e-08	5.81946e-06	428.374	418.273	353.822	2715.77	2814.43	1986.56	LTP4,AtLtpI-11	protein_coding	lipid transfer protein 4
AT5G60100	1.21967	0.00141306	0.0426249	23.0172	38.6016	23.7779	69.2656	41.9629	88.0738	PRR3,APRR3	protein_coding	pseudo-response regulator 3
AT5G60140	5.72614	1.83891e-12	3.93768e-10	2.26819	1.14646	1.98223	115.133	82.582	107.893	AT5G60140	protein_coding	AP2/B3-like transcriptional factor family protein
AT5G60250	0.992502	3.71104e-05	0.00206827	68.8728	123.979	90.1885	233.196	145.8	184.27	AT5G60250	protein_coding	zinc finger (C3HC4-type RING finger) family protein
AT5G60610	4.19482	5.81331e-31	5.56504e-28	25.3977	24.6255	56.53	649.668	616.927	697.686	AT5G60610	protein_coding	F-box/RNI-like superfamily protein
AT5G61070	1.21284	0.000238118	0.0102381	19.7393	51.6978	23.7731	86.8523	67.5243	66.5795	ATHDA18,HDA18	protein_coding	histone deacetylase of the RPD3/HDA1 superfamily 18
AT5G61100	8.43937	2.96803e-17	1.11039e-14	1.38778e-17	1.38778e-17	1.38778e-17	43.8872	67.2283	26.4173	AT5G61100	protein_coding
AT5G61120	6.11514	5.33095e-07	4.38161e-05	1.38778e-17	1.38778e-17	1.38778e-17	7.79145	12.7628	6.61897	AT5G61120	protein_coding
AT5G61160	2.47803	1.78118e-12	3.89086e-10	28.6173	27.7981	33.7043	194.155	173.483	136.435	ACT,AACT1	protein_coding	anthocyanin 5-aromatic acyltransferase 1
AT5G61890	4.50681	0.00120692	0.0377719	0.022465	2.14852	0	20.4898	26.6433	11.0819	ERF114	protein_coding	Integrase-type DNA-binding superfamily protein
AT5G62165	1.71044	3.01901e-11	5.25373e-09	113.319	141.98	147.685	479.958	512.883	327.289	AGL42,FYF	protein_coding	AGAMOUS-like 42
AT5G62490	2.14197	1.11473e-11	2.09915e-09	11.7065	31.8429	16.8413	66.2804	100.601	101.294	ATHVA22B,HVA22B	protein_coding	HVA22 homologue B
AT5G62730	2.56008	4.99994e-07	4.14907e-05	15.6092	2.40292	6.93302	52.6849	36.548	59.832	NPF4.7	protein_coding	Major facilitator superfamily protein
AT5G63140	0.871426	7.85407e-06	0.000510248	291.344	295.127	273.546	525.784	554.729	492.839	ATPAP29,PAP29	protein_coding	purple acid phosphatase 29
AT5G63650	0.641492	0.000411033	0.0158323	294.899	348.321	315.177	481.879	438.117	575.5	SRK2H,SNRK2-5,SNRK2.5	protein_coding	SNF1-related protein kinase 2.5
AT5G63690	1.33347	0.000160248	0.00740874	20.9435	46.4238	43.6195	105.377	78.2819	97.0088	AT5G63690	protein_coding	Nucleic acid-binding, OB-fold-like protein
AT5G63730	9.17848	6.19737e-24	3.95513e-21	1.38778e-17	1.38778e-17	1.38778e-17	76.0843	53.7161	100.074	ATARI14,ARI14	protein_coding	IBR domain-containing protein
AT5G63750	3.14594	1.59829e-23	1.00041e-20	29.3981	23.2413	9.88961	165.808	174.609	212.468	ATARI13,ARI13	protein_coding	RING/U-box superfamily protein
AT5G63760	0.945286	5.19804e-06	0.000356181	852.356	804.511	881.115	1505.15	1589.35	1793.32	ATARI15,ARI15	protein_coding	RING/U-box superfamily protein
AT5G64060	2.87173	1.71016e-30	1.54618e-27	42.4357	43.3833	63.4498	337.497	363.072	397.859	NAC103,anac103	protein_coding	NAC domain containing protein 103
AT5G64110	1.33178	3.14302e-08	3.38739e-06	247.033	333.863	312.209	702.331	671.579	875.295	PER70	protein_coding	Peroxidase superfamily protein
AT5G64210	4.14512	0.000206179	0.00903192	1.10449	0.00895994	0	12.7164	7.52951	5.54701	AOX2	protein_coding	alternative oxidase 2
AT5G65158	5.95174	0.000261343	0.0110758	1.38778e-17	1.38778e-17	1.38778e-17	5.83272	6.46909	11.8703	PLAT3	protein_coding	Lipase/lipooxygenase, PLAT/LH2 family protein
AT5G65800	1.03282	0.000750141	0.0259189	77.6601	82.0299	64.4129	116.029	209.664	133.117	ETO2,CIN5,ACS5,ATACS5	protein_coding	ACC synthase 5
AT5G66350	1.31585	1.09223e-05	0.00067843	89.0429	94.197	65.3989	173.599	189.621	255.997	SHI	protein_coding	Lateral root primordium (LRP) protein-related
AT5G66970	6.00644	0.00019818	0.0087641	1.38778e-17	1.38778e-17	1.38778e-17	6.81341	9.61319	8.7182	AT5G66970	protein_coding	P-loop containing nucleoside triphosphate hydrolases superfamily protein
AT5G66980	4.74943	7.55585e-08	7.61386e-06	2.19067	0.0176582	0	22.4313	36.1815	10.0522	AT5G66980	protein_coding	AP2/B3-like transcriptional factor family protein
AT5G67110	3.8731	0.00111664	0.035597	0.0223868	0.0175818	1.98735	3.84893	5.48394	26.7907	ALC	protein_coding	basic helix-loop-helix (bHLH) DNA-binding superfamily protein

## Sheet: icu11_gene_down
Supplemental Dataset 2-2. Down-regulated genes in the icu11 mutant relative to the wild type as determined by RNA-seq.
Gene id	logFC	PValue	FDR	col_rep1	col_rep2	col_rep3	icu11_rep1	icu11_rep2	icu11_rep3	Gene_Name	short_description
AT1G01140	-0.54668	0.00124427	0.0386805	3785.32	3727.11	3746.46	2546.01	2515.74	2645.93	SnRK3.12,CIPK9,PKS6	protein_coding	CBL-interacting protein kinase 9
AT1G01720	-0.507912	0.000870336	0.0291831	4639.96	4683.54	4483.86	3069.83	3483.83	3156.2	ANAC002,ATAF1,ANAC2	protein_coding	NAC (No Apical Meristem) domain transcriptional regulator superfamily protein
AT1G02810	-1.02786	1.26905e-05	0.000776412	1237.38	1270.43	1129.88	555.032	656.438	572.404	PME7	protein_coding	Plant invertase/pectin methylesterase inhibitor superfamily
AT1G04310	-0.965852	1.15038e-06	8.91491e-05	1022.68	1070.76	1123.94	611.655	521.605	513.556	ERS2	protein_coding	ethylene response sensor 2
AT1G04330	-2.1416	0.000269365	0.0113126	74.6512	113.162	142.745	29.2874	33.0703	12.2245	PH2	protein_coding
AT1G05310	-0.881458	0.00025794	0.0109744	491.387	507.111	554.046	244.815	262.439	335.62	PME8	protein_coding	Pectin lyase-like superfamily protein
AT1G05680	-0.781198	0.000488132	0.0181025	370.292	367.357	448.992	205.801	252.689	232.216	UGT74E2	protein_coding	Uridine diphosphate glycosyltransferase 74E2
AT1G05700	-1.84249	6.05658e-10	8.57085e-08	108.927	192.839	168.497	50.7519	42.8537	37.1652	AT1G05700	protein_coding	Leucine-rich repeat transmembrane protein kinase protein
AT1G07430	-0.839052	0.000469256	0.0175346	314.231	327.302	310.22	192.188	158.578	180.966	AtAIP1,AIP1,HON,HAI2	protein_coding	highly ABA-induced PP2C gene 2
AT1G08090	-1.53563	3.39667e-05	0.00192604	54.7713	48.8597	48.5618	15.5939	22.3976	14.2535	NRT2:1,NRT2;1AT,ATNRT2.1,NRT2,ATNRT2:1,LIN1,NRT2.1,ACH1	protein_coding	nitrate transporter 2:1
AT1G08430	-1.20429	4.13366e-14	1.0719e-11	1308.19	1274.9	1184.39	443.799	593.262	598.447	ATALMT1,ALMT1	protein_coding	aluminum-activated malate transporter 1
AT1G08550	-0.610391	5.85001e-06	0.000395033	2565.1	2635.26	2611.62	1698.31	1653.61	1765.03	AVDE1,NPQ1	protein_coding	non-photochemical quenching 1
AT1G08990	-0.812148	0.000182719	0.00816915	660.441	633.644	722.538	386.292	357.756	404.427	PGSIP5,GUX5	protein_coding	plant glycogenin-like starch initiation protein 5
AT1G09350	-1.64685	0.000636387	0.0225879	92.3301	76.5794	63.4188	25.3645	29.9065	18.657	GolS3,AtGolS3	protein_coding	galactinol synthase 3
AT1G09500	-2.09583	8.71589e-12	1.67861e-09	222.066	400.29	335.996	79.0239	70.72	74.1471	AT1G09500	protein_coding	NAD(P)-binding Rossmann-fold superfamily protein
AT1G09530	-0.772883	4.90942e-07	4.09722e-05	1855.59	2053.77	1864.31	1078.87	1229.42	1070.64	PIF3,PAP3,POC1	protein_coding	phytochrome interacting factor 3
AT1G10585	-1.45602	0.000318144	0.0128793	180.182	118.891	127.847	51.6983	56.7172	46.9476	BHLH167	protein_coding	basic helix-loop-helix (bHLH) DNA-binding superfamily protein
AT1G10790	-1.85069	0.000996322	0.0326898	34.1473	20.1734	33.7057	5.83275	8.56024	9.76275	AT1G10790	protein_coding
AT1G11450	-0.713136	0.0015705	0.0463852	363.436	347.419	452.959	243.876	211.059	255.051	UMAMIT27	protein_coding	nodulin MtN21 /EamA-like transporter family protein
AT1G12010	-0.751029	0.00101399	0.033123	404.626	502.527	448.979	278.996	242.112	284.502	AT1G12010	protein_coding	2-oxoglutarate (2OG) and Fe(II)-dependent oxygenase superfamily protein
AT1G12110	-0.537728	0.00102843	0.0335288	13490.3	13430.4	13231.5	9467.07	9572.34	8619.31	AtNPF6.3,ATNRT1,CHL1-1,B-1,NPF6.3,NRT1.1,NRT1,CHL1	protein_coding	nitrate transporter 1.1
AT1G13260	-0.548385	0.000247029	0.0105765	1005.6	1006.5	1317.22	808.69	745.416	722.863	RAV1,EDF4,AtRAV1	protein_coding	related to ABI3/VP1 1
AT1G13520	-1.26436	0.000789034	0.0269764	143.848	110.009	138.762	52.6683	31.2675	79.2668	AT1G13520	protein_coding	Protein of unknown function (DUF1262)
AT1G13650	-1.14152	1.70521e-08	1.92046e-06	4298.27	3871.4	4042.81	1796.83	1923.44	1815.23	AT1G13650	protein_coding
AT1G14730	-0.957972	0.00108628	0.0350203	861.446	823.324	794.88	442.878	402.729	430.632	CYB561C	protein_coding	Cytochrome b561/ferric reductase transmembrane protein family
AT1G14880	-1.26183	3.73202e-12	7.73693e-10	2268.05	2390.03	2358.88	996.948	888.976	1040.01	PCR1,AtPCR1	protein_coding	PLANT CADMIUM RESISTANCE 1
AT1G17170	-0.592149	0.000158328	0.00733039	926.594	954.186	825.601	587.235	625.422	582.207	ATGSTU24,GST,GSTU24	protein_coding	glutathione S-transferase TAU 24
AT1G17420	-1.03071	2.4457e-08	2.6984e-06	539.269	551.42	488.619	252.644	235.677	284.462	LOX3,ATLOX3	protein_coding	lipoxygenase 3
AT1G18140	-1.11261	0.000854225	0.0287819	109.654	87.8217	119.936	40.9403	56.6835	49.0645	ATLAC1,LAC1	protein_coding	laccase 1
AT1G18400	-1.56573	2.52149e-14	6.72699e-12	398.712	339.662	412.315	138.532	112.539	137.326	BEE1	protein_coding	BR enhanced expression 1
AT1G18880	-1.09941	3.85113e-05	0.00212812	1336.74	1250.53	1227.01	546.25	625.416	608.325	NPF2.9,AtNPF2.9,NRT1.9	protein_coding	Major facilitator superfamily protein
AT1G18970	-1.81473	2.04809e-07	1.86726e-05	62.9077	74.2448	61.4442	21.4767	21.3756	13.2105	GLP4	protein_coding	germin-like protein 4
AT1G19230	-0.661492	0.000272672	0.0114307	836.355	835.515	810.74	555.063	541.893	472.157	RBOHE	protein_coding	Riboflavin synthase-like superfamily protein
AT1G19250	-1.55099	4.88973e-10	7.01106e-08	701.454	704.517	569.886	245.842	212.096	215.903	FMO1	protein_coding	flavin-dependent monooxygenase 1
AT1G19500	-6.37543	0.00171433	0.0495983	17.941	4.63122	9.90797	1.38778e-17	1.38778e-17	1.38778e-17	AT1G19500	protein_coding
AT1G19640	-1.26939	0.000364097	0.0144546	141.778	154.228	160.566	81.9982	58.9453	48.1349	JMT	protein_coding	jasmonic acid carboxyl methyltransferase
AT1G19900	-0.747967	0.00106142	0.0343753	325.785	367.27	397.45	199.955	220.614	228.904	AT1G19900	protein_coding	glyoxal oxidase-related protein
AT1G20030	-0.650998	0.00162276	0.0476262	261.516	239.666	209.117	147.291	153.144	151.543	AT1G20030	protein_coding	Pathogenesis-related thaumatin superfamily protein
AT1G21670	-0.557782	0.000711917	0.0248088	1502.52	1599.98	1517.41	1031.08	1096.65	1010.67	AT1G21670	protein_coding
AT1G22440	-0.618476	7.11082e-05	0.00364477	1603	1460.3	1651.22	994.009	1021.72	1055.31	AT1G22440	protein_coding	Zinc-binding alcohol dehydrogenase family protein
AT1G23130	-0.534562	0.000414016	0.015893	12107.9	13451.4	13035.3	9246.62	8129.82	9267.89	AT1G23130	protein_coding	Polyketide cyclase/dehydrase and lipid transport superfamily protein
AT1G25400	-0.781335	0.000448304	0.0169078	119.015	121.075	175.451	79.9858	79.2682	82.8442	AT1G25400	protein_coding
AT1G26390	-0.824054	0.00013555	0.00639437	701.568	721.223	711.629	352.118	487.146	366.397	AtBBE4	protein_coding	FAD-binding Berberine family protein
AT1G27030	-1.23554	6.4841e-12	1.30274e-09	1062.56	1074.04	966.342	443.846	475.459	398.018	AT1G27030	protein_coding
AT1G28610	-0.665279	0.000415852	0.015905	1015.72	960.94	992.118	632.115	665.033	574.622	AT1G28610	protein_coding	GDSL-like Lipase/Acylhydrolase superfamily protein
AT1G29020	-1.56461	2.22816e-07	2.02012e-05	215.916	219.657	193.263	51.6484	79.1893	81.6605	AT1G29020	protein_coding	Calcium-binding EF-hand family protein
AT1G29025	-0.852284	0.000283658	0.0117611	482.975	362.918	326.066	221.438	186.445	240.847	AT1G29025	protein_coding	Calcium-binding EF-hand family protein
AT1G29720	-0.689107	0.00146078	0.0436999	839.682	717.993	775.06	526.782	519.373	400.264	RFK1	protein_coding	Leucine-rich repeat transmembrane protein kinase
AT1G30190	-1.77158	0.00110336	0.0352773	53.6765	56.5252	45.5833	7.75602	22.3393	15.2652	AT1G30190	protein_coding
AT1G30700	-0.648952	0.000242616	0.010404	574.792	654.571	583.77	446.809	368.451	340.256	AtBBE8	protein_coding	FAD-binding Berberine family protein
AT1G32100	-0.66154	4.14497e-06	0.00029013	1789.28	1917.29	1690.86	1207.66	1129.89	1073.92	ATPRR1,PRR1	protein_coding	pinoresinol reductase 1
AT1G33840	-5.26265	0.00117034	0.0369469	2.41915	4.46977	7.93941	1.38778e-17	1.38778e-17	1.38778e-17	AT1G33840	protein_coding	Protein of unknown function (DUF567)
AT1G34060	-1.30805	8.72887e-11	1.40647e-08	1056.88	973.199	1135.84	419.452	426.253	432.809	TAR4	protein_coding	Pyridoxal phosphate (PLP)-dependent transferases superfamily protein
AT1G43670	-0.551985	0.000543805	0.0197542	8680.17	8847.86	9933.08	6098.72	5942.87	6689.5	AtcFBP,cyfbp,FINS1,FBP	protein_coding	Inositol monophosphatase family protein
AT1G45201	-0.82161	3.13362e-09	3.87806e-07	22850.2	22549	22161.6	12366.2	13574.5	12285.7	TLL1,ATTLL1	protein_coding	triacylglycerol lipase-like 1
AT1G47510	-2.08684	1.376e-08	1.56595e-06	308.41	295.135	262.64	87.851	67.4809	48.1715	5PTASE11,AT5PTASE11	protein_coding	inositol polyphosphate 5-phosphatase 11
AT1G49660	-0.638143	0.000331939	0.0133712	2437.08	2317.96	2429.25	1599.8	1610.72	1405.37	AtCXE5,CXE5	protein_coding	carboxyesterase 5
AT1G49860	-1.22357	1.54004e-05	0.000926531	1046.73	1255.96	1153.67	490.665	525.807	463.403	GSTF14,ATGSTF14	protein_coding	glutathione S-transferase (class phi) 14
AT1G49960	-0.754665	0.00013822	0.00649176	408.916	321.933	389.516	199.95	255.861	208.288	NAT4	protein_coding	Xanthine/uracil permease family protein
AT1G51260	-2.54487	0.000960971	0.0316897	9.29605	13.3098	15.8657	1.9474	2.14636	2.1846	LPAT3	protein_coding	lysophosphatidyl acyltransferase 3
AT1G51270	-0.770836	0.00138152	0.0418675	421.619	379.593	463.856	235.078	208.947	297.456	AT1G51270	protein_coding	structural molecules;transmembrane receptors;structural molecules
AT1G51340	-0.588348	0.00140142	0.0423522	696.936	659.131	675.948	474.096	460.509	416.536	DTX42	protein_coding	MATE efflux family protein
AT1G51830	-0.886251	2.67375e-08	2.92031e-06	2119.53	2255.77	2237.97	1231.07	1193.07	1153.49	AT1G51830	protein_coding	Leucine-rich repeat protein kinase family protein
AT1G51890	-1.0217	0.000161358	0.00742335	516.582	652.282	540.159	307.298	249.616	284.541	AT1G51890	protein_coding	Leucine-rich repeat protein kinase family protein
AT1G52050	-0.771933	0.000790509	0.0269984	140.837	222.805	184.35	98.5052	114.556	107.932	JAL8	protein_coding	Mannose-binding lectin superfamily protein
AT1G52060	-1.3166	9.21645e-13	2.05464e-10	479.825	419.523	476.735	189.248	191.683	171.229	JAL9	protein_coding	Mannose-binding lectin superfamily protein
AT1G52070	-1.01982	2.74338e-10	4.05727e-08	1551.68	1662.14	1651.22	825.265	754.012	819.827	JAL10	protein_coding	Mannose-binding lectin superfamily protein
AT1G52870	-0.740251	8.58808e-07	6.76816e-05	11775.3	11212.4	11944.1	6742.53	6764.29	7404.69	AT1G52870	protein_coding	Peroxisomal membrane 22 kDa (Mpv17/PMP22) family protein
AT1G52880	-1.11863	0.000122828	0.00584474	626.076	692.216	481.67	271.178	346.82	210.616	NARS2,ATNAM,ANAC018,NAM	protein_coding	NAC (No Apical Meristem) domain transcriptional regulator superfamily protein
AT1G52890	-0.942487	0.00139118	0.0420819	118.912	145.216	114.963	80.0312	60.0275	56.7917	NAC019,ANAC19,ANAC019	protein_coding	NAC domain containing protein 19
AT1G54450	-1.16992	1.69795e-05	0.00101697	259.344	241.946	259.677	81.8832	94.3491	162.084	B''DELTA	protein_coding	Calcium-binding EF-hand family protein
AT1G55320	-0.724085	0.000133025	0.00630232	933.549	978.656	1009.96	600.901	586.903	581.105	AAE18	protein_coding	acyl-activating enzyme 18
AT1G55430	-1.11745	0.000614768	0.0219402	114.169	98.8225	104.066	50.7308	45.0243	50.1374	AT1G55430	protein_coding	Cysteine/Histidine-rich C1 domain family protein
AT1G57770	-0.760272	5.41677e-07	4.44093e-05	3592.21	3786.93	3193.4	2119.73	2098.04	2023.47	AT1G57770	protein_coding	FAD/NAD(P)-binding oxidoreductase family protein
AT1G58290	-0.90006	4.13148e-06	0.000289809	41666	42084.3	42582.8	22218.6	22004.2	23474.5	HEMA1,AtHEMA1,GluTR	protein_coding	Glutamyl-tRNA reductase family protein
AT1G58340	-1.2706	0.000691631	0.0241796	237.646	234.132	230.931	98.5251	86.8169	105.689	BCD1,ABS4,ZF14,ZRZ	protein_coding	MATE efflux family protein
AT1G60110	-1.27461	5.00979e-07	4.14907e-05	163.411	149.893	181.384	56.544	68.5449	79.4719	AT1G60110	protein_coding	Mannose-binding lectin superfamily protein
AT1G60950	-0.515274	0.000536186	0.019521	92834.7	93959.5	96187.9	64301	67079.3	66611.1	ATFD2,FD2,FED	protein_coding	2Fe-2S ferredoxin-like superfamily protein
AT1G62380	-0.666401	1.09357e-07	1.07115e-05	32219.3	31460	32790.5	19947.7	20169.6	20666.1	ACO2,ATACO2	protein_coding	ACC oxidase 2
AT1G62540	-0.513456	0.00127504	0.0394112	3880.22	3974.55	4217.25	2750.86	2782.4	2923.93	FMO	protein_coding	flavin-monooxygenase glucosinolate S-oxygenase 2
AT1G62570	-0.573324	3.63267e-05	0.00203855	4250.23	3571.85	3867.38	2587.95	2608.9	2659.03	FMO	protein_coding	flavin-monooxygenase glucosinolate S-oxygenase 4
AT1G62990	-0.582194	0.000529372	0.0193378	595.096	492.731	487.628	327.745	332.044	392.379	IRX11,KNAT7	protein_coding	KNOTTED-like homeobox of Arabidopsis thaliana 7
AT1G63580	-1.89962	0.00100866	0.0329949	13.8512	10.1857	27.7777	1.92695	8.45168	3.31904	CRRSP6	protein_coding	Receptor-like protein kinase-related family protein
AT1G64590	-0.897506	0.000313455	0.0128009	370.243	409.365	363.739	207.78	237.651	168.046	AT1G64590	protein_coding	NAD(P)-binding Rossmann-fold superfamily protein
AT1G64900	-0.701595	6.40832e-06	0.000427414	3438.01	3565.07	3427.32	2124.6	2254.36	2034.39	CYP89A2,CYP89	protein_coding	cytochrome P450, family 89, subfamily A, polypeptide 2
AT1G65560	-0.655154	0.00122452	0.0381863	472.005	533.676	535.212	277.976	301.002	399.912	AT1G65560	protein_coding	Zinc-binding dehydrogenase family protein
AT1G65800	-0.65435	1.05057e-05	0.000653802	2033.77	2031.65	1991.17	1270.08	1237.01	1340.93	ARK2,AtARK2,RK2	protein_coding	receptor kinase 2
AT1G68320	-4.04347	6.76603e-09	8.03726e-07	14.0368	38.4955	22.7906	0	1.08604	3.19746	AtMYB62,BW62B,BW62C,MYB62	protein_coding	myb domain protein 62
AT1G68650	-0.677813	0.000639118	0.0226589	353.291	478.097	439.072	298.527	225.009	270.362	AT1G68650	protein_coding	Uncharacterized protein family (UPF0016)
AT1G68840	-0.761182	6.47815e-06	0.000429431	4855.79	4165.46	4352.04	2490.39	2538.24	2861.74	TEM2,EDF2,RAP2.8,RAV2,AtRAV2	protein_coding	related to ABI3/VP1 2
AT1G68850	-0.631414	0.00137424	0.0417246	382.967	487.017	469.798	289.718	334.038	241.083	PER11	protein_coding	Peroxidase superfamily protein
AT1G69490	-0.990513	5.0954e-05	0.00270106	1757.42	1961.74	2109.13	952.064	1076.26	904.954	NAP,ATNAP,ANAC029	protein_coding	NAC-like, activated by AP3/PI
AT1G69830	-0.600684	2.47359e-05	0.00143002	2567.47	2756.22	2991.23	1744.15	1804.61	1935.09	ATAMY3,AMY3	protein_coding	alpha-amylase-like 3
AT1G70260	-0.716412	0.000847879	0.0286182	999.792	1021.94	1050.6	659.439	608.336	601.837	UMAMIT36,RTP1	protein_coding	nodulin MtN21 /EamA-like transporter family protein
AT1G70580	-0.604928	0.000165558	0.00752594	8590.9	7839.26	8115.35	5339.79	5450.18	5348.61	GGT2,AOAT2	protein_coding	alanine-2-oxoglutarate aminotransferase 2
AT1G70820	-1.04832	6.89256e-10	9.54634e-08	1443.09	1455.78	1475.79	652.578	738.943	723.886	AT1G70820	protein_coding	phosphoglucomutase, putative / glucose phosphomutase, putative
AT1G71030	-1.28712	0.00154394	0.0457254	3350	3545.04	3016.98	1484.71	1554.95	1021.75	ATMYBL2,MYBL2	protein_coding	MYB-like 2
AT1G71740	-0.855249	0.000290046	0.0120107	267.154	203.184	222.009	109.222	124.255	149.227	AT1G71740	protein_coding
AT1G71890	-1.56511	4.11666e-05	0.00225951	130.162	91.2175	139.761	42.9289	43.8766	34.9772	SUC5,ATSUC5	protein_coding	Major facilitator superfamily protein
AT1G73260	-0.548828	0.000205146	0.00899879	1829.32	1896.29	1992.17	1245.68	1344.05	1319.16	ATKTI1,KTI1	protein_coding	kunitz trypsin inhibitor 1
AT1G73290	-1.60182	5.75287e-05	0.00300553	46.7836	44.3783	39.6388	13.6503	13.9355	15.2448	scpl5	protein_coding	serine carboxypeptidase-like 5
AT1G73750	-0.700512	9.48706e-06	0.000600749	1560.63	1402.55	1343.96	875.005	969.166	805.756	AT1G73750	protein_coding	Uncharacterised conserved protein UCP031088, alpha/beta hydrolase
AT1G73830	-1.42763	6.70344e-10	9.3641e-08	1560.51	1116.43	1333.07	449.673	494.798	546.115	BEE3	protein_coding	BR enhanced expression 3
AT1G74000	-1.43178	8.13836e-06	0.000527664	136.037	125.509	166.522	66.3793	50.3661	41.5718	SS3	protein_coding	strictosidine synthase 3
AT1G74010	-1.45508	1.0959e-07	1.07115e-05	219.348	235.135	186.321	93.6866	70.7416	68.7743	AT1G74010	protein_coding	Calcium-dependent phosphotriesterase superfamily protein
AT1G74460	-1.04438	3.58884e-08	3.8551e-06	1532.25	1544.58	1698.8	667.196	832.096	816.526	AT1G74460	protein_coding	GDSL-like Lipase/Acylhydrolase superfamily protein
AT1G75280	-0.647723	8.47569e-05	0.00422608	6850.83	6774.02	6725.79	4435.53	4255	4298.73	AT1G75280	protein_coding	NmrA-like negative transcriptional regulator family protein
AT1G75490	-1.32982	1.63147e-07	1.50428e-05	308.511	321.747	299.317	159.068	86.9282	123.202	DREB2D	protein_coding	Integrase-type DNA-binding superfamily protein
AT1G76240	-0.9525	2.34297e-05	0.00136177	597.361	556.943	408.325	270.208	284.844	251.902	AT1G76240	protein_coding	Arabidopsis protein of unknown function (DUF241)
AT1G76680	-0.598339	0.000312346	0.0127716	2276.08	2471.02	2473.86	1554.91	1594.68	1620.05	OPR1,ATOPR1	protein_coding	12-oxophytodienoate reductase 1
AT1G76690	-0.565752	0.00104357	0.033966	821.477	792.261	782.988	520.898	453.138	645.234	ATOPR2,OPR2	protein_coding	12-oxophytodienoate reductase 2
AT1G78340	-0.732929	0.000364163	0.0144546	331.371	276.475	396.467	196.064	202.417	206.039	ATGSTU22,GSTU22	protein_coding	glutathione S-transferase TAU 22
AT1G78600	-0.602749	0.00143077	0.0429745	861.372	669.25	834.534	577.512	459.533	520.039	LZF1,DBB3,BBX22,STH3	protein_coding	light-regulated zinc finger protein 1
AT1G78970	-0.736021	9.43796e-06	0.000599974	1152.81	1180.53	997.064	595.017	707.875	696.614	LUP1,ATLUP1	protein_coding	lupeol synthase 1
AT1G78990	-1.10014	3.8752e-06	0.000273601	539.256	494.939	531.245	229.223	277.292	223.571	AT1G78990	protein_coding	HXXXD-type acyl-transferase family protein
AT1G79600	-0.582581	8.23607e-06	0.00053188	13328	13222.9	12341.5	8551.09	8726.29	8693.38	ABC1K3	protein_coding	Protein kinase superfamily protein
AT2G01520	-0.577281	8.07548e-05	0.00406874	3556.87	3846.88	3597.79	2438.71	2281.23	2653.52	ZCE1,MLP328	protein_coding	MLP-like protein 328
AT2G02250	-1.90725	3.85296e-06	0.000272622	114.06	76.7611	102.089	31.243	26.7678	19.7482	PP2-B2,AtPP2-B2	protein_coding	phloem protein 2-B2
AT2G03200	-0.824419	5.49851e-06	0.000373623	589.592	570.382	628.379	290.66	351.255	368.417	AT2G03200	protein_coding	Eukaryotic aspartyl protease family protein
AT2G04090	-0.875217	0.000167793	0.00759572	211.427	250.617	192.268	119.985	135.928	100.426	DTX5	protein_coding	MATE efflux family protein
AT2G05910	-1.1715	4.42865e-05	0.0023984	123.498	159.588	115.951	65.3762	52.5412	58.8801	AT2G05910	protein_coding	Protein of unknown function (DUF567)
AT2G06305	-6.6903	1.00027e-05	0.000626094	20.2692	13.327	6.92176	1.38778e-17	1.38778e-17	1.38778e-17	AT2G06305	long_noncoding_rna
AT2G13810	-1.76122	3.84413e-09	4.6686e-07	360.979	332.908	328.059	101.45	112.384	87.3227	EDTS5,AtALD1,ALD1	protein_coding	AGD2-like defense response protein 1
AT2G14060	-5.44718	3.29862e-06	0.000235964	27.1919	18.9165	15.8473	0.980977	0.00576147	0.00722724	AT2G14060	protein_coding	S-adenosyl-L-methionine-dependent methyltransferases superfamily protein
AT2G14095	-1.65051	1.21973e-07	1.17455e-05	75.5883	94.2622	95.1532	33.1918	26.7989	24.0657	AT2G14095	protein_coding
AT2G14610	-1.00527	3.40397e-09	4.18084e-07	2729.72	3048.01	3142.87	1466.15	1487.58	1490.33	PR,ATPR1,AtCAPE9,PR1	protein_coding	pathogenesis-related gene 1
AT2G15490	-1.10299	5.28933e-05	0.00278122	330.087	226.617	350.872	129.72	147.768	144.982	UGT73B4	protein_coding	UDP-glycosyltransferase 73B4
AT2G16760	-0.863568	0.000149633	0.00696744	419.46	566.75	398.421	234.096	228.19	298.57	AT2G16760	protein_coding	Calcium-dependent phosphotriesterase superfamily protein
AT2G17055	-3.8682	0.000165058	0.00751372	16.0434	24.1945	10.888	0.972628	0.0167835	2.14017	AT2G17055	protein_coding	Toll-Interleukin-Resistance (TIR) domain family protein
AT2G17500	-0.777629	0.000268571	0.0112939	2615.23	2265.85	2391.59	1436.89	1579.61	1225.53	PILS5	protein_coding	Auxin efflux carrier family protein
AT2G17880	-0.739804	5.14944e-06	0.000353595	955.249	1029.66	986.17	633.104	561.233	584.376	DJC24	protein_coding	Chaperone DnaJ-domain superfamily protein
AT2G18360	-1.15404	1.31318e-08	1.50497e-06	527.655	440.553	403.378	185.318	231.25	199.541	AT2G18360	protein_coding	alpha/beta-Hydrolases superfamily protein
AT2G18370	-0.64546	9.04766e-06	0.000577418	1417.84	1293.81	1281.52	863.305	900.652	788.299	LTP8	protein_coding	Bifunctional inhibitor/lipid-transfer protein/seed storage 2S albumin superfamily protein
AT2G18500	-1.4164	0.000354197	0.0141453	73.2088	80.9766	80.2825	29.2628	31.0372	27.2977	ATOFP7,OFP7	protein_coding	ovate family protein 7
AT2G18800	-1.1235	0.00029081	0.0120271	229.359	166.556	165.508	125.937	56.9519	74.2408	ATXTH21,XTH21	protein_coding	xyloglucan endotransglucosylase/hydrolase 21
AT2G21100	-0.732982	0.000379525	0.0149368	385.182	405.053	479.717	245.812	269.851	248.597	DIR23	protein_coding	Disease resistance-responsive (dirigent-like protein) family protein
AT2G22540	-0.79218	2.27643e-08	2.52017e-06	4441.18	4470.52	4534.41	2506.01	2567.13	2691.71	AGL22,SVP,FAQ1	protein_coding	K-box region and MADS-box transcription factor family protein
AT2G22590	-3.04601	0.00028334	0.0117611	68.3172	55.4917	43.5949	4.86006	8.52199	6.55133	UGT91A1	protein_coding	UDP-Glycosyltransferase superfamily protein
AT2G22620	-0.775444	0.000368281	0.0146002	412.365	444.77	288.397	210.69	229.175	228.93	AT2G22620	protein_coding	Rhamnogalacturonate lyase family protein
AT2G22800	-0.808243	0.000135049	0.00638892	450.124	443.813	402.391	257.536	283.71	198.588	HAT9	protein_coding	Homeobox-leucine zipper protein family
AT2G22930	-1.15799	0.00156834	0.0463635	76.8404	131.751	94.1513	57.6011	52.4021	25.3336	UGT79B8	protein_coding	UDP-Glycosyltransferase superfamily protein
AT2G22970	-0.812144	0.000153436	0.00712416	1189.47	1313.68	1184.39	666.242	715.4	718.436	SCPL11	protein_coding	serine carboxypeptidase-like 11
AT2G22980	-1.96013	6.15816e-16	1.90891e-13	1706.83	1316.12	1544.18	368.717	408.017	396.833	SCPL13	protein_coding	serine carboxypeptidase-like 13
AT2G23540	-0.842096	1.35505e-06	0.000103558	1708.12	1588.99	1728.53	915.972	891.089	996.403	AT2G23540	protein_coding	GDSL-like Lipase/Acylhydrolase superfamily protein
AT2G23590	-3.21609	0.000233304	0.0100711	79.4574	47.8103	34.6669	0	8.49012	8.61839	ATMES8,MES8	protein_coding	methyl esterase 8
AT2G23600	-0.735415	3.92432e-08	4.14703e-06	4063.03	4167.61	4351.05	2399.68	2480.39	2677.52	ATMES2,MES2,ACL,ATME8,ME8	protein_coding	acetone-cyanohydrin lyase
AT2G23610	-1.46876	2.13546e-18	8.58085e-16	1764.13	1758.7	1751.32	622.352	549.509	733.579	MES3,ATMES3	protein_coding	methyl esterase 3
AT2G23840	-0.825759	1.48284e-07	1.3949e-05	1938.98	1995.03	2011.99	1076.92	1068.87	1208.98	AT2G23840	protein_coding	HNH endonuclease
AT2G23910	-2.05573	2.23015e-06	0.000163484	118.963	138.659	138.761	18.4743	31.0714	45.5355	AT2G23910	protein_coding	NAD(P)-binding Rossmann-fold superfamily protein
AT2G24710	-2.89793	0.000223719	0.0097088	23.7135	11.2526	14.8621	0	0.0322125	6.35199	GLR2.3,ATGLR2.3	protein_coding	glutamate receptor 2.3
AT2G25940	-0.921527	0.0011775	0.037065	407.552	273.136	299.313	120.894	188.435	208.061	ALPHA-VPE,AEP1,ALPHAVPE	protein_coding	alpha-vacuolar processing enzyme
AT2G26290	-0.720277	0.000408833	0.0157662	348.2	263.071	253.718	177.539	166.039	180.954	ARSK1	protein_coding	root-specific kinase 1
AT2G26750	-1.91522	5.41503e-08	5.59519e-06	70.9614	86.4658	78.2981	28.3358	10.869	22.8547	AT2G26750	protein_coding	alpha/beta-Hydrolases superfamily protein
AT2G27420	-0.785264	6.34535e-06	0.000424083	2938.58	2673.02	2556.11	1596.87	1704.94	1436.99	AT2G27420	protein_coding	Cysteine proteinases superfamily protein
AT2G27550	-0.804413	1.20588e-05	0.000743354	884.315	798.984	891.026	407.71	439.178	627.713	ATC	protein_coding	centroradialis
AT2G27880	-5.80078	0.000579143	0.0208748	1.37035	4.55011	15.8881	1.38778e-17	1.38778e-17	1.38778e-17	AtAGO5,AGO5	protein_coding	Argonaute family protein
AT2G28210	-1.64624	0.00108427	0.0350106	367.795	316.308	330.043	86.776	95.3918	141.481	ACA2,ATACA2	protein_coding	alpha carbonic anhydrase 2
AT2G28270	-1.52352	0.000545342	0.019788	40.0581	37.8168	49.5661	10.7014	12.8931	20.5605	AT2G28270	protein_coding	Cysteine/Histidine-rich C1 domain family protein
AT2G28580	-1.94783	0.000371031	0.0146735	69.6595	74.2529	56.4831	24.4354	8.7174	18.5114	AT2G28580	protein_coding	Plant protein of unknown function (DUF247)
AT2G28700	-3.39521	0.000380018	0.0149382	35.4747	48.6005	27.7366	5.87791	2.18209	2.22985	AGL46	protein_coding	AGAMOUS-like 46
AT2G29090	-1.88153	5.84549e-06	0.000395033	582.749	714.353	486.627	191.236	168.121	124.472	CYP707A2	protein_coding	cytochrome P450, family 707, subfamily A, polypeptide 2
AT2G29110	-1.84888	0.000146214	0.00684744	45.525	44.2715	24.7582	7.78114	5.46309	18.2909	GLR2.8,ATGLR2.8	protein_coding	glutamate receptor 2.8
AT2G29120	-2.40056	5.32383e-29	4.22635e-26	722.048	730.051	618.454	152.211	99.7486	139.499	GLR2.7,ATGLR2.7	protein_coding	glutamate receptor 2.7
AT2G29290	-0.777457	7.30203e-05	0.00373103	6649.77	6778.44	6763.45	3938.03	3967.95	3873.56	AT2G29290	protein_coding	NAD(P)-binding Rossmann-fold superfamily protein
AT2G29300	-0.652244	0.000381712	0.0149867	1754.81	1423.7	1492.63	1009.63	984.235	977.943	AT2G29300	protein_coding	NAD(P)-binding Rossmann-fold superfamily protein
AT2G29310	-0.64372	0.000354119	0.0141453	2791.36	2969.23	2953.56	1813.42	1837.8	1926.38	AT2G29310	protein_coding	NAD(P)-binding Rossmann-fold superfamily protein
AT2G29320	-1.09339	8.9811e-11	1.43293e-08	1470.53	1426.99	1614.55	725.765	681.169	707.554	AT2G29320	protein_coding	NAD(P)-binding Rossmann-fold superfamily protein
AT2G29470	-2.32953	3.46703e-05	0.00195911	42.3365	35.663	55.5183	5.82782	11.7102	8.72918	GST21,GSTU3,ATGSTU3	protein_coding	glutathione S-transferase tau 3
AT2G29490	-0.656039	6.72954e-05	0.00346572	550.762	579.182	561.968	324.812	345.953	403.274	GST19,GSTU1,ATGSTU1	protein_coding	glutathione S-transferase TAU 1
AT2G29670	-0.549762	0.000163266	0.00745503	3223.16	3137.92	3124.03	2070.94	2441.73	1966.84	AT2G29670	protein_coding	Tetratricopeptide repeat (TPR)-like superfamily protein
AT2G29750	-0.615125	0.000471564	0.0175612	1434.99	1396.94	1223.04	914.035	891.049	841.696	UGT71C1	protein_coding	UDP-glucosyl transferase 71C1
AT2G30210	-1.10918	2.42959e-05	0.00140709	2724.95	2696.24	2301.39	1207.65	1299.03	1072.87	LAC3	protein_coding	laccase 3
AT2G32160	-1.70173	1.46141e-07	1.38273e-05	759.74	702.403	699.733	232.174	223.832	208.289	AT2G32160	protein_coding	S-adenosyl-L-methionine-dependent methyltransferases superfamily protein
AT2G32540	-0.580807	9.8721e-06	0.000620061	6348.16	6629.76	6748.59	4457.96	4403.85	4327.09	ATCSLB04,CSLB04,ATCSLB4	protein_coding	cellulose synthase-like B4
AT2G32550	-2.90308	2.17514e-11	3.86866e-09	180.709	165.539	277.544	44.9672	27.8504	10.0979	AT2G32550	protein_coding	Cell differentiation, Rcd1-like protein
AT2G32560	-0.846047	8.29247e-06	0.000532827	2882.62	2746.22	2546.2	1695.42	1604.28	1247.37	AT2G32560	protein_coding	F-box family protein
AT2G33760	-1.14206	0.00137695	0.041768	87.4828	45.7003	49.5434	27.3105	19.3981	35.8186	PCMP-H6	protein_coding	Pentatricopeptide repeat (PPR) superfamily protein
AT2G35770	-1.14666	5.21171e-09	6.28262e-07	517.673	523.781	603.605	229.219	277.306	236.622	scpl28	protein_coding	serine carboxypeptidase-like 28
AT2G36750	-2.37227	2.88136e-11	5.04207e-09	99.1919	77.7434	74.3257	11.6753	20.2684	16.3535	UGT73C1	protein_coding	UDP-glucosyl transferase 73C1
AT2G36885	-1.02606	2.55387e-07	2.26495e-05	713.996	581.557	681.898	320.93	358.706	291.181	AT2G36885	protein_coding
AT2G36895	-0.539823	0.000240554	0.0103292	3177.47	3175.62	3040.77	2331.43	2209.4	1919.98	AT2G36895	protein_coding
AT2G37040	-0.634325	1.58764e-06	0.000119617	23071.9	24657.1	22754.3	14962	14821.2	15624.9	PAL1,ATPAL1	protein_coding	PHE ammonia lyase 1
AT2G37460	-0.765637	0.000211759	0.00925597	738.06	762.216	639.267	443.857	380.266	433.882	UMAMIT12	protein_coding	nodulin MtN21 /EamA-like transporter family protein
AT2G38110	-0.67361	4.59164e-05	0.00247819	1158.55	1169.48	1088.25	680.874	796.726	664.011	ATGPAT6,GPAT6	protein_coding	glycerol-3-phosphate acyltransferase 6
AT2G39430	-1.24834	0.000225669	0.00976739	1263.58	1271.5	997.06	596.069	512.977	377.426	DIR9	protein_coding	Disease resistance-responsive (dirigent-like protein) family protein
AT2G39980	-1.03247	0.000898523	0.029842	1397.22	1280.46	1131.86	597.961	568.751	695.454	AT2G39980	protein_coding	HXXXD-type acyl-transferase family protein
AT2G40000	-0.735278	4.20949e-07	3.58666e-05	5944.66	5534.6	4986.35	3256.16	3136.92	3497.36	ATHSPRO2,HSPRO2	protein_coding	ortholog of sugar beet HS1 PRO-1 2
AT2G40100	-1.29618	1.03451e-08	1.21119e-06	1879.51	1806.43	1843.5	634.025	732.569	885.095	LHCB4.3	protein_coding	light harvesting complex photosystem II
AT2G41040	-0.54479	0.000511248	0.01876	2184.6	2138.2	2226.07	1438.83	1574.3	1476.17	AT2G41040	protein_coding	S-adenosyl-L-methionine-dependent methyltransferases superfamily protein
AT2G41380	-0.920925	0.000903871	0.029989	1251.09	1269.33	1143.75	524.764	735.662	674.809	AT2G41380	protein_coding	S-adenosyl-L-methionine-dependent methyltransferases superfamily protein
AT2G41660	-1.03681	2.477e-07	2.20277e-05	1455.62	1374.83	1468.85	668.194	718.608	708.634	MIZ1	protein_coding	Protein of unknown function, DUF617
AT2G43570	-0.967355	0.00021919	0.00955045	1399.79	1643.22	1571.93	738.424	875.979	745.762	CHI	protein_coding	chitinase, putative
AT2G43870	-1.21909	0.000303284	0.0124953	372.257	296.345	291.383	146.335	139.224	126.536	AT2G43870	protein_coding	Pectin lyase-like superfamily protein
AT2G44240	-3.55211	0.000435507	0.0164633	32.1449	29.0219	52.5529	3.90831	5.29109	0.0578664	AT2G44240	protein_coding	Protein of Unknown Function (DUF239)
AT2G45660	-0.981339	3.79104e-06	0.000268825	2656.49	2610.88	2740.47	1478.86	1304.48	1272.34	ATSOC1,SOC1,AGL20	protein_coding	AGAMOUS-like 20
AT2G45900	-0.81948	0.000464381	0.0173932	291.288	274.082	261.653	133.608	157.434	177.597	TRM13	protein_coding	Phosphatidylinositol N-acetyglucosaminlytransferase subunit P-related
AT2G46640	-0.605982	0.000358546	0.0142665	876.378	799.017	985.19	567.723	544.107	636.609	TAC1	protein_coding
AT2G46750	-0.774877	7.52917e-07	6.02111e-05	1305.97	1370.29	1255.75	755.019	717.603	825.23	AtGulLO2,GulLO2	protein_coding	D-arabinono-1,4-lactone oxidase family protein
AT2G47270	-1.00781	9.72843e-08	9.68321e-06	443.465	532.519	500.52	253.632	270.889	209.449	UPB1	protein_coding	sequence-specific DNA binding transcription factors;transcription regulators
AT3G01220	-1.0404	0.000917803	0.0304202	261.722	300.604	260.662	141.457	121.083	137.35	HB20,ATHB20	protein_coding	homeobox protein 20
AT3G01420	-1.1811	1.53897e-18	6.42184e-16	12667.6	12464	12610.1	5513.43	5829.28	5301.77	ALPHA-DOX1,DIOX1,DOX1,PADOX-1	protein_coding	Peroxidase superfamily protein
AT3G01500	-0.627519	0.00049717	0.0183669	160764	163201	155231	113783	112912	83482.3	ATSABP3,ATBCA1,SABP3,CA1	protein_coding	carbonic anhydrase 1
AT3G03480	-1.68382	0.000138703	0.00650503	31.2011	68.4669	46.5794	8.73679	16.0502	20.5728	CHAT	protein_coding	acetyl CoA:(Z)-3-hexen-1-ol acetyltransferase
AT3G04060	-1.09169	6.80392e-08	6.89888e-06	313.031	329.463	267.594	141.442	147.775	137.402	NAC046,anac046	protein_coding	NAC domain containing protein 46
AT3G04070	-1.0295	7.45121e-05	0.00379533	230.528	155.534	187.321	129.822	83.604	66.716	ANAC047,SHG,NAC047,SHYG	protein_coding	NAC domain containing protein 47
AT3G04370	-1.18125	0.00120153	0.0376758	133.33	91.1074	87.2066	23.3338	75.6872	38.265	PDLP4	protein_coding	plasmodesmata-located protein 4
AT3G05640	-0.962203	1.63997e-08	1.8534e-06	1007.82	1159.41	993.104	518.946	561.169	541.843	EGR1	protein_coding	Protein phosphatase 2C family protein
AT3G06630	-1.89777	4.07032e-05	0.00223785	36.8769	66.3783	56.4975	16.5989	16.0323	9.92474	AT3G06630	protein_coding	protein kinase family protein
AT3G06955	-4.15115	1.40043e-20	6.80318e-18	90.2468	104.14	70.3549	7.83346	5.34685	1.1943	AT3G06955	long_noncoding_rna
AT3G07255	-3.95241	0.00121592	0.0380169	6.88521	13.0713	1.96811	0	1.05301	0.00723794	AT3G07255	protein_coding
AT3G08860	-1.10567	2.72075e-05	0.00156182	1641.85	1695.39	1478.75	811.622	798.901	627.022	PYD4	protein_coding	PYRIMIDINE 4
AT3G09270	-0.628882	7.90097e-05	0.00399901	1623.63	1662.16	1684.92	1011.56	1104.16	1098.92	ATGSTU8,GSTU8	protein_coding	glutathione S-transferase TAU 8
AT3G10320	-0.894102	0.000994825	0.0326736	187.539	176.596	268.618	106.312	129.505	104.728	MUM5,MUCI21	protein_coding	Glycosyltransferase family 61 protein
AT3G11430	-0.927157	1.25841e-05	0.000771349	798.629	727.967	809.754	411.653	475.403	341.388	GPAT5,ATGPAT5	protein_coding	glycerol-3-phosphate acyltransferase 5
AT3G11550	-0.998623	0.00115608	0.0366745	832.86	787.813	742.348	390.189	446.507	345.712	CASP2	protein_coding	Uncharacterised protein family (UPF0497)
AT3G12460	-3.52846	9.46778e-06	0.000600696	16.2671	38.4974	20.8045	3.92186	2.14616	0.0401851	AT3G12460	protein_coding	Polynucleotidyl transferase, ribonuclease H-like superfamily protein
AT3G13750	-0.611981	8.29984e-06	0.000532827	28362	29193.1	29022.2	18169.3	18925.2	19553	BGAL1	protein_coding	beta galactosidase 1
AT3G13784	-4.3278	2.40479e-07	2.15623e-05	35.0193	24.392	10.8791	0.972634	2.11116	0.0210511	AtcwINV5,CWINV5	protein_coding	cell wall invertase 5
AT3G14440	-0.710627	4.26487e-06	0.000297882	1973.27	2140.34	2010	1202.76	1337.6	1201.46	SIS7,STO1,NCED3,ATNCED3	protein_coding	nine-cis-epoxycarotenoid dioxygenase 3
AT3G14940	-0.669861	3.58259e-05	0.00201392	12194.6	12376.3	11706.2	7201.01	7549.3	8052.28	ATPPC3,PPC3	protein_coding	phosphoenolpyruvate carboxylase 3
AT3G15760	-0.924338	1.9368e-06	0.000143924	669.649	731.202	748.304	399.961	391.955	340.24	AT3G15760	protein_coding
AT3G15810	-0.627831	0.000664667	0.0233624	3223.23	3265.53	3449.13	2046.55	1996.35	2388.56	AT3G15810	protein_coding	Protein of unknown function (DUF567)
AT3G18950	-1.09066	1.887e-09	2.43794e-07	1347.06	1434.6	1157.63	527.7	686.418	635.575	AT3G18950	protein_coding	Transducin/WD40 repeat-like superfamily protein
AT3G19430	-1.21471	0.000667596	0.0234236	282.047	289.441	178.379	153.244	113.496	55.9418	AT3G19430	protein_coding	late embryogenesis abundant protein-related / LEA protein-related
AT3G21520	-1.54944	0.00087509	0.0292427	79.755	51.2344	67.3973	11.6474	33.0166	22.8924	AtDMP1,DMP1	protein_coding	DUF679 domain membrane protein 1
AT3G21550	-0.609827	0.00150834	0.0449162	864.834	793.382	768.118	583.362	507.677	498.289	AtDMP2,DMP2	protein_coding	DUF679 domain membrane protein 2
AT3G21950	-1.70033	2.81279e-20	1.34633e-17	777.972	695.747	670.987	226.317	227.03	206.111	AT3G21950	protein_coding	S-adenosyl-L-methionine-dependent methyltransferases superfamily protein
AT3G22160	-0.902917	0.000832816	0.0282065	408.978	433.73	324.084	199.963	197.099	226.695	JAV1	protein_coding	VQ motif-containing protein
AT3G22370	-0.838892	1.09466e-08	1.26794e-06	2434.85	2431.13	2596.76	1490.56	1378.35	1302.87	HSR3,AOX1A,ATAOX1A,AtHSR3	protein_coding	alternative oxidase 1A
AT3G22540	-0.938894	0.000921025	0.030496	330.346	401.571	364.734	188.263	189.572	194.051	AT3G22540	protein_coding	Protein of unknown function (DUF1677)
AT3G22830	-7.26055	2.52821e-05	0.00145901	23.864	27.5308	8.89789	1.38778e-17	1.38778e-17	1.38778e-17	HSFA6B,AT-HSFA6B	protein_coding	heat shock transcription factor A6B
AT3G22840	-0.999658	1.39333e-06	0.000106206	946.155	1081.78	1019.87	454.548	524.76	545.049	ELIP1,ELIP	protein_coding	Chlorophyll A-B binding family protein
AT3G23090	-0.740393	2.87387e-06	0.000207403	930.14	954.284	1067.45	542.348	620.062	605.053	WDL3	protein_coding	TPX2 (targeting protein for Xklp2) protein family
AT3G23560	-0.561835	0.000135754	0.00639437	1351.72	1439.11	1425.24	980.367	951.031	924.537	ALF5	protein_coding	MATE efflux family protein
AT3G24420	-1.27592	0.000748005	0.0258726	134.944	154.197	153.627	51.6709	44.0577	86.9104	DLK2	protein_coding	alpha/beta-Hydrolases superfamily protein
AT3G24460	-1.97214	8.34443e-42	1.18085e-38	5062.65	4569.33	4799.04	1254.48	1238.04	1185.1	AT3G24460	protein_coding	Serinc-domain containing serine and sphingolipid biosynthesis protein
AT3G24463	-2.04467	6.19153e-22	3.41563e-19	1633.89	1431.51	1865.31	484.868	322.497	387.059	AT3G24463	protein_coding
AT3G24750	-1.71101	0.000265986	0.0112141	246.658	211.988	209.122	87.8507	52.6047	63.2886	LAZY5	protein_coding
AT3G25190	-1.31415	1.23303e-11	2.29372e-09	507.442	565.884	605.585	224.358	213.165	237.626	AtVTL5,VTL5	protein_coding	Vacuolar iron transporter (VIT) family protein
AT3G25740	-0.555851	0.00154343	0.0457254	700.239	553.818	630.356	460.445	430.532	390.38	MAP1B,MAP1C	protein_coding	methionine aminopeptidase 1C
AT3G25760	-1.22856	2.22885e-11	3.94264e-09	1280.71	1233.82	1038.69	545.313	491.602	478.659	ERD12,AOC1	protein_coding	allene oxide cyclase 1
AT3G25770	-1.63596	1.17556e-20	5.79728e-18	1533.35	1623.27	1478.76	512.134	494.799	484.086	AOC2	protein_coding	allene oxide cyclase 2
AT3G26290	-0.631427	0.00136785	0.0416081	3061.02	3231.11	3394.61	2212.41	2054.14	1986.42	CYP71B26	protein_coding	cytochrome P450, family 71, subfamily B, polypeptide 26
AT3G26742	-3.66545	3.48479e-05	0.00196573	35.3547	24.5795	37.6711	1.94389	3.19518	2.19718	AT3G26742	protein_coding
AT3G26816	-6.17636	0.00161639	0.0475251	16.7646	3.51507	7.92402	1.38778e-17	1.38778e-17	1.38778e-17	MIR169L	miRNA_primary_transcript	MIR169L; miRNA
AT3G26960	-1.59774	0.000421921	0.0160993	425.132	542.375	391.483	141.431	189.39	117.917	AT3G26960	protein_coding	Pollen Ole e 1 allergen and extensin family protein
AT3G28270	-0.547284	0.000161476	0.00742335	5150.73	5181.77	5361.01	3724.41	3392.89	3621.69	AFL1	protein_coding	Protein of unknown function (DUF677)
AT3G28345	-0.902633	3.48428e-10	5.08549e-08	3984.1	3840.29	3798.99	1952.9	2013.46	2251.22	MDR13,ABCB15	protein_coding	ABC transporter family protein
AT3G28510	-1.64105	5.31058e-06	0.000363128	478.819	477.189	558.013	175.605	127.583	181.968	AT3G28510	protein_coding	P-loop containing nucleoside triphosphate hydrolases superfamily protein
AT3G28740	-2.24867	2.10732e-23	1.29413e-20	1267.08	1169.57	1263.69	277.051	268.796	232.312	CYP81D11	protein_coding	Cytochrome P450 superfamily protein
AT3G29320	-0.603985	1.82555e-06	0.00013628	4894.77	4912.13	4901.12	3218.12	3327.5	3131.13	PHS1	protein_coding	Glycosyl transferase, family 35
AT3G29630	-1.22814	0.000162805	0.00745503	154.308	137.736	189.32	97.6342	39.8448	67.6099	UGT79B4	protein_coding	UDP-Glycosyltransferase superfamily protein
AT3G30460	-1.51247	0.000324737	0.0130973	83.651	63.5911	164.574	42.9492	27.9538	38.1366	AT3G30460	protein_coding	RING/U-box superfamily protein
AT3G30720	-4.33913	6.67209e-29	5.17055e-26	701.569	759.999	674.952	38.0556	28.9988	38.1141	QQS	protein_coding	qua-quine starch
AT3G32030	-1.11346	0.000870893	0.0291831	81.3457	116.351	100.104	63.4752	31.2138	42.5709	TPS9	protein_coding	Terpenoid cyclases/Protein prenyltransferases superfamily protein
AT3G44540	-1.05838	2.25627e-09	2.89122e-07	845.457	808.903	789.925	366.765	419.776	387.043	FAR4	protein_coding	fatty acid reductase 4
AT3G44550	-1.30313	3.10118e-12	6.47033e-10	1135.71	1140.64	1098.17	470.189	509.704	387.165	FAR5	protein_coding	fatty acid reductase 5
AT3G44860	-1.21185	0.000777977	0.0266824	141.863	173.049	177.418	66.3187	60.0635	85.9752	FAMT	protein_coding	farnesoic acid carboxyl-O-methyltransferase
AT3G46370	-1.82005	2.42024e-13	5.79219e-11	465.073	513.663	453.931	153.179	111.495	140.612	AT3G46370	protein_coding	Leucine-rich repeat protein kinase family protein
AT3G47070	-0.576151	2.68119e-05	0.00154182	14707.2	14671	16183.1	10840.6	10279.2	9440.25	AT3G47070	protein_coding
AT3G48280	-1.89655	5.7438e-19	2.49266e-16	395.528	576.701	402.386	113.137	139.148	116.701	CYP71A25	protein_coding	cytochrome P450, family 71, subfamily A, polypeptide 25
AT3G49160	-1.53062	9.73486e-10	1.32021e-07	723.165	598.204	718.572	182.363	200.375	323.464	PKP4	protein_coding	pyruvate kinase family protein
AT3G50340	-1.00649	3.88165e-09	4.69665e-07	2206.21	2168.08	1841.5	940.343	1263.59	889.746	AT3G50340	protein_coding
AT3G50400	-1.42929	3.47779e-11	5.95763e-09	651.186	590.348	598.638	219.473	227.054	236.551	AT3G50400	protein_coding	GDSL-like Lipase/Acylhydrolase superfamily protein
AT3G50970	-0.858358	7.84152e-05	0.00397548	1752.77	1894.03	1847.46	946.202	1039.9	1044.4	XERO2,LTI30	protein_coding	dehydrin family protein
AT3G52740	-0.596652	0.00108672	0.0350203	1006.62	979.807	1052.58	697.479	642.619	669.4	BIC1	protein_coding
AT3G53800	-1.06476	0.000116439	0.00556514	371.239	338.452	325.084	200.999	131.861	161.377	Fes1B	protein_coding	Fes1B
AT3G54040	-0.572626	0.00118056	0.0371253	2413.11	2362.33	2461.96	1537.35	1719.94	1609.17	AT3G54040	protein_coding	PAR1 protein
AT3G55230	-0.875819	0.000871511	0.0291831	2714.69	2799.4	2290.48	1604.7	1598.87	1049.02	DIR24	protein_coding	Disease resistance-responsive (dirigent-like protein) family protein
AT3G56400	-0.577361	0.000170177	0.00768229	1778.99	1712.14	1839.53	1090.57	1209.12	1273.32	ATWRKY70,WRKY70	protein_coding	WRKY DNA-binding protein 70
AT3G57010	-0.762971	8.86637e-05	0.00438575	1077.42	1067.42	1021.85	591.129	580.52	694.368	SSL8	protein_coding	Calcium-dependent phosphotriesterase superfamily protein
AT3G57020	-0.645773	1.78305e-06	0.000133413	9067.44	9377.07	9039.08	6096.78	5470.58	5998.35	SSL9	protein_coding	Calcium-dependent phosphotriesterase superfamily protein
AT3G57520	-0.98102	7.74261e-13	1.73798e-10	6116.16	6043.91	6036.95	3052.28	3016.95	3149.62	SIP2,AtSIP2,RS2	protein_coding	seed imbibition 2
AT3G61680	-0.847159	8.70584e-05	0.00431947	382.709	323.022	393.483	198.015	190.681	222.333	PLIP1	protein_coding	alpha/beta-Hydrolases superfamily protein
AT3G61870	-0.526806	4.97212e-05	0.00264432	11192.5	10825.1	10356.3	7167.84	7325.48	7977.05	AT3G61870	protein_coding
AT3G62410	-0.558393	0.000200099	0.00881301	12387.8	13017.6	13411.9	9427.09	7906	9025.88	CP12,CP12-2	protein_coding	CP12 domain-containing protein 2
AT3G62610	-3.30088	4.43646e-08	4.62813e-06	22.8188	18.9388	22.798	5.89958	0.0319241	0.0400834	MYB11,ATMYB11,PFG2	protein_coding	myb domain protein 11
AT3G62740	-1.35471	5.71633e-05	0.00300089	99.4798	130.702	85.2222	41.9476	38.5893	42.5036	BGLU7	protein_coding	beta glucosidase 7
AT3G63010	-0.74943	1.41133e-05	0.00085383	936.672	736.862	736.399	468.225	551.446	413.317	ATGID1B,GID1B	protein_coding	alpha/beta-Hydrolases superfamily protein
AT4G00130	-3.38352	0.000392391	0.015277	11.4777	2.47031	22.8268	0	0.0168111	3.17797	AT4G00130	protein_coding	DNA-binding storekeeper protein-related transcriptional regulator
AT4G01140	-1.15465	3.65467e-05	0.00204737	69.7715	76.5387	75.3263	27.2849	42.71	29.5043	AT4G01140	protein_coding	Protein of unknown function (DUF1191)
AT4G01870	-0.658083	8.40955e-05	0.00420452	3131.83	3267.71	3259.82	2022.17	2194.37	1904.67	AT4G01870	protein_coding	tolB protein-related
AT4G02090	-1.05661	2.66363e-07	2.35586e-05	330.392	396.084	413.307	172.646	152.191	223.309	AT4G02090	protein_coding
AT4G02810	-1.18446	0.000114007	0.0054892	99.3211	91.0064	86.2226	50.7674	27.9904	42.4952	FAF1	protein_coding	Protein of unknown function (DUF3049)
AT4G03400	-0.558159	0.000526425	0.0192518	1303.74	1422.44	1359.83	927.684	946.729	900.55	GH3-10,DFL2	protein_coding	Auxin-responsive GH3 family protein
AT4G03450	-1.10765	9.30859e-05	0.00459055	383.74	317.425	324.093	159.979	157.443	158.091	AT4G03450	protein_coding	Ankyrin repeat family protein
AT4G03540	-1.59736	1.15822e-10	1.82114e-08	390.664	280.966	418.268	141.483	117.824	100.433	CASPL1C1	protein_coding	Uncharacterised protein family (UPF0497)
AT4G04020	-0.68125	4.94608e-07	4.11726e-05	27603.3	27819.5	27970.6	17249.5	17750.3	17006.3	FIB1a,FIB,PGL35	protein_coding	fibrillin
AT4G04770	-0.746743	1.87198e-07	1.72117e-05	8413.87	8358.5	8363.13	4998.38	5163.14	4817.7	ATNAP1,ABCI8,ABC1,LAF6,ATABC1	protein_coding	ATP binding cassette protein 1
AT4G08390	-0.610244	0.000182568	0.00816915	3809.38	4148.68	3874.31	2568.45	2748.08	2434.51	SAPX	protein_coding	stromal ascorbate peroxidase
AT4G09750	-0.582253	0.00110088	0.0352324	1284.34	1412.47	1396.5	879.876	922.105	932.121	AT4G09750	protein_coding	NAD(P)-binding Rossmann-fold superfamily protein
AT4G10120	-0.642625	7.49818e-07	6.0111e-05	10900.1	11584	11156.1	6770.82	7229.07	7548.61	ATSPS4F,SPS4F	protein_coding	Sucrose-phosphate synthase family protein
AT4G12350	-1.28146	0.000593722	0.0213059	43.4685	47.6795	44.5991	12.6438	22.4222	20.6706	MYB42,AtMYB42	protein_coding	myb domain protein 42
AT4G12950	-5.64715	0.00110683	0.0353535	2.46883	13.0281	3.95609	1.38778e-17	1.38778e-17	1.38778e-17	AT4G12950	protein_coding	Fasciclin-like arabinogalactan family protein
AT4G12980	-0.620693	4.83968e-05	0.00258657	4901.6	4855.54	4734.61	3200.56	3163.66	3060.27	AT4G12980	protein_coding	Auxin-responsive family protein
AT4G13180	-0.699028	0.00141637	0.0426458	2346.86	2455.48	2329.15	1448.59	1361.26	1582.92	AT4G13180	protein_coding	NAD(P)-binding Rossmann-fold superfamily protein
AT4G13250	-0.638517	0.000170551	0.0076843	3226.7	3511.81	3525.44	2109.96	2028.48	2455.06	NYC1	protein_coding	NAD(P)-binding Rossmann-fold superfamily protein
AT4G13280	-1.3555	0.00168643	0.0491403	79.9157	31.5144	113.027	42.9934	27.8713	16.5717	ATTPS12,TPS12	protein_coding	terpenoid synthase 12
AT4G13290	-1.54481	3.31058e-09	4.08154e-07	147.697	211.834	217.067	62.419	61.0909	74.0525	CYP71A19	protein_coding	cytochrome P450, family 71, subfamily A, polypeptide 19
AT4G13410	-1.29106	0.00027358	0.0114307	117.866	160.72	130.825	51.6855	69.4825	45.9112	ATCSLA15,CSLA15	protein_coding	Nucleotide-diphospho-sugar transferases superfamily protein
AT4G13580	-0.9223	0.000301832	0.0124513	452.392	449.34	386.53	163.818	206.761	309.3	DIR18	protein_coding	Disease resistance-responsive (dirigent-like protein) family protein
AT4G13660	-0.51011	0.0016845	0.0491284	1785.89	1834.16	1927.75	1369.59	1232.73	1293.01	ATPRR2,PRR2	protein_coding	pinoresinol reductase 2
AT4G14090	-1.30181	2.40463e-07	2.15623e-05	228.327	132.37	236.895	63.3626	92.027	87.1658	UGT75C1	protein_coding	UDP-Glycosyltransferase superfamily protein
AT4G14690	-1.91864	5.04204e-19	2.21768e-16	426.325	534.683	456.906	124.86	103.992	145.959	ELIP2	protein_coding	Chlorophyll A-B binding family protein
AT4G14940	-0.933859	0.000406476	0.0156939	294.763	300.661	269.58	172.692	157.411	122.261	ATAO1,AO1	protein_coding	amine oxidase 1
AT4G15290	-0.959146	0.00168326	0.0491284	126.981	158.574	144.705	61.4215	79.2148	80.6146	ATCSLB5,ATCSLB05,CSLB05	protein_coding	Cellulose synthase family protein
AT4G15370	-4.64077	3.61237e-07	3.127e-05	25.5489	57.5058	54.5234	3.92712	1.09468	0.0339584	PEN2,BARS1	protein_coding	baruol synthase 1
AT4G15390	-0.774231	9.92954e-07	7.76891e-05	6250.94	6256.91	5621.67	3678.56	3619.88	3301.24	AT4G15390	protein_coding	HXXXD-type acyl-transferase family protein
AT4G15393	-0.892616	1.62426e-06	0.000121812	990.678	1033.03	1079.34	529.674	585.792	556.019	CYP702A5	protein_coding	cytochrome P450, family 702, subfamily A, polypeptide 5
AT4G15490	-1.10214	2.04632e-09	2.63255e-07	1783.48	1659.97	1630.4	817.463	745.441	800.211	UGT84A3	protein_coding	UDP-Glycosyltransferase superfamily protein
AT4G15550	-0.929307	1.60264e-11	2.89794e-09	5390.66	5801.95	5217.29	2744.02	2976.21	2896.7	IAGLU	protein_coding	indole-3-acetate beta-D-glucosyltransferase
AT4G16620	-1.03752	0.00111613	0.035597	97.2175	124.104	93.1569	44.849	38.6801	69.5292	UMAMIT8	protein_coding	nodulin MtN21 /EamA-like transporter family protein
AT4G16640	-1.48934	4.39578e-05	0.00238855	52.9112	90.8366	88.2199	27.3107	27.8456	27.2669	AT1-MMP	protein_coding	Matrixin family protein
AT4G16690	-1.20237	0.00169019	0.049206	1281.95	1339.21	1173.49	626.293	561.181	461.309	ATMES16,MES16	protein_coding	methyl esterase 16
AT4G16880	-0.590944	0.000322921	0.0130564	897.896	805.562	704.68	560.914	540.837	496.116	AT4G16880	protein_coding	Leucine-rich repeat (LRR) family protein
AT4G17280	-1.03361	2.31578e-05	0.00134837	676.335	632.488	617.468	292.627	328.761	319.424	AT4G17280	protein_coding	Auxin-responsive family protein
AT4G18550	-1.00413	1.57105e-06	0.000118642	396.378	350.69	359.776	216.597	129.776	204.87	AtDSEL,DSEL	protein_coding	alpha/beta-Hydrolases superfamily protein
AT4G19810	-0.631707	0.000107753	0.00522672	1612.15	1643.26	1512.46	1055.48	1031.35	989.955	ChiC	protein_coding	Glycosyl hydrolase family protein with chitinase insertion domain
AT4G20230	-1.45761	2.93307e-06	0.000210741	246.534	218.533	152.612	70.2206	84.5372	69.8295	TPS30	protein_coding	Terpenoid cyclases/Protein prenyltransferases superfamily protein
AT4G20240	-1.39688	5.11609e-07	4.22636e-05	354.227	344.025	379.606	123.865	134.955	150.373	CYP71A27	protein_coding	cytochrome P450, family 71, subfamily A, polypeptide 27
AT4G20860	-0.591078	4.59883e-05	0.00247819	2406.17	2299.05	2110.1	1554.93	1518.64	1450.03	AtBBE22	protein_coding	FAD-binding Berberine family protein
AT4G21380	-0.854677	0.000193689	0.0085888	389.52	382.754	314.175	168.722	222.692	209.29	RK3,ARK3	protein_coding	receptor kinase 3
AT4G22070	-1.32031	0.00105672	0.0342569	57.3894	84.2181	81.2785	24.3593	35.2648	29.4472	WRKY31,ATWRKY31	protein_coding	WRKY DNA-binding protein 31
AT4G22880	-0.951063	0.00117565	0.0370426	165.962	269.347	200.202	89.7052	99.6609	139.334	ANS,LDOX,TDS4,TT18	protein_coding	leucoanthocyanidin dioxygenase
AT4G24050	-0.652667	0.000579907	0.0208792	439.943	413.977	507.467	271.168	309.468	285.653	AT4G24050	protein_coding	NAD(P)-binding Rossmann-fold superfamily protein
AT4G24130	-0.708907	0.00045446	0.0171003	1645.45	1946.14	1893.06	1102.29	923.307	1329.89	AT4G24130	protein_coding	Protein of unknown function, DUF538
AT4G24140	-0.955093	4.04323e-08	4.25887e-06	1080.73	1024.11	838.48	568.736	499.089	449.274	BDG3	protein_coding	alpha/beta-Hydrolases superfamily protein
AT4G25010	-1.67477	0.0010291	0.0335288	98.0344	84.3101	63.4156	30.264	28.8704	17.6	SWEET14,AtSWEET14	protein_coding	Nodulin MtN3 family protein
AT4G25090	-0.585419	0.00031491	0.0128121	814.721	824.462	909.86	550.164	551.576	597.396	RBOHG	protein_coding	Riboflavin synthase-like superfamily protein
AT4G25250	-1.13782	0.000314008	0.0128074	134.62	112.103	99.1014	45.8237	63.0821	48.0302	PMEI4	protein_coding	Plant invertase/pectin methylesterase inhibitor superfamily protein
AT4G25310	-1.48282	9.53991e-05	0.00468333	52.806	69.8855	80.294	19.4824	15.1331	37.8612	AT4G25310	protein_coding	2-oxoglutarate (2OG) and Fe(II)-dependent oxygenase superfamily protein
AT4G25410	-2.41902	0.00018446	0.00822437	73.2679	77.7343	97.1428	11.6793	27.5811	6.73585	BHLH126	protein_coding	basic helix-loop-helix (bHLH) DNA-binding superfamily protein
AT4G25650	-0.51116	0.000604223	0.0216589	4991.82	4790.08	4592.88	3253.23	3621.98	3210.73	TIC55-IV,ACD1-LIKE,PTC52	protein_coding	ACD1-like
AT4G26530	-1.55432	1.8128e-12	3.92803e-10	27014.9	27552	26234.1	9111.01	9719.04	8681.44	FBA5,AtFBA5	protein_coding	Aldolase superfamily protein
AT4G27400	-1.19056	4.8901e-05	0.00260923	84.4983	77.7072	78.2966	38.0557	38.5149	28.4581	AT4G27400	protein_coding	Late embryogenesis abundant (LEA) protein-related
AT4G28140	-5.79642	0.000621206	0.0221215	9.05471	6.68671	5.94207	1.38778e-17	1.38778e-17	1.38778e-17	ERF054	protein_coding	Integrase-type DNA-binding superfamily protein
AT4G28420	-1.26987	0.000771928	0.0265029	60.4356	43.4334	57.4892	23.4166	21.4388	21.8207	AT4G28420	protein_coding	Tyrosine transaminase family protein
AT4G28640	-0.566449	0.00169189	0.0492115	477.486	413.949	431.138	278.972	280.64	333.507	IAA11	protein_coding	indole-3-acetic acid inducible 11
AT4G28940	-1.10221	0.00116645	0.0369267	324.49	297.457	343.926	172.693	190.458	86.4486	AT4G28940	protein_coding	Phosphorylase superfamily protein
AT4G29190	-0.602564	0.000551022	0.0199718	2361.64	2320.12	2115.06	1377.36	1362.35	1736.57	TZF3,OZF2,AtTZF3,AtOZF2,AtC3H49	protein_coding	Zinc finger C-x8-C-x5-C-x3-H type family protein
AT4G29800	-0.766968	0.00124244	0.0386605	573.618	557.079	637.301	336.533	345.931	356.482	PLP8,PLA	protein_coding	PATATIN-like protein 8
AT4G31870	-0.94156	7.59855e-06	0.000496621	668.396	638.056	673.968	384.367	384.402	261.859	GPX7,GPXL7,ATGPX7	protein_coding	glutathione peroxidase 7
AT4G31940	-1.67808	2.25879e-08	2.50919e-06	172.353	110.113	170.484	38.9879	59.838	42.5865	CYP82C4	protein_coding	cytochrome P450, family 82, subfamily C, polypeptide 4
AT4G33040	-0.888218	1.44075e-05	0.000870007	493.586	463.869	507.46	294.622	223.939	272.532	GRXC6	protein_coding	Thioredoxin superfamily protein
AT4G34060	-1.01818	9.94335e-05	0.00484485	278.905	336.094	293.37	174.648	140.342	133.101	DML3	protein_coding	demeter-like protein 3
AT4G34131	-0.591907	0.00135301	0.0412708	440.052	467.202	574.868	336.546	336.274	310.764	UGT73B3	protein_coding	UDP-glucosyl transferase 73B3
AT4G34135	-0.752702	1.12028e-05	0.000694531	1188.29	1151.8	1247.83	808.709	684.383	635.696	UGT73B2	protein_coding	UDP-glucosyltransferase 73B2
AT4G35090	-0.58847	0.000805581	0.0274268	183201	180893	173359	122599	121081	113752	CAT2	protein_coding	catalase 2
AT4G35170	-6.72349	0.00041689	0.015926	11.527	22.9868	6.92119	1.38778e-17	1.38778e-17	1.38778e-17	CC4	protein_coding	Late embryogenesis abundant (LEA) hydroxyproline-rich glycoprotein family
AT4G35350	-0.656817	0.000889486	0.029572	1673.9	1704.33	1742.4	1191.09	1145.9	910.479	XCP1	protein_coding	xylem cysteine peptidase 1
AT4G36040	-0.549173	0.000371673	0.0146811	8721.19	8276.42	8622.81	6110.44	5812.18	5586.31	DJC23,J11	protein_coding	Chaperone DnaJ-domain superfamily protein
AT4G36110	-1.41488	0.00149361	0.0445182	73.3468	100.866	95.1519	38.063	34.2684	28.4386	SAUR9	protein_coding	SAUR-like auxin-responsive protein family
AT4G36610	-1.38741	5.72243e-11	9.50274e-09	1058.16	1220.5	1222.06	463.362	415.591	458.962	AT4G36610	protein_coding	alpha/beta-Hydrolases superfamily protein
AT4G37320	-0.58686	9.43963e-05	0.00464812	1238.64	1350.34	1349.92	981.366	809.714	830.796	CYP81D5	protein_coding	cytochrome P450, family 81, subfamily D, polypeptide 5
AT4G38340	-1.03427	0.000180529	0.00810464	172.499	194.022	135.769	58.4728	94.1601	92.5748	NLP3	protein_coding	Plant regulator RWP-RK family protein
AT5G01600	-1.22748	8.5108e-12	1.66873e-09	9345.02	8662.57	9120.35	3917.54	3701.32	3966.19	ATFER1,FER1	protein_coding	ferretin 1
AT5G03260	-0.717948	1.70989e-05	0.00101929	1323.12	1425.75	1260.71	763.787	893.125	780.637	LAC11	protein_coding	laccase 11
AT5G03680	-0.823796	0.00109243	0.0351003	109.7	119.757	100.096	71.2375	71.673	42.7276	PTL	protein_coding	Duplicated homeodomain-like superfamily protein
AT5G04380	-3.17723	3.82711e-05	0.00211973	45.8352	30.2721	79.3264	3.88478	6.40886	6.51598	AT5G04380	protein_coding	S-adenosyl-L-methionine-dependent methyltransferases superfamily protein
AT5G06090	-0.947844	0.000758083	0.0261101	233.065	238.521	212.095	123.895	111.422	118.836	GPAT7,ATGPAT7	protein_coding	glycerol-3-phosphate acyltransferase 7
AT5G06200	-0.989543	5.7525e-05	0.00300553	263.705	176.645	233.909	107.29	124.178	107.974	CASP4	protein_coding	Uncharacterised protein family (UPF0497)
AT5G07475	-1.46356	4.15957e-07	3.56278e-05	514.247	556.997	564.945	212.671	196	184.31	AT5G07475	protein_coding	Cupredoxin superfamily protein
AT5G08250	-0.840838	0.00130983	0.0402192	222.655	167.715	208.14	84.8164	123.102	126.365	AT5G08250	protein_coding	Cytochrome P450 superfamily protein
AT5G08640	-1.4166	4.44955e-13	1.03446e-10	2999.32	3211.12	3209.27	1049.59	1150.25	1328.86	FLS,FLS1,ATFLS1	protein_coding	flavonol synthase 1
AT5G09480	-0.969749	1.12722e-07	1.09847e-05	1355.05	1175.17	1406.42	700.407	668.295	641.093	AT5G09480	protein_coding	hydroxyproline-rich glycoprotein family protein
AT5G09520	-1.30746	6.03725e-08	6.15989e-06	479.999	531.477	550.08	219.492	239.808	171.323	PELPK2	protein_coding	hydroxyproline-rich glycoprotein family protein
AT5G09530	-1.01084	5.84391e-13	1.33949e-10	4469.73	4655.77	4222.2	2239.71	2253.32	2130.32	PELPK1,PRP10	protein_coding	hydroxyproline-rich glycoprotein family protein
AT5G09765	-5.63835	0.000572379	0.0206539	9.01232	3.44553	6.93874	1.38778e-17	1.38778e-17	1.38778e-17	AT5G09765	long_noncoding_rna
AT5G10230	-2.44941	4.3684e-17	1.61571e-14	642.28	806.534	699.733	140.484	151.98	100.486	ANN7,ANNAT7	protein_coding	annexin 7
AT5G10278	-1.30261	5.82025e-05	0.00303586	68.4936	61.0788	63.4304	30.2617	23.6039	24.0306	sORF30	other_rna	other RNA
AT5G11110	-0.570399	4.75869e-05	0.00254746	3153.49	3071.36	3213.24	1989.97	1995.27	2371.11	ATSPS2F,KNS2,SPS2F,SPSA2,SPS1	protein_coding	sucrose phosphate synthase 2F
AT5G12420	-0.840058	6.19521e-07	5.04104e-05	1806.39	1692.18	1830.61	927.667	1036.68	1012.8	AT5G12420	protein_coding	O-acyltransferase (WSD1-like) family protein
AT5G13170	-1.08542	3.6067e-15	1.05757e-12	10038.5	9210.71	9728.9	4319.43	4291.44	5045.42	AtSWEET15,SWEET15,SAG29	protein_coding	senescence-associated gene 29
AT5G13580	-1.00352	6.32674e-10	8.91441e-08	2223.44	2265.75	2160.65	1068.14	1249.74	998.732	ABCG6	protein_coding	ABC-2 type transporter family protein
AT5G13900	-1.3438	7.28288e-07	5.86741e-05	563.274	631.206	467.798	234.131	209.942	210.449	VAS	protein_coding	Bifunctional inhibitor/lipid-transfer protein/seed storage 2S albumin superfamily protein
AT5G13930	-1.717	3.84033e-31	3.78773e-28	24085.3	24829.1	24246.9	7253.69	7388.65	7611.87	TT4,ATCHS,CHS	protein_coding	Chalcone and stilbene synthase family protein
AT5G14130	-1.11438	1.93424e-12	4.11474e-10	1071.6	923.242	932.646	426.271	476.548	449.179	AT5G14130	protein_coding	Peroxidase superfamily protein
AT5G15160	-1.15365	5.74534e-05	0.00300553	332.609	418.15	334.003	129.694	159.592	198.239	BHLH134,BNQ2	protein_coding	BANQUO 2
AT5G15180	-0.700509	0.000236107	0.0101651	721.046	711.323	849.406	454.566	541.805	407.86	PRX56	protein_coding	Peroxidase superfamily protein
AT5G15360	-2.03072	4.20942e-07	3.58666e-05	39.7663	21.2962	33.7013	9.7726	6.46052	6.58162	AT5G15360	protein_coding
AT5G15500	-0.829647	1.14462e-07	1.10878e-05	1912.83	2283.46	2271.67	1184.23	1204.86	1250.46	AT5G15500	protein_coding	Ankyrin repeat family protein
AT5G16360	-0.973883	1.3499e-05	0.000824326	269.81	337.205	305.267	160.962	177.69	125.532	AT5G16360	protein_coding	NC domain-containing protein-related
AT5G17040	-1.8627	3.69803e-06	0.000262802	110.704	114.157	74.3155	19.4688	29.9522	32.6087	UGT78D4	protein_coding	UDP-Glycosyltransferase superfamily protein
AT5G17170	-1.02839	1.21532e-14	3.38087e-12	8998.8	8343	8481.07	4360.42	4304.23	3994.61	ENH1	protein_coding	rubredoxin family protein
AT5G17780	-0.904495	6.24356e-06	0.000418139	357.872	483.659	457.905	213.611	240.947	239.824	AT5G17780	protein_coding	alpha/beta-Hydrolases superfamily protein
AT5G19410	-0.958631	8.53808e-06	0.000547042	257.265	325.011	305.269	154.127	160.616	141.791	ABCG23	protein_coding	ABC-2 type transporter family protein
AT5G22090	-0.823529	8.87837e-09	1.047e-06	4493.74	4526	4542.34	2705.03	2456.85	2500.98	AT5G22090	protein_coding	Protein of unknown function (DUF3049)
AT5G22300	-1.3873	1.44122e-12	3.16952e-10	1028.38	1025.31	1158.63	487.788	349.243	390.345	AtNIT4,NIT4	protein_coding	nitrilase 4
AT5G22490	-6.97686	2.78801e-09	3.51722e-07	11.6158	24.1777	13.8687	1.38778e-17	1.38778e-17	1.38778e-17	AT5G22490	protein_coding	O-acyltransferase (WSD1-like) family protein
AT5G23000	-1.65319	0.000262422	0.0110926	68.3863	70.8474	37.6395	23.4412	19.2728	13.21	RAX1,ATMYB37,MYB37	protein_coding	myb domain protein 37
AT5G23190	-1.12321	1.96871e-06	0.000145963	871.887	956.445	977.255	401.882	440.158	445.871	CYP86B1	protein_coding	cytochrome P450, family 86, subfamily B, polypeptide 1
AT5G24150	-0.687385	0.000104883	0.00510275	8044.84	8417.27	7957.76	5018.86	5424.43	4720.7	SQP1,SQE5	protein_coding	FAD/NAD(P)-binding oxidoreductase family protein
AT5G24215	-2.25055	5.30522e-07	4.37151e-05	125.123	65.6789	67.3806	22.4643	15.0531	16.3984	AT5G24215	protein_coding
AT5G25140	-0.536609	0.000667848	0.0234236	1200.79	1200.53	1057.52	716.955	811.788	855.756	CYP71B13	protein_coding	cytochrome P450, family 71, subfamily B, polypeptide 13
AT5G25260	-0.95734	0.000382633	0.0150047	296.887	212.128	273.555	118.005	156.262	128.686	FLOT2	protein_coding	SPFH/Band 7/PHB domain-containing membrane-associated protein family
AT5G25415	-2.68294	8.37953e-05	0.00419595	32.071	31.1473	40.6456	1.92239	7.4389	6.50354	AT5G25415	protein_coding	Protein of Unknown Function (DUF239)
AT5G25810	-1.11279	0.000582695	0.0209333	306.376	326.287	405.386	167.792	174.515	137.487	tny	protein_coding	Integrase-type DNA-binding superfamily protein
AT5G25880	-0.644993	0.00075469	0.026046	439.754	344.124	412.311	239.953	265.579	259.464	ATNADP-ME3,NADP-ME3	protein_coding	NADP-malic enzyme 3
AT5G25995	-4.20672	1.17111e-08	1.3469e-06	20.609	21.1022	22.798	1.95996	1.07618	0.0210219	AT5G25995	protein_coding
AT5G35970	-0.514254	0.00158747	0.046811	34463.3	35004	34718.2	24272	23413.6	25260.3	AT5G35970	protein_coding	P-loop containing nucleoside triphosphate hydrolases superfamily protein
AT5G37540	-0.583567	0.00169855	0.0493169	1321.94	1344.79	1236.92	820.366	984.133	800.296	AT5G37540	protein_coding	Eukaryotic aspartyl protease family protein
AT5G37990	-1.72595	7.02948e-06	0.000462213	455.922	459.388	477.725	118.974	185.071	116.792	CIMT1	protein_coding	S-adenosyl-L-methionine-dependent methyltransferases superfamily protein
AT5G38700	-1.09016	0.000802567	0.0273528	106.297	116.446	103.073	57.5754	48.2272	46.9379	AT5G38700	protein_coding
AT5G39030	-1.15653	1.2864e-09	1.70897e-07	451.404	479.346	503.497	217.534	215.269	210.435	AT5G39030	protein_coding	Protein kinase superfamily protein
AT5G39090	-1.02753	0.00151255	0.0450005	193.044	181.994	178.399	79.9643	83.5861	107.789	AT5G39090	protein_coding	HXXXD-type acyl-transferase family protein
AT5G39610	-1.32195	1.19333e-10	1.86733e-08	926.659	885.523	1016.9	387.271	327.813	416.376	NAC2,NAC6,ORE1,ANAC092,ATNAC2,ATNAC6	protein_coding	NAC domain containing protein 6
AT5G40316	-5.90541	0.000135627	0.00639437	2.50856	10.9785	9.91731	1.38778e-17	1.38778e-17	1.38778e-17	AT5G40316	other_rna	other RNA
AT5G41040	-0.816875	1.02025e-09	1.3722e-07	4730.28	4888.83	4973.48	2676.72	2774.89	2832.36	HHT,ASFT,RWP1	protein_coding	HXXXD-type acyl-transferase family protein
AT5G41380	-2.04079	1.23732e-05	0.000759852	59.6553	71.0727	95.1671	12.6456	24.5141	17.4674	AT5G41380	protein_coding	CCT motif family protein
AT5G41410	-0.718329	1.99368e-06	0.000147478	1413.4	1536.71	1377.66	882.812	869.642	877.63	BEL1	protein_coding	POX (plant homeobox) family protein
AT5G42180	-0.947774	0.000112918	0.00544483	1726.32	1491.37	1587.78	835.013	849.271	806.793	PRX64,PER64	protein_coding	Peroxidase superfamily protein
AT5G42800	-1.26425	5.96006e-08	6.10025e-06	184.082	190.913	230.944	86.8227	85.6725	79.6321	M318,TT3,DFR	protein_coding	dihydroflavonol 4-reductase
AT5G44050	-0.962838	0.000199163	0.0087956	526.925	694.454	609.542	342.415	355.474	241.137	AtDTX28	protein_coding	MATE efflux family protein
AT5G44260	-1.26924	3.9727e-14	1.04277e-11	1076.24	1122.8	877.134	414.572	427.321	433.895	TZF5,AtTZF5	protein_coding	Zinc finger C-x8-C-x5-C-x3-H type family protein
AT5G45820	-0.734269	2.90443e-05	0.00166432	1537.98	1595.6	1709.7	944.259	939.272	1028.03	PKS18,SnRK3.6,CIPK20	protein_coding	CBL-interacting protein kinase 20
AT5G45830	-2.77039	3.68043e-05	0.00205826	49.2952	53.3315	70.3846	7.79716	14.8237	2.33418	GSQ5,DOG1,ATDOG1,GAAS5	protein_coding	delay of germination 1
AT5G45890	-8.68003	2.84861e-09	3.57979e-07	48.1189	42.3457	72.3746	1.38778e-17	1.38778e-17	1.38778e-17	SAG12,AtSAG12	protein_coding	senescence-associated gene 12
AT5G46830	-1.02844	3.70016e-05	0.00206574	399.873	376.194	392.486	187.287	144.74	240.717	bhlh28,MYC5,ATNIG1,NIG1	protein_coding	NACL-inducible gene 1
AT5G47000	-1.2058	1.17663e-06	9.0967e-05	275.359	303.914	239.842	106.304	112.488	136.162	PER65	protein_coding	Peroxidase superfamily protein
AT5G47530	-0.977041	4.06103e-05	0.00223652	472.775	365.156	363.735	201.921	217.367	190.847	AT5G47530	protein_coding	Auxin-responsive family protein
AT5G48850	-0.615771	0.000337411	0.0135414	470.755	457.192	489.619	316.061	268.906	340.063	ATSDI1,SDI1	protein_coding	Tetratricopeptide repeat (TPR)-like superfamily protein
AT5G48880	-0.998653	2.85676e-08	3.09939e-06	2354.95	2614.15	2639.37	1323.74	1134.24	1349.64	KAT5,PKT1,PKT2	protein_coding	peroxisomal 3-keto-acyl-CoA thiolase 2
AT5G49120	-1.55735	4.25208e-05	0.00232888	90.0941	60.1229	84.2508	39.0891	22.5556	17.6123	AT5G49120	protein_coding	Protein of unknown function (DUF581)
AT5G49140	-4.47342	6.58288e-06	0.000435487	37.7906	46.5089	38.6498	2.9386	2.13553	0.0340027	AT5G49140	protein_coding	Disease resistance protein (TIR-NBS-LRR class) family
AT5G49340	-2.03411	0.000741815	0.0257131	52.5284	30.259	68.4113	11.7001	8.64651	16.2427	TBL4	protein_coding	TRICHOME BIREFRINGENCE-LIKE 4
AT5G49730	-0.625792	1.77465e-05	0.00105404	23608.8	22492.4	22068.4	14872.2	15805.4	13500.2	ATFRO6,FRO6	protein_coding	ferric reduction oxidase 6
AT5G50950	-0.646687	8.09006e-07	6.43802e-05	4369.24	4420.62	4817.87	2867.92	2892.71	2931.59	FUM2	protein_coding	FUMARASE 2
AT5G51310	-1.14365	0.000531004	0.019354	64.0705	66.6104	75.3318	26.3136	40.5628	26.2552	AT5G51310	protein_coding	2-oxoglutarate (2OG) and Fe(II)-dependent oxygenase superfamily protein
AT5G51720	-1.94558	2.78303e-24	1.81164e-21	1719.63	1814.16	1821.69	521.913	432.725	435.057	At-NEET,NEET	protein_coding	2 iron, 2 sulfur cluster binding
AT5G52120	-0.915304	6.54206e-05	0.0033745	253.483	236.294	183.343	133.667	118.883	103.676	AtPP2-A14,PP2-A14	protein_coding	phloem protein 2-A14
AT5G52250	-0.688241	0.000616609	0.0219818	413.737	484.816	455.919	331.707	232.519	275.845	EFO1,RUP1	protein_coding	Transducin/WD40 repeat-like superfamily protein
AT5G52300	-0.780372	3.86014e-08	4.10588e-06	4094.97	4270.75	3943.69	2288.47	2329.39	2548.87	LTI65,RD29B	protein_coding	CAP160 protein
AT5G53200	-2.33042	2.77847e-11	4.8883e-09	172.449	173.031	138.746	47.878	19.4419	28.4149	TRY	protein_coding	Homeodomain-like superfamily protein
AT5G55250	-1.14101	2.94252e-07	2.58149e-05	862.285	600.436	613.497	320.938	321.281	298.768	IAMT1,AtIAMT1	protein_coding	IAA carboxylmethyltransferase 1
AT5G56080	-1.42546	9.5096e-06	0.000601007	131.103	58.0894	127.871	38.0366	49.1465	30.6607	ATNAS2,NAS2	protein_coding	nicotianamine synthase 2
AT5G56250	-0.690433	0.000478571	0.0178018	1176.9	1343.6	1127.9	777.466	777.51	705.434	HAP8	protein_coding	hapless 8
AT5G56300	-3.36169	3.53463e-11	6.00489e-09	46.9468	34.6499	72.3797	3.89065	6.38793	4.38544	GAMT2	protein_coding	gibberellic acid methyltransferase 2
AT5G57345	-0.664377	8.31052e-07	6.58129e-05	9550.73	9337.18	9790.36	6143.6	5753.31	6197.86	AtOxR	protein_coding
AT5G58770	-0.767943	0.00025199	0.0107494	4772.43	4157.7	4613.7	2617.22	2439.74	2896.62	CPT7,AtcPT4,AtCPT7,cPT4	protein_coding	Undecaprenyl pyrophosphate synthetase family protein
AT5G58860	-0.971947	8.58569e-12	1.67334e-09	2282.94	2568.62	2403.48	1320.82	1180.25	1197.09	HORST,CYP86A1,CYP86	protein_coding	cytochrome P450, family 86, subfamily A, polypeptide 1
AT5G59090	-0.737479	0.00134995	0.0412177	2343.31	2033.95	2177.51	1297.39	1462.87	1170.99	ATSBT4.12,SBT4.12	protein_coding	subtilase 4.12
AT5G59220	-0.699809	3.82943e-05	0.00211973	2026.87	1897.43	1948.55	1225.21	1064.64	1325.62	SAG113,HAI1	protein_coding	highly ABA-induced PP2C gene 1
AT5G59340	-1.2932	0.000147287	0.00688777	178.09	122.282	175.438	89.8212	53.6461	50.3069	WOX2	protein_coding	WUSCHEL related homeobox 2
AT5G59400	-0.764796	4.31828e-05	0.0023543	777.846	610.366	601.605	396.048	401.6	372.9	AT5G59400	protein_coding
AT5G59490	-0.775888	0.000253909	0.0108171	231.901	221.932	216.062	156.12	130.663	103.735	AT5G59490	protein_coding	Haloacid dehalogenase-like hydrolase (HAD) superfamily protein
AT5G59590	-1.24152	0.000370217	0.0146591	105.278	140.755	113.975	50.7232	70.4767	30.7697	UGT76E2	protein_coding	UDP-glucosyl transferase 76E2
AT5G59845	-1.14825	0.000247289	0.0105765	82.2127	73.294	78.2987	35.1155	43.798	26.3107	GASA10	protein_coding	Gibberellin-regulated family protein
AT5G62170	-0.767907	7.91252e-05	0.00399901	547.179	532.547	433.11	299.474	323.375	265.019	TRM25	protein_coding
AT5G62210	-2.25473	3.94852e-15	1.13731e-12	570.27	692.263	603.593	111.172	145.582	134.08	AT5G62210	protein_coding	Embryo-specific protein 3, (ATS3)
AT5G62250	-5.53895	0.000510009	0.0187356	4.65378	4.50812	8.92968	1.38778e-17	1.38778e-17	1.38778e-17	MAP65-9	protein_coding	microtubule-associated protein 65-9
AT5G62280	-0.787101	5.06314e-08	5.26501e-06	2614.23	2655.25	2727.58	1523.7	1561.48	1549.2	AT5G62280	protein_coding	Protein of unknown function (DUF1442)
AT5G63560	-0.657417	1.20353e-05	0.000743314	1247.65	1159.57	1217.1	726.721	903.775	667.334	FACT	protein_coding	HXXXD-type acyl-transferase family protein
AT5G63790	-0.812765	1.60358e-09	2.12169e-07	3027.78	2891.61	2935.72	1680.76	1759.58	1600.49	NAC102,ANAC102	protein_coding	NAC domain containing protein 102
AT5G63850	-1.27255	3.71177e-15	1.07867e-12	2839.26	2824.99	2665.14	1084.72	1186.62	1176.33	AAP4	protein_coding	amino acid permease 4
AT5G64690	-1.59918	0.000211862	0.00925597	37.9707	75.0637	40.6225	10.6903	20.2848	19.5619	AT5G64690	protein_coding	neurofilament triplet H protein-related
AT5G65530	-0.748222	2.08967e-05	0.00122549	990.682	964.314	1156.66	633.093	638.282	581.145	AtRLCK	protein_coding	Protein kinase superfamily protein
AT5G67060	-1.36363	0.000315921	0.0128205	57.3218	90.7067	58.4655	31.2384	25.7239	22.9723	HEC1	protein_coding	basic helix-loop-helix (bHLH) DNA-binding superfamily protein

## Sheet: trb123_gene_up
Supplemental Dataset 2-3. Up-regulated genes in the trb1/2/3 mutant relative to the wild type as determined by RNA-seq.
Gene id	logFC	PValue	FDR	col_rep1	col_rep2	col_rep3	trb123_rep1	trb123_rep2	trb123_rep3	Gene_Name	short_description
AT1G01070	1.04985	1.98148e-07	1.54364e-06	419.289	476.938	323.09	951.99	777.305	794.232	UMAMIT28	protein_coding	nodulin MtN21 /EamA-like transporter family protein
AT1G01100	1.19906	0.000490022	0.00203408	10241.8	7991.38	9767.56	9917.9	11727.4	42642.8	RPP1A	protein_coding	60S acidic ribosomal protein family
AT1G01260	0.890982	4.73559e-05	0.000242769	889.986	832.207	798.843	1288.71	1089.23	2297.33	bHLH13,bHLH013,JAM2	protein_coding	basic helix-loop-helix (bHLH) DNA-binding superfamily protein
AT1G01300	0.900568	2.38621e-06	1.56113e-05	2053.14	2084.85	1765.19	4186.62	4467.49	2365.41	APF2	protein_coding	Eukaryotic aspartyl protease family protein
AT1G01310	3.09481	0.012335	0.0354319	2.21945	1.11758	0	2.73057	3.90578	24.3511	AT1G01310	protein_coding	CAP (Cysteine-rich secretory proteins, Antigen 5, and Pathogenesis-related 1 protein) superfamily protein
AT1G01453	3.21264	2.62186e-15	4.90458e-14	26.3714	37.5401	23.7767	206.702	207.977	400.603	AT1G01453	protein_coding
AT1G01480	1.06192	0.000205104	0.000923718	156.445	144.263	135.778	258.46	261.261	391.688	ACS2,AT-ACC2	protein_coding	1-amino-cyclopropane-1-carboxylate synthase 2
AT1G01500	1.49245	1.12926e-05	6.50652e-05	609.147	621.47	810.759	1057.22	1015.16	3672.54	AT1G01500	protein_coding	Erythronate-4-phosphate dehydrogenase family protein
AT1G01590	5.06476	0.00300901	0.0102865	1.38778e-17	1.38778e-17	1.38778e-17	11.0992	0.447075	0	ATFRO1,FRO1	protein_coding	ferric reduction oxidase 1
AT1G01640	1.4253	5.33876e-09	5.12886e-08	151.048	186.394	208.148	531.193	510.832	424.588	AT1G01640	protein_coding	BTB/POZ domain-containing protein
AT1G01660	1.27954	0.000153511	0.000709323	50.5079	58.884	82.2835	193.348	191.44	81.4439	AT1G01660	protein_coding	RING/U-box superfamily protein
AT1G01830	0.887981	0.00033219	0.00143359	1272.93	1362.58	1479.76	1649.54	1668.4	4298.5	AT1G01830	protein_coding	ARM repeat superfamily protein
AT1G01920	0.673867	0.000383772	0.00163111	822.731	902.053	872.192	1124.37	1132.27	1886.77	AT1G01920	protein_coding	SET domain-containing protein
AT1G02030	1.60266	0.00108098	0.00413878	14.0291	35.2419	24.7776	72.1463	100.984	52.5571	ZAT1	protein_coding	C2H2-like zinc finger protein
AT1G02050	1.18712	4.20272e-07	3.11028e-06	252.554	237.546	287.436	489.395	413.425	868.644	LAP6,PKSA	protein_coding	Chalcone and stilbene synthase family protein
AT1G02180	0.831645	0.000316463	0.00137135	161.263	225.008	160.552	328.629	342.084	302.341	AT1G02180	protein_coding	ferredoxin-related
AT1G02190	3.15166	1.54648e-06	1.04494e-05	23.1594	51.8157	31.7092	398.195	402.357	150.587	AT1G02190	protein_coding	Fatty acid hydroxylase superfamily
AT1G02220	0.800439	1.68568e-06	1.13125e-05	855.684	838.793	690.803	1383.52	1292.49	1477.29	ANAC003,NAC003	protein_coding	NAC domain containing protein 3
AT1G02300	0.78233	0.000106322	0.000508461	367.983	390.57	399.427	573.601	527.14	891.412	AtcathB1	protein_coding	Cysteine proteinases superfamily protein
AT1G02350	0.877469	0.00261589	0.00910805	98.3783	121.937	103.073	262.588	190.022	141.802	AT1G02350	protein_coding	protoporphyrinogen oxidase-related
AT1G02360	0.807837	1.51169e-05	8.53765e-05	736.883	712.336	639.269	1303.5	1495.97	856.054	AT1G02360	protein_coding	Chitinase family protein
AT1G02400	0.723736	0.000268647	0.00118161	435.216	361.841	411.319	601.463	585.577	808.732	ATGA2OX4,ATGA2OX6,GA2OX6,DTA1	protein_coding	gibberellin 2-oxidase 6
AT1G02470	1.791	1.23317e-06	8.45709e-06	98.2097	98.7086	83.246	229.625	199.536	541.218	AT1G02470	protein_coding	Polyketide cyclase/dehydrase and lipid transport superfamily protein
AT1G02520	1.60177	6.21209e-16	1.22987e-14	574.212	318.719	386.531	1235.78	1440.37	1206.02	MDR8,ABCB11,PGP11	protein_coding	P-glycoprotein 11
AT1G02530	4.25629	1.89553e-26	8.11785e-25	11.7256	23.2498	27.7663	410.399	443.917	353.795	PGP12,ABCB12	protein_coding	P-glycoprotein 12
AT1G02570	1.27658	0.000327892	0.00141673	65.0185	41.2944	69.391	126.788	105.519	193.992	AT1G02570	protein_coding
AT1G02575	2.18744	0.00727202	0.0223478	9.01288	4.52104	5.94428	25.1851	19.3335	45.4198	AT1G02575	protein_coding
AT1G02580	2.53197	8.68518e-08	7.08307e-07	34.0223	14.6748	28.7478	140.362	109.17	200.086	EMB173,MEA,SDG5,FIS1	protein_coding	SET domain-containing protein
AT1G02620	2.95751	2.71703e-05	0.000145982	9.20533	8.93572	12.8915	78.5128	93.9342	70.5555	AT1G02620	protein_coding	Ras-related small GTP-binding family protein
AT1G02640	1.07116	1.40787e-10	1.64124e-09	1028.43	1097.4	1219.09	2070.68	2078.73	2880.17	ATBXL2,BXL2	protein_coding	beta-xylosidase 2
AT1G02650	1.45314	0.000845012	0.00331088	54.4712	32.3149	31.704	77.2837	83.489	164.281	AT1G02650	protein_coding	Tetratricopeptide repeat (TPR)-like superfamily protein
AT1G02660	0.827192	0.000125922	0.000592954	406.843	400.643	484.672	539.963	692.505	1060.87	AT1G02660	protein_coding	alpha/beta-Hydrolases superfamily protein
AT1G02690	0.895816	8.72896e-07	6.13629e-06	640.991	595.931	684.874	1043.53	1298.8	1233.97	IMPA-6	protein_coding	importin alpha isoform 6
AT1G02700	4.45004	6.23457e-56	1.01971e-53	59.3523	47.8322	59.4716	1173.1	1221.18	1256.29	AT1G02700	protein_coding
AT1G02770	1.56516	2.13548e-07	1.65529e-06	66.3791	64.4628	87.2331	164.646	166.735	315.112	AT1G02770	protein_coding	Protein of unknown function (DUF626)
AT1G02780	0.581978	0.00365613	0.0122089	24710.5	28473	31475.2	34169.7	30384.7	62172.2	emb2386	protein_coding	Ribosomal protein L19e family protein
AT1G02810	1.3831	4.00853e-09	3.90408e-08	1237.38	1270.43	1129.88	3548.39	4319.06	1620.81	PME7	protein_coding	Plant invertase/pectin methylesterase inhibitor superfamily
AT1G02813	5.51429	3.46601e-14	5.89096e-13	7.71071	2.2697	0	196.558	160.719	110.241	AT1G02813	protein_coding	Protein of unknown function, DUF538
AT1G02830	6.09198	0.000455837	0.00190359	1.38778e-17	1.38778e-17	1.38778e-17	16.6696	3.29691	2.70854	RPL22A	protein_coding	Ribosomal L22e protein family
AT1G02850	3.30432	3.81395e-98	2.0022e-95	1860.05	1850.76	1661.12	18783.8	19128.8	15152.1	BGLU11	protein_coding	beta glucosidase 11
AT1G02860	0.883386	6.38593e-05	0.000319179	422.624	350.732	382.574	606.919	596.528	929.041	NLA,BAH1	protein_coding	SPX (SYG1/Pho81/XPR1) domain-containing protein
AT1G02920	1.46751	0.00012202	0.000576791	3676.67	3419.74	3121.05	11872.9	14070.6	2313.22	ATGST11,ATGSTF7,ATGSTF8,GST11,GSTF7	protein_coding	glutathione S-transferase 7
AT1G02930	1.75247	2.06928e-08	1.83818e-07	3834.38	3119.2	3892.16	15974.5	16710.9	3858.95	GSTF6,ERD11,GST1,ATGST1,ATGSTF3,ATGSTF6	protein_coding	glutathione S-transferase 6
AT1G02940	3.77106	7.81885e-06	4.65925e-05	4.76073	13.1584	8.91926	225.498	125.302	20.2768	ATGSTF5,GSTF5	protein_coding	glutathione S-transferase (class phi) 5
AT1G03010	1.09971	0.00750336	0.022981	67.278	44.5906	66.4129	138.256	186.869	57.4945	AT1G03010	protein_coding	Phototropic-responsive NPH3 family protein
AT1G03030	0.748248	0.000540481	0.00222284	991.679	927.635	899.939	1272	1084.04	2379.78	AT1G03030	protein_coding	P-loop containing nucleoside triphosphate hydrolases superfamily protein
AT1G03080	0.860164	7.47147e-06	4.47024e-05	4932.47	4885.51	4949.69	7214.14	7040.65	12552.5	NET1D	protein_coding	kinase interacting (KIP1-like) family protein
AT1G03106	7.21059	7.37857e-80	2.55487e-77	18.1057	18.7063	4.93547	2253.69	2166.14	1763.14	AT1G03106	protein_coding
AT1G03120	1.9264	9.1707e-12	1.21287e-10	48.1007	53.2699	58.4823	242.472	213.84	152.647	ATRAB28	protein_coding
AT1G03170	3.79633	1.26447e-15	2.43672e-14	15.7508	11.0844	4.94075	137.972	130.89	175.11	FAF2,FTM5	protein_coding	Protein of unknown function (DUF3049)
AT1G03210	0.620439	0.00016469	0.000756576	871.753	845.517	832.544	1173.75	1171.52	1574.61	AT1G03210	protein_coding	Phenazine biosynthesis PhzC/PhzF protein
AT1G03230	0.84278	1.5587e-07	1.23048e-06	1661.25	1647.71	1510.47	3131.58	3108.09	2403.52	AT1G03230	protein_coding	Eukaryotic aspartyl protease family protein
AT1G03260	0.96116	2.98236e-05	0.000158793	415.908	384.008	448.987	632.971	574.84	1224.38	AT1G03260	protein_coding	SNARE associated Golgi protein family
AT1G03340	1.06631	4.96608e-05	0.000253547	127.016	182.85	134.785	371.875	339.979	219.51	AT1G03340	protein_coding
AT1G03350	0.760867	0.0061401	0.0192609	2376.58	2345.7	2549.18	2644.11	2427.36	7250.69	AT1G03350	protein_coding	BSD domain-containing protein
AT1G03360	1.23074	5.05356e-05	0.000257287	419.456	500.334	459.882	700.991	629.83	1907.84	RRP4,ATRRP4,SOP2	protein_coding	ribosomal RNA processing 4
AT1G03445	1.84661	1.89466e-06	1.26161e-05	29.6041	27.7071	20.8032	113.881	60.4039	107.265	BSU1	protein_coding	Serine/threonine protein phosphatase family protein
AT1G03470	2.02202	4.3268e-07	3.19702e-06	142.681	103.378	136.781	359.762	307.064	889.29	NET3A	protein_coding	Kinase interacting (KIP1-like) family protein
AT1G03510	1.5275	0.00180811	0.00655175	65.0386	41.3039	72.3666	112.88	75.437	327.731	PCMP-E3	protein_coding	Tetratricopeptide repeat (TPR)-like superfamily protein
AT1G03530	0.661324	0.00333992	0.0112687	802.155	962.958	748.291	953.534	978.775	2042.72	ATNAF1,NAF1	protein_coding	nuclear assembly factor 1
AT1G03560	1.02632	0.000427822	0.00179837	435.433	478.221	497.55	674.101	511.811	1689.22	AT1G03560	protein_coding	Pentatricopeptide repeat (PPR-like) superfamily protein
AT1G03590	0.860424	3.04391e-07	2.30296e-06	1423.51	1335.92	1139.78	2069.08	2072.82	2936.4	PPC6-6	protein_coding	Protein phosphatase 2C family protein
AT1G03660	1.7202	0.00125953	0.00474482	28.7335	34.4177	41.6379	135.246	194.813	16.4354	AT1G03660	protein_coding	Ankyrin-repeat containing protein
AT1G03710	5.01515	2.35146e-21	7.11956e-20	4.45559	1.17138	1.97954	110.055	105.934	39.0936	AT1G03710	protein_coding	Cystatin/monellin superfamily protein
AT1G03730	1.62688	8.0509e-12	1.0735e-10	333.395	197.815	320.145	718.772	653.044	1258.83	AT1G03730	protein_coding
AT1G03750	0.58194	0.00508901	0.0163516	354.254	335.194	410.336	521.385	464.628	660.909	CHR9	protein_coding	switch 2
AT1G03770	1.45576	3.02622e-14	5.17046e-13	234.176	207.576	229.943	592.059	566.522	684.556	ATRING1B,RING1B	protein_coding	RING 1B
AT1G03790	4.27301	2.36151e-33	1.44479e-31	77.1966	43.4235	38.6363	1213.25	1033.26	834.735	SOM,TZF4,AtTZF4	protein_coding	Zinc finger C-x8-C-x5-C-x3-H type family protein
AT1G03800	2.25189	0.000749411	0.00297353	19.8316	19.1866	73.4047	88.0246	93.267	354.112	ERF10,ATERF10	protein_coding	ERF domain protein 10
AT1G03880	6.84073	0.000153027	0.000707388	1.38778e-17	1.38778e-17	1.38778e-17	28.1211	6.91054	3.27718	CRU2,CRB	protein_coding	cruciferin 2
AT1G03900	0.63577	0.0028818	0.00991176	4433.11	4012.33	4326.27	5044.69	4636.37	10163.6	NAP4,ABCI18,ATNAP4	protein_coding	non-intrinsic ABC protein 4
AT1G04070	0.515007	0.0116027	0.0335983	234.352	257.427	276.531	395.443	334.351	368.706	TOM22-I,ATTOM22-I	protein_coding	translocase of outer membrane 22-I
AT1G04090	1.13583	0.00590196	0.0185852	23.1585	34.4278	48.5869	68.8459	66.7393	98.2537	AT1G04090	protein_coding	Plant protein of unknown function (DUF946)
AT1G04120	0.749296	9.55901e-08	7.75297e-07	6871.4	7086.87	6536.48	11638.2	11371	11441.5	ATMRP5,ABCC5,MRP5,ATABCC5	protein_coding	multidrug resistance-associated protein 5
AT1G04127	8.05731	7.13826e-09	6.71686e-08	1.38778e-17	1.38778e-17	1.38778e-17	24.3681	20.1177	44.6263	AT1G04127	long_noncoding_rna
AT1G04180	2.31668	1.17517e-17	2.64885e-16	74.4884	107.469	91.1831	411.76	330.954	619.735	YUC9	protein_coding	YUCCA 9
AT1G04220	0.915645	0.00914393	0.0272793	574.585	420.749	577.836	493.572	547.225	1927.58	KCS2	protein_coding	3-ketoacyl-CoA synthase 2
AT1G04270	0.787199	0.000543515	0.00223419	14982.5	15699.5	16156.4	20093.7	18373.1	42363.8	RPS15	protein_coding	cytosolic ribosomal protein S15
AT1G04380	2.40594	6.07318e-06	3.70446e-05	5.89811	13.2051	10.9043	50.7031	39.2716	70.6105	AT1G04380	protein_coding	2-oxoglutarate (2OG) and Fe(II)-dependent oxygenase superfamily protein
AT1G04410	1.07115	2.02865e-13	3.19905e-12	43354.7	41710.4	43461.9	86390.4	76363	107296	c-NAD-MDH1	protein_coding	Lactate/malate dehydrogenase family protein
AT1G04470	6.80355	5.1686e-05	0.000262856	1.38778e-17	1.38778e-17	1.38778e-17	14.4131	3.02796	19.8252	AT1G04470	protein_coding	Protein of unknown function (DUF810)
AT1G04480	0.591725	0.000465026	0.00193798	6431.55	6513.27	6766.43	8983.65	8119.69	12603	RPL23B	protein_coding	Ribosomal protein L14p/L23e family protein
AT1G04490	1.06291	0.0073224	0.0224903	96.888	78.8096	66.3923	201.185	217.388	87.586	AT1G04490	protein_coding	Protein of unknown function (DUF3527)
AT1G04560	9.09597	2.78103e-104	1.70787e-101	13.8099	15.5597	18.8376	5857.31	6969.16	13778.4	AT1G04560	protein_coding	AWPM-19-like family protein
AT1G04580	6.21177	1.16005e-23	4.15831e-22	29.0777	5.7931	9.8987	984.011	1013.1	1352.17	AO4,AAO4,ATAO2,ATAO-4	protein_coding	aldehyde oxidase 4
AT1G04600	1.41205	0.0084539	0.0254999	28.6746	38.7067	29.7286	95.4198	129.395	34.3931	XIA,ATXIA	protein_coding	myosin XI A
AT1G04625	5.53993	0.00446034	0.0145861	1.38778e-17	1.38778e-17	1.38778e-17	4.71313	5.97276	4.54789	AT1G04625	protein_coding	Polynucleotidyl transferase, ribonuclease H-like superfamily protein
AT1G04635	1.00998	0.00386732	0.0128443	64.9379	52.1986	47.5647	119.998	94.7264	117.103	AtPOP5,EMB1687,POP5	protein_coding	ribonuclease P family protein / Rpp14 family protein
AT1G04645	5.98939	0.00940433	0.027971	1.38778e-17	1.38778e-17	1.38778e-17	8.0086	0	13.7402	SPH5	protein_coding	Plant self-incompatibility protein S1 family
AT1G04660	6.18377	1.51402e-57	2.6352e-55	64.7247	35.6895	39.6351	2425.16	2224.09	5546.87	AT1G04660	protein_coding	glycine-rich protein
AT1G04690	0.583836	0.00546092	0.0173916	4012.73	4307.35	3915.94	4339.72	4345.28	9654.88	KAB1,KV-BETA1	protein_coding	potassium channel beta subunit 1
AT1G04730	0.74164	0.000345326	0.00148398	256.08	253.107	342.948	411.68	443.474	570.838	CTF18	protein_coding	P-loop containing nucleoside triphosphate hydrolases superfamily protein
AT1G04780	0.618993	1.6041e-05	9.00333e-05	2603.95	2625.3	2757.32	3532.76	3869.78	4863.71	AT1G04780	protein_coding	Ankyrin repeat family protein
AT1G04840	1.19403	0.00574212	0.0181539	80.7491	36.9231	63.4349	93.0771	80.134	241.85	PCMP-H64	protein_coding	Tetratricopeptide repeat (TPR)-like superfamily protein
AT1G04850	1.10845	1.9582e-07	1.52623e-06	3812.84	3971.23	4344.12	6214.6	6666.94	13269.5	AT1G04850	protein_coding	ubiquitin-associated (UBA)/TS-N domain-containing protein
AT1G04880	1.34634	0.0159904	0.0442792	29.4145	24.3314	9.88916	56.4046	73.6973	32.4365	AtHMGB15,HMGBD15	protein_coding	HMG (high mobility group) box protein with ARID/BRIGHT DNA-binding domain
AT1G04900	1.51906	4.03803e-16	8.12297e-15	282.341	300.732	341.948	882.648	776.45	994.021	AT1G04900	protein_coding	Protein of unknown function (DUF185)
AT1G04920	1.38998	7.48261e-09	7.01654e-08	164.452	157.546	139.741	364.127	422.398	423.457	ATSPS3F,SPS3F	protein_coding	sucrose phosphate synthase 3F
AT1G04980	1.36209	1.3529e-12	1.95708e-11	529.099	547.059	604.594	1222.07	1220.04	1879.69	PDIL2-2,ATPDIL2-2,PDI10,ATPDI10	protein_coding	PDI-like 2-2
AT1G04990	0.921712	4.40881e-05	0.000227234	741.564	771.147	754.247	1650.55	1813.72	830.411	AT1G04990	protein_coding	Zinc finger C-x8-C-x5-C-x3-H type family protein
AT1G05000	1.16732	4.40522e-06	2.75151e-05	731.254	772.216	688.828	1686.8	1950.58	1286.51	PFA-DSP1,AtPFA-DSP1	protein_coding	Phosphotyrosine protein phosphatases superfamily protein
AT1G05080	6.84594	3.3067e-08	2.85861e-07	1.38778e-17	1.38778e-17	1.38778e-17	12.6778	13.2891	12.2605	AT1G05080	protein_coding	F-box/RNI-like/FBD-like domains-containing protein
AT1G05240	1.11651	0.00902885	0.0269928	25.8225	4.70508	14.8655	33.3369	32.3764	33.0864	PR9	protein_coding	Peroxidase superfamily protein
AT1G05250	1.92097	2.53302e-05	0.00013677	10.2991	7.86123	12.8915	30.6323	35.9262	52.0807	PRX2,AtPRX1	protein_coding	Peroxidase superfamily protein
AT1G05270	0.66577	0.015847	0.0439529	1862.43	1869.68	1988.2	1852.68	1750.77	5471.92	AT1G05270	protein_coding	TraB family protein
AT1G05297	5.06703	0.00927513	0.0276276	1.38778e-17	1.38778e-17	1.38778e-17	10.2032	1.22091	0	AT1G05297	antisense_long_noncoding_rna
AT1G05300	0.934798	0.000620077	0.00251211	151.956	154.213	143.709	244.974	262.875	352.283	ZIP5	protein_coding	zinc transporter 5 precursor
AT1G05350	0.511766	0.00114439	0.00435491	1281.91	1181.76	1214.13	1687.46	1698.67	1857.53	AT1G05350	protein_coding	NAD(P)-binding Rossmann-fold superfamily protein
AT1G05397	5.46248	3.60442e-09	3.53363e-08	4.39943	1.14674	0	55.7794	64.3085	136.704	AT1G05397	long_noncoding_rna
AT1G05440	1.07761	0.00674087	0.0208954	85.6299	65.6344	90.2008	93.667	105.994	310.593	AT1G05440	protein_coding	C-8 sterol isomerases
AT1G05490	4.28126	1.5825e-31	9.05224e-30	53.2995	15.8993	43.6185	609.254	569.843	1022.4	chr31	protein_coding	chromatin remodeling 31
AT1G05510	5.97574	4.55853e-19	1.15374e-17	3.61136	15.2105	3.95347	533.602	531.603	390.582	OBAP1a	protein_coding	Protein of unknown function (DUF1264)
AT1G05520	0.514232	0.000210236	0.000944873	2086.41	2295.68	2195.35	3110.74	3501.75	2781.59	AT1G05520	protein_coding	Sec23/Sec24 protein transport family protein
AT1G05530	0.861277	0.0123604	0.0354911	49.4145	67.6792	82.2799	114.99	128.361	119.264	UGT2,UGT75B2	protein_coding	UDP-glucosyl transferase 75B2
AT1G05575	0.93586	0.0086628	0.0260372	39.0702	42.2884	67.4201	71.8033	93.5398	119.826	AT1G05575	protein_coding
AT1G05620	0.93657	1.40733e-09	1.45185e-08	685.682	762.282	817.687	1431.12	1614.31	1292.14	URH2,NSH2	protein_coding	uridine-ribohydrolase 2
AT1G05640	1.47041	1.56413e-05	8.79869e-05	105.272	151.75	101.083	256.731	247.729	488.372	AT1G05640	protein_coding	Ankyrin repeat family protein
AT1G05675	2.35156	2.40722e-07	1.85225e-06	36.594	55.1239	20.7893	143.188	153.534	278.902	UGT74E1	protein_coding	UDP-Glycosyltransferase superfamily protein
AT1G05680	2.54027	2.99813e-29	1.52236e-27	370.292	367.357	448.992	2091.37	1695.86	3119.11	UGT74E2	protein_coding	Uridine diphosphate glycosyltransferase 74E2
AT1G05700	1.61412	3.00475e-09	2.97985e-08	108.927	192.839	168.497	502.533	590.191	348.08	AT1G05700	protein_coding	Leucine-rich repeat transmembrane protein kinase protein
AT1G05710	1.27437	2.14194e-10	2.4496e-09	571.228	494.982	569.901	1285.04	1692.16	980.837	AT1G05710	protein_coding	basic helix-loop-helix (bHLH) DNA-binding superfamily protein
AT1G05740	5.33605	0.0132013	0.037605	1.38778e-17	1.38778e-17	1.38778e-17	10.9652	2.75896	0	AT1G05740	protein_coding	Eukaryotic protein of unknown function (DUF842)
AT1G05750	0.592273	0.00674948	0.0209201	208.071	258.396	215.069	311.755	298.876	416.92	PDE247,CLB19	protein_coding	Tetratricopeptide repeat (TPR)-like superfamily protein
AT1G05780	0.824547	0.00986804	0.0291907	203.416	218.543	201.195	432.954	524.407	146.616	AT1G05780	protein_coding	Vacuolar ATPase assembly integral membrane protein VMA21-like domain
AT1G05950	1.88051	4.26999e-23	1.47068e-21	139.569	158.689	182.378	599.307	582.903	590.376	AT1G05950	protein_coding
AT1G06010	0.992273	2.46889e-05	0.00013361	301.634	254.256	338.977	416.13	497.772	867.078	AT1G06010	protein_coding
AT1G06030	3.73059	0.000308089	0.00133738	6.55078	0.0500379	0	35.9253	20.0741	36.4339	FRK2,FRK6	protein_coding	pfkB-like carbohydrate kinase family protein
AT1G06087	1.90508	0.0144544	0.0406062	2.34568	4.39286	2.97167	22.9843	5.35299	8.98105	AT1G06087	small_nucleolar_rna
AT1G06225	5.71355	9.0743e-05	0.000439052	0.0113794	0.00893993	0.993103	19.6142	3.45144	50.0467	CLE3	protein_coding	CLAVATA3/ESR-RELATED 3
AT1G06270	0.747525	0.0153884	0.0428311	243.263	195.426	233.909	313.988	186.017	629.75	AT1G06270	protein_coding	Pentatricopeptide repeat (PPR) superfamily protein
AT1G06330	2.56774	0.013472	0.0382657	0.182382	13.0862	8.92408	92.243	43.4138	0	AT1G06330	protein_coding	Heavy metal transport/detoxification superfamily protein
AT1G06340	2.28929	0.000639547	0.00258327	5.70583	0.109453	9.92809	19.5285	21.0499	38.3615	AT1G06340	protein_coding	Plant Tudor-like protein
AT1G06350	1.77318	3.40505e-09	3.35029e-08	97.2466	84.5321	140.764	489.645	356.602	257.98	AtADS4,ADS4	protein_coding	Fatty acid desaturase family protein
AT1G06380	1.03335	0.000814042	0.00320303	436.419	410.58	414.289	482.559	550.36	1549.22	AT1G06380	protein_coding	Ribosomal protein L1p/L10e family
AT1G06420	3.25277	4.91977e-19	1.24227e-17	43.2633	23.5491	43.6199	287.764	353.747	414.517	AT1G06420	protein_coding
AT1G06440	1.06972	0.00164539	0.0060302	62.0099	116.163	76.3088	156.122	131.287	247.177	AT1G06440	protein_coding	Ubiquitin carboxyl-terminal hydrolase family protein
AT1G06490	1.02348	9.50357e-06	5.56936e-05	388.493	399.435	384.555	991.935	904.644	487.175	CalS7,ATGSL07,GSL7,atgsl7,gsl07,GSL07	protein_coding	glucan synthase-like 7
AT1G06520	1.72346	9.84929e-11	1.16998e-09	59.7364	95.2984	94.1663	296.215	321.752	206.517	GPAT1,ATGPAT1,sn-2-GPAT1	protein_coding	glycerol-3-phosphate acyltransferase 1
AT1G06537	2.90429	0.00313002	0.0106543	2.21945	1.11758	0	2.78339	9.62895	14.32	AT1G06537	long_noncoding_rna
AT1G06560	0.649751	0.00122454	0.00462479	492.558	524.853	573.869	679.077	665.706	1152.47	NOP2C,TRM4f,AtTRM4f	protein_coding	NOL1/NOP2/sun family protein
AT1G06573	1.43946	0.014625	0.041004	45.8208	64.1541	43.5995	70.6043	64.4495	282.576	AT1G06573	antisense_long_noncoding_rna
AT1G06577	2.74153	0.00337307	0.0113686	4.50496	3.33409	1.97722	49.1324	19.7069	0	AT1G06577	long_noncoding_rna
AT1G06620	1.30851	3.89183e-11	4.80362e-10	460.444	382.979	516.389	1274.27	1223.63	871.603	AT1G06620	protein_coding	2-oxoglutarate (2OG) and Fe(II)-dependent oxygenase superfamily protein
AT1G06660	1.48578	1.66817e-06	1.12088e-05	139.932	75.6385	68.3674	331.501	276.46	187.185	JASON	protein_coding
AT1G06727	5.6608	0.00360748	0.0120625	1.38778e-17	1.38778e-17	1.38778e-17	5.53448	11.7782	0	AT1G06727	long_noncoding_rna
AT1G06730	0.727629	0.0114624	0.0332512	740.409	679.173	822.644	820.078	693.898	2199.61	AT1G06730	protein_coding	pfkB-like carbohydrate kinase family protein
AT1G06753	2.14193	0.00227847	0.00805033	4.78182	12.1217	11.8998	35.464	12.1626	80.878	AT1G06753	antisense_long_noncoding_rna
AT1G06760	1.39619	0.00203142	0.00726897	4529.23	4736.84	5181.62	4533.64	4150.7	29344	H1.1	protein_coding	winged-helix DNA-binding transcription factor family protein
AT1G06773	6.65908	0.0115357	0.0334311	1.38778e-17	1.38778e-17	1.38778e-17	5.16798	29.8579	0	AT1G06773	long_noncoding_rna
AT1G06870	0.846014	0.00304814	0.0104027	882.122	884.382	973.292	892.9	1014.61	3018.03	Plsp2A	protein_coding	Peptidase S24/S26A/S26B/S26C family protein
AT1G06883	5.03518	0.0145673	0.0408697	1.38778e-17	1.38778e-17	1.38778e-17	4.86855	6.20956	0	AT1G06883	long_noncoding_rna
AT1G06890	0.531559	0.000737541	0.00293179	2050.92	2199.12	1920.8	2441.24	2728.1	3750.07	UXT3	protein_coding	nodulin MtN21 /EamA-like transporter family protein
AT1G06920	8.41293	4.47884e-07	3.29962e-06	1.38778e-17	1.38778e-17	1.38778e-17	39.7317	59.2729	15.3407	ATOFP4,OFP4	protein_coding	ovate family protein 4
AT1G06923	2.34218	9.37973e-06	5.50174e-05	41.7451	15.7618	19.8107	89.9247	102.661	201.3	AT1G06923	protein_coding
AT1G07030	0.96869	0.000954266	0.00369184	1265.93	1343.61	1077.34	1496.29	1242.12	4477.55	AT1G07030	protein_coding	Mitochondrial substrate carrier family protein
AT1G07060	4.45111	0.000131012	0.000615057	0.0224259	1.10058	0.991457	7.40795	5.11439	41.7178	ATDFO,DFO	protein_coding
AT1G07090	1.32803	7.6268e-13	1.13402e-11	557.354	438.389	446.992	1107.12	1119.28	1395.14	LSH6	protein_coding	Protein of unknown function (DUF640)
AT1G07135	2.33845	2.9257e-11	3.66253e-10	53.7622	60.9689	54.509	297.73	423.585	135.97	AT1G07135	protein_coding	glycine-rich protein
AT1G07140	0.635066	0.00258172	0.00899773	5872.88	6337.92	6417.55	7385.51	6997.01	14548	SIRANBP	protein_coding	Pleckstrin homology (PH) domain superfamily protein
AT1G07143	4.62811	2.27552e-05	0.000124122	4.36742	0.0343113	0	45.4685	25.1748	46.4784	AT1G07143	long_noncoding_rna
AT1G07160	1.76533	0.0168176	0.0462803	12.3457	7.78298	3.95262	32.7674	30.358	19.6146	AT1G07160	protein_coding	Protein phosphatase 2C family protein
AT1G07240	1.33518	1.11735e-07	8.97963e-07	1163.2	1218.33	1258.73	1936.06	1960.21	5289.26	UGT71C5	protein_coding	UDP-glucosyl transferase 71C5
AT1G07260	1.4381	1.70979e-05	9.53896e-05	333.492	284.122	286.431	547.04	421.867	1481.52	UGT71C3	protein_coding	UDP-glucosyl transferase 71C3
AT1G07270	1.03593	0.00389757	0.0129381	40.0262	47.5997	35.672	118.194	62.0685	72.8506	CDC6B	protein_coding	Cell division control, Cdc6
AT1G07370	0.597449	0.00203788	0.00728968	493.703	503.819	600.634	878.078	920.868	619.884	PCNA1,ATPCNA1	protein_coding	proliferating cellular nuclear antigen 1
AT1G07400	0.953926	0.00254708	0.00889127	57.3807	92.9735	70.3662	129.193	123.479	175.209	HSP17.8	protein_coding	HSP20-like chaperones superfamily protein
AT1G07540	2.83777	2.21388e-06	1.45895e-05	2.32742	0.0642079	5.95927	22.2763	15.0786	25.6654	TRFL2	protein_coding	TRF-like 2
AT1G07547	3.97819	0.00835043	0.0252288	0.022465	2.14852	0	7.5967	2.99775	28.9964	AT1G07547	antisense_long_noncoding_rna
AT1G07590	0.882877	0.00464833	0.0151143	18801	20918.9	20138.7	23476.5	20207.9	66698.5	AT1G07590	protein_coding	Tetratricopeptide repeat (TPR)-like superfamily protein
AT1G07615	0.960958	0.00124275	0.00468595	495.616	361.874	395.454	494.545	530.491	1414.35	Obg	protein_coding	GTP-binding protein Obg/CgtA
AT1G07620	0.575627	0.0114485	0.0332167	202.301	207.518	223.008	319.107	271.587	352.804	TRM32,ATOBGM	protein_coding	GTP-binding protein Obg/CgtA
AT1G07645	8.05223	1.43641e-11	1.86042e-10	0.0223868	0.0175818	1.98735	199.064	215.911	234.166	DSI-1VOC,ATDSI-1VOC	protein_coding	dessication-induced 1VOC superfamily protein
AT1G07653	1.92272	0.0144456	0.0405848	2.28949	1.15918	2.97598	7.02396	5.6182	12.6791	AT1G07653	antisense_long_noncoding_rna
AT1G07670	0.629768	3.00376e-06	1.93673e-05	2718.15	2627.52	2668.11	4238.75	4341	3820.06	ATECA4,ECA4	protein_coding	endomembrane-type CA-ATPase 4
AT1G07690	7.54287	2.36191e-07	1.8204e-06	1.38778e-17	1.38778e-17	1.38778e-17	16.4345	11.9653	33.9194	AT1G07690	protein_coding
AT1G07710	1.23427	6.60202e-05	0.000329272	76.4181	41.371	85.255	146.679	177.129	154.636	AT1G07710	protein_coding	Ankyrin repeat family protein
AT1G07740	1.33583	2.59935e-06	1.69207e-05	103.86	97.6187	81.2616	217.307	156.153	340.445	AT1G07740	protein_coding	Tetratricopeptide repeat (TPR)-like superfamily protein
AT1G07750	0.695483	0.00156213	0.00575811	2565.11	2606.43	2717.67	3134.83	2874.9	6766.81	AT1G07750	protein_coding	RmlC-like cupins superfamily protein
AT1G07810	0.702374	7.0519e-07	5.02243e-06	2742.19	2700.76	2873.28	4086.89	4227.2	5218.49	ECA1,ACA3,ATECA1	protein_coding	ER-type Ca2+-ATPase 1
AT1G07820	0.876842	0.00152096	0.00562484	1814.38	1577.96	1933.7	1969.34	2022.08	5789.73	AT1G07820	protein_coding	Histone superfamily protein
AT1G07830	0.606117	0.000265472	0.00116939	992.824	914.338	919.763	1253.88	1214.88	1834.2	AT1G07830	protein_coding	ribosomal protein L29 family protein
AT1G07880	0.970311	4.45126e-05	0.000229204	155.509	163.157	190.306	335.765	378.417	283.696	ATMPK13	protein_coding	Protein kinase superfamily protein
AT1G07890	0.822883	0.000102003	0.000489458	32284.4	31851.7	32856.9	38010.5	45706.2	87858.1	ATAPX1,ATAPX01,CS1,APX1,MEE6	protein_coding	ascorbate peroxidase 1
AT1G07902	0.939341	0.0141285	0.0398141	62.6644	62.0108	35.6594	75.7407	55.7873	176.282	AT1G07902	protein_coding
AT1G07910	0.551927	0.00023379	0.00104039	958.599	836.755	1027.81	1329.47	1264.44	1545.92	AtRLG1,RNL,ZYG3,ATRNL	protein_coding	RNAligase
AT1G07940	0.888233	0.0034346	0.0115533	10895.6	11356.6	12455.5	12070.8	11621.2	40549.6	A1	protein_coding	GTP binding Elongation factor Tu family protein
AT1G07960	0.633111	7.97135e-05	0.000390578	1014.54	939.856	944.541	1266.52	1460.63	1768.53	ATPDIL5-1,PDIL5-1	protein_coding	PDI-like 5-1
AT1G07980	0.904235	5.80794e-05	0.000292445	732.435	817.675	706.668	1053.6	989.007	2181.29	NF-YC10	protein_coding	nuclear factor Y, subunit C10
AT1G07985	3.03448	1.36214e-20	3.89244e-19	164.423	123.347	164.534	939.322	933.86	1835.5	AT1G07985	protein_coding	Expressed protein
AT1G08050	0.714449	0.00306054	0.0104429	451.331	498.102	409.327	617.988	586.085	1025.45	AT1G08050	protein_coding	Zinc finger (C3HC4-type RING finger) family protein
AT1G08090	3.40945	2.82883e-25	1.12011e-23	54.7713	48.8597	48.5618	509.466	516.497	593.69	NRT2:1,NRT2;1AT,ATNRT2.1,NRT2,ATNRT2:1,LIN1,NRT2.1,ACH1	protein_coding	nitrate transporter 2:1
AT1G08125	1.18696	0.000169089	0.000775143	591.943	655.725	637.295	822.307	803.71	2666.32	AT1G08125	protein_coding	S-adenosyl-L-methionine-dependent methyltransferases superfamily protein
AT1G08165	1.87271	5.48773e-06	3.36628e-05	8.21387	15.4806	16.8575	56.5476	43.2037	50.0181	AT1G08165	protein_coding
AT1G08170	4.9526	0.00292553	0.0100486	2.19067	0.0176582	0	17.0528	9.45506	52.2962	AT1G08170	protein_coding	Histone superfamily protein
AT1G08290	1.47583	2.1021e-07	1.63058e-06	133.611	112.178	130.831	356.425	224.645	467.247	WIP3	protein_coding	WIP domain protein 3
AT1G08340	0.761576	0.000150608	0.000697691	356.408	309.665	341.94	542.823	571.894	594.327	ROPGAP5	protein_coding	Rho GTPase activating protein with PAK-box/P21-Rho-binding domain
AT1G08400	0.564504	0.00878976	0.0263774	457.957	426.006	304.256	484.63	488.179	783.634	MAG2L	protein_coding	RINT-1 / TIP-1 family
AT1G08430	1.38726	8.04243e-19	1.98157e-17	1308.19	1274.9	1184.39	3046.31	3038.4	3769.8	ATALMT1,ALMT1	protein_coding	aluminum-activated malate transporter 1
AT1G08440	3.04097	0.000456295	0.00190526	4.42831	0.0498459	1.98083	19.8983	20.7697	15.1679	ALMT2	protein_coding	Aluminium activated malate transporter family protein
AT1G08473	5.13358	0.00486445	0.0157243	1.38778e-17	1.38778e-17	1.38778e-17	1.38746	3.6429	6.42095	AT1G08473	long_noncoding_rna
AT1G08480	0.941898	2.36182e-10	2.68222e-09	2641.65	2704.06	2718.66	5281.76	4790.23	5420.67	SDH6	protein_coding	Encode subunit 6 of mitochondrial complex II and participates in the respiratory chain. It contributes to anchoring succinate dehydrogenase to the inner mitochondrial membrane. The mRNA is cell-to-cell mobile.
AT1G08630	2.45463	5.52116e-14	9.17787e-13	37.9308	52.1018	55.5118	235.504	260.818	303.576	THA1	protein_coding	threonine aldolase 1
AT1G08650	0.912781	0.00096107	0.00371331	1605.3	1490.25	1671.04	1874.13	1850.35	5250.08	ATPPCK1,PPCK1	protein_coding	phosphoenolpyruvate carboxylase kinase 1
AT1G08670	0.999666	4.03195e-05	0.000209435	229.545	211.933	190.288	364.85	351.104	547.214	AT1G08670	protein_coding	ENTH/VHS family protein
AT1G08830	0.719527	5.95699e-05	0.000299441	1465.94	1527.87	1459.93	2621.16	2764.8	1947.75	AtSOD1,CSD1,SOD1	protein_coding	copper/zinc superoxide dismutase 1
AT1G08903	1.74536	2.49194e-06	1.6254e-05	38.9681	40.0205	52.5416	112.27	106.955	222.82	AT1G08903	long_noncoding_rna
AT1G08920	0.85558	5.46955e-06	3.35576e-05	748.475	829.927	803.805	1261.03	1158.03	1892.03	ESL1	protein_coding	ERD (early response to dehydration) six-like 1
AT1G08930	1.61152	1.23995e-15	2.39087e-14	2367.52	2493.27	2827.69	6963.47	5393.97	11138.5	ERD6	protein_coding	Major facilitator superfamily protein
AT1G08940	1.36899	4.12527e-08	3.52207e-07	394.034	329.626	335.987	653.487	670.708	1413.07	AT1G08940	protein_coding	Phosphoglycerate mutase family protein
AT1G08990	1.26104	4.45257e-09	4.31445e-08	660.441	633.644	722.538	1194.88	1226.46	2412.85	PGSIP5,GUX5	protein_coding	plant glycogenin-like starch initiation protein 5
AT1G09070	0.627826	6.78725e-06	4.09702e-05	5435.27	5777.59	5906.13	8783.01	8079.4	9591.26	(AT)SRC2,SRC2,AtSRC2	protein_coding	soybean gene regulated by cold-2
AT1G09083	0.76792	0.0047789	0.0154847	73.2487	82.1086	88.216	141.313	122.043	151.827	AT1G09083	small_nucleolar_rna
AT1G09176	1.60517	0.000322568	0.00139521	9.37123	20.9134	15.8584	60.767	29.5328	50.9259	AT1G09176	protein_coding
AT1G09210	0.829279	5.96239e-06	3.64098e-05	7089.65	6819.56	7586.09	9791.43	10248.8	18153.3	AtCRT1b,CRT1b	protein_coding	calreticulin 1b
AT1G09300	1.28863	2.24376e-10	2.55528e-09	613.611	642.439	639.277	1254.55	1269.35	2106.92	AtICP55	protein_coding	Metallopeptidase M24 family protein
AT1G09380	4.32261	1.95816e-16	4.03637e-15	19.3015	23.0821	5.92512	378.161	365.865	227.969	UMAMIT25	protein_coding	nodulin MtN21 /EamA-like transporter family protein
AT1G09400	1.39085	0.000322871	0.00139633	14.9946	23.1785	17.8376	55.7563	44.7644	46.8577	AT1G09400	protein_coding	FMN-linked oxidoreductases superfamily protein
AT1G09410	1.38241	0.000178288	0.000813758	79.6883	34.747	74.3466	131.381	99.3268	262.295	PCMP-H18	protein_coding	pentatricopeptide (PPR) repeat-containing protein
AT1G09420	1.42227	1.40408e-09	1.44895e-08	258.127	226.422	234.895	683.549	757.353	487.468	G6PD4	protein_coding	glucose-6-phosphate dehydrogenase 4
AT1G09440	0.636362	0.00598202	0.0188082	781.579	754.601	894.997	940.885	861.465	1977.36	AT1G09440	protein_coding	Protein kinase superfamily protein
AT1G09447	3.90211	0.00179436	0.006508	0.0223868	0.0175818	1.98735	5.13967	5.37123	25.7708	AT1G09447	antisense_long_noncoding_rna
AT1G09450	0.833112	0.00239739	0.00842568	108.448	97.6717	93.1603	158.533	145.472	229.244	Haspin,AtHaspin	protein_coding	Protein kinase superfamily protein
AT1G09460	1.30378	0.0140074	0.0395141	197.509	204.005	125.85	505.16	615.04	182.817	AT1G09460	protein_coding	Carbohydrate-binding X8 domain superfamily protein
AT1G09467	1.15268	0.000223052	0.000996693	80.1998	83.36	128.871	183.045	197.268	270.723	AT1G09467	small_nucleolar_rna
AT1G09470	2.03821	4.10813e-10	4.50813e-09	110.925	113.233	132.82	387.726	340.458	739.423	AtNEAP3	protein_coding
AT1G09533	1.85545	0.000120436	0.000570007	44.6391	41.17	57.498	72.85	90.3199	356.604	AT1G09533	small_nucleolar_rna
AT1G09537	2.22722	0.00824944	0.0249608	7.0081	4.62051	18.8584	19.863	9.11024	115.084	AT1G09537	antisense_long_noncoding_rna
AT1G09570	0.920819	3.2962e-11	4.10109e-10	7403.89	8071.05	7496.88	14150.4	13577.4	15762.3	FRE1,FHY2,HY8,PHYA	protein_coding	phytochrome A
AT1G09575	2.24259	3.24076e-12	4.51139e-11	142.921	183.996	133.791	493.876	479.658	1207.84	MCU1	protein_coding	Protein of unknown function (DUF607)
AT1G09580	0.509164	0.00204772	0.00732006	518.601	433.945	467.81	630.101	692.086	699	AT1G09580	protein_coding	emp24/gp25L/p24 family/GOLD family protein
AT1G09650	2.04375	0.00131021	0.00491525	10.5817	21.0501	26.7769	90.6934	81.8202	68.9912	AT1G09650	protein_coding	F-box and associated interaction domains-containing protein
AT1G09693	6.13726	0.00108225	0.00414268	1.38778e-17	1.38778e-17	1.38778e-17	0.398734	15.5649	7.66196	AT1G09693	long_noncoding_rna
AT1G09720	6.78627	7.44885e-06	4.45835e-05	1.38778e-17	1.38778e-17	1.38778e-17	15.2729	15.7692	5.70916	NET2B	protein_coding	Kinase interacting (KIP1-like) family protein
AT1G09780	1.86944	3.39929e-13	5.25107e-12	7824.34	8016.75	8209.51	20775.5	19561.1	47543.6	iPGAM1	protein_coding	Phosphoglycerate mutase, 2,3-bisphosphoglycerate-independent
AT1G09800	0.595278	0.00210336	0.00749838	217.171	223.064	247.788	337.28	406.518	296.013	AT1G09800	protein_coding	Pseudouridine synthase family protein
AT1G09870	0.764196	0.000180871	0.00082474	1894.32	1697.74	1841.52	2280.75	2290.63	4657.49	AT1G09870	protein_coding	histidine acid phosphatase family protein
AT1G09940	0.647693	0.00285737	0.00984144	1174.6	1176.19	1243.87	1435.43	1398.14	2798.48	HEMA2	protein_coding	Glutamyl-tRNA reductase family protein
AT1G09950	2.28856	4.938e-07	3.61011e-06	38.1912	16.7571	7.90444	79.7704	103.921	124.345	RAS1	protein_coding	RESPONSE TO ABA AND SALT 1
AT1G09960	1.3871	1.70935e-16	3.53693e-15	417.141	469.308	453.937	1216.12	1215.39	1075.13	ATSUC4,SUC4,ATSUT4,SUT4	protein_coding	sucrose transporter 4
AT1G09970	1.16387	2.32139e-13	3.63603e-12	7241.67	7797.02	7720.88	15229.8	14256.7	21508.9	RLK7,LRR	protein_coding	Leucine-rich receptor-like protein kinase family protein
AT1G10020	0.546123	0.00149855	0.00554826	1113.94	1049.69	1025.81	1385.68	1305.51	1965.8	AT1G10020	protein_coding	Protein of unknown function (DUF1005)
AT1G10040	0.969298	0.00119341	0.00452294	130.077	87.871	121.914	231.851	209.886	223.998	AT1G10040	protein_coding	alpha/beta-Hydrolases superfamily protein
AT1G10225	8.00175	0.00478733	0.0155027	1.38778e-17	1.38778e-17	1.38778e-17	45.2229	42.0609	0	AT1G10225	protein_coding
AT1G10300	4.33088	1.59771e-36	1.11833e-34	29.939	53.0061	35.6741	586.848	481.005	1325.62	Nog1-2	protein_coding	Nucleolar GTP-binding protein
AT1G10385	4.59982	4.16305e-07	3.08443e-06	6.64379	0.0716644	2.97165	56.6415	60.6126	127.38	EXO84A	protein_coding	Vps51/Vps67 family (components of vesicular transport) protein
AT1G10400	2.38889	0.000165104	0.000758156	35.7937	4.73515	11.8804	85.582	92.8506	98.6433	UGT90A2	protein_coding	UDP-Glycosyltransferase superfamily protein
AT1G10410	0.902073	4.75007e-10	5.17594e-09	1411.15	1453.58	1579.86	2731.31	2496.65	3079.24	AT1G10410	protein_coding	Protein of unknown function (DUF1336)
AT1G10520	1.5547	5.68599e-10	6.13416e-09	94.802	86.6056	93.1666	234.69	270.467	301.999	Pol{lambda},AtPol{lambda}	protein_coding	DNA polymerase lambda (POLL)
AT1G10530	1.20041	0.0026898	0.00932249	35.4017	24.6054	42.6322	54.2536	90.2136	91.9055	AT1G10530	protein_coding
AT1G10540	3.7553	1.03278e-17	2.336e-16	55.9369	66.3705	36.652	895.891	879.834	374.63	NAT8,ATNAT8	protein_coding	nucleobase-ascorbate transporter 8
AT1G10550	4.09339	3.71619e-18	8.75214e-17	41.9336	16.915	31.7181	602.801	549.942	398.978	XET,XTH33	protein_coding	xyloglucan:xyloglucosyl transferase 33
AT1G10560	0.966926	0.00260477	0.00907028	111.021	176.07	103.061	181.219	156.803	424.955	PUB18,ATPUB18	protein_coding	plant U-box 18
AT1G10730	0.517391	0.00627156	0.0196031	428.54	489.239	431.136	559.324	564.935	806.515	AP1M1	protein_coding	Clathrin adaptor complexes medium subunit family protein
AT1G10760	0.91655	1.22984e-12	1.7862e-11	5364.38	5340.45	5551.31	10684.2	9891.8	10109.8	GWD,SEX1,SOP1,SOP,GWD1	protein_coding	Pyruvate phosphate dikinase, PEP/pyruvate binding domain
AT1G10770	4.92467	0.00246461	0.00863303	4.36742	0.0343113	0	21.472	44.7836	79.6663	AT1G10770	protein_coding	Plant invertase/pectin methylesterase inhibitor superfamily protein
AT1G10780	0.843929	0.00161817	0.00594115	222.84	218.637	240.848	319.446	310.394	595.333	AT1G10780	protein_coding	F-box/RNI-like superfamily protein
AT1G10890	0.680688	3.105e-05	0.000164891	2036.01	1840.87	1988.2	2646.08	2673.4	4081.94	AT1G10890	protein_coding
AT1G10970	1.20998	4.24789e-10	4.64897e-09	372.413	338.476	348.875	787.324	738.191	926.305	ZIP4,ATZIP4	protein_coding	zinc transporter 4 precursor
AT1G10980	3.25669	2.68544e-09	2.67623e-08	12.3708	13.1298	0	69.585	68.9196	106.821	AT1G10980	protein_coding	Lung seven transmembrane receptor family protein
AT1G11070	5.44264	9.34854e-68	2.28779e-65	94.4912	55.685	68.3827	3719.16	3919.23	1874.97	AT1G11070	protein_coding
AT1G11125	1.42926	0.000134234	0.000628007	48.1344	78.428	39.6265	144.386	169.824	133.701	AT1G11125	protein_coding
AT1G11160	0.705951	0.00692593	0.0213977	173.718	158.79	203.192	262.525	304.471	307.232	KTN80.1	protein_coding	Transducin/WD40 repeat-like superfamily protein
AT1G11170	1.13237	1.52348e-07	1.20385e-06	121.005	116.463	94.1452	253.286	226.069	247.115	AT1G11170	protein_coding	Protein of unknown function (DUF707)
AT1G11185	2.19862	6.54684e-08	5.44282e-07	42.1872	24.658	47.5885	147.324	129.819	249.566	sORF2	other_rna	other RNA
AT1G11210	1.54022	2.57645e-10	2.91478e-09	110.68	100.952	82.2511	227.407	279.249	347.646	AT1G11210	protein_coding	Protein of unknown function (DUF761)
AT1G11220	1.42231	0.000436897	0.00183202	89.3637	116.468	126.875	155.502	190.005	547.029	AT1G11220	protein_coding	Protein of unknown function (DUF761)
AT1G11240	0.688681	0.0117522	0.0339828	923.29	1020.78	998.066	1182.19	835.331	2725.21	AT1G11240	protein_coding
AT1G11300	0.501446	0.0101704	0.0299462	450.196	473.754	439.066	560.121	522.765	846.7	EGM1	protein_coding	protein serine/threonine kinases;protein kinases;ATP binding;sugar binding;kinases;carbohydrate binding
AT1G11330	1.57748	3.09258e-23	1.08117e-21	1069.59	1166.2	1316.23	3301.12	3325.87	3976.8	AT1G11330	protein_coding	S-locus lectin protein kinase family protein
AT1G11370	9.10934	5.45962e-10	5.90364e-09	1.38778e-17	1.38778e-17	1.38778e-17	95.3882	73.3432	16.6314	PME56	protein_coding	Pectin lyase-like superfamily protein
AT1G11380	0.957328	2.24735e-05	0.000122709	325.75	365.026	368.702	556.035	473.833	1028.06	AT1G11380	protein_coding	PLAC8 family protein
AT1G11420	1.76811	3.0054e-11	3.75797e-10	120.911	103.202	86.215	302.926	346.321	407.54	DUF2,ATDUF2	protein_coding	DOMAIN OF UNKNOWN FUNCTION 724 2
AT1G11470	8.48488	1.02797e-10	1.21933e-09	1.38778e-17	1.38778e-17	1.38778e-17	56.9845	40.5402	22.4383	AT1G11470	protein_coding	Pentatricopeptide repeat (PPR) superfamily protein
AT1G11490	1.86357	0.00907743	0.0271132	8.13941	20.7267	4.93949	15.8968	22.0467	86.6295	AT1G11490	protein_coding	zinc finger (C2H2 type) family protein
AT1G11510	7.3791	0.00497838	0.0160448	1.38778e-17	1.38778e-17	1.38778e-17	4.1217	0	53.324	AT1G11510	protein_coding	DNA-binding storekeeper protein-related transcriptional regulator
AT1G11540	1.52271	5.76482e-12	7.82131e-11	129.137	133.141	129.836	365.857	418.892	342.321	AT1G11540	protein_coding	Sulfite exporter TauE/SafE family protein
AT1G11570	1.1082	0.0173025	0.0474362	21.9275	40.798	25.7619	74.8898	80.8938	35.4272	NTL	protein_coding	NTF2-like
AT1G11590	11.7327	1.81009e-46	2.03858e-44	1.38778e-17	1.38778e-17	1.38778e-17	377.002	431.471	333.778	PME19	protein_coding	Plant invertase/pectin methylesterase inhibitor superfamily
AT1G11630	0.750009	0.0146832	0.0411387	474.014	343.072	458.898	419.898	454.546	1272.04	AT1G11630	protein_coding	Tetratricopeptide repeat (TPR)-like superfamily protein
AT1G11655	1.70144	1.11281e-05	6.42762e-05	22.1374	61.7839	43.6104	140.505	163.29	111.977	AT1G11655	protein_coding
AT1G11660	0.639791	4.21251e-05	0.000218118	1927.49	1898.5	1849.44	2523.87	2672.06	3646.86	HSP70-16	protein_coding	heat shock protein 70 (Hsp 70) family protein
AT1G11690	2.51679	0.00126775	0.00477136	3.46553	0.0846176	7.94474	9.73818	20.4747	37.8535	AT1G11690	protein_coding
AT1G11710	0.900313	0.0107693	0.0314876	249.123	237.531	278.514	277.022	260.544	891.244	AT1G11710	protein_coding	Pentatricopeptide repeat (PPR) superfamily protein
AT1G11840	0.937589	3.90398e-09	3.8101e-08	15521.8	15414.4	16568.7	27736.4	26519.6	36732.1	ATGLX1,GLX1,AtGLYI3	protein_coding	glyoxalase I homolog
AT1G11905	1.05843	0.000922504	0.00358302	486.889	602.391	539.172	722.404	602.455	2067.35	AT1G11905	protein_coding	B-cell receptor-associated protein 31-like
AT1G11920	4.60012	5.93812e-09	5.6579e-08	6.61561	2.25605	0	38.9587	68.3607	114.238	AT1G11920	protein_coding	Pectin lyase-like superfamily protein
AT1G12000	0.542251	0.00776912	0.0236747	7240.52	7520.77	7984.53	8599.21	8311.14	16213.6	PFP-BETA1	protein_coding	Phosphofructokinase family protein
AT1G12013	2.7797	0.00733319	0.0225192	0.043361	0.034033	3.97561	10.3079	7.87989	12.4823	SNOR111	small_nucleolar_rna	SNOR111; snoRNA
AT1G12064	7.84233	1.19105e-28	5.82074e-27	2.19067	0.0176582	0	211.332	175.179	186.983	AT1G12064	protein_coding
AT1G12110	0.687319	2.75707e-05	0.000147934	13490.3	13430.4	13231.5	24827.8	25128.2	14700.7	AtNPF6.3,ATNRT1,CHL1-1,B-1,NPF6.3,NRT1.1,NRT1,CHL1	protein_coding	nitrate transporter 1.1
AT1G12130	5.8562	1.22008e-10	1.43155e-09	2.39309	8.67383	1.97424	295.555	278.017	201.96	FMOGS-OX6	protein_coding	Flavin-binding monooxygenase family protein
AT1G12150	3.77914	0.000114881	0.000546577	1.15103	2.17097	0	24.2939	19.3755	5.54097	AT1G12150	protein_coding	Plant protein of unknown function (DUF827)
AT1G12160	1.03663	5.85786e-07	4.24164e-06	450.989	371.702	274.521	628.319	717.696	903.386	FMOGS-OX7	protein_coding	Flavin-binding monooxygenase family protein
AT1G12180	8.07935	8.46934e-10	9.00556e-09	1.38778e-17	1.38778e-17	1.38778e-17	26.8291	45.8479	17.9163	AT1G12180	protein_coding
AT1G12200	2.50396	1.86666e-58	3.37533e-56	779.072	638.112	674.954	3995.83	3678.86	4192.17	FMO	protein_coding	Flavin-binding monooxygenase family protein
AT1G12380	0.83594	0.000447193	0.00187109	467.459	592.368	495.559	719.484	604.928	1452.39	AT1G12380	protein_coding
AT1G12490	3.39885	0.0102025	0.03003	6.74574	3.38986	3.9613	66.3573	87.7662	0	AT1G12490	protein_coding	F-box associated ubiquitination effector family protein
AT1G12560	1.70512	2.21414e-15	4.16565e-14	428.524	488.117	416.267	1619.52	1686.67	1040.05	EXP7,ATEXPA7,EXPA7,ATHEXP,ATEXP7	protein_coding	expansin A7
AT1G12610	7.84178	5.07319e-07	3.70479e-06	1.38778e-17	1.38778e-17	1.38778e-17	25.3752	23.4361	27.8127	ATDDF1,DDF1	protein_coding	Integrase-type DNA-binding superfamily protein
AT1G12630	2.57048	0.000684487	0.00274435	4.84032	18.6231	11.893	27.6969	32.8797	151.721	ERF027	protein_coding	Integrase-type DNA-binding superfamily protein
AT1G12672	3.65702	2.1824e-06	1.43937e-05	2.34494	1.19265	5.95737	39.6077	57.4811	27.1733	AT1G12672	protein_coding
AT1G12780	1.46794	3.30619e-19	8.47988e-18	2526.21	2571.99	2381.67	5860.85	5762.82	9067.63	UGE1,ATUGE1	protein_coding	UDP-D-glucose/UDP-D-galactose 4-epimerase 1
AT1G12845	1.1074	2.11234e-05	0.000115901	132.818	188.52	185.348	369.112	476.911	246.386	AT1G12845	protein_coding
AT1G12880	1.42539	1.68347e-06	1.13023e-05	300.327	190.03	307.262	448.542	492.253	1202.51	atnudt12,NUDT12	protein_coding	nudix hydrolase homolog 12
AT1G12890	6.79257	2.51878e-08	2.21631e-07	4.36742	0.0343113	0	173.794	307.837	46.4572	ERF088	protein_coding	Integrase-type DNA-binding superfamily protein
AT1G12910	0.625365	0.00282364	0.00973913	1627.05	1657.72	1675.01	1821.9	2004.78	3824.58	ATAN11,LWD1	protein_coding	Transducin/WD40 repeat-like superfamily protein
AT1G12920	0.842694	7.74327e-06	4.62013e-05	4914.23	4927.69	5301.54	7332.42	6985.33	12841.2	ERF1-2	protein_coding	eukaryotic release factor 1-2
AT1G12950	2.57975	1.01455e-27	4.67726e-26	244.535	241.92	254.722	1213.29	1118.11	2101.68	RHS2,AtDTX31	protein_coding	root hair specific 2
AT1G12970	0.61214	0.00418338	0.0137745	533.489	498.212	462.85	676.84	532.072	1075.56	PIRL3	protein_coding	plant intracellular ras group-related LRR 3
AT1G12980	6.52513	0.0177044	0.0483953	1.38778e-17	1.38778e-17	1.38778e-17	27.6304	3.91555	0	ESR1,DRN	protein_coding	Integrase-type DNA-binding superfamily protein
AT1G13040	0.843734	0.00114833	0.00436837	136.086	201.584	109.003	236.301	284.625	280.28	AT1G13040	protein_coding	Pentatricopeptide repeat (PPR-like) superfamily protein
AT1G13160	0.792567	8.76105e-08	7.13958e-07	1146.13	1341.42	1286.48	1921.45	2096.62	2519.75	AT1G13160	protein_coding	ARM repeat superfamily protein
AT1G13180	0.76419	2.1742e-05	0.000119094	455.836	376.305	479.713	773.197	722.896	732.749	ATARP3,ARP3,DIS1	protein_coding	Actin-like ATPase superfamily protein
AT1G13195	0.632659	0.00361333	0.0120771	416.024	546.807	401.396	520.973	623.172	970.785	AT1G13195	protein_coding	RING/U-box superfamily protein
AT1G13200	7.56756	6.37781e-07	4.58924e-06	1.38778e-17	1.38778e-17	1.38778e-17	26.4646	30.8871	6.19683	AT1G13200	protein_coding	F-box and associated interaction domains-containing protein
AT1G13230	2.2709	0.00284754	0.00981071	11.5978	6.89998	28.7772	51.8639	90.3021	86.4516	PII-2	protein_coding	Leucine-rich repeat (LRR) family protein
AT1G13290	6.70381	0.00675627	0.0209392	1.38778e-17	1.38778e-17	1.38778e-17	10.2058	25.6731	0	DOT5,WIP6	protein_coding	C2H2-like zinc finger protein
AT1G13330	2.06676	4.46003e-07	3.28651e-06	35.2875	32.1472	23.775	102.826	133.482	146.546	HOP2,AHP2	protein_coding	Arabidopsis Hop2 homolog
AT1G13370	2.0592	0.00467638	0.0151918	25.8965	0.240534	22.8117	93.4842	90.6009	22.0395	AT1G13370	protein_coding	Histone superfamily protein
AT1G13400	2.64468	0.00119112	0.00451774	8.99399	9.83401	0	52.0277	61.4654	6.69082	JGL,NUB	protein_coding	C2H2 and C2HC zinc fingers superfamily protein
AT1G13410	1.36198	0.000137018	0.000639471	78.8104	89.7247	60.4437	144.759	131.133	313.119	AT1G13410	protein_coding	Tetratricopeptide repeat (TPR)-like superfamily protein
AT1G13420	1.38738	7.45603e-06	4.46183e-05	96.8002	89.7194	41.5973	215.257	240.778	140.243	ST4B,ATST4B	protein_coding	sulfotransferase 4B
AT1G13430	0.804415	0.00844685	0.0254846	138.004	94.4872	111.995	187.985	239.256	174.437	ST4C,ATST4C	protein_coding	sulfotransferase 4C
AT1G13440	0.709791	0.00038481	0.00163509	105834	103930	95772.6	140858	124209	234658	GAPC2,GAPC-2	protein_coding	glyceraldehyde-3-phosphate dehydrogenase C2
AT1G13448	1.37579	3.09788e-05	0.00016454	39.2241	67.6089	77.3255	189.262	176.378	113.323	AT1G13448	antisense_long_noncoding_rna	other RNA
AT1G13480	2.5919	2.78078e-10	3.12962e-09	44.5339	46.546	37.6547	305.151	219.222	253.177	AT1G13480	protein_coding	Protein of unknown function (DUF1262)
AT1G13490	6.53488	1.36243e-05	7.7688e-05	1.38778e-17	1.38778e-17	1.38778e-17	11.1623	6.27701	13.3224	AT1G13490	protein_coding	Protein of unknown function (DUF1262)
AT1G13510	1.50413	0.0045382	0.0148035	17.4742	37.5616	34.6974	66.2943	35.722	153.329	AT1G13510	protein_coding	Protein of unknown function (DUF1262)
AT1G13530	3.07928	6.56297e-14	1.08213e-12	11.8602	31.0319	43.6376	214.855	186.599	334.124	AT1G13530	protein_coding	Protein of unknown function (DUF1262)
AT1G13540	1.64609	0.000604098	0.00245685	81.6204	32.4594	40.6222	159.503	189.818	135.896	AT1G13540	protein_coding	Protein of unknown function (DUF1262)
AT1G13590	1.48372	6.99059e-06	4.21273e-05	105.232	98.8928	140.757	395.757	351.766	217.911	ATPSK1,PSK1	protein_coding	phytosulfokine 1 precursor
AT1G13640	1.18925	5.61559e-07	4.07528e-06	2498.84	2455.56	2697.85	3967.39	3959.76	9523.41	PI4KG6	protein_coding	Phosphatidylinositol 3- and 4-kinase family protein
AT1G13700	1.56718	0.000178156	0.000813271	157.821	241.504	129.816	716.764	732.184	120.239	PGL1	protein_coding	6-phosphogluconolactonase 1
AT1G13710	5.33267	1.25654e-21	3.8729e-20	13.6248	7.89111	12.888	280.228	291.661	827.862	KLU,CYP78A5	protein_coding	cytochrome P450, family 78, subfamily A, polypeptide 5
AT1G13740	0.909824	0.000175542	0.000802353	155.745	246.176	238.871	354.563	340.082	510.193	AFP2	protein_coding	ABI five binding protein 2
AT1G13800	1.6243	0.000440193	0.00184441	72.8183	46.7507	50.5396	104.049	99.2474	322.179	FAC19	protein_coding	Tetratricopeptide repeat (TPR)-like superfamily protein
AT1G13880	0.928502	2.38416e-10	2.70665e-09	1351.72	1465.71	1373.7	2535.18	2657.57	2784.27	ELM2	protein_coding	ELM2 domain-containing protein
AT1G13920	0.685069	0.00579302	0.0182864	181.635	179.738	165.513	229.817	214.597	402.796	AT1G13920	protein_coding	Remorin family protein
AT1G13950	1.43796	1.10572e-15	2.14475e-14	381.719	432.681	410.326	890.99	1064.09	1363.77	EIF5A,EIF-5A,ATELF5A-1,ELF5A-1	protein_coding	eukaryotic elongation factor 5A-1
AT1G13990	0.685621	0.0141126	0.0397798	1528.82	1664.33	1565.98	1621.73	1457.44	4575.89	AT1G13990	protein_coding
AT1G14010	0.891461	1.46806e-06	9.95055e-06	514.21	549.214	528.27	1001.75	863.412	1087.89	AT1G14010	protein_coding	emp24/gp25L/p24 family/GOLD family protein
AT1G14040	0.605308	0.000174754	0.000799085	736.808	597.074	658.107	994.541	1011.87	1023.78	PHO1;H3	protein_coding	EXS (ERD1/XPR1/SYG1) family protein
AT1G14060	1.93006	8.25685e-11	9.87667e-10	341.706	411.505	324.09	877.985	801.55	2426.68	AT1G14060	protein_coding	GCK domain-containing protein
AT1G14080	1.73751	7.47731e-17	1.59588e-15	218.333	219.77	264.641	828.802	789.322	727.233	FUT6,ATFUT6	protein_coding	fucosyltransferase 6
AT1G14130	0.58179	0.000796867	0.00314343	433.003	391.765	437.09	600.771	746.318	541.569	DAO1,AtDAO	protein_coding	2-oxoglutarate (2OG) and Fe(II)-dependent oxygenase superfamily protein
AT1G14140	0.730988	0.00781928	0.0238075	509.717	595.779	566.926	599.388	570.206	1606.78	UCP3	protein_coding	Mitochondrial substrate carrier family protein
AT1G14170	1.18856	5.62754e-12	7.64143e-11	666.166	663.573	722.536	1514.43	1299.6	1864.79	AT1G14170	protein_coding	RNA-binding KH domain-containing protein
AT1G14240	1.14974	7.7999e-06	4.64965e-05	163.371	159.79	156.596	288.549	240.936	535.414	APY3	protein_coding	GDA1/CD39 nucleoside phosphatase family protein
AT1G14320	0.537973	0.00521941	0.016719	26961.2	28368.7	29975.7	34445.2	30485	58928.4	RPL10,RPL10A,SAC52	protein_coding	Ribosomal protein L16p/L10e family protein
AT1G14330	0.924665	0.000153489	0.000709323	668.459	707.896	695.771	933.676	956.644	2043.53	AT1G14330	protein_coding	Galactose oxidase/kelch repeat superfamily protein
AT1G14360	0.858447	1.75809e-07	1.37734e-06	929.995	834.483	902.918	1479.39	1416.9	1940.24	UTR3,ATUTR3	protein_coding	UDP-galactose transporter 3
AT1G14380	0.740852	0.000531416	0.00218971	1889.85	2039.36	1888.09	2348.98	2484.51	4888.4	IQD28	protein_coding	IQ-domain 28
AT1G14420	5.33933	2.0762e-13	3.27087e-12	0.124193	4.45528	8.93646	184.086	199.098	183.892	AT59	protein_coding	Pectate lyase family protein
AT1G14455	2.93659	1.35764e-05	7.74693e-05	0.0729048	4.35451	2.97445	13.1376	16.715	29.8703	AT1G14455	protein_coding
AT1G14470	1.0547	0.012907	0.0368732	46.8497	53.1556	39.6352	83.0844	49.1003	158.374	PCMP-A4	protein_coding	Pentatricopeptide repeat (PPR) superfamily protein
AT1G14480	2.42655	1.74627e-13	2.77663e-12	89.0974	119.479	51.5105	355.125	366.464	676.919	AT1G14480	protein_coding	Ankyrin repeat family protein
AT1G14520	4.33974	3.83436e-46	4.25941e-44	173.776	217.319	170.466	2886.43	2862.56	5626.53	MIOX1	protein_coding	myo-inositol oxygenase 1
AT1G14620	0.581474	0.00791228	0.0240479	759.874	805.545	805.787	1429.22	1408.9	710.372	DECOY	protein_coding	decoy
AT1G14680	1.47988	0.00576392	0.018214	24.205	33.2648	37.6727	45.2614	40.9356	180.04	AT1G14680	protein_coding
AT1G14687	1.73435	8.1147e-06	4.82142e-05	69.8043	100.684	58.4597	171.629	158.29	432.732	AtHB32,ZHD14,HB32	protein_coding	homeobox protein 32
AT1G14740	1.39929	2.25698e-08	1.99512e-07	3154.62	2988.16	3218.19	5368.34	5466.14	13858	TTA1,OBE3	protein_coding	Protein of unknown function (DUF1423)
AT1G14750	2.88757	6.04755e-12	8.18443e-11	26.238	13.5674	33.717	123.227	128.266	295.468	SDS	protein_coding	Cyclin family protein
AT1G14760	4.19076	2.80661e-07	2.13683e-06	4.67096	10.9106	3.95608	148.048	163.723	51.3068	KNATM	protein_coding	KNOX Arabidopsis thaliana meinox
AT1G14780	1.23081	0.000176605	0.000806982	259.391	307.18	221.008	749.762	794.515	304.539	AT1G14780	protein_coding	MAC/Perforin domain-containing protein
AT1G14790	0.697272	7.07004e-05	0.000350626	775.842	786.709	809.752	1225.47	1167.88	1453.59	AtRDR1,RDR1,ATRDRP1	protein_coding	RNA-dependent RNA polymerase 1
AT1G14820	1.05221	1.30641e-08	1.18974e-07	413.68	441.599	440.061	858.754	1106.85	720.797	AT1G14820	protein_coding	Sec14p-like phosphatidylinositol transfer family protein
AT1G14860	1.44145	1.12675e-07	9.05073e-07	265.068	195.547	323.128	611.697	535.889	982.348	atnudt18,NUDT18	protein_coding	nudix hydrolase homolog 18
AT1G14890	0.859002	4.20943e-05	0.000218027	1566.34	1402.55	1343.96	1866.36	2009.9	3946.24	AT1G14890	protein_coding	Plant invertase/pectin methylesterase inhibitor superfamily protein
AT1G14900	0.846637	4.29982e-08	3.6598e-07	1383.81	1628.82	1641.31	2543.03	2436.14	3391.25	HMGA	protein_coding	high mobility group A
AT1G14930	5.23465	0.00356069	0.011922	0.0113999	1.08131	0	24.1746	30.4591	0	AT1G14930	protein_coding	Polyketide cyclase/dehydrase and lipid transport superfamily protein
AT1G14950	7.67426	7.71054e-07	5.46046e-06	1.38778e-17	1.38778e-17	1.38778e-17	17.1796	17.3329	33.7373	AT1G14950	protein_coding	Polyketide cyclase/dehydrase and lipid transport superfamily protein
AT1G14960	2.15731	3.23838e-12	4.51017e-11	110.725	88.8874	104.07	549.727	596.341	209.823	AT1G14960	protein_coding	Polyketide cyclase/dehydrase and lipid transport superfamily protein
AT1G14980	1.12262	0.000280865	0.00122921	3919.14	4383.95	4599.83	5504.75	5067.15	17524.1	CPN10	protein_coding	chaperonin 10
AT1G14990	0.544041	0.0107023	0.0313134	349.662	382.734	335.987	552.578	665.515	339.471	AT1G14990	protein_coding
AT1G15010	1.61837	0.00338086	0.011389	51.1602	47.5852	22.7713	189.93	162.116	22.5901	AT1G15010	protein_coding
AT1G15040	2.93613	1.41279e-22	4.70179e-21	40.0972	60.7408	32.6908	287.815	344.921	389.804	GAT1_2.1,GAT	protein_coding	Class I glutamine amidotransferase-like superfamily protein
AT1G15080	0.914528	0.000118243	0.00056061	204.538	169.947	241.849	410.482	375.024	377.097	ATPAP2,ATLPP2,LPP2	protein_coding	lipid phosphate phosphatase 2
AT1G15085	2.52997	2.1298e-05	0.00011678	32.0133	19.1255	45.6153	118.396	73.8855	367.943	AT1G15085	protein_coding
AT1G15100	0.70114	0.0179799	0.0490454	1596.19	1546.81	1671.04	1516.86	1393.24	4917.14	RHA2A	protein_coding	RING-H2 finger A2A
AT1G15190	1.57333	0.00136191	0.00508868	29.915	41.0104	43.6174	57.9273	81.9049	201.835	FLA19	protein_coding	Fasciclin-like arabinogalactan family protein
AT1G15210	1.61498	2.65931e-18	6.32714e-17	3168.36	3317.62	3111.15	11203.5	11465.1	6728.42	ABCG35,ATPDR7,PDR7	protein_coding	pleiotropic drug resistance 7
AT1G15215	0.87138	0.000222609	0.000994852	273.119	280.731	286.437	505.585	400.352	631.727	DTF1,SHH1	protein_coding
AT1G15230	1.2451	2.95577e-05	0.00015748	1079.86	1197.24	1269.64	1701.85	1511.17	5194.93	AT1G15230	protein_coding
AT1G15310	0.848612	7.89616e-07	5.5822e-06	503.576	388.432	353.819	807.413	705.131	729.647	SRP54-1,ATHSRP54A	protein_coding	signal recognition particle 54 kDa subunit
AT1G15330	8.39141	3.84434e-77	1.18043e-74	6.95683	4.58868	14.8862	3202.17	3413.35	2443.5	PV42A	protein_coding	Cystathionine beta-synthase (CBS) protein
AT1G15380	2.15874	1.34165e-42	1.27684e-40	612.593	673.559	796.879	3346.68	3146.97	2813.19	GLYI4	protein_coding	Lactoylglutathione lyase / glyoxalase I family protein
AT1G15420	1.05214	4.50163e-08	3.82756e-07	557.566	544.826	549.084	937.854	945.093	1541.88	PCP1	protein_coding
AT1G15430	0.601539	0.0155484	0.0432278	435.359	419.492	478.721	493.974	433.929	1096.13	AT1G15430	protein_coding	Protein of unknown function (DUF1644)
AT1G15440	0.864063	1.9553e-08	1.74121e-07	1269.33	1199.48	1153.67	1954.8	1930.58	2707.75	PWP2,ATPWP2	protein_coding	periodic tryptophan protein 2
AT1G15460	1.38367	3.44414e-09	3.38671e-08	220.409	164.414	223.011	532.615	579.509	474.684	BOR4,ATBOR4	protein_coding	HCO3- transporter family
AT1G15480	0.667134	0.000281887	0.00123302	376.014	420.499	417.267	581.621	558.28	787.974	AT1G15480	protein_coding	Tetratricopeptide repeat (TPR)-like superfamily protein
AT1G15500	0.831223	3.99197e-10	4.38954e-09	12455.1	12556	11273.1	20437.8	21086.7	23031	ATNTT2	protein_coding	TLC ATP/ADP transporter
AT1G15640	2.06558	1.02305e-05	5.95677e-05	31.0441	36.666	48.58	141.83	136.683	209.218	AT1G15640	protein_coding
AT1G15800	0.764482	0.00133985	0.00501547	150.057	214.149	271.593	323.637	308.415	449.322	AT1G15800	protein_coding
AT1G15930	1.13443	3.23522e-06	2.07306e-05	9327.97	9843.09	9603.03	15151.6	13064.4	34952.9	RPS12A	protein_coding	Ribosomal protein L7Ae/L30e/S12e/Gadd45 family protein
AT1G16030	1.08804	2.33627e-05	0.000127164	305.003	290.715	272.554	408.92	448.867	988.309	Hsp70b	protein_coding	heat shock protein 70B
AT1G16040	0.747385	6.7735e-05	0.000336946	404.602	418.383	507.469	621.168	772.445	840.851	AT1G16040	protein_coding
AT1G16070	0.907776	0.00235109	0.00828443	127.762	103.25	96.1297	203.975	182.489	227.302	AtTLP8,TLP8	protein_coding	tubby like protein 8
AT1G16110	1.89958	2.97475e-20	8.32521e-19	184.083	196.435	225.986	864.704	709.543	691.021	WAKL6	protein_coding	wall associated kinase-like 6
AT1G16130	2.23803	2.59876e-13	4.0471e-12	78.7648	84.2053	57.4698	395.57	419.888	224.781	WAKL2	protein_coding	wall associated kinase-like 2
AT1G16150	1.74598	2.06546e-07	1.60522e-06	91.3434	97.5283	69.3644	225.788	189.305	451.635	WAKL4	protein_coding	wall associated kinase-like 4
AT1G16160	1.35272	0.000993472	0.00382805	60.4573	56.5717	47.5648	204.092	160.254	56.6485	WAKL5	protein_coding	wall associated kinase-like 5
AT1G16170	0.674196	5.41626e-05	0.000274293	814.601	648.188	881.123	1376.6	1365.15	999.435	AT1G16170	protein_coding
AT1G16210	1.06084	4.945e-05	0.000252623	2528.56	2573.15	2743.44	3723.71	3184.97	9458.24	AT1G16210	protein_coding
AT1G16225	2.7562	0.00439515	0.0143975	2.24518	2.19101	0	6.04874	5.4652	20.058	AT1G16225	protein_coding	Target SNARE coiled-coil domain protein
AT1G16250	0.769575	0.00546042	0.0173916	548.504	614.638	556.019	671.691	598.941	1660.57	AT1G16250	protein_coding	Galactose oxidase/kelch repeat superfamily protein
AT1G16280	1.04494	1.32923e-05	7.59816e-05	378.249	431.525	364.728	641.729	548.238	1233.66	RH36,SWA3,AtRH36	protein_coding	RNA helicase 36
AT1G16290	4.38255	0.000467491	0.00194751	0.022465	2.14852	0	26.7649	5.9062	19.3647	AT1G16290	protein_coding
AT1G16300	0.876032	2.39746e-05	0.000130122	603.281	592.541	605.579	1376.12	1256.93	673.445	GAPCP-2	protein_coding	glyceraldehyde-3-phosphate dehydrogenase of plastid 2
AT1G16340	0.901687	1.22954e-07	9.82061e-07	506.266	564.744	559.989	946.011	857.432	1244.44	ATKDSA2,ATKSDA,AtKDO8PS	protein_coding	Aldolase superfamily protein
AT1G16350	0.596011	0.00140651	0.00523636	4292.69	4675.74	4415.47	5540.91	5367.7	9321.82	AT1G16350	protein_coding	Aldolase-type TIM barrel family protein
AT1G16400	1.40393	1.25189e-12	1.81742e-11	1147.18	1180.6	1182.41	2497.57	2284.72	4507.23	CYP79F2	protein_coding	cytochrome P450, family 79, subfamily F, polypeptide 2
AT1G16480	0.859016	0.00155547	0.00573616	126.699	99.9879	115.962	210.361	180.97	230.383	AT1G16480	protein_coding	Tetratricopeptide repeat (TPR)-like superfamily protein
AT1G16500	1.01843	7.17023e-05	0.000355162	272.035	285.196	318.159	485.411	369.035	919.666	AT1G16500	protein_coding
AT1G16510	2.87929	2.96108e-17	6.49879e-16	110.798	105.434	105.057	600.39	517.234	1248.43	SAUR41	protein_coding	SAUR-like auxin-responsive protein family
AT1G16520	0.763628	4.78203e-05	0.000244957	835.091	752.322	701.71	1201.6	1103.61	1580.81	AT1G16520	protein_coding
AT1G16630	0.976985	0.000719113	0.00286483	314.052	258.624	269.582	375.611	446.847	835.648	AT1G16630	protein_coding
AT1G16640	1.39965	0.00526885	0.0168491	37.493	27.7959	24.7684	89.9089	107.658	40.7172	AT1G16640	protein_coding	AP2/B3-like transcriptional factor family protein
AT1G16700	0.880786	6.79678e-07	4.86629e-06	3011.72	2796.17	2639.37	4686.98	4263.01	6604.33	AT1G16700	protein_coding	Alpha-helical ferredoxin
AT1G16705	4.95362	1.49758e-15	2.86387e-14	8.03624	5.65853	11.9037	281.875	315.878	205.781	AT1G16705	protein_coding	p300/CBP acetyltransferase-related protein-related
AT1G16780	0.852224	0.00020847	0.000937973	1007.81	1045.24	1092.23	1432.24	1333.92	2912.53	AtVHP2;2,VHP2;2	protein_coding	Inorganic H pyrophosphatase family protein
AT1G16830	1.2289	0.000582679	0.00237746	64.18	82.0579	84.2521	111.226	173.074	256.499	AT1G16830	protein_coding	Pentatricopeptide repeat (PPR) superfamily protein
AT1G16850	3.79575	5.32476e-47	6.12404e-45	180.537	155.488	205.174	2219.12	2018.09	3286.03	AT1G16850	protein_coding
AT1G16916	1.19843	0.00206375	0.0073709	198.963	197.632	273.57	270.583	242.711	1025.54	AT1G16916	protein_coding
AT1G16920	0.592953	0.000814848	0.00320581	1333.46	1195.19	1692.86	1972.35	1894.5	2502.1	BEX5,ATRABA1B,RABA1b,RAB11	protein_coding	RAB GTPase homolog A1B
AT1G16950	8.87148	3.78478e-07	2.82215e-06	1.38778e-17	1.38778e-17	1.38778e-17	86.8189	60.7415	9.69662	CEP13	protein_coding
AT1G17020	1.29592	2.10568e-12	2.9824e-11	539.293	476.139	590.72	1444.06	1291.14	1209.84	ATSRG1,SRG1	protein_coding	senescence-related gene 1
AT1G17060	1.04553	8.88902e-05	0.000430856	109.987	165.188	156.604	241.72	254.62	395.636	CHI2,CYP72C1,SHK1,SOB7	protein_coding	cytochrome p450 72c1
AT1G17090	1.73554	7.25715e-07	5.15733e-06	170.033	121.115	145.695	321.608	414.534	719.335	AT1G17090	protein_coding
AT1G17170	1.77875	6.57266e-30	3.43382e-28	926.594	954.186	825.601	2917.75	2730.22	3637.47	ATGSTU24,GST,GSTU24	protein_coding	glutathione S-transferase TAU 24
AT1G17180	4.06949	2.20206e-26	9.35674e-25	125.717	159.541	99.0949	1392.35	1299.79	3765.22	GSTU25,ATGSTU25	protein_coding	glutathione S-transferase TAU 25
AT1G17190	0.849148	4.1318e-08	3.52508e-07	810.117	889.806	773.073	1425.51	1579.53	1449.36	GSTU26,ATGSTU26	protein_coding	glutathione S-transferase tau 26
AT1G17285	1.36711	0.0177044	0.0483953	32.8931	19.015	23.7835	82.1796	102.982	11.172	AT1G17285	protein_coding
AT1G17290	0.571492	1.3982e-05	7.96161e-05	7863.21	8172.08	8358.18	12509	12896.1	10845.5	AlaAT1	protein_coding	alanine aminotransferas
AT1G17310	2.17435	0.00120701	0.00456704	2.43347	10.8494	2.9651	27.9151	19.5662	27.0422	AT1G17310	protein_coding	MADS-box transcription factor family protein
AT1G17350	1.14188	6.95668e-05	0.000345511	385.065	418.235	358.781	651.987	497.172	1415.67	AT1G17350	protein_coding	NADH:ubiquinone oxidoreductase intermediate-associated protein 30
AT1G17430	1.11267	3.6605e-06	2.31839e-05	262.789	244.181	273.555	424.164	490.485	773.717	AT1G17430	protein_coding	alpha/beta-Hydrolases superfamily protein
AT1G17460	1.59446	1.48209e-07	1.17228e-06	85.9749	127.472	120.923	283.843	350.151	376.658	TRFL3	protein_coding	TRF-like 3
AT1G17490	0.726938	0.000834637	0.00327575	239.961	238.583	246.792	396.849	409.808	394.057	AT1G17490	protein_coding
AT1G17500	0.589996	2.77511e-05	0.000148804	1889.81	1856.36	1908.91	3002.93	2929.61	2579.97	ALA4	protein_coding	ATPase E1-E2 type family protein / haloacid dehalogenase-like hydrolase family protein
AT1G17510	1.0315	7.36291e-08	6.07165e-07	333.623	284.204	369.701	764.668	620.32	634.892	AT1G17510	protein_coding
AT1G17540	4.28423	0.00633654	0.019783	0.0636466	6.42893	0	64.154	56.4952	14.4485	AT1G17540	protein_coding	Protein kinase protein with adenine nucleotide alpha hydrolases-like domain
AT1G17630	1.49558	2.50472e-05	0.000135354	86.9478	113.006	85.2286	210.716	151.536	442.611	CWM1	protein_coding	Pentatricopeptide repeat (PPR-like) superfamily protein
AT1G17665	3.74254	1.16465e-07	9.34127e-07	0.115934	2.30375	9.93395	56.3123	45.2605	70.4479	AT1G17665	protein_coding
AT1G17710	1.58443	1.1365e-09	1.18485e-08	117.753	116.568	135.792	349.924	463.484	297.444	AtPEPC1,PEPC1	protein_coding	Pyridoxal phosphate phosphatase-related protein
AT1G17745	1.73815	4.31467e-21	1.27783e-19	3198.15	3561.72	3460.03	9223.97	9373.32	15498.2	PGDH,PGDH2	protein_coding	D-3-phosphoglycerate dehydrogenase
AT1G17810	7.15166	3.75949e-15	6.90931e-14	0.0330414	0.0259413	2.98153	203.631	212.945	82.1603	TIP3.2,TIP3;2,BETA-TIP	protein_coding	beta-tonoplast intrinsic protein
AT1G17830	1.65002	2.56539e-16	5.21539e-15	260.71	351.579	301.301	992.272	914.47	961.41	AT1G17830	protein_coding	Protein of unknown function (DUF789)
AT1G17890	0.828183	6.78287e-05	0.000337361	1887.48	1784.24	1786.01	2309.28	2427.73	4953.13	GER2	protein_coding	NAD(P)-binding Rossmann-fold superfamily protein
AT1G17950	1.31258	1.70538e-05	9.51922e-05	77.7022	96.3179	58.4589	224.152	125.201	228.24	MYB52,ATMYB52,BW52	protein_coding	myb domain protein 52
AT1G17960	5.24095	3.99097e-107	2.49804e-104	43.1722	27.8678	30.719	1094.29	1140.55	1616.31	AT1G17960	protein_coding	Threonyl-tRNA synthetase
AT1G18030	0.863367	0.00718949	0.0221217	331.58	439.288	420.242	378.521	472.274	1316.81	AT1G18030	protein_coding	Protein phosphatase 2C family protein
AT1G18075	1.83718	2.44441e-05	0.000132496	69.5728	36.9361	79.3094	206.228	179.344	279.221	MIR159,MIR159B	miRNA_primary_transcript	MIR159/MIR159B; miRNA
AT1G18080	0.865047	0.000638459	0.00257919	24185.9	23336.8	25376.8	28490.8	28362.2	75926.7	RACK1A_AT,ATARCA,AtRACK1,SAC53,RACK1A	protein_coding	Transducin/WD40 repeat-like superfamily protein
AT1G18180	1.66266	3.55684e-10	3.94172e-09	139.46	142.061	155.612	394.194	348.703	642.124	AT1G18180	protein_coding	Protein of unknown function (DUF1295)
AT1G18193	3.42365	0.00171802	0.00626464	0.0113794	0.00893993	0.993103	9.99767	0	5.42276	AT1G18193	protein_coding
AT1G18197	1.53228	0.00704417	0.0217177	18.1814	12.307	15.8583	65.8076	44.1694	24.7101	AT1G18197	protein_coding
AT1G18200	0.995105	0.00171421	0.00625215	128.928	95.5679	111.005	255.872	278.47	134.661	AtRABA6b,RABA6b	protein_coding	RAB GTPase homolog A6B
AT1G18210	0.869773	5.94759e-11	7.22592e-10	2098.9	2090.46	2058.57	3891.87	3781.47	3744	CML27	protein_coding	Calcium-binding EF-hand family protein
AT1G18280	3.82719	0.000135185	0.000631819	4.42831	0.0498459	1.98083	49.1448	38.6504	9.12979	LTPG3	protein_coding	Bifunctional inhibitor/lipid-transfer protein/seed storage 2S albumin superfamily protein
AT1G18320	2.30767	6.34219e-07	4.56492e-06	40.7499	22.3297	21.7926	82.6251	116.768	222.207	AT1G18320	protein_coding	Mitochondrial import inner membrane translocase subunit Tim17/Tim22/Tim23 family protein
AT1G18335	0.749792	0.00336941	0.0113586	318.903	338.461	386.549	397.039	423.058	935.945	AT1G18335	protein_coding	Acyl-CoA N-acyltransferases (NAT) superfamily protein
AT1G18370	0.985326	2.58913e-08	2.27514e-07	574.778	647.913	571.876	1259.83	1281.83	1011.1	NACK1,HIK,ATNACK1	protein_coding	ATP binding microtubule motor family protein
AT1G18480	1.10573	0.000636945	0.00257404	732.563	801.167	957.442	1122.44	942.928	3296.7	AtSLP2,SLP2	protein_coding	Calcineurin-like metallo-phosphoesterase superfamily protein
AT1G18540	0.709569	7.76251e-05	0.000381422	12531.7	12496.2	13814.3	17445	17599.6	28475.4	RPL6A	protein_coding	Ribosomal protein L6 family protein
AT1G18570	0.523605	0.00442093	0.0144761	414.795	420.55	437.089	677.299	656.104	496.053	MYB51,AtMYB51,HIG1,BW51A,BW51B	protein_coding	myb domain protein 51
AT1G18640	0.769955	7.58258e-05	0.000373427	1200.92	1187.33	1405.43	1734.76	1816.99	2918.2	PSP1,PSP	protein_coding	3-phosphoserine phosphatase
AT1G18670	1.23935	2.34805e-11	2.97486e-10	1042.05	1014.21	1113.04	2044.36	2103.68	3335.37	IBS1	protein_coding	Protein kinase superfamily protein
AT1G18850	1.15468	4.22325e-07	3.12405e-06	596.358	479.513	625.41	946.446	978.864	1863.19	PCP2	protein_coding
AT1G18940	1.47172	2.05611e-05	0.000113064	157.298	97.8323	109.015	394.842	361.294	254.241	AT1G18940	protein_coding	Nodulin-like / Major Facilitator Superfamily protein
AT1G18970	1.83241	7.88529e-10	8.40925e-09	62.9077	74.2448	61.4442	232.528	308.107	167.181	GLP4	protein_coding	germin-like protein 4
AT1G19115	3.68616	0.00095069	0.00367888	2.24518	2.19101	0	21.4794	40.5812	0	DRO2,AtNGR3,LAZY3	protein_coding
AT1G19120	1.22385	0.00259401	0.00903861	393.985	306.365	328.059	341.863	350.231	1711.03	LSM1A	protein_coding	Small nuclear ribonucleoprotein family protein
AT1G19180	1.20699	1.22512e-06	8.40897e-06	473.071	488.22	495.565	1271.89	1460.81	631.018	AtJAZ1,TIFY10A,JAZ1	protein_coding	jasmonate-zim-domain protein 1
AT1G19190	1.54665	7.39628e-08	6.09762e-07	56.305	97.428	81.2744	206.169	187.47	293.901	CXE1	protein_coding	alpha/beta-Hydrolases superfamily protein
AT1G19200	1.63021	0.00364111	0.0121624	94.7421	66.788	100.114	155.589	124.069	531.186	AT1G19200	protein_coding	Protein of unknown function (DUF581)
AT1G19230	0.964981	7.61962e-08	6.2738e-07	836.355	835.515	810.74	1336.33	1413.94	2095.97	RBOHE	protein_coding	Riboflavin synthase-like superfamily protein
AT1G19290	0.93025	4.58008e-05	0.00023539	494.855	554.766	563.955	841.013	790.185	1444.27	TANG2	protein_coding	Pentatricopeptide repeat (PPR) superfamily protein
AT1G19310	0.655518	0.000305348	0.00132655	316.693	404.898	382.578	571.465	647.369	520.87	AT1G19310	protein_coding	RING/U-box superfamily protein
AT1G19370	1.41434	3.01347e-09	2.98576e-08	260.783	349.449	366.727	838.129	675.972	1091.34	AT1G19370	protein_coding
AT1G19380	3.79084	5.79106e-40	4.7478e-38	187.208	157.611	148.661	1632.99	1619.89	3579.22	AT1G19380	protein_coding	Protein of unknown function (DUF1195)
AT1G19520	0.892887	0.000256172	0.00113133	1796.15	1653.39	2030.83	2351.3	2304.48	5521.46	NFD5	protein_coding	pentatricopeptide (PPR) repeat-containing protein
AT1G19570	1.06682	1.51499e-14	2.67406e-13	9734.66	9443.69	9602.04	21858.1	21269.7	17162	ATDHAR1,DHAR1,DHAR5	protein_coding	dehydroascorbate reductase
AT1G19600	1.02401	1.66046e-06	1.11662e-05	3289.5	3354.28	3467.96	5301.09	4776.39	10486.1	AT1G19600	protein_coding	pfkB-like carbohydrate kinase family protein
AT1G19610	2.38187	8.90936e-16	1.73954e-14	99.3309	92.112	87.2139	536.795	573.855	342.657	LCR78,PDF1.4	protein_coding	Arabidopsis defensin-like protein
AT1G19710	0.849818	0.00015092	0.000699038	776.867	724.577	692.793	1080.73	966.233	1907.76	AT1G19710	protein_coding	UDP-Glycosyltransferase superfamily protein
AT1G19750	1.01488	0.0102	0.0300253	20.9991	54.137	48.5755	100.357	55.2947	94.9303	AT1G19750	protein_coding	Transducin/WD40 repeat-like superfamily protein
AT1G19790	2.23063	0.000141954	0.00066038	22.595	4.71857	20.8252	85.9399	104.764	36.8389	SRS7	protein_coding	SHI-related sequence 7
AT1G19850	1.65631	9.61678e-29	4.74253e-27	1193.95	1188.35	1099.15	3333.62	3488.04	4151.56	IAA24,ARF5,MP	protein_coding	Transcriptional factor B3 family protein / auxin-responsive factor AUX/IAA-related
AT1G19920	0.568754	0.00508124	0.0163326	7063.38	6869.48	7556.36	8006.21	7552.67	16315.4	APS2,ASA1,ATPS2	protein_coding	Pseudouridine synthase/archaeosine transglycosylase-like family protein
AT1G19940	1.17784	1.34794e-05	7.69291e-05	170.077	150.906	128.835	366.071	463.061	188.435	GH9B5,AtGH9B5	protein_coding	glycosyl hydrolase 9B5
AT1G19990	1.16253	8.35884e-06	4.95652e-05	336.921	253.168	324.103	538.531	464.229	1044.31	AT1G19990	protein_coding
AT1G20060	0.655395	0.0128272	0.0366936	179.489	205.219	195.252	253.664	314.017	345.908	AT1G20060	protein_coding	ATP binding microtubule motor family protein
AT1G20080	2.11037	0.00952986	0.0283086	2.57442	13.2313	15.8734	39.4686	27.2742	71.0079	NTMC2TYPE1.2,NTMC2T1.2,SYT2,SYTB,ATSYTB	protein_coding	Calcium-dependent lipid-binding (CaLB domain) family protein
AT1G20180	2.9819	8.53968e-06	5.05087e-05	5.57619	2.26923	1.97722	25.3296	31.2181	22.8913	AT1G20180	protein_coding	Protein of unknown function (DUF677)
AT1G20270	0.597201	0.015174	0.0423279	579.371	609.177	650.184	770.388	605.664	1406.06	P4H3	protein_coding	2-oxoglutarate (2OG) and Fe(II)-dependent oxygenase superfamily protein
AT1G20310	4.82552	4.00559e-08	3.42459e-07	4.48041	0.0644402	3.96814	100.342	70.3803	81.516	AT1G20310	protein_coding
AT1G20350	5.06669	1.88121e-51	2.60552e-49	39.9248	30.0956	40.6415	917.853	863.705	1939.63	TIM17-1,ATTIM17-1	protein_coding	translocase inner membrane subunit 17-1
AT1G20370	0.615457	0.00752839	0.0230468	973.385	836.728	933.643	1121.17	982.371	2100.34	AT1G20370	protein_coding	Pseudouridine synthase family protein
AT1G20380	0.937003	8.42097e-08	6.88831e-07	496.131	691.117	623.421	1057.9	1159.27	1250.25	POQR	protein_coding	Prolyl oligopeptidase family protein
AT1G20480	0.837608	0.000548771	0.00225352	188.623	245.001	172.444	311.664	317.316	453.967	4CLL2	protein_coding	AMP-dependent synthetase and ligase family protein
AT1G20500	6.64884	9.16406e-08	7.44562e-07	2.19067	0.0176582	0	52.5638	53.0188	147.82	4CLL4	protein_coding	AMP-dependent synthetase and ligase family protein
AT1G20570	0.927802	0.00331344	0.0111873	104.968	94.3086	79.2788	162.554	171.628	195.732	AT1G20570	protein_coding	Spc97 / Spc98 family of spindle pole body (SBP) component
AT1G20610	1.42466	7.72844e-09	7.22831e-08	311.49	216.468	184.331	574.47	632.297	704.549	CYCB2;3	protein_coding	Cyclin B2;3
AT1G20620	0.86889	3.4442e-11	4.2738e-10	62138.5	61353.3	58412.1	105854	110530	115820	SEN2,CAT3,ATCAT3	protein_coding	catalase 3
AT1G20630	0.908118	0.000404742	0.00171196	1140.31	1277.01	1031.75	2750.2	2658.96	1063.49	CAT1	protein_coding	catalase 1
AT1G20680	1.95445	0.00324311	0.0109886	12.6583	11.2073	19.8359	44.0969	48.3287	77.6436	AT1G20680	protein_coding	Protein of unknown function (DUF833)
AT1G20693	1.01922	4.08465e-05	0.000212037	3715.48	3413.07	2918.86	4264.96	4536.8	11562.7	HMGB2,NFD2,NFD02,HMG	protein_coding	high mobility group B2
AT1G20696	0.753114	0.000871314	0.00340532	2608.57	2659.72	2978.34	3340.39	3253.04	7306.37	HMGB3,NFD3,NFD03	protein_coding	high mobility group B3
AT1G20740	3.42712	0.00996182	0.0294306	3.27819	0.0261053	0	12.6612	15.6866	10.5875	AT1G20740	protein_coding	Protein of unknown function (DUF833)
AT1G20750	7.67498	1.45739e-11	1.88684e-10	1.38778e-17	1.38778e-17	1.38778e-17	27.2007	22.8304	18.2092	AT1G20750	protein_coding	RAD3-like DNA-binding helicase protein
AT1G20770	0.908327	2.24679e-08	1.98665e-07	975.576	732.498	886.069	1587.47	1627.26	1654.22	AT1G20770	protein_coding
AT1G20795	8.92772	6.66463e-23	2.27142e-21	1.38778e-17	1.38778e-17	1.38778e-17	40.0732	66.0114	57.0271	AT1G20795	protein_coding	F-box family protein
AT1G20840	1.25424	1.42973e-07	1.13279e-06	2334.19	2267.96	1996.12	6763.52	6498.71	2477.47	AtTMT1,TMT1	protein_coding	tonoplast monosaccharide transporter1
AT1G20900	0.896587	3.69353e-05	0.000193306	522.244	651.136	486.632	785.338	943.106	1361.68	ORE7,AHL27,ESC	protein_coding	Predicted AT-hook DNA-binding family protein
AT1G20930	0.769995	0.000157805	0.000727201	297.013	260.844	292.385	405.276	487.891	556.865	CDKB2;2	protein_coding	cyclin-dependent kinase B2;2
AT1G20970	1.4488	9.86202e-17	2.08299e-15	3094.12	3061.39	3383.71	7296.76	7281.04	11463.9	AT1G20970	protein_coding
AT1G21110	0.946132	3.65714e-08	3.14879e-07	340.539	387.143	326.074	699.362	660.259	670.41	IGMT3	protein_coding	O-methyltransferase family protein
AT1G21120	1.02335	0.000337268	0.00145319	236.449	235.19	201.19	401.39	325.022	641.394	IGMT2	protein_coding	O-methyltransferase family protein
AT1G21200	0.957194	0.0016768	0.00613357	680.942	591.533	715.6	794.598	747.002	2318.99	AT1G21200	protein_coding	sequence-specific DNA binding transcription factors
AT1G21360	1.35113	0.00398593	0.0132031	49.5138	71.0797	107.072	128.762	105.087	347.483	GLTP2	protein_coding	glycolipid transfer protein 2
AT1G21390	0.779169	0.00053231	0.00219284	267.333	237.548	274.546	428.538	334.69	574.901	emb2170	protein_coding	embryo defective 2170
AT1G21460	1.08526	6.1436e-09	5.8383e-08	991.766	916.612	1079.34	1808.68	1630.35	2901.32	AtSWEET1,SWEET1	protein_coding	Nodulin MtN3 family protein
AT1G21470	2.30556	1.18157e-07	9.46534e-07	17.0438	19.8055	6.91997	81.1557	73.719	62.0716	AT1G21470	protein_coding
AT1G21528	5.6834	0.00459234	0.0149457	1.38778e-17	1.38778e-17	1.38778e-17	6.39927	4.26035	6.19343	AT1G21528	protein_coding
AT1G21529	6.79624	0.00481736	0.0155898	1.38778e-17	1.38778e-17	1.38778e-17	0.277172	18.1866	18.9732	DRIR	other_rna
AT1G21695	1.13529	0.00940378	0.027971	46.7684	32.3642	49.5654	83.9315	58.8922	140.33	AT1G21695	protein_coding	hydroxyproline-rich glycoprotein family protein
AT1G21740	1.67201	9.45069e-17	2.00261e-15	289.147	323.936	298.327	946.106	869.361	1089.47	AT1G21740	protein_coding	Protein of unknown function (DUF630 and DUF632)
AT1G21750	1.30492	3.94924e-18	9.26748e-17	5335.81	5323.8	5470.03	12558.1	12097.5	15196.7	PDI5,ATPDI5,ATPDIL1-1,PDIL1-1	protein_coding	PDI-like 1-1
AT1G21900	0.742428	0.000499323	0.00207032	1509.27	1340.46	1474.8	1871.23	1767.34	3596.72	p24delta5	protein_coding	emp24/gp25L/p24 family/GOLD family protein
AT1G21910	1.5134	7.11993e-09	6.70202e-08	294.653	240.891	266.612	976.922	878.884	434.752	DREB26	protein_coding	Integrase-type DNA-binding superfamily protein
AT1G21980	1.26392	7.63789e-09	7.15184e-08	2005.21	1981.74	2020.91	3623.03	3329.66	7475.65	ATPIP5K1,PIP5K1,ATPIPK1	protein_coding	phosphatidylinositol-4-phosphate 5-kinase 1
AT1G22040	0.646886	0.0117805	0.0340464	978.053	984.206	980.224	977.99	981.491	2648.24	AT1G22040	protein_coding	Galactose oxidase/kelch repeat superfamily protein
AT1G22065	1.23527	5.68625e-06	3.47953e-05	136.292	185.291	224.014	490.037	448.931	346.718	AT1G22065	protein_coding
AT1G22070	0.800117	1.67385e-07	1.31596e-06	852.414	881.019	910.848	1385.7	1617.08	1601.93	TGA3	protein_coding	TGA1A-related gene 3
AT1G22100	6.31119	0.0155964	0.0433465	1.38778e-17	1.38778e-17	1.38778e-17	5.3051	0	22.0418	AT1G22100	protein_coding	Inositol-pentakisphosphate 2-kinase family protein
AT1G22110	3.77986	4.93424e-05	0.000252199	0.193955	7.79022	15.8844	60.3612	45.2362	227.126	AT1G22110	protein_coding	structural constituent of ribosome
AT1G22150	1.98588	0.00160688	0.00590303	47.2704	21.2007	9.88406	103.155	143.875	65.4913	SULTR1;3	protein_coding	sulfate transporter 1;3
AT1G22170	1.4408	3.0729e-15	5.68599e-14	450.242	518.072	442.037	1324.86	1210.72	1293.19	AT1G22170	protein_coding	Phosphoglycerate mutase family protein
AT1G22180	0.845877	1.50575e-05	8.50703e-05	410.332	471.545	485.657	765.833	706.396	986.517	AT1G22180	protein_coding	Sec14p-like phosphatidylinositol transfer family protein
AT1G22240	6.06767	6.26226e-14	1.03464e-12	2.36301	8.6282	0	270.003	252.769	234.599	APUM8,PUM8	protein_coding	pumilio 8
AT1G22260	1.92003	5.30149e-07	3.8637e-06	20.7992	42.9426	22.7845	103.068	153.518	71.6887	ZYP1,ZYP1a,AtZYP1a	protein_coding	Myosin heavy chain-related protein
AT1G22275	1.99819	2.56054e-05	0.000138187	22.8529	36.2435	8.89501	99.3707	101.963	71.16	ZYP1,ZYP1b	protein_coding	Myosin heavy chain-related protein
AT1G22280	0.511727	0.000843392	0.00330493	1399.73	1436.95	1583.83	1939.79	1944.7	2418.9	PAPP2C	protein_coding	phytochrome-associated protein phosphatase type 2C
AT1G22300	0.883999	4.74223e-06	2.94617e-05	8693.89	9899.63	9159.01	12983.1	14078.3	24155.7	GF14,GRF10,14-3-3EPSILON	protein_coding	general regulatory factor 10
AT1G22360	0.556105	0.00306578	0.0104585	1966.45	2081.59	2196.34	2563.52	2365.14	4253.04	UGT85A2,AtUGT85A2	protein_coding	UDP-glucosyl transferase 85A2
AT1G22420	5.67332	0.00328357	0.0111084	1.38778e-17	1.38778e-17	1.38778e-17	1.28724	4.26161	11.3557	AT1G22420	protein_coding	hydroxyproline-rich glycoprotein family protein
AT1G22440	0.830054	7.55191e-08	6.21962e-07	1603	1460.3	1651.22	2477.1	2636.79	3267.97	AT1G22440	protein_coding	Zinc-binding alcohol dehydrogenase family protein
AT1G22450	1.35803	1.31518e-07	1.04636e-06	3970.33	3442.02	3755.38	6316.11	5815.35	16496	COX6B,ATCOX6B2	protein_coding	cytochrome C oxidase 6B
AT1G22460	2.1257	2.30313e-07	1.77762e-06	29.6646	19.061	34.7021	140.773	135.861	88.744	AT1G22460	protein_coding	O-fucosyltransferase family protein
AT1G22470	1.35007	0.000650036	0.00262141	63.6449	33.5172	46.5805	164.966	114.807	87.1757	AT1G22470	protein_coding
AT1G22500	0.684925	0.00286259	0.00985421	734.752	809.951	773.079	1582.56	1529.14	614.733	AtATL15,ATL15	protein_coding	RING/U-box superfamily protein
AT1G22530	0.863672	2.59439e-10	2.93202e-09	3481.46	3842.41	3429.3	6118.21	6333.61	7114.98	PATL2	protein_coding	PATELLIN 2
AT1G22570	2.57243	2.78809e-21	8.36375e-20	74.5899	97.6933	133.826	503.68	531.022	790.464	NPF5.15	protein_coding	Major facilitator superfamily protein
AT1G22600	2.99151	3.20414e-05	0.000169713	27.4417	31.0003	24.772	204.629	102.721	357.053	AT1G22600	protein_coding	Late embryogenesis abundant protein (LEA) family protein
AT1G22650	1.22873	2.17737e-09	2.19681e-08	699.232	613.72	740.379	1343.5	1191.04	2278.71	A/N-InvD	protein_coding	Plant neutral invertase family protein
AT1G22730	0.674374	0.0043413	0.0142383	1717.27	1765.31	1608.59	2002.13	1837.22	4285.88	MRF2	protein_coding	MA3 domain-containing protein
AT1G22790	0.932931	0.00132503	0.00496455	884.393	748.055	1086.29	1011.24	1123.01	3057.09	AT1G22790	protein_coding
AT1G22830	0.658522	0.00832158	0.0251533	146.543	211.812	207.153	298.444	337.872	256.777	PCMP-E24	protein_coding	Tetratricopeptide repeat (TPR)-like superfamily protein
AT1G22840	0.777786	0.00094296	0.00365374	2824.33	2243.75	2811.83	5675.99	5758.15	2076.42	ATCYTC-A,CYTC-1	protein_coding	CYTOCHROME C-1
AT1G22882	1.60163	9.51088e-17	2.01274e-15	940.35	1003	888.044	2448.46	2212.58	3932.02	SUN3,AtSUN3	protein_coding	Galactose-binding protein
AT1G22950	1.15229	1.19032e-13	1.9227e-12	757.442	668.046	711.629	1572.42	1783.85	1393.72	AT1G22950	protein_coding	2-oxoglutarate (2OG) and Fe(II)-dependent oxygenase superfamily protein
AT1G22980	2.92347	3.13112e-26	1.31839e-24	45.2649	23.4557	22.7822	258.992	261.951	172.645	AT1G22980	protein_coding
AT1G23010	0.987272	0.00882869	0.0264855	209.286	269.523	250.757	607.769	705.092	134.14	LPR1	protein_coding	Cupredoxin superfamily protein
AT1G23060	1.25731	1.70315e-07	1.3377e-06	127.897	82.401	149.679	258.555	248.748	354.606	MDP40	protein_coding
AT1G23070	7.5711	7.88e-12	1.05157e-10	2.45489	2.35311	12.9102	869.478	660.037	1888.31	AT1G23070	protein_coding	Protein of unknown function (DUF300)
AT1G23100	1.16057	0.000108565	0.000518726	115.355	109.863	106.047	215.643	337.015	188.067	AT1G23100	protein_coding	GroES-like family protein
AT1G23140	1.02387	1.63956e-06	1.10371e-05	231.035	313.883	289.412	518.142	526.748	652.319	CAR8	protein_coding	Calcium-dependent lipid-binding (CaLB domain) family protein
AT1G23150	3.09284	1.70943e-18	4.13362e-17	365.361	274.186	280.481	1412.81	1375.53	5063.53	AT1G23150	protein_coding
AT1G23160	5.304	5.98298e-22	1.87967e-20	1.2487	6.50151	1.97723	122.887	126.64	147.242	AT1G23160	protein_coding	Auxin-responsive GH3 family protein
AT1G23190	0.548208	9.88655e-05	0.000475454	8971.49	9097.5	9611.96	12126.2	12055.4	16296.1	PGM3	protein_coding	Phosphoglucomutase/phosphomannomutase family protein
AT1G23260	0.933669	0.00271535	0.00940306	1364.32	1382.6	1605.64	1494.56	1581.25	5238.91	UEV1A,MMZ1	protein_coding	MMS ZWEI homologue 1
AT1G23280	1.00636	2.90185e-05	0.000154937	903.825	965.306	925.712	1274.94	1366.41	2973.48	AT1G23280	protein_coding	MAK16 protein-related
AT1G23380	0.99084	0.000112423	0.00053598	272.955	258.504	217.045	425.954	601.943	459.354	KNAT6L,KNAT6S,KNAT6	protein_coding	KNOTTED1-like homeobox gene 6
AT1G23420	6.73476	0.00294627	0.0101035	1.38778e-17	1.38778e-17	1.38778e-17	22.1889	14.1988	0	INO	protein_coding	Plant-specific transcription factor YABBY family protein
AT1G23450	1.35715	0.000512883	0.0021214	27.468	26.6831	31.7211	55.9561	104.102	60.4672	AT1G23450	protein_coding	Tetratricopeptide repeat (TPR)-like superfamily protein
AT1G23530	1.1534	0.000347444	0.0014919	119.1	161.935	171.476	207.24	255.125	544.94	AT1G23530	protein_coding
AT1G23540	1.5739	0.000190832	0.00086519	49.0592	44.4082	42.614	119.631	132.59	153.447	PERK12,IGI1,AtPERK12	protein_coding	Protein kinase superfamily protein
AT1G23550	1.06841	7.13782e-05	0.000353718	88.131	110.865	101.095	160.68	195.107	273.936	SRO2	protein_coding	similar to RCD one 2
AT1G23710	0.543534	0.0103964	0.0305123	690.002	578.202	643.242	687.664	736.44	1362.06	AT1G23710	protein_coding	Protein of unknown function (DUF1645)
AT1G23730	0.945066	6.26577e-06	3.80475e-05	316.477	342.758	272.549	503.709	568.069	721.728	BCA3,ATBCA3	protein_coding	beta carbonic anhydrase 3
AT1G23750	1.91667	4.04437e-17	8.7699e-16	308.73	386.098	416.284	1109.25	1157.34	1930.68	AT1G23750	protein_coding	Nucleic acid-binding, OB-fold-like protein
AT1G23760	1.11873	3.10972e-06	1.99833e-05	124.562	125.394	126.864	329.825	300.192	188.695	PG3,JP630	protein_coding	BURP domain-containing protein
AT1G23770	7.4214	2.31602e-07	1.78715e-06	1.38778e-17	1.38778e-17	1.38778e-17	0.92561	12.8297	44.0528	AT1G23770	protein_coding	F-box family protein
AT1G23790	1.0717	2.00044e-05	0.000110282	159.989	164.215	162.544	348.49	403.598	271.258	CORD4	protein_coding	Plant protein of unknown function (DUF936)
AT1G23820	0.893981	1.71857e-07	1.34883e-06	3890.44	3770.39	3880.26	6163.3	6004.57	9279.27	SPDS1	protein_coding	spermidine synthase 1
AT1G23850	1.00918	0.00460407	0.0149808	225.929	169.853	156.585	157.735	270.529	684.086	AT1G23850	protein_coding
AT1G23935	1.09756	8.83955e-06	5.21308e-05	262.763	310.459	193.249	566.809	573.489	499.352	AT1G23935	protein_coding
AT1G23960	0.684049	0.00010866	0.000519105	1788.25	1881.9	2167.61	2672.3	2436.64	4271.46	AT1G23960	protein_coding	Protein of unknown function (DUF626)
AT1G24070	0.927835	1.64477e-05	9.2125e-05	207.968	234.008	186.322	417.603	302.285	475.367	CSLA10,ATCSLA10	protein_coding	cellulose synthase-like A10
AT1G24090	1.43972	2.18913e-05	0.000119811	86.649	52.4021	83.263	227.256	273.603	102.953	RNH1C	protein_coding	RNase H family protein
AT1G24095	1.54955	1.2207e-08	1.11533e-07	96.1664	106.582	135.8	304.632	324.203	363.528	AT1G24095	protein_coding	Putative thiol-disulphide oxidoreductase DCC
AT1G24150	0.91615	1.48892e-05	8.42326e-05	701.704	809.976	856.341	1168.77	1133.6	2167.19	FH4,ATFH4	protein_coding	formin homologue 4
AT1G24170	1.46559	1.29705e-10	1.51748e-09	1679.6	1713.19	1685.91	3407.87	3401.23	7217.76	LGT9,GATL8	protein_coding	Nucleotide-diphospho-sugar transferases superfamily protein
AT1G24180	1.9229	2.46353e-14	4.24697e-13	4411.47	4554.82	4349.06	10993	10710.5	28787.3	IAR4	protein_coding	Thiamin diphosphate-binding fold (THDP-binding) superfamily protein
AT1G24260	5.95614	5.86539e-143	8.67758e-140	123.363	118.737	114.967	7424.1	7271.84	7484.27	AGL9,SEP3	protein_coding	K-box region and MADS-box transcription factor family protein
AT1G24265	1.05882	0.000103398	0.000495494	152.003	164.172	150.648	354.99	405.252	212.481	AT1G24265	protein_coding	Protein of unknown function (DUF1664)
AT1G24270	4.1502	6.71438e-07	4.81683e-06	0.131937	4.46906	9.92998	46.0675	87.6584	131.855	AT1G24270	protein_coding
AT1G24280	2.44873	3.38967e-46	3.77832e-44	855.795	769.061	943.562	5219.26	5349.47	3457.1	G6PD3	protein_coding	glucose-6-phosphate dehydrogenase 3
AT1G24320	0.64468	0.00174082	0.00633287	277.51	223.149	252.737	408.059	393.538	376.294	GCS2	protein_coding	Six-hairpin glycosidases superfamily protein
AT1G24430	0.985015	2.2524e-06	1.48223e-05	268.573	309.472	263.634	542.874	608.992	514.004	AT1G24430	protein_coding	HXXXD-type acyl-transferase family protein
AT1G24450	0.709076	0.00089737	0.00349624	638.554	611.325	482.664	704.344	760.792	1366.62	NFD2	protein_coding	Ribonuclease III family protein
AT1G24485	4.98906	0.0139394	0.0393665	0.0113794	0.00893993	0.993103	20.1992	24.4197	0	AT1G24485	protein_coding
AT1G24510	0.890085	2.09479e-06	1.38608e-05	6920.57	6961.55	7266.95	10370.1	10259.1	18566.6	CCT5	protein_coding	TCP-1/cpn60 chaperonin family protein
AT1G24520	7.15676	0.0018823	0.00679364	1.38778e-17	1.38778e-17	1.38778e-17	0.97989	3.65812	43.7128	BCP1	protein_coding	homolog of Brassica campestris pollen protein 1
AT1G24530	2.30465	1.094e-31	6.34716e-30	417.073	420.551	435.106	2228.22	2492.27	1568.93	AT1G24530	protein_coding	Transducin/WD40 repeat-like superfamily protein
AT1G24540	5.66122	3.32446e-06	2.12416e-05	0.0630606	0.0494657	5.96351	41.0999	52.7205	235.83	CYP86C1	protein_coding	cytochrome P450, family 86, subfamily C, polypeptide 1
AT1G24560	0.648466	0.00929187	0.0276724	2048.74	2265.75	2330.14	2371.13	2262.41	5782.5	AT1G24560	protein_coding
AT1G24580	0.5504	0.014202	0.0399971	731.197	645.875	732.446	884.746	722.955	1482.07	AT1G24580	protein_coding	RING/U-box superfamily protein
AT1G24620	2.55676	1.01532e-06	7.06426e-06	55.817	57.5384	29.711	178.702	149.254	516.221	CML25	protein_coding	EF hand calcium-binding protein family
AT1G24650	9.06495	5.93053e-09	5.65232e-08	1.38778e-17	1.38778e-17	1.38778e-17	41.593	42.1519	95.8231	TMK2	protein_coding	Leucine-rich repeat protein kinase family protein
AT1G24735	2.08143	2.21564e-07	1.71416e-06	33.2074	40.9549	32.7018	170.896	97.9481	184.433	AT1G24735	protein_coding	S-adenosyl-L-methionine-dependent methyltransferases superfamily protein
AT1G25260	0.696151	4.17597e-05	0.000216501	2217.68	1939.66	2252.84	2877.84	2947.56	4560.76	AT1G25260	protein_coding	Ribosomal protein L10 family protein
AT1G25275	1.88781	3.19531e-19	8.22143e-18	1382.69	1564.52	1753.31	4516.07	4218.56	8663.21	AT1G25275	protein_coding
AT1G25320	1.30317	1.53025e-08	1.38198e-07	178.101	126.7	174.445	385.709	395.009	402.606	AT1G25320	protein_coding	Leucine-rich repeat protein kinase family protein
AT1G25330	6.78347	0.00440456	0.0144254	1.38778e-17	1.38778e-17	1.38778e-17	29.9198	7.73635	0	CES,HAF	protein_coding	basic helix-loop-helix (bHLH) DNA-binding superfamily protein
AT1G25360	1.78992	6.95324e-07	4.96956e-06	94.6033	84.2733	57.4661	178.737	202.769	436.329	PCMP-H74	protein_coding	Pentatricopeptide repeat (PPR) superfamily protein
AT1G25400	1.11527	5.21693e-08	4.39215e-07	119.015	121.075	175.451	289.634	259.796	352.924	AT1G25400	protein_coding
AT1G25422	2.74893	0.000116974	0.00055532	0.0913758	7.55249	1.97723	16.3609	22.8525	28.0194	AT1G25422	protein_coding
AT1G25490	0.500706	0.0063708	0.0198797	5591.72	5578.99	5488.86	6040.08	6142.24	11389.5	ATB,RCN1,REGA,EER1	protein_coding	ARM repeat superfamily protein
AT1G25500	0.781918	0.00686088	0.0212223	288.058	368.21	291.384	404.304	341.78	883.672	AT1G25500	protein_coding	Plasma-membrane choline transporter family protein
AT1G25510	2.28657	4.49183e-24	1.65011e-22	400.942	400.485	314.173	1679.44	1624.03	2138.78	AT1G25510	protein_coding	Eukaryotic aspartyl protease family protein
AT1G25520	0.86659	0.00204277	0.00730316	1209.93	1061.98	1219.09	1300.22	1321.2	3744.47	AT1G25520	protein_coding	Uncharacterized protein family (UPF0016)
AT1G25550	0.536775	0.00619832	0.0194133	2535.39	2603.08	2585.85	4556.69	4348.69	2300.69	HHO3	protein_coding	myb-like transcription factor family protein
AT1G25560	1.03851	0.000307638	0.00133575	1597.38	1679.9	1702.76	2027.27	2055.2	6147.74	TEM1,EDF1,AtTEM1	protein_coding	AP2/B3 transcription factor family protein
AT1G26270	0.596366	0.00225201	0.00796807	2751.38	2749.6	3123.05	3555.69	3236.19	6247.59	PI4KG5	protein_coding	Phosphatidylinositol 3- and 4-kinase family protein
AT1G26360	0.854781	0.0136828	0.0387665	98.2312	85.5374	101.099	184.277	221.069	110.113	MES13,ATMES13	protein_coding	methyl esterase 13
AT1G26380	1.42915	2.83373e-11	3.55697e-10	505.014	483.824	513.405	1074.33	1159.64	1812.05	FOX,FOX1,AtBBE3	protein_coding	FAD-binding Berberine family protein
AT1G26410	1.79463	4.83419e-13	7.3422e-12	168.137	210.735	200.21	639.666	742.42	627.952	AtBBE6	protein_coding	FAD-binding Berberine family protein
AT1G26420	1.46084	4.89493e-07	3.58103e-06	347.074	288.506	234.881	965.653	1079.18	351.399	AtBBE7	protein_coding	FAD-binding Berberine family protein
AT1G26440	0.648288	0.000710073	0.00283229	1052.37	1104.03	1120.97	1362.47	1365.84	2408.77	ATUPS5,UPS5	protein_coding	ureide permease 5
AT1G26460	0.596689	2.74256e-05	0.000147205	2058.92	2095.99	2025.86	2871.67	2895.43	3579.67	AT1G26460	protein_coding	Tetratricopeptide repeat (TPR)-like superfamily protein
AT1G26470	0.723242	0.000281464	0.00123166	763.122	617.069	728.481	921.926	994.545	1564.97	SNS1	protein_coding
AT1G26515	10.0286	9.32264e-17	1.97676e-15	1.38778e-17	1.38778e-17	1.38778e-17	119.083	166.859	64.5856	AT1G26515	protein_coding	F-box and associated interaction domains-containing protein
AT1G26520	0.817886	0.000408398	0.00172474	276.542	279.635	291.393	383.715	426.329	684.42	AT1G26520	protein_coding	Cobalamin biosynthesis CobW-like protein
AT1G26540	1.16256	7.91943e-05	0.000388312	83.6718	109.829	125.887	236.508	139.05	340.436	DUF3	protein_coding	Agenet domain-containing protein
AT1G26550	0.53172	0.000146057	0.000677811	4124.6	3691.66	3934.77	5550.76	5152.79	6284.47	AT1G26550	protein_coding	FKBP-like peptidyl-prolyl cis-trans isomerase family protein
AT1G26580	1.33138	3.07133e-13	4.76254e-12	3439.13	3282.2	3568.06	6804.52	6799.65	12289.3	AT1G26580	protein_coding
AT1G26640	0.977227	5.6688e-08	4.74436e-07	1068.33	1020.89	1150.7	1931.03	1667.23	2781.07	IPK	protein_coding	Amino acid kinase family protein
AT1G26680	2.78544	8.40263e-19	2.06719e-17	52.3551	36.7358	40.6318	256.891	359.43	279.256	AT1G26680	protein_coding	transcriptional factor B3 family protein
AT1G26740	0.557987	0.00156263	0.00575932	537.162	625.764	633.335	964.609	891.03	789.503	AT1G26740	protein_coding	Ribosomal L32p protein family
AT1G26760	2.14861	1.6522e-05	9.25254e-05	47.1936	52.3622	108.074	155.476	198.124	567.843	ATXR1,SDG35	protein_coding	SET domain protein 35
AT1G26780	4.40882	7.73075e-06	4.6135e-05	4.42831	0.0498459	1.98083	52.5035	67.1004	25.4323	AtMYB117,MYB117,LOF1	protein_coding	myb domain protein 117
AT1G26840	0.970431	0.000125335	0.000590278	143.91	111.146	155.617	289.069	279.402	236.807	ORC6,ATORC6	protein_coding	origin recognition complex protein 6
AT1G26900	1.67546	6.17388e-06	3.75883e-05	252.436	217.575	243.819	401.545	356.924	1522.83	PCMP-E54	protein_coding	Pentatricopeptide repeat (PPR) superfamily protein
AT1G26910	0.8164	2.46605e-06	1.60981e-05	601.164	687.938	750.292	1151.66	1035.1	1405.96	RPL10B	protein_coding	Ribosomal protein L16p/L10e family protein
AT1G26930	2.04499	1.09872e-10	1.2971e-09	607.9	610.309	662.077	1627.27	1523.8	4609.72	AT1G26930	protein_coding	Galactose oxidase/kelch repeat superfamily protein
AT1G26960	1.51225	6.80427e-09	6.42861e-08	216.08	234.148	263.648	692.984	931.096	413.274	HB23,AtHB23	protein_coding	homeobox protein 23
AT1G26970	2.0457	3.76799e-10	4.16098e-09	30.2033	75.2589	77.3261	276.406	269.151	211.313	PBL4	protein_coding	Protein kinase superfamily protein
AT1G27000	0.881381	0.001193	0.00452194	3808.25	4071.05	4103.27	5048.51	4217.47	12808.2	AT1G27000	protein_coding	Protein of unknown function (DUF1664)
AT1G27020	2.92815	6.39225e-44	6.38206e-42	573.619	578.123	617.476	3593.75	3825.31	6050.3	AT1G27020	protein_coding
AT1G27040	5.00444	1.3468e-08	1.22446e-07	13.2026	0.104684	1.97245	194.755	194.928	117.137	NPF4.5,AtNPF4.5	protein_coding	Major facilitator superfamily protein
AT1G27045	4.19641	1.22758e-48	1.49087e-46	40.2273	37.9403	77.3413	903.176	951.422	1013.11	HB54,ATHB54	protein_coding	Homeobox-leucine zipper protein family
AT1G27080	6.57461	5.77834e-06	3.53256e-05	0.0113999	1.08131	0	46.8729	77.3653	11.3135	NRT1.6,AtNPF2.12,NPF2.12	protein_coding	nitrate transporter 1.6
AT1G27140	2.57672	1.23005e-15	2.3746e-14	53.9234	93.9597	53.5065	388.868	308.204	505.552	ATGSTU14,GSTU14,GST13	protein_coding	glutathione S-transferase tau 14
AT1G27170	0.814007	0.000147166	0.000682525	250.28	237.546	289.419	477.134	422.825	467.276	AT1G27170	protein_coding	transmembrane receptors;ATP binding
AT1G27200	0.669704	0.0166533	0.0458765	1777.92	1965.03	1879.18	1698.61	1851.1	5394.17	AT1G27200	protein_coding	Domain of unknown function (DUF23)
AT1G27300	0.828432	1.12808e-05	6.50082e-05	564.44	553.712	574.855	1076.49	1221.78	708.273	AT1G27300	protein_coding
AT1G27390	0.550021	9.0694e-05	0.00043888	1231.84	1406.93	1458.94	1948.63	1975.82	2076.08	TOM20-2	protein_coding	translocase outer membrane 20-2
AT1G27420	1.08584	0.000653141	0.0026323	203.457	199.804	239.862	262.728	298.361	804.749	AT1G27420	protein_coding	Galactose oxidase/kelch repeat superfamily protein
AT1G27450	1.38794	7.78861e-07	5.51334e-06	5002.2	4882.23	5463.1	8650.55	8061.68	23453.9	ATAPT1,APT1	protein_coding	adenine phosphoribosyl transferase 1
AT1G27460	1.29355	2.46118e-17	5.42726e-16	716.486	808.827	760.194	1719.91	2112.56	1770.28	NPGR1	protein_coding	no pollen germination related 1
AT1G27461	5.72295	4.56996e-35	2.99885e-33	4.6702	8.78747	5.94431	346.059	318.889	376.581	AT1G27461	protein_coding
AT1G27470	0.529228	0.000444305	0.00186092	911.846	1021.86	933.639	1479.72	1370.77	1287.62	AT1G27470	protein_coding	transducin family protein / WD-40 repeat family protein
AT1G27600	0.738255	9.02977e-05	0.000437188	1333.49	1435.81	1528.32	1874.42	1995.32	3300.07	I9H,IRX9-L	protein_coding	Nucleotide-diphospho-sugar transferases superfamily protein
AT1G27620	0.866868	0.00304442	0.0103922	116.588	124.248	118.934	270.341	240.49	145.551	AT1G27620	protein_coding	HXXXD-type acyl-transferase family protein
AT1G27630	1.2542	1.07698e-14	1.91864e-13	615.91	679.007	626.39	1394.45	1483.47	1705.25	CYCT1;3	protein_coding	cyclin T 1;3
AT1G27670	1.51498	7.80447e-05	0.000383369	81.2415	89.8811	97.1362	152.448	158.281	456.81	AT1G27670	protein_coding
AT1G27680	0.703023	1.53667e-05	8.6637e-05	609.042	701.135	572.863	1045.42	936.476	1083.16	APL2	protein_coding	ADPGLC-PPase large subunit
AT1G27720	1.17791	0.000102618	0.000492264	58.262	70.818	42.6015	101.197	151.475	135.555	TAF4,TAF4B	protein_coding	TBP-associated factor 4B
AT1G27770	1.37929	3.26121e-22	1.05408e-20	2801.68	3092.38	3080.43	7359.68	7355.01	8632.97	ACA1,PEA1	protein_coding	autoinhibited Ca2+-ATPase 1
AT1G27860	7.41794	6.14328e-08	5.12565e-07	1.38778e-17	1.38778e-17	1.38778e-17	24.9249	33.5167	0	AT1G27860	protein_coding	Protein of unknown function (DUF626)
AT1G27980	1.03015	4.45576e-10	4.86829e-09	1507.04	1454.7	1516.43	3415.82	3440.61	2289.42	DPL1,ATDPL1	protein_coding	dihydrosphingosine phosphate lyase
AT1G27990	5.66504	8.19873e-23	2.77105e-21	13.471	5.66053	6.93204	598.424	479.962	259.287	AT1G27990	protein_coding
AT1G28050	1.35163	3.527e-07	2.64387e-06	251.337	269.528	212.09	444.727	473.997	951.923	BBX13	protein_coding	B-box type zinc finger protein with CCT domain
AT1G28100	0.814766	0.000201955	0.000911178	466.122	477.059	401.397	647.337	570.453	1147.26	AT1G28100	protein_coding
AT1G28110	0.659728	0.000310044	0.00134551	532.277	405.164	489.619	726.21	773.16	755.115	SCPL45	protein_coding	serine carboxypeptidase-like 45
AT1G28180	5.97419	0.00458698	0.0149342	1.38778e-17	1.38778e-17	1.38778e-17	2.88156	1.76373	16.3317	AT1G28180	protein_coding	P-loop containing nucleoside triphosphate hydrolases superfamily protein
AT1G28230	0.640415	0.00274403	0.00949125	494.746	522.563	469.789	600.42	590.448	1127.26	ATPUP1,PUP1	protein_coding	purine permease 1
AT1G28290	0.955943	7.93804e-11	9.51979e-10	7258.73	7333.23	7114.31	13933	13256.1	14917.9	AGP31	protein_coding	arabinogalactan protein 31
AT1G28327	6.16865	0.014952	0.0417768	1.38778e-17	1.38778e-17	1.38778e-17	0.396587	0.948089	23.0524	AT1G28327	protein_coding
AT1G28330	1.05553	1.18565e-11	1.54609e-10	1195.09	1085.25	1200.26	2392.38	2475.61	2366.91	DRM1,AtDRM1,DYL1	protein_coding	dormancy-associated protein-like 1
AT1G28350	0.610221	2.21828e-05	0.000121264	1467.08	1419.21	1537.24	2112.86	2093.59	2546.63	AT1G28350	protein_coding	Nucleotidylyl transferase superfamily protein
AT1G28360	3.47254	9.58615e-10	1.01007e-08	10.5015	29.5286	8.90309	252.387	246.302	48.7652	ATERF12,ERF12	protein_coding	ERF domain protein 12
AT1G28370	2.50575	2.75879e-10	3.10918e-09	61.2851	53.0967	16.8163	168.459	237.918	339.519	ATERF11,ERF11	protein_coding	ERF domain protein 11
AT1G28390	1.2692	8.07188e-05	0.000395014	348.541	384.961	347.882	628.895	466.125	1512.11	AT1G28390	protein_coding	Protein kinase superfamily protein
AT1G28570	1.35917	1.22907e-10	1.44106e-09	414.935	518.082	488.628	1429.14	1439.09	779.727	AT1G28570	protein_coding	SGNH hydrolase-type esterase superfamily protein
AT1G28580	0.845464	8.21124e-11	9.82933e-10	3832.13	3711.57	3599.77	6750.2	6376.31	6896.24	AT1G28580	protein_coding	GDSL-like Lipase/Acylhydrolase superfamily protein
AT1G28640	10.5003	4.41239e-37	3.21285e-35	1.38778e-17	1.38778e-17	1.38778e-17	133.809	173.343	178.786	AT1G28640	protein_coding	GDSL-like Lipase/Acylhydrolase superfamily protein
AT1G28660	0.971076	6.80587e-08	5.64519e-07	574.758	604.703	588.729	1290.9	1359.48	816.036	AT1G28660	protein_coding	GDSL-like Lipase/Acylhydrolase superfamily protein
AT1G29000	2.0152	0.00120543	0.00456268	22.625	22.036	5.9242	62.5442	107.387	36.1419	HIPP04	protein_coding	Heavy metal transport/detoxification superfamily protein
AT1G29010	6.18036	0.0132961	0.0378386	1.38778e-17	1.38778e-17	1.38778e-17	5.35336	0	19.5988	TIE3	protein_coding
AT1G29020	0.814895	0.00414208	0.0136606	215.916	219.657	193.263	443.327	473.153	189.901	AT1G29020	protein_coding	Calcium-binding EF-hand family protein
AT1G29025	1.13738	7.4121e-07	5.25826e-06	482.975	362.918	326.066	1075.29	947.291	554.974	AT1G29025	protein_coding	Calcium-binding EF-hand family protein
AT1G29050	1.67014	5.73899e-17	1.23295e-15	2403.98	2303.56	2555.13	6402.16	5576.83	11135.5	TBL38	protein_coding	TRICHOME BIREFRINGENCE-LIKE 38
AT1G29071	4.38346	0.00212134	0.00755418	0.0223868	0.0175818	1.98735	9.10806	0.666351	41.0629	SNOR105	small_nucleolar_rna	SNOR105 (SMALL NUCLEOLAR RNA 105); snoRNA
AT1G29090	7.17368	3.64994e-29	1.84756e-27	0.0632548	2.22517	3.97158	266.342	277.464	428.72	AT1G29090	protein_coding	Cysteine proteinases superfamily protein
AT1G29195	1.2518	1.07795e-05	6.24179e-05	132.198	95.5054	83.2395	255.647	173.2	311.561	AT1G29195	protein_coding
AT1G29260	0.836853	0.0029429	0.0100933	1329.96	1301.57	1356.85	1366.03	1411.05	4347.37	ATPEX7,PEX7	protein_coding	peroxin 7
AT1G29270	1.99237	1.9889e-05	0.00010972	19.7121	13.6382	56.5458	132.746	138.919	87.2063	AT1G29270	protein_coding
AT1G29280	1.52446	3.77098e-11	4.65975e-10	1341.39	1360.35	1344.96	2556.83	2734.94	6350.5	WRKY65,ATWRKY65	protein_coding	WRKY DNA-binding protein 65
AT1G29300	1.46645	1.6245e-05	9.10212e-05	429.695	394.053	541.172	644.405	696.832	2431.74	UNE1	protein_coding	Plant protein of unknown function (DUF641)
AT1G29320	1.04511	1.82082e-06	1.21492e-05	265.515	496.814	422.226	735.605	760.377	949.474	AT1G29320	protein_coding	Transducin/WD40 repeat-like superfamily protein
AT1G29330	0.516688	0.000915268	0.00355916	627.376	664.662	725.511	905.549	892.284	1089.49	ERD2,ATERD2,AERD2	protein_coding	ER lumen protein retaining receptor family protein
AT1G29357	1.41798	2.24559e-05	0.000122654	65.0934	36.9401	85.2625	121.731	180.741	198.993	AT1G29357	antisense_long_noncoding_rna	other RNA
AT1G29600	0.763303	0.00172844	0.00629627	108.574	113.161	109.022	184.907	204.354	172.235	AT1G29600	protein_coding	Zinc finger C-x8-C-x5-C-x3-H type family protein
AT1G29680	4.88871	0.000358561	0.00153478	0.0630606	0.0494657	5.96351	72.4418	53.4509	65.4579	OBAP2C	protein_coding	Protein of unknown function (DUF1264)
AT1G29785	0.6782	0.00683075	0.0211418	287.801	272.922	224.973	409.521	290.34	557.296	sORF11	antisense_long_noncoding_rna	other RNA
AT1G29820	0.914328	6.14431e-06	3.74154e-05	549.712	622.451	638.29	1005.45	840.222	1567.35	AT1G29820	protein_coding	Magnesium transporter CorA-like family protein
AT1G29870	6.04469	0.00412414	0.0136097	1.38778e-17	1.38778e-17	1.38778e-17	13.2022	0.984108	7.72643	AT1G29870	protein_coding	tRNA synthetase class II (G, H, P and S) family protein
AT1G29960	0.616625	0.00781237	0.0237931	185.097	207.367	158.569	254.594	235.411	354.666	AT1G29960	protein_coding	Peptidase S24/S26A/S26B/S26C family protein
AT1G29980	2.58687	1.95911e-35	1.30666e-33	467.338	425.087	525.307	2496.92	2546.01	3478.25	AT1G29980	protein_coding	Protein of unknown function, DUF642
AT1G30040	2.85498	4.76806e-21	1.40444e-19	65.107	65.4459	59.4627	489.08	399.837	487.376	ATGA2OX2,GA2OX2	protein_coding	gibberellin 2-oxidase
AT1G30050	2.66317	9.91854e-05	0.000476781	9.17663	9.98491	9.91119	41.554	75.6216	68.6871	MadA3	protein_coding
AT1G30110	0.923112	2.57909e-07	1.97609e-06	427.309	358.559	475.752	760.315	715.328	917.879	NUDX25,ATNUDX25	protein_coding	nudix hydrolase homolog 25
AT1G30170	10.1343	6.76405e-37	4.85996e-35	1.38778e-17	1.38778e-17	1.38778e-17	123.783	102.741	150.501	AT1G30170	protein_coding	Protein of unknown function (DUF295)
AT1G30270	0.754832	5.28608e-05	0.000268285	3757.98	3975.63	4058.67	5227.3	5193	9478.97	CIPK23,ATCIPK23,PKS17,SnRK3.23,LKS1	protein_coding	CBL-interacting protein kinase 23
AT1G30320	0.707975	5.16828e-06	3.19016e-05	880.918	834.464	903.91	1418.43	1610.66	1249.77	AT1G30320	protein_coding	Remorin family protein
AT1G30370	1.81162	8.94708e-08	7.28206e-07	55.0366	72.0551	71.366	238.961	261.934	196.707	DLAH	protein_coding	alpha/beta-Hydrolases superfamily protein
AT1G30420	0.5288	0.000299884	0.00130542	774.669	776.712	767.131	1166.12	1055.95	1123.06	ATMRP12,MRP12,ABCC11	protein_coding	multidrug resistance-associated protein 12
AT1G30490	0.611688	2.45368e-05	0.000132905	1653.29	1527.98	1717.63	2403.43	2349.35	2733.59	PHV,ATHB9	protein_coding	Homeobox-leucine zipper family protein / lipid-binding START domain-containing protein
AT1G30510	1.96761	3.15659e-19	8.12821e-18	5079.88	4986.51	5350.11	24146	25637	10515.3	ATRFNR2,RFNR2	protein_coding	root FNR 2
AT1G30560	4.15841	0.000482442	0.00200543	4.42888	2.22598	0	50.3089	39.6983	34.3514	G3Pp3,AtG3Pp3	protein_coding	Major facilitator superfamily protein
AT1G30600	0.539237	0.000758734	0.00300576	1040.82	937.667	998.065	1361.97	1279.1	1684.6	SBT2.1	protein_coding	Subtilase family protein
AT1G30620	0.622571	0.000185151	0.000842955	632.953	621.365	591.699	954.106	815.466	1072.56	UXE1,MUR4,HSR8	protein_coding	NAD(P)-binding Rossmann-fold superfamily protein
AT1G30640	0.640214	7.83604e-05	0.000384785	750.77	841.02	815.698	1278.79	1140.61	1333.34	AT1G30640	protein_coding	Protein kinase family protein
AT1G30660	3.72285	4.40138e-14	7.39196e-13	12.7479	15.5966	23.8023	202.154	165.126	325.768	AT1G30660	protein_coding	nucleic acid binding;nucleic acid binding
AT1G30690	0.705096	0.00905981	0.027068	4542.82	4200.95	4528.46	4327.62	4476.26	12833.7	PATL4	protein_coding	Sec14p-like phosphatidylinositol transfer family protein
AT1G30700	1.52222	2.93322e-18	6.95848e-17	574.792	654.571	583.77	1707.34	1926.78	1573.9	AtBBE8	protein_coding	FAD-binding Berberine family protein
AT1G30720	1.39117	6.80863e-05	0.000338435	830.477	568.359	817.689	1064.36	1007.77	3742.63	AtBBE10	protein_coding	FAD-binding Berberine family protein
AT1G30730	1.16367	2.1042e-06	1.39202e-05	430.755	423.883	433.123	678.868	696.476	1510.12	AtBBE11	protein_coding	FAD-binding Berberine family protein
AT1G30760	2.64728	2.72383e-44	2.77916e-42	434.108	383.995	415.282	2393.04	2420.1	2915.34	AtBBE-like	protein_coding	FAD-binding Berberine family protein
AT1G30780	5.56047	0.0161698	0.0447226	1.38778e-17	1.38778e-17	1.38778e-17	11.7315	4.31445	0	AT1G30780	protein_coding	F-box associated ubiquitination effector family protein
AT1G30795	7.05495	0.00238817	0.00840054	1.38778e-17	1.38778e-17	1.38778e-17	33.8745	11.5307	0	AT1G30795	protein_coding	Glycine-rich protein family
AT1G30845	0.885479	0.00248419	0.00868947	99.5496	92.2665	143.736	167.107	159.359	294.228	AT1G30845	protein_coding
AT1G30850	1.56544	1.2024e-06	8.26703e-06	106.024	63.4969	95.1534	246.735	262.357	274.897	RSH4	protein_coding	root hair specific 4
AT1G30860	1.62791	1.67385e-07	1.31596e-06	60.7571	91.8741	67.3902	213.391	191.958	275.264	AT1G30860	protein_coding	RING/U-box superfamily protein
AT1G30870	1.86469	5.27744e-37	3.82562e-35	1869.28	2033.8	1818.71	6411.08	6317.97	8108.92	PER7	protein_coding	Peroxidase superfamily protein
AT1G30880	0.67291	0.000301287	0.001311	2906.65	2836.09	2677.03	3564.38	3696.27	6162.76	AT1G30880	protein_coding
AT1G30890	0.700808	0.00508914	0.0163516	697.046	732.334	767.136	869.416	768.518	1932.86	AT1G30890	protein_coding	Integral membrane HRF1 family protein
AT1G30900	0.553188	0.00757756	0.0231843	1027.23	1048.58	1108.08	1167.11	1197	2308.13	BP80-3;3,VSR3;3,VSR6	protein_coding	VACUOLAR SORTING RECEPTOR 6
AT1G30920	4.13415	0.00786265	0.0239239	0.0223868	0.0175818	1.98735	21.9495	21.2373	0	AT1G30920	protein_coding	F-box family protein
AT1G30990	1.31446	0.000757206	0.00300067	23.1405	33.3199	46.6034	71.1362	83.95	101.966	AT1G30990	protein_coding	Polyketide cyclase/dehydrase and lipid transport superfamily protein
AT1G31130	0.54841	0.00764715	0.0233621	3073.46	2836.15	2989.24	3146.72	3102.72	6765.19	AT1G31130	protein_coding
AT1G31175	0.521202	0.0123163	0.0353875	344.226	491.435	494.582	596.768	610.838	702.233	AT1G31175	protein_coding
AT1G31230	0.706627	1.08994e-07	8.77017e-07	3984.13	3863.6	3964.51	6319.92	6066.01	6891.71	AK-HSDH	protein_coding	aspartate kinase-homoserine dehydrogenase i
AT1G31460	0.89887	0.000876692	0.00342305	155.456	205.008	126.846	300.008	194.433	414.202	AT1G31460	protein_coding
AT1G31630	6.47211	0.00794543	0.0241442	1.38778e-17	1.38778e-17	1.38778e-17	7.78426	0	22.7215	AGL86	protein_coding	AGAMOUS-like 86
AT1G31750	0.933688	0.00188817	0.00681181	80.0823	105.221	75.3153	134.575	183.754	179.508	AT1G31750	protein_coding	proline-rich family protein
AT1G31760	1.53834	1.11221e-08	1.01972e-07	192.746	117.839	145.692	351.219	358.418	615.959	SWIB5	protein_coding	SWIB/MDM2 domain superfamily protein
AT1G31770	2.14545	1.54816e-36	1.08598e-34	1249.76	1038.63	983.189	5487.6	5142.15	3842.87	AtABCG14,ABCG14	protein_coding	ATP-binding cassette 14
AT1G31780	0.75982	6.76248e-06	4.08282e-05	2313.67	2323.44	2129.93	3266.83	3040.28	5151.24	COG7	protein_coding
AT1G31830	0.792454	0.00341132	0.0114833	873.06	1037.38	966.349	1105.84	1019.76	2857.6	PUT2,AtPUT2,PQR2	protein_coding	Amino acid permease family protein
AT1G31840	1.2717	0.0134104	0.038114	24.4293	47.6988	66.4339	70.0041	101.476	163.397	AT1G31840	protein_coding	Tetratricopeptide repeat (TPR)-like superfamily protein
AT1G31850	1.05256	4.29503e-10	4.69898e-09	1619.04	1671.02	1609.59	3803.19	4028.17	2331.63	AT1G31850	protein_coding	S-adenosyl-L-methionine-dependent methyltransferases superfamily protein
AT1G31880	1.59466	3.1935e-06	2.04852e-05	118.569	88.8568	85.2269	383.205	368.399	132.85	NLM9,BRX	protein_coding	DZC (Disease resistance/zinc finger/chromosome condensation-like region) domain containing protein
AT1G31950	1.33336	1.28901e-09	1.33571e-08	271.629	235.177	158.557	595.447	628.231	451.398	AT1G31950	protein_coding	Terpenoid cyclases/Protein prenyltransferases superfamily protein
AT1G32170	0.545338	0.00269147	0.00932629	895.769	899.864	863.269	1437.73	1413.04	1029.44	XTR4,XTH30	protein_coding	xyloglucan endotransglucosylase/hydrolase 30
AT1G32172	4.86728	0.000709386	0.00282989	0.043361	0.034033	3.97561	16.6819	18.9603	94.5408	AT1G32172	other_rna	other RNA
AT1G32190	0.645936	0.00044466	0.00186169	444.519	493.694	443.03	603.713	694.129	863.343	AT1G32190	protein_coding	alpha/beta-Hydrolases superfamily protein
AT1G32210	0.643245	6.21133e-06	3.7767e-05	1340.28	1474.56	1298.37	2099.46	2027.3	2297.08	ATDAD1	protein_coding	Defender against death (DAD family) protein
AT1G32260	0.567738	0.00491523	0.0158601	523.127	406.25	464.838	649.962	710.522	705.898	AT1G32260	protein_coding
AT1G32510	3.62645	1.53691e-13	2.45454e-12	15.5558	0.143364	6.93515	104.141	107.895	72.6646	ANAC011,NAC011	protein_coding	NAC domain containing protein 11
AT1G32560	6.25706	6.09172e-32	3.58541e-30	21.5414	19.8949	9.89488	1635.67	1640.47	670.178	LEA4-1,AtLEA4-1	protein_coding	Late embryogenesis abundant protein, group 1 protein
AT1G32570	2.82452	0.0046813	0.0152032	4.63823	4.49615	7.93626	33.0582	17.4905	72.1485	AT1G32570	protein_coding
AT1G32660	7.12582	8.65925e-07	6.09123e-06	1.38778e-17	1.38778e-17	1.38778e-17	8.32181	15.4481	22.8266	AT1G32660	protein_coding	F-box and associated interaction domains-containing protein
AT1G32850	5.13058	0.004463	0.0145921	1.38778e-17	1.38778e-17	1.38778e-17	4.83988	7.01582	0	UBP11	protein_coding	ubiquitin-specific protease 11
AT1G32860	1.44277	2.28219e-08	2.01576e-07	244.626	248.621	302.305	515.372	558.044	1090.44	AT1G32860	protein_coding	Glycosyl hydrolase superfamily protein
AT1G32870	1.09662	4.08764e-06	2.56413e-05	974.49	758.019	950.496	1279.68	1414.34	3044.3	NAC13,ANAC013,ANAC13	protein_coding	NAC domain protein 13
AT1G32910	3.79347	0.00229434	0.00810025	2.19067	0.0176582	0	8.52022	3.83578	22.456	AT1G32910	protein_coding	HXXXD-type acyl-transferase family protein
AT1G32920	0.986279	1.03802e-06	7.20836e-06	465.227	487.22	665.067	1308.6	1036.11	861.662	AT1G32920	protein_coding
AT1G32930	1.55977	1.57914e-16	3.27792e-15	357.403	274.187	289.404	888.965	903.526	922.184	AtGALT31A,GALT31A	protein_coding	Galactosyltransferase family protein
AT1G32950	1.78614	0.000356779	0.00152815	31.0561	77.99	9.87544	160.651	168.576	82.3505	SBT3.4	protein_coding	Subtilase family protein
AT1G33030	0.898261	0.0127867	0.0365938	40.2712	78.4226	46.5722	93.4881	127.306	87.4416	AT1G33030	protein_coding	O-methyltransferase family protein
AT1G33040	0.595098	0.0148371	0.0414984	2149.3	2307.96	2601.72	2360.78	2431.25	5871.76	NACA5	protein_coding	nascent polypeptide-associated complex subunit alpha-like protein 5
AT1G33060	0.736485	8.22165e-05	0.000401438	589.616	517.232	712.636	856.146	824.935	1351.72	NAC014,ANAC014	protein_coding	NAC 014
AT1G33090	1.43276	0.00528412	0.0168913	41.7867	26.6385	11.8681	108.018	79.0333	30.607	DTX22	protein_coding	MATE efflux family protein
AT1G33120	2.04556	7.16066e-07	5.09321e-06	3423.26	3552.94	4174.64	6497.5	5901.14	33637.3	RPL9C	protein_coding	Ribosomal protein L6 family
AT1G33140	2.03428	1.41569e-06	9.62966e-06	4963.36	4619.31	5695.03	8262.01	7916.07	46403.7	PGY2	protein_coding	Ribosomal protein L6 family
AT1G33230	0.665149	0.00410698	0.0135586	1285.47	1433.52	1338.02	1605.27	1366.93	3461.57	AT1G33230	protein_coding	TMPIT-like protein
AT1G33265	1.61489	1.18871e-14	2.11421e-13	417.158	474.857	465.832	1651.43	1550.93	957.636	FAX4	protein_coding	Transmembrane proteins 14C
AT1G33280	1.66012	0.00443174	0.0145071	21.6663	19.9859	18.8278	85.4922	70.963	35.4242	NAC015,BRN1,ANAC015	protein_coding	NAC domain containing protein 15
AT1G33350	1.3008	0.00140543	0.00523325	84.4513	90.8333	56.4752	105.57	99.152	367.062	PCMP-E57	protein_coding	Pentatricopeptide repeat (PPR) superfamily protein
AT1G33390	0.655042	0.00037489	0.00159753	967.788	834.579	1146.75	1298.26	1290.02	2056.79	FAS4,ATFAS4	protein_coding	RNA helicase family protein
AT1G33520	0.636221	0.018339	0.0499035	1663.59	1506.92	1810.8	1677.32	1563.64	4501.85	MOS2	protein_coding	D111/G-patch domain-containing protein
AT1G33560	1.57377	3.19826e-18	7.54873e-17	630.686	632.45	598.637	1762.05	1733.22	2047	ADR1	protein_coding	Disease resistance protein (CC-NBS-LRR class) family
AT1G33590	0.680104	0.0158954	0.0440686	3673.29	3582.82	3210.25	6655.35	7615.62	2498.98	AT1G33590	protein_coding	Leucine-rich repeat (LRR) family protein
AT1G33612	1.83395	0.000145475	0.000675354	43.3552	38.8702	38.6508	91.4268	98.019	242.472	AT1G33612	protein_coding	Leucine-rich repeat (LRR) family protein
AT1G33700	0.749184	4.31585e-07	3.18965e-06	1122.02	1227.11	1032.75	1774.71	1745.7	2163.32	AT1G33700	protein_coding	Beta-glucosidase, GBA2 type family protein
AT1G33750	0.60925	0.00961346	0.0285284	280.022	304.013	309.234	505.849	580.006	277.042	TPS22	protein_coding	Terpenoid cyclases/Protein prenyltransferases superfamily protein
AT1G33790	3.99921	8.82009e-53	1.29314e-50	131.744	219.481	190.3	2797.15	2558.51	3312.56	JAL4	protein_coding	jacalin lectin family protein
AT1G33800	1.17278	4.40879e-05	0.000227234	832.967	835.54	873.185	1234.39	1014.42	3482.15	GXMT1,AtGXMT1,GXM1	protein_coding	Protein of unknown function (DUF579)
AT1G33840	3.40172	8.83293e-07	6.20402e-06	2.41915	4.46977	7.93941	61.3411	36.2277	62.6413	AT1G33840	protein_coding	Protein of unknown function (DUF567)
AT1G33850	6.08712	0.00874587	0.026265	1.38778e-17	1.38778e-17	1.38778e-17	4.52694	18.9658	0	AT1G33850	protein_coding	Ribosomal protein S19 family protein
AT1G33890	3.8141	6.43946e-05	0.000321756	4.42831	0.0498459	1.98083	20.1676	61.3824	14.6732	IAN3	protein_coding	Avirulence induced gene (AIG1) family protein
AT1G33970	1.7802	2.98263e-11	3.73092e-10	820.449	883.215	893.008	2006.78	1987.55	4925.75	IAN9	protein_coding	P-loop containing nucleoside triphosphate hydrolases superfamily protein
AT1G34020	0.625814	0.00189454	0.00683328	992.952	1025.27	1066.46	1333.98	1107.65	2318.85	URGT6	protein_coding	Nucleotide-sugar transporter family protein
AT1G34030	0.852792	1.20219e-09	1.24853e-08	4459.46	4244.23	4805.98	7277.02	7691.08	9431.33	RPS18C	protein_coding	Ribosomal protein S13/S18 family
AT1G34040	1.27322	6.04402e-06	3.68875e-05	564.489	640.134	550.07	1897.05	1774.63	569.94	TAR3,AtTAR3	protein_coding	Pyridoxal phosphate (PLP)-dependent transferases superfamily protein
AT1G34160	1.68059	5.15053e-05	0.000261977	107.45	110.966	113.981	184.062	173.48	709.115	PCMP-H68	protein_coding	Tetratricopeptide repeat (TPR)-like superfamily protein
AT1G34180	1.96717	3.97731e-21	1.18222e-19	133.696	150.788	117.934	487.212	418.078	668.007	anac016,NAC016	protein_coding	NAC domain containing protein 16
AT1G34200	0.772613	0.000311994	0.00135307	564.505	643.471	567.912	777.412	832.322	1424.26	AT1G34200	protein_coding	Glyceraldehyde-3-phosphate dehydrogenase-like family protein
AT1G34210	0.538356	0.0111139	0.0323612	1704.56	1427.01	1488.67	1664.79	1649.43	3395.88	ATSERK2,SERK2	protein_coding	somatic embryogenesis receptor-like kinase 2
AT1G34300	0.586483	0.0012285	0.00463864	1345.77	1128.52	1121.95	1496.68	1417.4	2485.68	AT1G34300	protein_coding	lectin protein kinase family protein
AT1G34315	1.54616	8.98022e-12	1.19017e-10	189.885	285.994	201.189	504.354	621.851	851.256	AT1G34315	protein_coding
AT1G34350	0.695498	0.000606077	0.00246429	316.641	325.198	414.306	522.109	520.806	668.529	TMEM18	protein_coding
AT1G34355	1.34631	1.38631e-09	1.43243e-08	208.243	264.097	325.109	614.171	701.694	713.666	PS1,ATPS1	protein_coding	forkhead-associated (FHA) domain-containing protein
AT1G34360	0.629816	0.0019565	0.00703028	427.279	439.331	368.69	522.716	567.918	820.457	AtIF3-1,AtINFC-1	protein_coding	translation initiation factor 3 (IF-3) family protein
AT1G34460	3.11408	3.22124e-10	3.59921e-09	13.8609	29.5942	9.89377	174.862	165.978	123.499	CYC3,CYCB1;5	protein_coding	CYCLIN B1;5
AT1G34510	2.35341	1.86576e-28	8.95674e-27	206.942	209.804	268.61	1362.44	1412.63	731.203	PER8	protein_coding	Peroxidase superfamily protein
AT1G34540	2.49009	7.97906e-06	4.74776e-05	4.82099	13.246	14.8777	56.1849	39.8196	90.9272	CYP94D1	protein_coding	cytochrome P450, family 94, subfamily D, polypeptide 1
AT1G34550	0.546653	0.00124886	0.0047079	2157.17	2077.18	2204.27	2559.51	2668.97	4176.69	EMB2756	protein_coding	Protein of unknown function (DUF616)
AT1G34580	0.788733	0.00152642	0.00564181	242.551	390.335	323.108	521.379	435.75	694.92	STP5	protein_coding	Major facilitator superfamily protein
AT1G34750	0.527613	0.0114715	0.0332745	783.923	835.544	930.676	1045.87	925.014	1705.94	AT1G34750	protein_coding	Protein phosphatase 2C family protein
AT1G34770	0.72378	0.00386596	0.012841	217.115	160.055	281.504	337.192	326.209	425.281	NSE3	protein_coding
AT1G35140	1.98884	7.54332e-22	2.35398e-20	227.406	219.758	246.796	871.433	967.053	917.518	PHI-1,EXL1	protein_coding	Phosphate-responsive 1 family protein
AT1G35220	0.608941	5.03519e-05	0.000256552	1365.42	1314.94	1536.26	2148.72	2439.8	1843.21	AT1G35220	protein_coding
AT1G35250	0.654154	0.00902447	0.0269822	161.228	213.94	155.597	245.023	289.72	300.361	ALT2	protein_coding	Thioesterase superfamily protein
AT1G35320	1.56696	1.02293e-12	1.49839e-11	583.913	589.226	642.255	1284.53	1342.13	2753.18	AT1G35320	protein_coding
AT1G35350	0.724287	8.70159e-06	5.14096e-05	663.764	615.851	607.557	991.303	1200.96	924.966	PHO1-H8	protein_coding	EXS (ERD1/XPR1/SYG1) family protein
AT1G35516	1.33511	1.21159e-08	1.10786e-07	1877.26	1789.82	1996.13	3557.14	3477.89	7253.88	AT1G35516	protein_coding	myb-like transcription factor family protein
AT1G35720	0.75802	5.35381e-07	3.90095e-06	14808.8	14179.4	15579.5	22457.8	22907.7	30006.8	ANN1,ATOXY5,AtANN1,ANNAT1,OXY5	protein_coding	annexin 1
AT1G35730	3.99931	5.06673e-17	1.09358e-15	0.175513	10.9441	9.9201	122.334	83.3839	140.533	APUM9,PUM9	protein_coding	pumilio 9
AT1G36050	0.648206	2.09267e-05	0.000114938	1669.31	1750.88	1624.45	2339.78	2339.63	3226.55	AT1G36050	protein_coding	Endoplasmic reticulum vesicle transporter protein
AT1G36060	2.2927	9.33351e-20	2.51897e-18	288.809	234.163	202.176	1282.09	1460.61	809.832	WIND3,TG	protein_coding	Integrase-type DNA-binding superfamily protein
AT1G36180	2.39405	3.07948e-49	3.85503e-47	773.542	778.939	788.938	3712.23	3548.24	5048.56	ACC2	protein_coding	acetyl-CoA carboxylase 2
AT1G36310	0.845345	0.00496755	0.0160146	1447.7	1605.51	1480.74	1535.88	1596.02	5014.79	AtTRM9,TRM9	protein_coding	S-adenosyl-L-methionine-dependent methyltransferases superfamily protein
AT1G36510	5.90603	0.00946796	0.0281376	1.38778e-17	1.38778e-17	1.38778e-17	8.90655	11.5946	0	AT1G36510	protein_coding	Nucleic acid-binding proteins superfamily
AT1G37130	0.544151	1.33614e-05	7.63229e-05	94909.6	98527.6	93441.5	139598	139940	138777	NIA2-1,NR2,CHL3,NIA2,ATNR2,NR,B29	protein_coding	nitrate reductase 2
AT1G37140	11.7304	1.41094e-35	9.54748e-34	1.38778e-17	1.38778e-17	1.38778e-17	391.37	411.435	337.652	MCT1	protein_coding	MEI2 C-terminal RRM only like 1
AT1G37150	2.07312	1.71048e-07	1.34281e-06	32.0576	21.3308	48.5901	138.027	138.448	154.086	HCS2	protein_coding	holocarboxylase synthetase 2
AT1G42980	2.21451	0.0142227	0.0400519	16.6942	8.86723	0	17.5384	32.045	71.3797	FH12	protein_coding	Actin-binding FH2 (formin homology 2) family protein
AT1G42990	0.97222	3.3886e-06	2.16005e-05	1810.92	1616.75	1781.06	2623.71	2494.75	5100.82	ATBZIP60,BZIP60	protein_coding	basic region/leucine zipper motif 60
AT1G43005	9.24196	4.67501e-14	7.82728e-13	1.38778e-17	1.38778e-17	1.38778e-17	90.2566	84.5423	28.3068	AT1G43005	protein_coding
AT1G43140	1.73389	0.000164724	0.000756624	20.9159	24.6191	59.5102	119.892	97.6278	132.662	AT1G43140	protein_coding	Cullin family protein
AT1G43170	0.685331	0.0008667	0.0033881	35513.3	34631.2	37066.2	44036.9	42882.7	85483.3	RPL3A,RP1,ARP1,emb2207	protein_coding	ribosomal protein 1
AT1G43640	6.01206	1.24772e-29	6.43594e-28	2.42053	9.77179	2.96605	299.032	362.071	337.16	TLP5,AtTLP5	protein_coding	tubby like protein 5
AT1G43710	1.40351	9.15056e-08	7.43652e-07	4791.99	4848.91	5273.79	8346.52	8413.31	22697.1	ATSDC1,SDC1,EMB1075	protein_coding	Pyridoxal phosphate (PLP)-dependent transferases superfamily protein
AT1G43780	3.18408	0.000393997	0.00167086	0.0820801	4.37399	3.96816	48.7294	11.742	19.6558	scpl44	protein_coding	serine carboxypeptidase-like 44
AT1G43890	0.653301	0.00510462	0.0163916	2718.17	2624.21	2777.14	2947.42	2866.05	6957.06	ATRAB-C1,RAB18,RABC1,ATRAB18,RAB18-1,ATRABC1	protein_coding	RAB GTPASE HOMOLOG B18
AT1G43910	3.39929	1.52389e-19	4.0292e-18	414.816	478.12	400.409	2249.36	2266.5	9133.4	AT1G43910	protein_coding	P-loop containing nucleoside triphosphate hydrolases superfamily protein
AT1G44050	0.967204	0.0111719	0.0325128	94.8739	108.637	88.2027	118.375	127.454	324.942	AT1G44050	protein_coding	Cysteine/Histidine-rich C1 domain family protein
AT1G44110	0.837272	0.00132663	0.00496942	476.414	526.901	378.595	610.673	563.729	1294.59	CYCA1;1	protein_coding	Cyclin A1;1
AT1G44160	1.5035	3.15757e-09	3.11822e-08	189.64	204.062	159.56	491.998	330.734	746.136	AT1G44160	protein_coding	HSP40/DnaJ peptide-binding protein
AT1G44170	1.02809	1.56307e-06	1.05484e-05	2157.27	2352.3	2406.46	3460.28	3450.63	7193.86	ALDH4,ALDH3H1	protein_coding	aldehyde dehydrogenase 3H1
AT1G44180	1.68627	3.12311e-06	2.00638e-05	90.9924	50.144	59.4593	163.046	136.211	347.039	AT1G44180	protein_coding	Peptidase M20/M25/M40 family protein
AT1G44760	1.94379	2.89425e-12	4.04648e-11	683.37	784.413	743.345	1703.43	1879.2	4925.2	AT1G44760	protein_coding	Adenine nucleotide alpha hydrolases-like superfamily protein
AT1G44800	1.61382	1.43646e-24	5.4302e-23	2054.42	2255.74	2176.52	7492.64	7264.78	5096.73	UMAMIT18,SIAR1	protein_coding	nodulin MtN21 /EamA-like transporter family protein
AT1G44810	0.806461	0.00874511	0.026265	1135.73	1026.48	1255.77	1093.73	1084.46	3800.29	GPL4	protein_coding	DNA-binding storekeeper protein-related transcriptional regulator
AT1G45100	10.2055	4.10352e-23	1.41785e-21	1.38778e-17	1.38778e-17	1.38778e-17	152.684	90.6687	152.725	AT1G45100	protein_coding	RNA-binding (RRM/RBD/RNP motifs) family protein
AT1G45145	2.00107	1.26939e-20	3.63697e-19	2284.03	2124.96	2583.88	7272.03	7147.46	13574.9	ATH5,LIV1,TRX-h5,ATTRX5,TRX5	protein_coding	thioredoxin H-type 5
AT1G45180	0.605435	0.000631695	0.00255568	409.131	502.476	390.495	634.121	654.404	692.097	AT1G45180	protein_coding	RING/U-box superfamily protein
AT1G45332	0.577576	0.000201088	0.00090802	1138	1084.12	1182.42	1541.29	1530.46	2009.48	MEFG1	protein_coding	Translation elongation factor EFG/EF2 protein
AT1G45616	1.95751	8.67164e-05	0.000421198	85.5029	58.9787	74.3352	352.121	355.882	142.943	RLP6,AtRLP6	protein_coding	receptor like protein 6
AT1G47130	3.48497	4.5744e-07	3.36314e-06	5.66842	4.45705	3.9613	60.5125	79.1069	21.4079	AT1G47130	protein_coding
AT1G47200	0.899635	0.00437194	0.0143287	2206.28	2172.57	2108.12	2164.5	1984.22	7954.05	WPP2	protein_coding	WPP domain protein 2
AT1G47210	0.919028	6.04563e-09	5.75385e-08	915.127	953.029	732.429	1649.45	1512.82	1753.63	CYCA3;2	protein_coding	cyclin-dependent protein kinase 3;2
AT1G47260	0.744501	0.000669814	0.00269282	6360.67	6356.8	6225.27	7695.01	7297.62	16744.3	GAMMA,APFI	protein_coding	gamma carbonic anhydrase 2
AT1G47271	1.73831	3.69901e-06	2.34005e-05	27.2509	22.1966	16.8378	85.9941	79.7483	55.7325	AT1G47271	protein_coding	Cystathionine beta-synthase (CBS) family protein
AT1G47278	1.48948	9.90809e-06	5.78247e-05	405.847	445.04	603.618	790.566	747.673	2547.03	AT1G47278	protein_coding
AT1G47420	0.843484	6.89916e-05	0.00034283	6368.67	6210.37	6403.67	8362.58	8282.34	17417.7	SDH5	protein_coding	succinate dehydrogenase 5
AT1G47480	1.14497	3.76302e-06	2.37638e-05	516.56	582.495	579.812	901.957	837.128	1974.35	CXE2	protein_coding	alpha/beta-Hydrolases superfamily protein
AT1G47540	7.60729	5.07792e-06	3.13677e-05	1.38778e-17	1.38778e-17	1.38778e-17	33.1641	9.60035	22.3466	AT1G47540	protein_coding	Scorpion toxin-like knottin superfamily protein
AT1G47620	1.4023	0.00501672	0.0161552	14.0396	46.056	15.84	91.9053	84.5631	25.1792	CYP96A8	protein_coding	cytochrome P450, family 96, subfamily A, polypeptide 8
AT1G47750	1.26496	0.000483715	0.00200995	580.182	478.273	423.198	599.944	609.048	2352.59	PEX11A	protein_coding	peroxin 11A
AT1G47840	1.54845	5.80648e-10	6.25792e-09	320.801	271.845	214.066	644.954	560.847	1153.45	HXK3	protein_coding	hexokinase 3
AT1G47980	5.50545	5.17292e-21	1.5182e-19	4.77349	18.4987	4.94296	337.699	308.071	651.653	AT1G47980	protein_coding
AT1G48130	6.17053	1.41351e-27	6.48898e-26	43.605	49.9824	64.4376	3869.64	4780.1	2752.75	ATPER1,PER1	protein_coding	1-cysteine peroxiredoxin 1
AT1G48175	0.581647	0.0120293	0.0346794	232.105	267.397	286.443	406.466	495.208	274.912	AtTAD2,emb2191,TAD2	protein_coding	Cytidine/deoxycytidylate deaminase family protein
AT1G48280	0.844091	9.09543e-06	5.35041e-05	468.46	446.11	486.646	752.263	782.488	981.046	AT1G48280	protein_coding	hydroxyproline-rich glycoprotein family protein
AT1G48360	0.765812	0.00228311	0.00806501	316.729	456.934	366.713	584.795	421.42	933.236	FAN1	protein_coding	zinc ion binding;nucleic acid binding;hydrolases, acting on acid anhydrides, in phosphorus-containing anhydrides
AT1G48370	1.14577	3.02271e-06	1.94818e-05	225.051	218.592	209.124	537.607	582.77	324.116	YSL8	protein_coding	YELLOW STRIPE like 8
AT1G48390	0.670157	0.013309	0.0378622	41.283	52.0919	50.5502	72.1207	87.2568	69.8673	AT1G48390	protein_coding	RNI-like superfamily protein
AT1G48400	0.984307	0.0174293	0.0477234	8.24017	10.1252	24.8064	11.2322	26.3771	48.7734	AT1G48400	protein_coding	F-box/RNI-like/FBD-like domains-containing protein
AT1G48420	1.01024	4.58566e-06	2.85435e-05	3624.24	3461.96	3802.96	5135.06	5019.57	11779.5	DCD,AtDCD,D-CDES,ACD1,ATACD1	protein_coding	D-cysteine desulfhydrase
AT1G48470	4.21843	7.89651e-53	1.16297e-50	116.409	93.311	103.076	1658.66	1885.13	2283.48	GLN1;5	protein_coding	glutamine synthetase 1;5
AT1G48510	1.44686	2.33477e-05	0.00012712	41.0399	31.1863	38.6559	105.637	137.938	59.2694	AT1G48510	protein_coding	Surfeit locus 1 cytochrome c oxidase biogenesis protein
AT1G48530	5.86219	8.38327e-15	1.5017e-13	0.0223868	0.0175818	1.98735	52.5232	23.4247	67.6921	AT1G48530	protein_coding
AT1G48570	0.596991	0.0102252	0.030083	1013.48	1020.83	1027.8	1196.53	1013.96	2421.51	AT1G48570	protein_coding	zinc finger (Ran-binding) family protein
AT1G48600	0.851115	1.65282e-08	1.48649e-07	11536.6	12087.8	12564.5	19100.9	18764.2	27416.8	AtPMT2,PMEAMT,AtPMEAMT	protein_coding	S-adenosyl-L-methionine-dependent methyltransferases superfamily protein
AT1G48630	0.992226	2.35292e-09	2.36586e-08	4433.18	4429.47	4537.38	7811.99	7216.85	11627.8	RACK1B,RACK1B_AT	protein_coding	receptor for activated C kinase 1B
AT1G48640	1.59197	5.67226e-05	0.000286278	37.9671	52.1408	62.4555	183.726	167.498	109.482	AT1G48640	protein_coding	Transmembrane amino acid transporter family protein
AT1G48660	4.75795	5.95119e-23	2.03466e-21	18.4824	32.0018	23.7844	868.995	834.174	315.271	AT1G48660	protein_coding	Auxin-responsive GH3 family protein
AT1G48830	0.821486	0.00144529	0.00537	7030.24	6886.12	7372.01	8861.01	8398.64	20362.2	RPS7A	protein_coding	Ribosomal protein S7e family protein
AT1G48920	1.6189	5.16408e-09	4.97132e-08	13060.7	13254	13912.5	25886.4	24863.6	72804.8	PARL1,NUC1,NUC-L1,ATNUC-L1	protein_coding	nucleolin like 1
AT1G48930	1.09327	1.28312e-07	1.02235e-06	780.391	855.395	715.585	1967.32	2029.51	1019.82	GH9C1,AtGH9C1	protein_coding	glycosyl hydrolase 9C1
AT1G48990	9.79823	5.55186e-20	1.52491e-18	1.38778e-17	1.38778e-17	1.38778e-17	93.5408	118.339	86.7114	AT1G48990	protein_coding	Oleosin family protein
AT1G49030	1.76069	0.00318467	0.0108131	26.0764	19.9885	14.8548	67.4137	36.6706	103.339	PCR6	protein_coding	PLAC8 family protein
AT1G49110	6.02005	0.000557633	0.00228616	1.38778e-17	1.38778e-17	1.38778e-17	2.86822	4.11835	14.5666	AT1G49110	protein_coding
AT1G49130	1.61668	5.75874e-14	9.55329e-13	238.588	189.825	188.307	692.355	721.886	476.688	BBX17	protein_coding	B-box type zinc finger protein with CCT domain
AT1G49160	1.65245	2.4392e-19	6.36658e-18	317.562	309.547	271.56	980.372	972.158	871.935	WNK7	protein_coding	Protein kinase superfamily protein
AT1G49245	0.918395	0.0131732	0.0375515	268.541	255.283	297.345	289.684	218.299	1044.83	AT1G49245	protein_coding	Prefoldin chaperone subunit family protein
AT1G49250	4.14178	2.83547e-15	5.27364e-14	4.36742	0.0343113	0	19.4945	30.3807	31.7764	AT1G49250	protein_coding	ATP-dependent DNA ligase
AT1G49330	1.98482	0.0133024	0.0378501	6.61561	2.25605	0	11.8836	16.6142	7.35827	AT1G49330	protein_coding	hydroxyproline-rich glycoprotein family protein
AT1G49360	0.520767	0.00634294	0.0197996	580.312	478.351	544.13	833.623	908.458	557.448	AT1G49360	protein_coding	F-box family protein
AT1G49390	0.713401	0.00883212	0.0264898	69.9341	96.4451	95.1543	126.776	184.207	118.169	AT1G49390	protein_coding	2-oxoglutarate (2OG) and Fe(II)-dependent oxygenase superfamily protein
AT1G49410	0.565392	0.000332605	0.00143519	1407.68	1434.7	1468.85	1893.68	1778.65	2707.86	TOM6	protein_coding	translocase of the outer mitochondrial membrane 6
AT1G49420	5.81573	0.0123795	0.0355348	1.38778e-17	1.38778e-17	1.38778e-17	13.3446	5.84298	0	AT1G49420	protein_coding	Heavy metal transport/detoxification superfamily protein
AT1G49475	2.11972	0.00501487	0.0161512	39.895	26.8084	40.6435	39.3539	56.9127	372.046	AT1G49475	protein_coding	AP2/B3-like transcriptional factor family protein
AT1G49540	1.11747	1.3566e-07	1.07747e-06	668.515	777.737	713.61	1272.01	1202.16	2212.51	ELP2,AtELP2	protein_coding	elongator protein 2
AT1G49560	0.77514	0.00188934	0.00681526	261.494	230.814	208.127	382.493	307.469	508.66	HHO6	protein_coding	Homeodomain-like superfamily protein
AT1G49640	4.47971	1.89485e-13	3.00114e-12	8.27246	26.2931	12.8768	201.6	210.534	654.821	CXE3	protein_coding	alpha/beta-Hydrolases superfamily protein
AT1G49700	4.08724	3.58067e-14	6.06682e-13	102.793	105.356	88.2016	548.106	504.773	3990.98	AT1G49700	protein_coding	Plant protein 1589 of unknown function
AT1G49760	0.647152	2.49609e-05	0.000134977	7342.18	7650.56	7501.84	9990.03	10575.6	14662.8	PABP8,PAB8	protein_coding	poly(A) binding protein 8
AT1G49840	1.03813	0.000195963	0.000886971	686.758	678.027	791.919	989.957	819.172	2620.66	AT1G49840	protein_coding	Protein of unknown function (DUF620)
AT1G49860	0.923824	0.000947648	0.00366885	1046.73	1255.96	1153.67	2672.29	3017.57	867.818	GSTF14,ATGSTF14	protein_coding	glutathione S-transferase (class phi) 14
AT1G49870	1.25021	1.06918e-05	6.19981e-05	177.245	166.603	248.795	599.865	549.489	261.549	AT1G49870	protein_coding
AT1G49900	1.34564	0.0182404	0.0496727	18.2677	16.6792	17.8401	60.0418	41.0938	33.4492	AT1G49900	protein_coding	C2H2 type zinc finger transcription factor family
AT1G49910	1.13909	0.000553277	0.0022703	95.796	78.8304	73.3346	148.872	120.81	276.747	BUB3.2	protein_coding	Transducin/WD40 repeat-like superfamily protein
AT1G50040	3.10037	1.48435e-16	3.093e-15	36.6846	42.1617	45.5972	357.181	290.628	422.23	AT1G50040	protein_coding	Protein of unknown function (DUF1005)
AT1G50060	1.48304	4.94142e-05	0.000252486	91.2626	66.7346	84.2483	294.297	279.173	104.406	AT1G50060	protein_coding	CAP (Cysteine-rich secretory proteins, Antigen 5, and Pathogenesis-related 1 protein) superfamily protein
AT1G50090	2.57817	0.00195927	0.00703789	10.333	16.4582	6.92598	77.21	121.188	5.77592	AtBCAT7,BCAT7	protein_coding	D-aminoacid aminotransferase-like PLP-dependent enzymes superfamily protein
AT1G50110	1.55316	5.48164e-12	7.44954e-11	217.079	213.052	211.108	695.552	567.953	618.827	BCAT6	protein_coding	D-aminoacid aminotransferase-like PLP-dependent enzymes superfamily protein
AT1G50180	0.529704	0.0111253	0.0323888	347.225	311.824	296.34	404.564	422.805	551.592	AT1G50180	protein_coding	NB-ARC domain-containing disease resistance protein
AT1G50270	1.00132	0.00163282	0.00598852	134.855	148.61	127.849	209.084	156.705	458.055	PCMP-E42	protein_coding	Pentatricopeptide repeat (PPR) superfamily protein
AT1G50390	2.16712	3.41161e-06	2.17301e-05	31.9967	37.6063	25.7585	104.278	89.8042	235.448	AT1G50390	protein_coding	pfkB-like carbohydrate kinase family protein
AT1G50460	0.907246	0.00121709	0.00460089	957.464	977.514	900.93	1041.41	1091.99	3185.72	ATHKL1,HKL1	protein_coding	hexokinase-like 1
AT1G50480	0.619233	0.000352377	0.00151169	11278.3	11330	11495.1	14632	14207.2	23545.9	THFS	protein_coding	10-formyltetrahydrofolate synthetase
AT1G50520	0.562459	0.00555137	0.0176451	248.021	235.345	302.306	332.291	395.802	432.853	CYP705A27	protein_coding	cytochrome P450, family 705, subfamily A, polypeptide 27
AT1G50560	1.48809	1.36377e-09	1.41048e-08	328.902	282.99	268.588	683.072	534.168	1252.89	CYP705A25	protein_coding	cytochrome P450, family 705, subfamily A, polypeptide 25
AT1G50570	1.00327	9.95725e-08	8.05589e-07	1603.08	1536.86	1834.59	2567.36	2649.67	4755.8	AT1G50570	protein_coding	Calcium-dependent lipid-binding (CaLB domain) family protein
AT1G50580	2.11854	3.77795e-09	3.69042e-08	51.5273	32.5067	86.2644	241.241	190.304	310.002	UGT79B5	protein_coding	UDP-Glycosyltransferase superfamily protein
AT1G50690	5.86239	0.000123048	0.00058085	1.38778e-17	1.38778e-17	1.38778e-17	11.5541	8.2932	0	AT1G50690	protein_coding	Cystatin/monellin superfamily protein
AT1G50700	0.77686	0.00693776	0.0214261	160.192	241.634	178.396	240.766	326.427	427.098	CPK33	protein_coding	calcium-dependent protein kinase 33
AT1G50720	5.39327	0.00301739	0.0103075	1.38778e-17	1.38778e-17	1.38778e-17	4.76024	5.20793	3.75074	AT1G50720	protein_coding	Stigma-specific Stig1 family protein
AT1G50790	1.52681	3.90972e-08	3.34789e-07	147.449	138.798	172.466	335.279	322.856	664.742	AT1G50790	protein_coding	Plant mobile domain protein family
AT1G51020	3.41245	0.0135038	0.0383427	6.61561	2.25605	0	9.53625	4.80525	85.0778	AT1G51020	protein_coding
AT1G51070	0.578011	6.82336e-06	4.11729e-05	4046.98	4002.29	4097.32	6209.68	5982.85	5940.09	bHLH115	protein_coding	basic helix-loop-helix (bHLH) DNA-binding superfamily protein
AT1G51170	0.564773	0.00742666	0.0227783	769.913	668	607.551	739.244	813.858	1472.11	AGC2-3,UCN	protein_coding	Protein kinase superfamily protein
AT1G51190	2.10643	1.56009e-05	8.77903e-05	14.0835	35.3354	33.7091	121.456	123.874	113.803	PLT2	protein_coding	Integrase-type DNA-binding superfamily protein
AT1G51380	1.51988	1.09349e-09	1.14293e-08	81.1763	71.1586	100.117	235.682	184.392	305.404	RH34	protein_coding	DEA(D/H)-box RNA helicase family protein
AT1G51420	1.6457	4.63523e-21	1.36779e-19	536.995	534.815	513.401	1449.15	1593.26	1917.81	SPP1,ATSPP1	protein_coding	sucrose-phosphatase 1
AT1G51510	0.931568	0.000824042	0.00323846	1964.13	1990.62	2128.95	2506.8	2307.24	6790.35	Y14	protein_coding	RNA-binding (RRM/RBD/RNP motifs) family protein
AT1G51540	0.803054	0.000122739	0.000579811	587.353	568.197	686.861	919.669	773.116	1522.82	AT1G51540	protein_coding	Galactose oxidase/kelch repeat superfamily protein
AT1G51590	0.843775	3.37227e-05	0.000177635	1752.61	1514.67	1651.22	2446.03	2195.56	4186.16	MNS1,MANIB	protein_coding	alpha-mannosidase 1
AT1G51620	2.30901	1.05011e-09	1.09865e-08	54.4997	41.0502	25.7484	205.618	196.707	199.332	AT1G51620	protein_coding	Protein kinase superfamily protein
AT1G51650	1.04913	1.8801e-06	1.25268e-05	3418.96	5146.16	5663.32	7402.16	8976.31	13065.7	AT1G51650	protein_coding	ATP synthase epsilon chain, mitochondrial
AT1G51660	0.638797	0.000161709	0.000744034	763.204	743.427	717.573	1071.42	987.17	1404.53	ATMEK4,MKK4,ATMKK4	protein_coding	mitogen-activated protein kinase kinase 4
AT1G51670	3.41385	1.6387e-16	3.39938e-15	32.9429	16.8633	29.7394	169.91	187.104	494.428	HTT5	protein_coding
AT1G51710	0.759144	6.45026e-06	3.90664e-05	3135.18	2881.66	3146.83	4272.48	4290.3	6947.05	ATUBP6,UBP6	protein_coding	ubiquitin-specific protease 6
AT1G51730	1.01287	8.70305e-06	5.14096e-05	1925.24	1968.39	1907.92	2806.97	2612.52	6288.08	AT1G51730	protein_coding	Ubiquitin-conjugating enzyme family protein
AT1G51760	0.758583	5.7633e-08	4.8185e-07	1774.39	1739.84	1707.71	3042.56	3198.02	2593.76	IAR3,JR3	protein_coding	peptidase M20/M25/M40 family protein
AT1G51770	2.27643	0.00187117	0.00675722	2.39202	4.44148	5.95232	17.2505	26.9129	19.1089	AT1G51770	protein_coding	Core-2/I-branching beta-1,6-N-acetylglucosaminyltransferase family protein
AT1G51790	1.28293	3.37693e-14	5.74555e-13	558.481	462.739	411.305	1124.69	1157.05	1202.41	AT1G51790	protein_coding	Leucine-rich repeat protein kinase family protein
AT1G51800	1.29047	1.48706e-13	2.37724e-12	970.079	1054.04	942.557	2820.6	2587.01	1849.15	IOS1	protein_coding	Leucine-rich repeat protein kinase family protein
AT1G51850	0.733354	0.00396589	0.0131448	943.8	895.519	1048.62	1926.9	2183.98	690.832	AT1G51850	protein_coding	Leucine-rich repeat protein kinase family protein
AT1G51913	3.23822	0.00123643	0.00466536	6.55078	0.0500379	0	24.7438	11.9173	28.8873	AT1G51913	protein_coding
AT1G51920	1.92336	0.00251983	0.00880087	10.2186	12.08	3.95112	20.951	23.0588	56.5244	AT1G51920	protein_coding
AT1G51940	1.84373	2.16562e-14	3.7653e-13	364.271	257.62	324.1	859.15	928.122	1609.03	LYK3,AtLYK3	protein_coding	protein kinase family protein / peptidoglycan-binding LysM domain-containing protein
AT1G51980	0.52035	0.000408714	0.00172584	12409.4	12311.9	12245.4	16166.5	16241.6	20613.5	AT1G51980	protein_coding	Insulinase (Peptidase family M16) protein
AT1G52030	3.83241	3.82341e-64	8.08079e-62	276.593	299.576	305.27	3552.57	3381.53	5628.47	MBP2,MBP1.2,F-ATMBP	protein_coding	myrosinase-binding protein 2
AT1G52040	0.711179	0.00770542	0.0235092	262.766	257.427	247.778	340.936	235.522	681.208	MBP1,ATMBP	protein_coding	myrosinase-binding protein 1
AT1G52050	1.13712	1.78986e-07	1.40174e-06	140.837	222.805	184.35	471.843	409.054	325.165	JAL8	protein_coding	Mannose-binding lectin superfamily protein
AT1G52060	1.62942	1.52631e-20	4.35393e-19	479.825	419.523	476.735	1471.71	1376.6	1410.14	JAL9	protein_coding	Mannose-binding lectin superfamily protein
AT1G52070	1.59677	4.01983e-23	1.39189e-21	1551.68	1662.14	1651.22	5235.02	4945.22	4535.93	JAL10	protein_coding	Mannose-binding lectin superfamily protein
AT1G52160	0.532478	0.00631368	0.0197158	499.484	607.985	599.636	684.664	681.991	1103.09	TRZ3	protein_coding	tRNAse Z3
AT1G52270	3.55251	8.86803e-10	9.40184e-09	7.07513	8.99384	20.8381	61.7591	67.3903	308.205	AT1G52270	protein_coding
AT1G52280	0.630547	0.0134647	0.0382483	661.636	717.881	720.551	708.937	739.861	1802.88	RABG3d,AtRABG3d	protein_coding	RAB GTPase homolog G3D
AT1G52330	0.924574	0.0052403	0.0167743	68.9127	139.416	89.1932	189.707	160.285	215.053	AT1G52330	protein_coding	Late embryogenesis abundant (LEA) hydroxyproline-rich glycoprotein family
AT1G52343	2.36778	0.00319521	0.0108455	17.8517	8.90568	1.96462	42.6206	75.4651	32.5188	AT1G52343	protein_coding
AT1G52360	0.589465	2.24447e-05	0.000122613	5332.42	5547.92	5661.32	8032.05	7804.57	9053.98	AT1G52360	protein_coding	Coatomer, beta' subunit
AT1G52420	1.05064	3.43772e-10	3.82141e-09	2753.56	2656.37	2667.12	4901.24	4681.67	7148.56	AT1G52420	protein_coding	UDP-Glycosyltransferase superfamily protein
AT1G52470	8.80435	4.26569e-08	3.63265e-07	1.38778e-17	1.38778e-17	1.38778e-17	80.3661	61.625	8.16268	AT1G52470	protein_coding	alpha/beta-Hydrolases superfamily protein
AT1G52500	0.732561	0.00173781	0.00632472	477.609	478.241	480.696	543.89	573.393	1270.02	FPG-1,FPG-2,MMH,ATMMH-1,ATMMH-2,MMH-1,MMH-2,ATFPG-1,ATFPG-2	protein_coding	MUTM homolog-1
AT1G52620	0.875998	0.000763629	0.0030233	185.43	264.017	291.406	417.344	341.327	601.937	PPR19	protein_coding	Pentatricopeptide repeat (PPR) superfamily protein
AT1G52640	1.15109	0.00462939	0.0150542	30.9577	49.621	23.7694	54.2754	64.4827	113.303	AT1G52640	protein_coding	Pentatricopeptide repeat (PPR) superfamily protein
AT1G52660	2.82161	1.99796e-13	3.15371e-12	97.4512	126.548	174.464	666.174	524.389	1629.1	AT1G52660	protein_coding	P-loop containing nucleoside triphosphate hydrolases superfamily protein
AT1G52680	8.17678	0.00413868	0.0136508	1.38778e-17	1.38778e-17	1.38778e-17	67.4909	30.8645	0	AT1G52680	protein_coding	late embryogenesis abundant protein-related / LEA protein-related
AT1G52690	4.32317	4.93644e-82	1.91275e-79	284.636	350.51	305.264	6120.67	6139.8	6569.9	LEA7	protein_coding	Late embryogenesis abundant protein (LEA) family protein
AT1G52700	1.71772	1.77643e-10	2.0496e-09	67.6336	107.364	74.3262	304.223	273.401	242.978	AT1G52700	protein_coding	alpha/beta-Hydrolases superfamily protein
AT1G52710	1.52461	9.61019e-09	8.89626e-08	412.462	407.227	403.387	875.796	781.093	1862.72	AT1G52710	protein_coding	Rubredoxin-like superfamily protein
AT1G52760	0.910468	2.03063e-06	1.34581e-05	4092.55	3497.49	3658.25	5661.52	5128.01	10353.5	CSE,LysoPL2,AtMAGL3	protein_coding	lysophospholipase 2
AT1G52857	2.42343	0.00537673	0.0171486	6.64461	2.26946	0.983703	19.9284	16.0428	18.4754	AT1G52857	protein_coding
AT1G52920	1.70987	0.0113341	0.032926	62.1875	32.2864	18.8046	83.5606	42.1739	247.031	GPCR,GCR2	protein_coding	G protein coupled receptor
AT1G52930	1.13973	1.4132e-05	8.04142e-05	1301.31	1139.63	1239.9	1800.38	1624.06	4686.56	atBRX1-2	protein_coding	Ribosomal RNA processing Brix domain protein
AT1G52980	0.737679	2.65988e-05	0.000143121	4009.24	3768.19	3933.78	5527.47	5249.07	8752.11	Nug2,AtNug2	protein_coding	GTP-binding family protein
AT1G53035	1.07444	0.0175728	0.0480758	86.939	86.6304	109.035	80.7579	115.479	399.623	AT1G53035	protein_coding
AT1G53070	2.65378	2.12938e-39	1.67408e-37	324.188	234.252	237.861	1685.17	1765.97	1558.57	AT1G53070	protein_coding	Legume lectin family protein
AT1G53080	1.22777	0.0122017	0.0350987	41.2971	30.2429	74.3699	95.7459	113.464	132.72	AT1G53080	protein_coding	Legume lectin family protein
AT1G53110	0.91435	0.00106103	0.00406815	255.919	206.57	289.422	394.156	303.489	720.21	PPI4	protein_coding
AT1G53130	1.56106	0.000428522	0.00180061	21.959	32.1621	38.6673	91.2604	142.83	40.5986	GRI	protein_coding	Stigma-specific Stig1 family protein
AT1G53140	1.01298	2.01072e-05	0.000110773	358.561	299.635	274.532	548.221	562.773	771.047	DRP5A	protein_coding	Dynamin related protein 5A
AT1G53160	2.18314	4.19916e-10	4.60338e-09	29.9209	39.928	45.6023	154.545	151.473	219.925	SPL4,FTM6	protein_coding	squamosa promoter binding protein-like 4
AT1G53200	0.559674	0.0164259	0.045346	362.188	296.445	414.305	416.295	489.153	676.497	AT1G53200	protein_coding
AT1G53270	1.32625	6.3788e-07	4.58924e-06	131.477	175.059	110.99	319.704	284.736	442.445	ABCG10	protein_coding	ABC-2 type transporter family protein
AT1G53280	1.1982	3.63249e-06	2.30199e-05	3922.48	4045.55	4128.05	6036.69	5982.73	15736.2	DJ-1b,DJ1B,AtDJ1B	protein_coding	Class I glutamine amidotransferase-like superfamily protein
AT1G53310	0.890612	8.95783e-09	8.32314e-08	11688.5	11639.5	11554.6	18769.9	19031.8	26869.4	ATPPC1,ATPEPC1,PPC1,PEPC1	protein_coding	phosphoenolpyruvate carboxylase 1
AT1G53330	1.17477	0.00346435	0.0116413	45.5683	37.7693	35.6739	71.8818	55.9508	141.286	AT1G53330	protein_coding	Pentatricopeptide repeat (PPR) superfamily protein
AT1G53340	1.05808	0.000451549	0.00188811	88.8588	49.0914	78.3045	139.553	195.298	115.75	AT1G53340	protein_coding	Cysteine/Histidine-rich C1 domain family protein
AT1G53345	1.53013	9.22108e-05	0.000445558	99.4179	128.439	71.3401	162.712	155.906	546.404	AT1G53345	protein_coding
AT1G53350	0.738224	0.00331874	0.0112029	363.591	468.19	495.574	653.814	540.256	1020.83	RPP8L2	protein_coding	Disease resistance protein (CC-NBS-LRR class) family
AT1G53430	0.646925	0.000263088	0.00115919	1184.92	1234.98	1314.24	2188.66	2346.39	1312.45	NILR2	protein_coding	Leucine-rich repeat transmembrane protein kinase
AT1G53440	1.16395	1.12968e-11	1.47667e-10	748.319	680.232	706.672	1779.06	1806.71	1198.69	AT1G53440	protein_coding	Leucine-rich repeat transmembrane protein kinase
AT1G53470	1.10435	9.16004e-11	1.09129e-09	1154.02	1102.99	1242.88	2356.55	2101.45	3067.97	MSL4	protein_coding	mechanosensitive channel of small conductance-like 4
AT1G53600	1.2284	0.00151869	0.00561772	76.4656	64.4377	70.3692	110.522	115.737	269.306	PCMP-E63	protein_coding	Tetratricopeptide repeat (TPR)-like superfamily protein
AT1G53650	0.540342	0.00202575	0.0072519	540.313	458.345	484.659	622.819	680.08	854.08	CID8	protein_coding	CTC-interacting domain 8
AT1G53680	2.51054	1.93495e-09	1.9687e-08	163.605	226.195	194.26	611.923	594.354	2123.78	GSTU28,ATGSTU28	protein_coding	glutathione S-transferase TAU 28
AT1G53720	0.763876	0.000190516	0.000864	605.554	560.416	627.387	800.469	773.951	1471.32	CYP59,ATCYP59	protein_coding	cyclophilin 59
AT1G53750	0.555858	0.00110214	0.00421038	8235.64	8165.45	8475.13	10071.7	9724.8	16773	RPT1A	protein_coding	regulatory particle triple-A 1A
AT1G53760	0.612336	0.00370478	0.0123561	560.745	422.874	437.08	834.558	845.027	491.924	AT1G53760	protein_coding
AT1G53790	1.31387	5.42078e-13	8.19868e-12	335.952	349.505	340.947	827.826	848.248	876.024	AT1G53790	protein_coding	F-box and associated interaction domains-containing protein
AT1G53820	7.24996	2.30198e-05	0.00012546	1.38778e-17	1.38778e-17	1.38778e-17	22.553	15.3413	12.813	ATL60	protein_coding	RING/U-box superfamily protein
AT1G53830	0.674049	0.00124089	0.00467947	1505.93	1543.42	1502.55	2918.32	2899.12	1445.47	ATPME2,PME2	protein_coding	pectin methylesterase 2
AT1G53850	0.921984	3.63422e-06	2.30264e-05	2317.14	2167.1	2482.78	3396.84	3366.69	6437.79	PAE1,ATPAE1	protein_coding	20S proteasome alpha subunit E1
AT1G53860	2.26353	4.37236e-12	6.01486e-11	36.8694	70.7335	50.544	307.606	270.626	182.596	AT1G53860	protein_coding	Remorin family protein
AT1G53910	1.01478	3.18529e-08	2.76231e-07	5339.23	5426.97	5311.45	8673.86	8619.31	15193.5	RAP2.12,ERF74	protein_coding	related to AP2 12
AT1G53990	1.21762	1.89749e-05	0.000105015	82.3286	66.7794	109.044	236.086	187.009	178.327	GLIP3	protein_coding	GDSL-motif lipase 3
AT1G54000	1.19772	0.000539167	0.00221772	2033.71	1998.33	1790.96	5560.87	6502.31	1294.12	GLL22	protein_coding	GDSL-like Lipase/Acylhydrolase superfamily protein
AT1G54010	1.08353	0.00196035	0.00704101	4216.07	4182.03	4138.95	11954.9	12444.5	2170.05	GLL23	protein_coding	GDSL-like Lipase/Acylhydrolase superfamily protein
AT1G54020	4.5831	9.43114e-10	9.94973e-09	2.4197	6.59683	5.94938	162.546	174.981	29.556	AT1G54020	protein_coding	GDSL-like Lipase/Acylhydrolase superfamily protein
AT1G54095	1.35479	0.00465661	0.0151382	19.4204	16.7155	20.8172	32.8586	42.4801	70.8461	AT1G54095	protein_coding	Protein of unknown function (DUF1677)
AT1G54100	0.590263	0.000644646	0.00260161	11407.4	11189.1	11252.3	13734.9	13530.6	23694.6	ALDH7B4	protein_coding	aldehyde dehydrogenase 7B4
AT1G54217	1.75322	7.19992e-06	4.32527e-05	65.9591	53.2313	33.6771	139.336	107.47	269.153	AT1G54217	protein_coding	Ribosomal protein L18ae family
AT1G54280	4.15937	9.39192e-24	3.38525e-22	24.6523	11.186	5.92816	257.226	224.513	266.467	ALA6	protein_coding	ATPase E1-E2 type family protein / haloacid dehalogenase-like hydrolase family protein
AT1G54300	6.4163	0.000433046	0.00181704	1.38778e-17	1.38778e-17	1.38778e-17	3.58883	5.53792	19.3556	AT1G54300	protein_coding
AT1G54340	0.530474	0.00128134	0.00481694	1437.52	1770.8	1654.19	2637.15	2699.27	1687.42	ICDH	protein_coding	isocitrate dehydrogenase
AT1G54380	0.99801	1.38702e-05	7.90073e-05	753.97	680.198	634.314	1157.76	1029.65	1943.85	GEMIN2	protein_coding	spliceosome protein-related
AT1G54385	1.44427	5.44641e-10	5.89132e-09	479.697	393.984	394.462	829.711	837.248	1784.1	SINE1	protein_coding	ARM repeat superfamily protein
AT1G54510	0.744618	0.000325953	0.00140873	458.339	590.15	502.498	988.524	1033.03	577.337	NEK1,ATNEK1	protein_coding	NIMA-related serine/threonine kinase 1
AT1G54530	0.893099	0.00673307	0.0208752	58.0932	40.0956	49.556	96.9268	106.481	71.1486	AT1G54530	protein_coding	Calcium-binding EF hand family protein
AT1G54560	3.76705	6.51046e-15	1.17463e-13	4.52818	6.52389	0	70.4672	31.7266	49.9921	ATXIE,XIE	protein_coding	Myosin family protein with Dil domain
AT1G54570	1.83095	6.99368e-22	2.18665e-20	736.913	671.366	721.541	2257.24	2088.16	3232.84	PES1	protein_coding	Esterase/lipase/thioesterase family protein
AT1G54830	0.506553	0.0169954	0.0467043	628.319	601.374	527.27	726.021	642.055	1127.76	NF-YC3	protein_coding	nuclear factor Y, subunit C3
AT1G54860	3.709	4.9558e-06	3.0689e-05	8.80703	2.28258	0	32.8392	51.6468	64.3987	AT1G54860	protein_coding	Glycoprotein membrane precursor GPI-anchored
AT1G54870	5.36807	1.29408e-47	1.52056e-45	28.7158	27.8725	45.6112	1289.67	1398.76	1553.57	AT1G54870	protein_coding	NAD(P)-binding Rossmann-fold superfamily protein
AT1G54930	1.82051	0.00123468	0.00465927	3.59815	9.88274	7.9308	19.5581	21.8725	35.1531	AT1G54930	protein_coding	GRF zinc finger / Zinc knuckle protein
AT1G54940	1.35561	6.01572e-07	4.34724e-06	79.0526	103.129	105.066	260.462	243.163	232.329	GUX4,PGSIP4	protein_coding	plant glycogenin-like starch initiation protein 4
AT1G54960	0.826883	0.000231656	0.0010316	222.587	193.066	157.574	323.751	264.014	428.582	NP2,MAPKKK2,ANP2	protein_coding	NPK1-related protein kinase 2
AT1G54990	0.605204	0.0159407	0.0441601	1373.41	1430.24	1400.46	1455.12	1326.36	3614.2	RGR1,RGR,AXR4	protein_coding	alpha/beta-Hydrolases superfamily protein
AT1G55020	0.790173	2.90238e-09	2.88096e-08	3692.68	3367.62	3287.56	5985.79	6153.21	5754.54	LOX1,ATLOX1	protein_coding	lipoxygenase 1
AT1G55030	5.84038	5.41956e-10	5.86617e-09	0.0223868	0.0175818	1.98735	41.8964	31.0637	67.742	AT1G55030	protein_coding	RNI-like superfamily protein
AT1G55040	0.934816	0.000555445	0.00227834	256.079	345.961	249.753	379.615	422.453	826.438	SED1	protein_coding	zinc finger (Ran-binding) family protein
AT1G55050	2.35056	4.63556e-06	2.88321e-05	25.3435	36.548	36.6775	159.434	129.897	214.588	AT1G55050	protein_coding
AT1G55120	2.27589	3.28839e-22	1.06181e-20	303.859	276.339	284.452	1063.95	1099.76	2024.77	ATFRUCT5,FRUCT5,AtcwINV3	protein_coding	beta-fructofuranosidase 5
AT1G55200	3.52256	4.8559e-45	5.18196e-43	90.3254	96.5214	96.14	1040.53	1073.75	1141.64	AT1G55200	protein_coding	Protein kinase protein with adenine nucleotide alpha hydrolases-like domain
AT1G55210	1.05321	1.51218e-12	2.17685e-11	2222.31	2371.12	2104.16	4336.99	4016.97	5544.19	DIR20	protein_coding	Disease resistance-responsive (dirigent-like protein) family protein
AT1G55390	0.939883	0.00853847	0.0257205	26.4748	23.5063	50.5772	41.5112	73.9892	78.1208	AT1G55390	protein_coding	Cysteine/Histidine-rich C1 domain family protein
AT1G55420	1.11628	0.00286186	0.00985378	105.12	136.189	72.3295	251.828	282.89	145.505	EDA11	protein_coding	Cysteine/Histidine-rich C1 domain family protein
AT1G55440	2.21384	0.0133645	0.0380069	9.10734	1.29995	13.8946	36.4429	26.7478	50.5638	AT1G55440	protein_coding	Cysteine/Histidine-rich C1 domain family protein
AT1G55580	1.27151	9.10338e-05	0.000440328	101.592	81.1261	97.1328	220.609	195.696	259.728	SCL18,LAS	protein_coding	GRAS family transcription factor
AT1G55610	0.843548	2.50104e-05	0.0001352	334.939	463.563	334.991	731.207	629.181	673.495	BRL1	protein_coding	BRI1 like
AT1G55620	0.675679	0.000131743	0.000617596	1030.76	1234.9	1209.18	1677.81	1630.63	2242.77	CLCF,ATCLC-F,CLC-F	protein_coding	chloride channel F
AT1G55650	6.83794	0.000211089	0.000948051	1.38778e-17	1.38778e-17	1.38778e-17	20.3785	3.78471	13.937	HMGB11	protein_coding	HMG (high mobility group) box protein with ARID/BRIGHT DNA-binding domain
AT1G55690	0.752694	6.48889e-08	5.40155e-07	1279.74	1413.54	1289.45	2108.9	2324.56	2276.94	SFH13	protein_coding	Sec14p-like phosphatidylinositol transfer family protein
AT1G55740	1.2029	3.21437e-11	4.00848e-10	1241.87	1134.02	1079.33	2071.27	2263.63	3618.71	AtSIP1,SIP1,RS1	protein_coding	seed imbibition 1
AT1G55830	0.812471	0.000887228	0.00346004	569.105	567.082	693.801	788.462	723.63	1702.61	AT1G55830	protein_coding
AT1G55850	1.62134	1.1054e-08	1.01377e-07	4451.37	3972.38	4203.37	8077.41	7575.97	23196.1	ATCSLE1,CSLE1	protein_coding	cellulose synthase like E1
AT1G55940	1.10953	0.0126882	0.0363471	55.1365	54.601	113.028	150.686	122.509	207.698	CYP708A1	protein_coding	cytochrome P450, family 708, subfamily A, polypeptide 1
AT1G56010	0.561151	0.00163149	0.00598533	1107.15	1233.73	961.382	1729.74	1928.47	1213.31	anac021,ANAC022,NAC1	protein_coding	NAC domain containing protein 1
AT1G56020	0.922872	0.00274403	0.00949125	173.942	270.489	209.124	470.978	546.971	221.492	AT1G56020	protein_coding
AT1G56080	1.15737	5.64566e-07	4.09527e-06	201.021	156.631	210.127	457.364	445.263	364.537	AT1G56080	protein_coding
AT1G56110	0.740422	7.10565e-09	6.69198e-08	4666.25	4742.35	4571.08	7848.77	8284.68	7221.59	NOP56	protein_coding	homolog of nucleolar protein NOP56
AT1G56140	0.588758	0.00011414	0.000543531	1414.51	1340.45	1501.56	2148.73	2043.54	2210.01	AT1G56140	protein_coding	Leucine-rich repeat transmembrane protein kinase
AT1G56145	0.656555	0.000161382	0.000742635	1029.55	1176.08	1079.34	1951.34	1948.2	1278.72	AT1G56145	protein_coding	Leucine-rich repeat transmembrane protein kinase
AT1G56230	0.937915	0.000571872	0.00233865	1210.06	1236.12	1381.64	1671.03	1492.9	4169.99	AT1G56230	protein_coding	Protein of unknown function (DUF1399)
AT1G56300	3.30347	5.56611e-10	6.0148e-09	36.3417	35.3604	14.8433	240.983	188.577	428.377	AT1G56300	protein_coding	Chaperone DnaJ-domain superfamily protein
AT1G56340	0.765792	2.15891e-08	1.91414e-07	8333.93	8519.39	8710.03	13879.7	13277.4	16308.9	CRT1,CRT1a,AtCRT1a	protein_coding	calreticulin 1a
AT1G56410	8.38804	1.0693e-11	1.4045e-10	1.38778e-17	1.38778e-17	1.38778e-17	33.1658	46.8781	32.0938	HSP70T-1,ERD2	protein_coding	heat shock protein 70 (Hsp 70) family protein
AT1G56570	0.901579	0.0117627	0.0340101	158.608	106.73	141.734	150.061	165.724	445.184	PGN	protein_coding	Tetratricopeptide repeat (TPR)-like superfamily protein
AT1G56630	0.717171	0.00564314	0.0178931	155.399	168.579	141.724	268.379	295.926	201.205	AT1G56630	protein_coding	alpha/beta-Hydrolases superfamily protein
AT1G56660	2.11719	8.35596e-22	2.59513e-20	102.958	121.992	115.963	481.751	476.723	522.004	AT1G56660	protein_coding
AT1G56680	1.96094	1.64898e-12	2.36124e-11	66.2755	74.2416	57.4759	195.591	260.167	315.327	AT1G56680	protein_coding	Chitinase family protein
AT1G56700	0.526118	0.00764201	0.0233486	3306.71	3603.93	3811.88	4220.87	4059.52	7161.16	AT1G56700	protein_coding	Peptidase C15, pyroglutamyl peptidase I-like
AT1G57560	1.18951	0.0125255	0.0359285	113.311	160.691	125.868	423.894	439.699	49.4222	MYB50,AtMYB50	protein_coding	myb domain protein 50
AT1G57590	0.833768	0.00116915	0.00444135	284.304	224.241	233.901	321.729	319.151	682.548	AtPAE2,PAE2	protein_coding	Pectinacetylesterase family protein
AT1G57610	1.06192	0.000739474	0.00293768	966.682	1008.62	1048.62	1341.53	1102.11	3870.15	MCU2	protein_coding	Protein of unknown function (DUF607)
AT1G57670	1.99119	0.0170871	0.0469364	3.54629	7.69177	5.94673	15.5066	9.54913	44.4026	AT1G57670	protein_coding	Toll-Interleukin-Resistance (TIR) domain family protein
AT1G57680	0.873816	6.82431e-08	5.65819e-07	3392.24	3198.96	3219.18	5237.79	5294.96	7444.81	Cand1	protein_coding
AT1G57700	0.98016	1.62041e-05	9.08548e-05	379.443	418.296	428.17	657.645	539.373	1222.09	AT1G57700	protein_coding	Protein kinase superfamily protein
AT1G57720	0.574867	0.0067154	0.0208284	16959.2	17143.1	17934.4	19416.6	18575.1	39519.4	AT1G57720	protein_coding	Translation elongation factor EF1B, gamma chain
AT1G57750	7.5366	0.000223275	0.000997549	1.38778e-17	1.38778e-17	1.38778e-17	43.4042	18.2489	0.772741	CYP96A15,MAH1	protein_coding	cytochrome P450, family 96, subfamily A, polypeptide 15
AT1G57800	10.0588	8.4802e-166	2.12318e-162	5.57695	4.39384	0	3220.88	3045.57	4475.14	ORTH3,VIM5	protein_coding	zinc finger (C3HC4-type RING finger) family protein
AT1G57820	1.47412	2.21697e-10	2.52743e-09	933.539	955.373	1011.94	1927.48	1781.91	4350.64	ORTH2,VIM1	protein_coding	Zinc finger (C3HC4-type RING finger) family protein
AT1G57830	7.58359	3.77266e-05	0.000197067	1.38778e-17	1.38778e-17	1.38778e-17	26.4549	12.7185	24.8236	AT1G57830	protein_coding	Toll-Interleukin-Resistance (TIR) domain family protein
AT1G57835	3.7755	0.00132479	0.00496422	2.29012	4.33413	0	26.7752	32.4502	35.5765	AT1G57835	other_rna
AT1G57990	1.07778	9.96536e-12	1.3137e-10	627.284	643.541	614.496	1206.32	1272.66	1500.53	ATPUP18,PUP18	protein_coding	purine permease 18
AT1G58190	0.541103	0.0126916	0.0363503	260.422	204.335	265.629	338.833	293.609	430.773	AtRLP9,RLP9	protein_coding	receptor like protein 9
AT1G58215	2.71685	0.00525657	0.0168165	7.8662	0.10978	7.93777	48.9392	51.6668	6.73434	NET2A	protein_coding
AT1G58380	1.71098	3.27161e-10	3.65047e-09	1994.96	2161.4	1938.64	4368.99	3985.37	11600.5	XW6	protein_coding	Ribosomal protein S5 family protein
AT1G58400	0.553598	0.00872229	0.0262039	291.324	294.006	262.642	442.247	334.826	467.513	AT1G58400	protein_coding	Disease resistance protein (CC-NBS-LRR class) family
AT1G58410	1.15531	6.55448e-05	0.000327201	107.426	79.033	138.779	187.683	190.344	347.389	RXW24L	protein_coding	Disease resistance protein (CC-NBS-LRR class) family
AT1G58420	2.02314	0.000202139	0.000911719	31.7684	11.3879	30.7369	91.1018	122.842	87.4797	AT1G58420	protein_coding	Uncharacterised conserved protein UCP031279
AT1G58983	1.9621	0.00024036	0.00106656	9.14316	5.66863	11.9023	18.4542	18.3938	68.5679	RPS2B	protein_coding	Ribosomal protein S5 family protein
AT1G59520	0.514819	0.00341918	0.0115049	945.014	1085.1	1016.9	1284.06	1249.55	1820.29	CW7	protein_coding	CW7
AT1G59540	0.761915	0.00012206	0.000576856	295.856	296.205	246.78	449.946	511.661	460.224	ZCF125	protein_coding	P-loop containing nucleoside triphosphate hydrolases superfamily protein
AT1G59600	0.844932	0.000404668	0.00171187	531.248	530.348	470.778	652.685	726.857	1372.91	ZCW7	protein_coding	ZCW7
AT1G59670	7.74215	5.23929e-05	0.000266201	1.38778e-17	1.38778e-17	1.38778e-17	22.9609	15.7169	32.8303	ATGSTU15,GSTU15	protein_coding	glutathione S-transferase TAU 15
AT1G59730	2.09982	2.82855e-05	0.000151395	69.8079	74.3759	85.2446	128.328	160.22	696.362	ATH7,TH7	protein_coding	thioredoxin H-type 7
AT1G59850	1.71132	0.000219258	0.000981487	43.4396	47.6549	40.6309	90.6238	71.8756	269.877	TOR1L5	protein_coding	ARM repeat superfamily protein
AT1G59860	1.0846	0.00798769	0.0242567	40.4322	101.671	67.3934	94.6042	83.0376	267.4	HSP17.6A	protein_coding	HSP20-like chaperones superfamily protein
AT1G59865	2.3382	0.00273577	0.0094657	21.171	2.44168	7.92117	10.9419	22.5591	128.994	AT1G59865	protein_coding
AT1G59870	0.928994	4.87273e-13	7.39728e-12	14500.4	15266.7	14477.4	27416.7	27874.5	28948	ATPDR8,PDR8,ABCG36,PEN3,ATABCG36	protein_coding	ABC-2 and Plant PDR ABC-type transporter family protein
AT1G59900	0.723337	0.00137116	0.00511972	6672.62	6784	6809.04	7569.5	7834.18	18055.3	E1,AT-E1	protein_coding	pyruvate dehydrogenase complex E1 alpha subunit
AT1G59940	0.906581	0.00234218	0.00825572	153.028	143.146	133.796	201.124	199.821	405.305	ARR3	protein_coding	response regulator 3
AT1G59960	1.0494	3.23621e-11	4.03263e-10	1066.06	1028.66	1190.35	2263.01	1851.56	2686.08	AT1G59960	protein_coding	NAD(P)-linked oxidoreductase superfamily protein
AT1G60030	2.40907	7.12519e-06	4.28353e-05	59.5437	75.3483	65.4122	488.154	526.783	50.9477	ATNAT7,NAT7	protein_coding	nucleobase-ascorbate transporter 7
AT1G60040	6.70069	9.83343e-05	0.000473179	1.38778e-17	1.38778e-17	1.38778e-17	5.99662	4.61585	24.1512	AGL49	protein_coding	AGAMOUS-like 49
AT1G60050	2.57805	2.88392e-10	3.23675e-09	29.4145	24.3314	9.88916	147.938	144.769	87.9066	UMAMIT35	protein_coding	Nodulin MtN21 /EamA-like transporter family protein
AT1G60060	3.29636	5.25751e-10	5.70024e-09	22.6242	20.9603	6.91677	170.692	274.378	54.2229	AT1G60060	protein_coding	Serine/threonine-protein kinase WNK (With No Lysine)-related
AT1G60080	0.81862	0.00401888	0.0133028	255.096	347.242	378.624	502.973	365.371	862.547	AT1G60080	protein_coding	3'-5'-exoribonuclease family protein
AT1G60090	5.52135	7.68121e-08	6.31971e-07	0.116841	8.67282	3.96254	208.007	234.006	164.315	BGLU4	protein_coding	beta glucosidase 4
AT1G60095	1.24125	3.90522e-05	0.000203567	136.922	130.839	88.1906	287.376	335.827	218.115	AT1G60095	protein_coding	Mannose-binding lectin superfamily protein
AT1G60140	0.996471	2.06892e-12	2.93416e-11	3675.66	3745.94	3647.35	6949.3	6723.33	8411.37	ATTPS10,TPS10	protein_coding	trehalose phosphate synthase
AT1G60160	0.531019	0.0116382	0.033686	2363.91	2219.19	2185.43	2407.75	2440.25	4932.29	POT12	protein_coding	Potassium transporter family protein
AT1G60420	0.985797	0.000662666	0.00266667	2061.32	2291.27	2375.74	2797.29	2591.69	7936.6	NRX1,AtNRX1	protein_coding	DC1 domain-containing protein
AT1G60500	5.2597	0.014192	0.0399759	1.38778e-17	1.38778e-17	1.38778e-17	11.9004	1.1787	0	DRP4C	protein_coding	Dynamin related protein 4C
AT1G60610	0.550487	0.00329245	0.0111326	429.845	525.929	589.733	882.218	733.949	648.56	AT1G60610	protein_coding	SBP (S-ribonuclease binding protein) family protein
AT1G60630	1.09889	0.000128919	0.000606193	235.48	301.616	225.967	679.181	626.085	329.369	AT1G60630	protein_coding	Leucine-rich repeat protein kinase family protein
AT1G60640	1.42608	4.26942e-15	7.82438e-14	420.402	349.659	428.173	991.239	978.47	1251.22	AT1G60640	protein_coding
AT1G60660	0.618195	0.00154946	0.00571726	540.366	465.022	529.264	702.251	656.215	997.458	ATCB5LP,B5,CB5LP	protein_coding	cytochrome B5-like protein
AT1G60680	1.76688	1.99169e-17	4.41892e-16	497.126	559.188	547.104	1406.08	1450.59	2601.27	AGD2	protein_coding	NAD(P)-linked oxidoreductase superfamily protein
AT1G60710	0.889614	3.03652e-07	2.29844e-06	7207.38	7343.25	7953.8	11926	10865.6	18902.8	ATB2	protein_coding	NAD(P)-linked oxidoreductase superfamily protein
AT1G60730	1.81387	2.01035e-19	5.27259e-18	1454.49	1482.39	1407.4	5930.58	6202.38	3141.26	AT1G60730	protein_coding	NAD(P)-linked oxidoreductase superfamily protein
AT1G60740	1.15973	0.00314661	0.0106995	105.053	99.8635	92.1689	161.409	129.479	373.404	PRXIID	protein_coding	Thioredoxin superfamily protein
AT1G60787	1.8023	0.00521448	0.0167048	15.0444	6.96398	38.6981	57.6317	29.1176	125.496	AT1G60787	protein_coding
AT1G60810	1.1345	8.72409e-07	6.13419e-06	1664.81	1816.36	1800.88	2767.28	2507.82	6322.02	ACLA-2,ACLA2	protein_coding	ATP-citrate lyase A-2
AT1G60830	2.95293	0.015184	0.0423485	1.10449	0.00895994	0	2.25533	6.21031	2.15979	AT1G60830	protein_coding	RNA-binding (RRM/RBD/RNP motifs) family protein
AT1G60860	1.54056	2.89812e-21	8.68581e-20	608.005	774.341	655.131	1880.32	1818.66	2228.71	AGD2	protein_coding	ARF-GAP domain 2
AT1G60880	6.31302	0.00122174	0.00461582	1.38778e-17	1.38778e-17	1.38778e-17	9.57265	0.911946	16.0483	AGL56	protein_coding	AGAMOUS-like-56
AT1G60890	0.961659	4.73448e-09	4.58215e-08	1033.91	956.464	865.245	1989.32	2014.41	1556.82	AT1G60890	protein_coding	Phosphatidylinositol-4-phosphate 5-kinase family protein
AT1G60960	1.23151	1.06266e-11	1.39635e-10	919.799	896.596	984.194	1787.96	1831.71	2957.45	IRT3,ATIRT3	protein_coding	iron regulated transporter 3
AT1G60970	3.11424	0.00176481	0.00641012	4.81675	28.1575	0	28.3404	61.8632	200.958	AT1G60970	protein_coding	SNARE-like superfamily protein
AT1G60989	2.01249	3.54201e-13	5.45858e-12	122.428	114.472	184.375	392.3	539.327	770.596	SCRL7	protein_coding	SCR-like 7
AT1G61040	0.507496	0.00480764	0.0155608	1372.28	1500.1	1386.58	1691.96	1589.12	2773.55	VIP5	protein_coding	plus-3 domain-containing protein
AT1G61080	1.89199	1.97809e-06	1.31313e-05	104.936	67.9126	99.119	448.368	399.924	162.14	AT1G61080	protein_coding	Hydroxyproline-rich glycoprotein family protein
AT1G61100	0.791115	4.48503e-08	3.81444e-07	2896.46	2977.02	3076.46	5835.25	5450.93	4201.61	AT1G61100	protein_coding	disease resistance protein (TIR class), putative
AT1G61110	5.29576	0.0105748	0.0309912	1.38778e-17	1.38778e-17	1.38778e-17	3.91691	9.47832	0	NAC025,anac025	protein_coding	NAC domain containing protein 25
AT1G61226	4.7963	0.00628146	0.0196321	0.0113999	1.08131	0	3.45181	2.23972	34.0694	MIR846A	miRNA_primary_transcript	MIR846a; miRNA
AT1G61230	1.23494	0.0150688	0.0420563	18.3435	23.2136	17.8352	36.1694	79.5593	24.6704	AT1G61230	protein_coding	Mannose-binding lectin superfamily protein
AT1G61255	2.91667	5.5347e-13	8.35932e-12	27.4055	38.5413	13.8532	235.275	204.161	164.322	AT1G61255	protein_coding
AT1G61260	0.941712	0.00546086	0.0173916	211.249	166.577	197.236	204.757	218.642	681.792	AT1G61260	protein_coding	Protein of unknown function (DUF761)
AT1G61270	2.22989	0.00536172	0.0171075	11.0627	0.104363	3.96012	8.87701	32.176	31.9708	AT1G61270	protein_coding	Transmembrane amino acid transporter family protein
AT1G61280	1.29557	7.52921e-05	0.000370911	73.8801	48.911	40.6195	128.501	119.117	153.475	AT1G61280	protein_coding	Phosphatidylinositol N-acetylglucosaminyltransferase, GPI19/PIG-P subunit
AT1G61340	2.07225	7.90709e-20	2.14645e-18	110.671	80.0582	101.097	356.923	387.498	483.808	FBS1,AtFBS1	protein_coding	F-box family protein
AT1G61380	1.0388	1.98668e-06	1.31803e-05	585.063	680.054	562.953	1494.27	1516.56	744.999	SD1-29,LORE	protein_coding	S-domain-1 29
AT1G61390	1.93637	7.95124e-06	4.73293e-05	56.3358	139.126	49.5293	299.145	489.418	150.598	AT1G61390	protein_coding	S-locus lectin protein kinase family protein
AT1G61410	1.23958	0.00373639	0.0124539	12.5927	10.0836	15.8657	40.0962	23.9563	27.554	AT1G61410	protein_coding	DNA double-strand break repair and VJ recombination XRCC4
AT1G61420	0.992273	0.000602805	0.00245282	81.3202	96.5443	112.009	140.781	203.532	232.914	AT1G61420	protein_coding	S-locus lectin protein kinase family protein
AT1G61440	2.77381	1.4307e-06	9.71954e-06	16.9881	9.01538	13.8766	88.8331	80.0344	105.748	AT1G61440	protein_coding	S-locus lectin protein kinase family protein
AT1G61450	1.42943	8.50744e-05	0.000414025	73.1298	78.7164	66.3987	145.561	146.038	296.753	AT1G61450	protein_coding
AT1G61550	2.0266	7.04332e-07	5.01742e-06	43.3983	56.3302	26.739	156.182	168.702	191.12	AT1G61550	protein_coding	S-locus lectin protein kinase family protein
AT1G61570	1.18009	3.2356e-06	2.07306e-05	811.419	892.163	1097.19	1552.06	1382.44	3413.07	TIM13	protein_coding	translocase of the inner mitochondrial membrane 13
AT1G61580	1.18209	1.05055e-10	1.24339e-09	902.67	897.691	965.361	1906.43	1800.82	2569.19	ARP2,RPL3B	protein_coding	R-protein L3 B
AT1G61640	0.976086	6.38663e-07	4.59385e-06	352.88	308.485	274.531	589.672	739.742	510.719	AT1G61640	protein_coding	Protein kinase superfamily protein
AT1G61667	2.22659	8.41871e-18	1.91885e-16	181.596	153.233	177.414	647.314	696.1	1055.31	AT1G61667	protein_coding	Protein of unknown function, DUF538
AT1G61670	0.530304	0.00322331	0.0109306	1391.67	1412.5	1404.43	1837.36	1688.73	2552.33	AT1G61670	protein_coding	Lung seven transmembrane receptor family protein
AT1G61720	5.60818	0.00922902	0.0275129	1.38778e-17	1.38778e-17	1.38778e-17	0	2.66489	14.0085	BAN	protein_coding	NAD(P)-binding Rossmann-fold superfamily protein
AT1G61730	1.90912	5.51112e-11	6.71066e-10	1004.36	955.437	1121.96	2275.71	2341.16	6959.06	AT1G61730	protein_coding	DNA-binding storekeeper protein-related transcriptional regulator
AT1G61750	3.32494	5.07323e-09	4.894e-08	27.2276	9.16247	27.7651	262.367	296.503	87.3943	CRRSP1	protein_coding	Receptor-like protein kinase-related family protein
AT1G61790	0.565754	0.00260457	0.00907028	3844.75	3862.46	3831.7	4498.63	4245.87	8335.22	OST3/6,ARTUMES	protein_coding	Oligosaccharyltransferase complex/magnesium transporter family protein
AT1G61800	4.55637	1.30313e-28	6.33997e-27	98.1359	93.1617	73.3306	2654.16	2779.39	799.294	ATGPT2,GPT2	protein_coding	glucose-6-phosphate/phosphate translocator 2
AT1G61810	1.55282	7.98366e-09	7.46272e-08	247.932	210.971	275.543	917.382	837.652	400.863	BGLU45	protein_coding	beta-glucosidase 45
AT1G61850	0.536029	5.90225e-05	0.000296949	2427.88	2373.37	2069.46	3366.38	3227.93	3366.89	AT1G61850	protein_coding	phospholipases;galactolipases
AT1G61860	1.24274	0.000104683	0.000501283	109.47	84.4152	83.2467	168.627	178.625	308.834	AT1G61860	protein_coding	Protein kinase superfamily protein
AT1G61870	1.24378	1.22322e-06	8.3977e-06	1500.17	1399.25	1510.48	2270.27	2115.65	6058.28	PPR336	protein_coding	pentatricopeptide repeat 336
AT1G61920	6.32129	0.00146306	0.0054279	1.38778e-17	1.38778e-17	1.38778e-17	2.78409	12.9143	10.9326	AT1G61920	protein_coding
AT1G61930	2.15834	1.98038e-06	1.31439e-05	91.661	130.807	122.904	300.837	303.375	938.85	AT1G61930	protein_coding	Protein of unknown function, DUF584
AT1G61950	3.01985	2.62196e-15	4.90458e-14	12.9118	33.0791	27.7572	169.557	176.566	255.386	CPK19	protein_coding	calcium-dependent protein kinase 19
AT1G61970	0.614202	0.0069503	0.0214547	274.22	236.487	307.26	446.222	382.26	424.148	AT1G61970	protein_coding	Mitochondrial transcription termination factor family protein
AT1G62170	6.38715	0.000462294	0.00192808	1.38778e-17	1.38778e-17	1.38778e-17	4.43503	0.890969	22.8113	AT1G62170	protein_coding	Serine protease inhibitor (SERPIN) family protein
AT1G62260	1.26571	0.000162294	0.000746408	175.803	137.714	155.606	207.926	282.369	638.28	MEF9	protein_coding	mitochondrial editing factor 9
AT1G62262	1.77792	3.55674e-07	2.66432e-06	52.3936	41.1238	40.6299	145.14	181.734	133.65	SLAH4	protein_coding	SLAC1 homologue 4
AT1G62290	3.08756	3.49177e-58	6.14326e-56	622.801	635.849	737.408	4885.34	4910.21	7178.55	PaspA2,AtPaspA2	protein_coding	Saposin-like aspartyl protease family protein
AT1G62320	1.1587	0.000563228	0.00230591	183.841	139.98	180.39	475.216	463.438	187.566	AT1G62320	protein_coding	ERD (early-responsive to dehydration stress) family protein
AT1G62360	2.00611	0.000306004	0.00132922	79.0675	36.7275	12.8492	211.566	226.284	81.3498	BUM,BUM1,WAM1,SHL,STM,WAM	protein_coding	KNOX/ELK homeobox transcription factor
AT1G62370	1.46095	4.21217e-05	0.000218118	415.768	331.904	388.523	576.207	543.474	2009.12	AT1G62370	protein_coding	RING/U-box superfamily protein
AT1G62420	2.10757	5.7678e-05	0.000290694	31.551	6.95571	20.8153	85.7103	74.878	96.4478	AT1G62420	protein_coding	Protein of unknown function (DUF506)
AT1G62480	0.516884	0.00685002	0.0211954	6279.62	6770.65	6668.3	7783.31	6686.71	13745	AT1G62480	protein_coding	Vacuolar calcium-binding protein-related
AT1G62500	2.875	3.10683e-18	7.33826e-17	179.465	236.092	153.609	1708.66	1821.21	647.01	AT1G62500	protein_coding	Bifunctional inhibitor/lipid-transfer protein/seed storage 2S albumin superfamily protein
AT1G62580	3.98211	2.10045e-14	3.6559e-13	22.9778	27.728	29.7387	520.372	606.964	148.853	NOGC1	protein_coding	Flavin-binding monooxygenase family protein
AT1G62610	0.734692	0.00264649	0.00919612	159.999	181.866	148.661	230.675	274.159	311.287	AT1G62610	protein_coding	NAD(P)-binding Rossmann-fold superfamily protein
AT1G62710	2.81403	9.02149e-40	7.34078e-38	935.781	896.604	989.149	5007.37	5183.42	9654.56	BETAVPE,BETA-VPE,AEP2	protein_coding	beta vacuolar processing enzyme
AT1G62730	0.660485	0.00224096	0.00793675	262.578	214.212	201.189	342.81	417.565	310.673	AT1G62730	protein_coding	Terpenoid synthases superfamily protein
AT1G62740	0.621399	0.000240931	0.0010688	2378.78	2248.05	2255.8	2770.59	3027.9	4789.48	Hop2	protein_coding	stress-inducible protein, putative
AT1G62770	0.935034	1.27278e-07	1.0151e-06	515.313	550.29	483.664	994.589	991.243	975.995	PMEI9	protein_coding	Plant invertase/pectin methylesterase inhibitor superfamily protein
AT1G62790	1.47994	1.61961e-12	2.32225e-11	1571.03	1642.13	1471.82	5354.45	5234.66	2479.18	AT1G62790	protein_coding	Bifunctional inhibitor/lipid-transfer protein/seed storage 2S albumin superfamily protein
AT1G62810	1.06186	2.22314e-14	3.85676e-13	1488.84	1660.98	1525.34	3180.56	3140.21	3439.35	CuAO1	protein_coding	Copper amine oxidase family protein
AT1G62870	1.11178	0.00012277	0.000579875	205.654	203.061	199.214	340.869	313.236	660.121	AT1G62870	protein_coding
AT1G62980	0.819345	0.00564906	0.0179101	602.178	663.456	584.76	1410.36	1426.93	428.297	ATHEXP,EXP18,ATEXP18,EXPA18,ATEXPA18	protein_coding	expansin A18
AT1G63020	0.833345	0.000117021	0.000555461	270.884	312.822	282.469	494.42	559.588	489.43	NRPD1A,NRPD1,SDE4,POL,SMD2	protein_coding	nuclear RNA polymerase D1A
AT1G63030	5.49856	0.0047624	0.0154389	1.38778e-17	1.38778e-17	1.38778e-17	13.5471	1.90649	0	ATDDF2,ddf2	protein_coding	Integrase-type DNA-binding superfamily protein
AT1G63090	1.08415	1.4728e-05	8.34405e-05	925.478	891.036	935.625	1361.49	1257.88	3216.12	PP2-A11,AtPP2-A11	protein_coding	phloem protein 2-A11
AT1G63100	0.769254	3.40665e-05	0.000179269	398.883	469.277	437.087	770.813	756.924	697.235	SCL28	protein_coding	GRAS family transcription factor
AT1G63190	6.84715	6.37613e-06	3.86534e-05	1.38778e-17	1.38778e-17	1.38778e-17	21.219	18.1447	0	AT1G63190	protein_coding	Cystatin/monellin superfamily protein
AT1G63210	9.02744	1.10285e-20	3.1766e-19	1.38778e-17	1.38778e-17	1.38778e-17	39.9959	40.6693	94.3088	SPT6	protein_coding	Transcription elongation factor Spt6
AT1G63220	0.608152	0.000400733	0.00169696	736.923	692.423	714.602	1052.45	1211.9	1003.55	AT1G63220	protein_coding	Calcium-dependent lipid-binding (CaLB domain) family protein
AT1G63250	1.08485	5.40322e-05	0.000273761	229.641	219.731	225.977	359.872	339.016	734.099	RH48	protein_coding	DEA(D/H)-box RNA helicase family protein
AT1G63260	0.595526	0.00116703	0.0044338	485.562	423.978	506.472	678.553	681.579	779.956	TET10	protein_coding	tetraspanin10
AT1G63270	1.12546	0.000420249	0.00177076	183.099	254.007	260.676	305.629	319.674	897.899	ATNAP10,NAP10,ABCI1,AtCCMA	protein_coding	non-intrinsic ABC protein 10
AT1G63290	0.724882	7.90006e-05	0.000387421	1209.03	1339.31	1604.65	1868.14	2036.73	2960.39	AT1G63290	protein_coding	Aldolase-type TIM barrel family protein
AT1G63300	0.698841	0.000663674	0.00266979	370.208	366.186	377.62	604.044	483.68	720.931	AT1G63300	protein_coding	Myosin heavy chain-related protein
AT1G63330	3.65248	0.00275639	0.00952994	0.0113999	1.08131	0	5.51133	10.0448	1.98976	AT1G63330	protein_coding	Pentatricopeptide repeat (PPR) superfamily protein
AT1G63440	1.55556	1.78887e-13	2.83744e-12	881.017	906.575	1024.83	2272.97	2312.24	3683.29	HMA5	protein_coding	heavy metal atpase 5
AT1G63450	0.871012	0.0147965	0.0413885	92.6312	109.75	93.1611	222.707	230.634	87.5272	XUT1,RHS8	protein_coding	root hair specific 8
AT1G63480	0.573305	0.0140176	0.0395394	206.932	257.29	216.061	366.882	370.202	275.149	AHL12	protein_coding	AT hook motif DNA-binding family protein
AT1G63530	1.6826	0.00435012	0.0142643	118.706	92.234	111.008	441.111	571.51	22.5064	AT1G63530	protein_coding
AT1G63650	0.77106	0.00607397	0.0190697	310.535	250.822	226.956	477.967	579.311	287.879	ATMYC-2,AtEGL3,EGL1,EGL3	protein_coding	basic helix-loop-helix (bHLH) DNA-binding superfamily protein
AT1G63660	0.511317	0.00588173	0.0185341	2614.27	2793.91	2773.17	2968.99	3044.67	5648	AT1G63660	protein_coding	GMP synthase (glutamine-hydrolyzing), putative / glutamine amidotransferase, putative
AT1G63670	0.685553	7.40715e-06	4.43666e-05	1095.68	954.355	1114.03	1692.29	1621.24	1775.9	TRM12	protein_coding	Protein of unknown function (DUF3741)
AT1G63680	0.620716	0.0149649	0.0418055	2759.46	3245.48	3215.22	3175.99	2948.48	8053.37	APG13,ATMURE,MURE,PDE316	protein_coding	acid-amino acid ligases;ligases;ATP binding;ATP binding;ligases
AT1G63740	0.777537	4.48674e-05	0.000230921	514.308	548.188	653.165	895.173	881.155	1165.83	AT1G63740	protein_coding	Disease resistance protein (TIR-NBS-LRR class) family
AT1G63750	1.11057	2.23851e-12	3.15953e-11	403.332	377.332	424.207	832.561	840.804	929.235	AT1G63750	protein_coding	Disease resistance protein (TIR-NBS-LRR class) family
AT1G63860	2.93521	7.66887e-41	6.5342e-39	276.265	251.806	175.409	1971.92	1853.61	1551.48	AT1G63860	protein_coding	Disease resistance protein (TIR-NBS-LRR class) family
AT1G63880	0.651416	3.12349e-06	2.00638e-05	1428.22	1422.5	1432.18	2259.06	2466.23	2001.85	RLM1B	protein_coding	Disease resistance protein (TIR-NBS-LRR class) family
AT1G63930	2.13073	2.50757e-14	4.31604e-13	78.8972	77.7296	90.199	324.433	282.445	475.668	ROH1	protein_coding	from the Czech 'roh' meaning 'corner'
AT1G63940	1.92083	8.20757e-23	2.77116e-21	8514.47	8861.14	9130.27	26890.8	26018.2	47454.5	MDAR6	protein_coding	monodehydroascorbate reductase 6
AT1G64100	4.16912	0.000130299	0.000611973	10.97	1.21359	0	72.9461	77.4085	76.9854	AT1G64100	protein_coding	pentatricopeptide (PPR) repeat-containing protein
AT1G64110	3.0114	8.65929e-85	3.52303e-82	749.616	826.604	807.769	6794.76	6835.76	5596.53	DAA1	protein_coding	P-loop containing nucleoside triphosphate hydrolases superfamily protein
AT1G64160	7.24164	6.49013e-15	1.17161e-13	0.0631576	1.15887	4.96745	220.007	246.966	537.968	DIR5,AtDIR5	protein_coding	Disease resistance-responsive (dirigent-like protein) family protein
AT1G64170	1.85813	1.18005e-17	2.65618e-16	330.356	433.662	341.932	1038.58	1150.8	1820.56	ATCHX16,CHX16	protein_coding	cation/H+ exchanger 16
AT1G64190	1.22303	5.88758e-18	1.35907e-16	2025.8	2079.36	2062.54	4665.69	4682.76	5049.66	PGD1	protein_coding	6-phosphogluconate dehydrogenase family protein
AT1G64210	1.66902	4.16139e-08	3.54753e-07	50.6484	82.0562	97.1497	226.062	191.814	314.702	AT1G64210	protein_coding	Leucine-rich repeat protein kinase family protein
AT1G64220	2.53469	0.00357695	0.0119678	37.8802	4.71794	5.92503	168.159	114.692	3.44565	TOM7-2	protein_coding	translocase of outer membrane 7 kDa subunit 2
AT1G64255	6.73028	0.000276573	0.00121316	1.38778e-17	1.38778e-17	1.38778e-17	20.4676	15.8262	0	AT1G64255	protein_coding	MuDR family transposase
AT1G64310	1.77481	0.000299512	0.00130398	4.81211	14.3021	12.8904	28.2472	44.5805	37.7342	OTP71	protein_coding	Tetratricopeptide repeat (TPR)-like superfamily protein
AT1G64320	1.10999	0.0119058	0.034367	48.6135	18.0177	26.7523	51.2002	63.2322	87.5398	AT1G64320	protein_coding	myosin heavy chain-related
AT1G64330	0.963984	1.08885e-05	6.2982e-05	782.648	814.38	714.596	1273.67	1211.09	2024.51	AT1G64330	protein_coding	myosin heavy chain-related
AT1G64380	2.00551	2.49172e-10	2.82383e-09	118.583	96.5602	80.2671	345.816	366.814	473.839	ERF061	protein_coding	Integrase-type DNA-binding superfamily protein
AT1G64405	1.77221	1.42518e-06	9.68608e-06	108.546	93.3368	120.926	386.652	249.779	467.084	AT1G64405	protein_coding
AT1G64460	0.668919	0.00485697	0.0157048	1123.13	1106.26	1073.39	1209.07	1222.62	2819.58	AT1G64460	protein_coding	Protein kinase superfamily protein
AT1G64480	1.0376	0.00120357	0.00455617	56.1814	87.404	59.4586	179.948	159.529	77.6618	CBL8	protein_coding	calcineurin B-like protein 8
AT1G64550	0.603415	0.00143983	0.00535095	5277.54	5373.71	5287.66	6339.36	6167.25	11709.8	GCN3,AtABCF3,ABCF3,SCORD5,AtGCN20,GCN20,ATGCN3	protein_coding	general control non-repressible 3
AT1G64600	0.677354	0.000960836	0.00371316	382.673	425.879	264.609	506.175	513.398	695.579	AT1G64600	protein_coding	methyltransferases;copper ion binding
AT1G64750	0.783641	0.00194228	0.00698381	1484.43	1805.27	2004.07	2039.31	2116.59	4958.01	DSS1(I),ATDSS1(I)	protein_coding	deletion of SUV3 suppressor 1(I)
AT1G64760	0.910975	8.62216e-05	0.000418982	225.203	275.052	232.91	524.163	528.063	326.5	ZET	protein_coding	O-Glycosyl hydrolases family 17 protein
AT1G64880	0.709949	1.60327e-05	9.00019e-05	2475.9	2126.09	2572.97	3353.35	3319.73	5064.11	AT1G64880	protein_coding	Ribosomal protein S5 family protein
AT1G64890	0.653898	0.0128616	0.0367693	284.081	204.235	164.507	258.279	301.105	467.315	AT1G64890	protein_coding	Major facilitator superfamily protein
AT1G64930	3.40287	7.36262e-14	1.2103e-12	45.6928	50.9409	37.6525	275.432	288.677	859.522	CYP89A7	protein_coding	cytochrome P450, family 87, subfamily A, polypeptide 7
AT1G65030	0.587741	0.00184611	0.00667561	493.7	469.487	630.373	726.093	684.273	985.823	AT1G65030	protein_coding	Transducin/WD40 repeat-like superfamily protein
AT1G65050	9.61659	4.253e-16	8.53432e-15	1.38778e-17	1.38778e-17	1.38778e-17	112.414	111.902	39.0685	AT1G65050	protein_coding	TRAF-like superfamily protein
AT1G65090	10.3075	5.01805e-42	4.60078e-40	0.10047	10.7274	0	3634.96	3586.29	7014.37	AT1G65090	protein_coding
AT1G65150	2.59747	3.52505e-24	1.30974e-22	152.916	107.814	136.777	799.298	831.402	776.582	AT1G65150	protein_coding	TRAF-like family protein
AT1G65180	1.33768	0.000287956	0.00125821	151.511	87.8614	96.128	315.342	352.171	180.898	AT1G65180	protein_coding	Cysteine/Histidine-rich C1 domain family protein
AT1G65200	2.74153	0.0169755	0.0466732	6.61561	2.25605	0	4.07806	22.1994	35.5856	AT1G65200	protein_coding	Ubiquitin carboxyl-terminal hydrolase-related protein
AT1G65240	4.6479	1.42526e-16	2.97368e-15	24.8463	13.4328	13.8671	526.674	481.494	307.238	A39	protein_coding	Eukaryotic aspartyl protease family protein
AT1G65280	0.778397	0.000651771	0.0026271	1998.44	2098.24	2257.79	2572.79	2489.48	5837.77	AT1G65280	protein_coding	DNAJ heat shock N-terminal domain-containing protein
AT1G65290	0.656783	1.65866e-06	1.11565e-05	4541.66	4143.25	4409.53	6618.33	6764.78	7261.15	mtACP2	protein_coding	mitochondrial acyl carrier protein 2
AT1G65330	4.19945	0.00179862	0.00652199	0.022465	2.14852	0	4.20153	11.486	30.3699	PHE1,AGL37	protein_coding	MADS-box transcription factor family protein
AT1G65340	11.1758	9.80074e-23	3.28522e-21	1.38778e-17	1.38778e-17	1.38778e-17	170.809	173.126	432.655	CYP96A3	protein_coding	cytochrome P450, family 96, subfamily A, polypeptide 3
AT1G65370	2.81819	9.57783e-79	3.21381e-76	757.473	682.47	741.364	5114.22	5074.88	5197.35	AT1G65370	protein_coding	TRAF-like family protein
AT1G65390	3.79834	0.000180638	0.000823908	12.2233	6.64737	0	73.4982	117.138	78.2518	ATPP2-A5,PP2-A5	protein_coding	phloem protein 2 A5
AT1G65430	0.56799	0.0120333	0.0346878	1718.46	1614.54	1910.9	2042.71	1807.05	3924.69	ATARI8,ARI8	protein_coding	IBR domain-containing protein
AT1G65470	0.6389	0.00039141	0.00166032	510.777	568.025	495.558	765.043	660.569	1025.9	FAS1,NFB2,FUGU2	protein_coding	chromatin assembly factor-1 (FASCIATA1) (FAS1)
AT1G65500	3.4628	1.74867e-18	4.22224e-17	148.68	171.959	177.417	2428.84	2549.61	516.672	AT1G65500	protein_coding
AT1G65570	2.67877	8.88256e-13	1.31056e-11	54.6989	44.4429	43.6036	290.406	206.298	418.833	RCPG	protein_coding	Pectin lyase-like superfamily protein
AT1G65610	1.61459	5.99746e-17	1.28679e-15	742.627	768.868	636.293	2293.27	2401.36	1881.69	KOR2,ATGH9A2,AtKOR2	protein_coding	Six-hairpin glycosidases superfamily protein
AT1G65660	0.514892	0.00405078	0.0133921	2042.97	2122.64	2169.58	2653.3	2278.13	4121.36	SMP1	protein_coding	Pre-mRNA splicing Prp18-interacting factor
AT1G65690	0.754929	0.00844245	0.0254737	693.562	600.446	804.808	1507.95	1603.21	431.336	NHL6	protein_coding	Late embryogenesis abundant (LEA) hydroxyproline-rich glycoprotein family
AT1G65710	0.859885	0.00188111	0.00679085	115.482	108.853	142.735	219.835	177.104	269.877	AT1G65710	protein_coding
AT1G65840	0.54136	4.96992e-05	0.000253703	3479.14	3514.05	3510.57	4854.56	4978.3	5453.82	PAO4,ATPAO4	protein_coding	polyamine oxidase 4
AT1G65920	0.561269	0.00189815	0.00684327	742.509	623.661	626.387	873.698	904.064	1161.98	AT1G65920	protein_coding	Regulator of chromosome condensation (RCC1) family with FYVE zinc finger domain
AT1G65930	0.803427	6.19901e-07	4.46977e-06	26062	25542.6	27033	39773	38976.2	58493.1	cICDH	protein_coding	cytosolic NADP+-dependent isocitrate dehydrogenase
AT1G65980	0.700742	1.60922e-06	1.08463e-05	9153.12	8911.11	9573.3	14862.5	14080.8	15977.8	TPX1	protein_coding	thioredoxin-dependent peroxidase 1
AT1G66040	5.24135	0.000143502	0.000666864	0.0113794	0.00893993	0.993103	9.07931	3.60832	40.1178	ORTH4,VIM4	protein_coding	Zinc finger (C3HC4-type RING finger) family protein
AT1G66060	7.18144	0.000128238	0.000603426	1.38778e-17	1.38778e-17	1.38778e-17	29.4382	2.14707	16.9824	AT1G66060	protein_coding	Family of unknown function (DUF577)
AT1G66070	0.783388	7.43594e-05	0.000367094	1080.95	1078.58	1251.8	1536.28	1567.04	2769.03	AT1G66070	protein_coding	Translation initiation factor eIF3 subunit
AT1G66160	2.57042	3.26961e-16	6.6058e-15	263.767	213.139	223.991	872.406	866.488	2425.84	ATCMPG1,CMPG1	protein_coding	CYS, MET, PRO, and GLY protein 1
AT1G66170	3.08242	0.00641643	0.0200059	0.132589	8.7139	5.9494	16.6867	27.3553	84.8917	MMD1,DUET	protein_coding	RING/FYVE/PHD zinc finger superfamily protein
AT1G66180	0.604734	4.42137e-05	0.000227772	5308.35	5541.2	4797.05	8386.26	8513.18	6893.54	AT1G66180	protein_coding	Eukaryotic aspartyl protease family protein
AT1G66200	0.691835	2.87968e-07	2.18837e-06	41847.8	48159.2	50948.9	80881.8	79523.8	67287.3	ATGSR2,GLN1;2,GSR2	protein_coding	glutamine synthase clone F11
AT1G66240	1.73984	3.78822e-07	2.82407e-06	4218.45	4629.15	4588.92	8199.53	7075.32	29604	ATX1,ATATX1	protein_coding	homolog of anti-oxidant 1
AT1G66260	0.855312	0.000590439	0.00240551	4352.14	4700.19	4891.22	5867.7	5320.88	14038.1	ALY3	protein_coding	RNA-binding (RRM/RBD/RNP motifs) family protein
AT1G66280	0.851577	7.25826e-08	5.99751e-07	1958.43	2195.79	1962.43	4181.05	4079.53	2776.68	BGLU22	protein_coding	Glycosyl hydrolase superfamily protein
AT1G66290	8.72486	1.4181e-06	9.64401e-06	1.38778e-17	1.38778e-17	1.38778e-17	46.7993	65.6203	29.4135	AT1G66290	protein_coding	F-box/RNI-like superfamily protein
AT1G66320	9.74793	5.11078e-30	2.68733e-28	1.38778e-17	1.38778e-17	1.38778e-17	92.7925	105.594	89.9149	AT1G66320	protein_coding	F-box/RNI-like superfamily protein
AT1G66345	1.11864	0.00313193	0.0106585	101.892	142.965	117.941	163.603	163.445	461.354	AT1G66345	protein_coding	Pentatricopeptide repeat (PPR) superfamily protein
AT1G66350	1.5636	4.57283e-19	1.15646e-17	450.175	458.241	434.11	1184.86	1174.45	1609.28	RGL1,RGL	protein_coding	RGA-like 1
AT1G66400	1.46547	1.31311e-08	1.1955e-07	129.238	131.017	166.523	384.119	314.172	481.601	CML23	protein_coding	calmodulin like 23
AT1G66410	1.18458	1.11415e-08	1.02121e-07	2924.97	2829.47	2955.54	5011.34	4740.33	10046.5	CAM4,ACAM-4	protein_coding	calmodulin 4
AT1G66430	1.05132	1.07844e-07	8.68624e-07	3234.65	3194.53	3472.91	5247.9	5064.66	10209.6	FRK3,FRK6	protein_coding	pfkB-like carbohydrate kinase family protein
AT1G66440	0.867705	0.00898982	0.026891	87.7165	52.3774	73.3449	106.018	177.021	106.617	AT1G66440	protein_coding	Cysteine/Histidine-rich C1 domain family protein
AT1G66470	0.93992	0.0109766	0.031993	198.407	121.148	136.767	334.457	338.677	202.553	AtRHD6,RHD6	protein_coding	ROOT HAIR DEFECTIVE6
AT1G66480	2.29194	1.56953e-11	2.02237e-10	239.757	190.949	199.212	673.219	613.645	1799.26	AT1G66480	protein_coding	plastid movement impaired 2
AT1G66500	1.00225	0.000454061	0.00189722	149.453	91.2503	138.765	328.419	235.64	196.561	PCFS1	protein_coding	Pre-mRNA cleavage complex II
AT1G66580	1.53012	1.27778e-06	8.74638e-06	9053.77	9018.75	10218.5	15862.6	14105.6	51740.2	SAG24,RPL10C	protein_coding	senescence associated gene 24
AT1G66600	1.51858	0.013199	0.0376019	13.7879	18.7674	13.8711	39.5068	52.658	41.4325	ABO3,ATWRKY63,WRKY63	protein_coding	ABA overly sensitive mutant 3
AT1G66620	1.62204	6.76308e-09	6.39525e-08	187.446	183.153	215.082	476.625	402.299	925.011	AT1G66620	protein_coding	Protein with RING/U-box and TRAF-like domains
AT1G66660	0.990877	0.0033425	0.0112738	322.018	280.739	243.805	358.076	329.16	995.682	AT1G66660	protein_coding	Protein with RING/U-box and TRAF-like domains
AT1G66680	0.646433	0.000127219	0.000598804	1916.16	2016.11	2070.47	2693.74	2623.24	4079.63	AR401	protein_coding	S-adenosyl-L-methionine-dependent methyltransferases superfamily protein
AT1G66830	2.00635	6.91275e-07	4.9428e-06	41.1439	62.8334	19.7941	123.345	156.076	218.525	AT1G66830	protein_coding	Leucine-rich repeat protein kinase family protein
AT1G66920	1.24164	2.51595e-10	2.84832e-09	301.79	341.744	365.733	683.129	759.697	944.91	LRK10L-2.4	protein_coding	Protein kinase superfamily protein
AT1G66950	1.44187	0.00246219	0.00862641	42.5819	91.63	45.5756	115.348	139.667	234.198	ATPDR11,ABCG39,PDR11	protein_coding	pleiotropic drug resistance 11
AT1G67020	4.64725	9.43371e-10	9.94973e-09	6.58391	0.0574688	0.985518	40.6699	54.1351	105.039	AT1G67020	protein_coding
AT1G67035	1.65354	0.00316999	0.0107704	30.0543	37.88	72.3885	66.5556	85.2858	290.137	AT1G67035	protein_coding
AT1G67040	1.25322	1.38839e-08	1.26051e-07	557.801	693.444	730.47	1256.9	1226.5	2241.77	TRM22	protein_coding
AT1G67100	2.55208	1.25325e-08	1.14356e-07	90.3627	92.1556	110.024	475.906	413.477	827.783	LBD40	protein_coding	LOB domain-containing protein 40
AT1G67105	1.09348	3.67156e-09	3.59404e-08	837.476	762.365	849.399	2115.84	1879.52	1231.7	AT1G67105	other_rna	other RNA
AT1G67110	3.31762	1.49443e-28	7.22742e-27	51.7253	91.8484	71.3601	672.975	740.009	733.61	CYP735A2	protein_coding	cytochrome P450, family 735, subfamily A, polypeptide 2
AT1G67160	7.13072	3.15559e-07	2.38247e-06	1.38778e-17	1.38778e-17	1.38778e-17	6.6606	9.88653	30.3345	KIB3	protein_coding	F-box family protein with a domain of unknown function (DUF295)
AT1G67220	2.25931	0.0145739	0.0408817	0.0223868	0.0175818	1.98735	8.37655	3.64137	0	ATHPCAT1,HAC2,HAC02	protein_coding	histone acetyltransferase of the CBP family 2
AT1G67250	1.10699	2.37376e-05	0.000129005	1539.08	1433.69	1733.49	2290.95	2038.25	5808.82	AT1G67250	protein_coding	Proteasome maturation factor UMP1
AT1G67265	7.79855	1.62784e-12	2.33302e-11	2.19067	0.0176582	0	222.618	272.39	65.7861	RTFL21,DVL3	protein_coding	ROTUNDIFOLIA like 21
AT1G67270	2.44184	0.00677691	0.0209991	0.1082	5.48517	5.95392	30.6439	18.1878	15.8328	AT1G67270	protein_coding	Zinc-finger domain of monoamine-oxidase A repressor R1 protein
AT1G67300	0.685639	0.000658431	0.00265197	1288.82	1376.92	1191.33	1832.56	1479.87	2891.38	AT1G67300	protein_coding	Major facilitator superfamily protein
AT1G67365	1.71864	1.17245e-06	8.08121e-06	179.182	157.55	126.85	259.444	370.749	896.341	AT1G67365	antisense_long_noncoding_rna	other RNA
AT1G67370	2.31271	0.000220238	0.000985469	8.28591	18.7985	21.8181	147.575	59.8627	36.7826	ASY1,ATASY1	protein_coding	DNA-binding HORMA family protein
AT1G67460	2.28873	3.30869e-06	2.1145e-05	6.97213	8.9005	11.901	28.0275	31.0959	78.2438	AT1G67460	protein_coding	Minichromosome maintenance (MCM2/3/5) family protein
AT1G67520	1.40623	1.89997e-06	1.26463e-05	151.755	123.223	114.961	287	373.855	372.726	AT1G67520	protein_coding	lectin protein kinase family protein
AT1G67550	0.587341	0.00172999	0.00630053	1138.12	1308.14	1270.63	1635.69	1640.21	2309.04	URE	protein_coding	urease
AT1G67570	0.64664	0.0132695	0.0377761	290.018	282.825	185.319	431.185	443.972	311.265	AT1G67570	protein_coding	Protein of unknown function (DUF3537)
AT1G67600	1.00096	1.49611e-05	8.45698e-05	167.64	132.065	103.059	295.468	266.754	243.015	AT1G67600	protein_coding	Acid phosphatase/vanadium-dependent haloperoxidase-related protein
AT1G67660	1.10456	4.31134e-06	2.69546e-05	296.074	382.638	309.226	597.374	539.591	987.765	AT1G67660	protein_coding	Restriction endonuclease, type II-like superfamily protein
AT1G67720	1.16943	7.99471e-14	1.30891e-12	809.008	908.671	812.72	2013.9	2066.01	1611.49	AT1G67720	protein_coding	Leucine-rich repeat protein kinase family protein
AT1G67760	2.73117	6.75646e-11	8.17506e-10	51.1036	26.846	37.6608	330.789	318.253	120.573	AT1G67760	protein_coding	TCP-1/cpn60 chaperonin family protein
AT1G67780	1.24927	0.00154831	0.00571367	59.655	94.0961	72.3487	117.639	134.26	286.167	AT1G67780	protein_coding	Zinc-finger domain of monoamine-oxidase A repressor R1 protein
AT1G67785	0.596156	0.00518538	0.016623	2396.04	2546.49	2595.76	2976.96	2757.84	5661.18	AT1G67785	protein_coding
AT1G67810	2.45972	6.75814e-16	1.33392e-14	107.57	136.384	125.874	525.007	526.359	984.829	SUFE2	protein_coding	sulfur E2
AT1G67820	2.54832	3.61499e-22	1.15808e-20	98.4062	104.363	128.859	575.237	597.477	770.18	AT1G67820	protein_coding	Protein phosphatase 2C family protein
AT1G67910	1.62794	1.07555e-05	6.22903e-05	269.439	199.877	228.948	1004.97	935.314	218.823	AT1G67910	protein_coding
AT1G67940	1.6146	1.24125e-06	8.50709e-06	918.733	1077.31	961.39	1725.6	1531.74	5800.14	NAP3,AtSTAR1,ABCI17,ATNAP3	protein_coding	non-intrinsic ABC protein 3
AT1G68050	3.75884	0.00473552	0.0153594	0.0435031	2.19068	1.98376	19.7829	26.9579	15.0636	FKF1,ADO3	protein_coding	flavin-binding, kelch repeat, f box 1
AT1G68060	0.772407	3.52444e-06	2.23919e-05	2152.54	2086.01	1945.58	3172.46	2979.23	4411.26	ATMAP70-1,MAP70-1	protein_coding	microtubule-associated proteins 70-1
AT1G68120	1.58401	0.000788638	0.00311523	38.6951	31.1125	28.7351	70.1432	52.0797	174.065	ATBPC3,BPC3	protein_coding	basic pentacysteine 3
AT1G68150	0.795	0.00215926	0.00767998	227.253	263.799	131.791	386.699	419.766	273.493	ATWRKY9,WRKY9	protein_coding	WRKY DNA-binding protein 9
AT1G68170	6.14693	8.429e-06	4.99329e-05	0.0113999	1.08131	0	5.50215	53.3965	41.9343	UMAMIT23	protein_coding	nodulin MtN21 /EamA-like transporter family protein
AT1G68220	1.60645	1.60995e-07	1.26878e-06	598.753	581.488	662.079	1126.36	1111.84	3372.79	AT1G68220	protein_coding	Protein of unknown function (DUF1218)
AT1G68238	0.728979	7.42601e-06	4.44632e-05	746.288	873.228	947.527	1420.83	1251.82	1583.63	AT1G68238	protein_coding
AT1G68250	12.7293	5.33014e-110	3.69118e-107	0.0537878	5.35699	0	14808.8	15259.9	8915.28	AT1G68250	protein_coding
AT1G68300	0.990551	0.00295067	0.0101157	1539.06	1483.57	1634.37	1740.67	1415.94	6097.42	AT1G68300	protein_coding	Adenine nucleotide alpha hydrolases-like superfamily protein
AT1G68340	0.952056	0.00434777	0.014258	152.056	169.73	165.519	177.79	240.398	525.042	AT1G68340	protein_coding	Protein of unknown function (DUF1639)
AT1G68410	0.574757	0.000230031	0.00102506	1210	1263.78	1172.5	1684.21	1679.39	2067.1	AT1G68410	protein_coding	Protein phosphatase 2C family protein
AT1G68450	1.85203	1.22094e-08	1.11533e-07	31.1309	47.6544	52.5417	141.068	227.35	107.102	PDE337	protein_coding	VQ motif-containing protein
AT1G68550	1.12038	6.83088e-09	6.45e-08	940.421	1062.91	977.249	1907.96	1769.76	2802.6	CRF10	protein_coding	Integrase-type DNA-binding superfamily protein
AT1G68580	1.16678	5.1153e-07	3.73302e-06	2102.34	2072.73	2169.58	3442.79	3104.79	7697.52	AT1G68580	protein_coding	agenet domain-containing protein / bromo-adjacent homology (BAH) domain-containing protein
AT1G68585	0.81835	0.00508821	0.0163516	179.467	202.992	187.321	440.393	411.087	153.638	AT1G68585	protein_coding
AT1G68640	2.20812	4.0478e-09	3.93982e-08	23.84	13.4775	20.8162	99.3906	92.1576	78.2468	PAN,TGA8	protein_coding	bZIP transcription factor family protein
AT1G68690	0.690534	0.00242432	0.00850656	536.932	533.66	448.97	800.852	846.879	804.331	AtPERK9,PERK9	protein_coding	Protein kinase superfamily protein
AT1G68795	0.615366	0.00380952	0.0126768	130.376	149.756	148.672	203.846	209.917	243.469	CLE12	protein_coding	CLAVATA3/ESR-RELATED 12
AT1G68800	3.46573	2.17306e-06	1.43437e-05	1.18824	2.20885	1.98223	11.4402	15.8665	35.5507	BRC2,TCP12	protein_coding	TCP domain protein 12
AT1G68850	1.20462	4.13172e-10	4.5325e-09	382.967	487.017	469.798	891.109	1008.13	1189.61	PER11	protein_coding	Peroxidase superfamily protein
AT1G68880	2.46332	3.28395e-30	1.75511e-28	158.903	154.325	192.29	1028.13	952.235	811.003	bZIP,AtbZIP	protein_coding	basic leucine-zipper 8
AT1G68930	1.08276	0.00173438	0.00631437	71.8922	79.7149	46.5629	140.487	122.02	157.274	PCMP-H22	protein_coding	pentatricopeptide (PPR) repeat-containing protein
AT1G69020	0.828093	0.00897547	0.0268579	145.03	124.363	137.767	254.897	327.414	140.78	AT1G69020	protein_coding	Prolyl oligopeptidase family protein
AT1G69030	0.717891	0.000296877	0.00129372	691.188	528.377	749.304	937.152	947.43	1354.59	AT1G69030	protein_coding	BSD domain-containing protein
AT1G69070	1.04649	2.99498e-07	2.27069e-06	1239.76	1368.07	1289.46	2060.13	2037.88	3952.29	AT1G69070	protein_coding
AT1G69120	3.13212	0.000487686	0.00202516	2.36198	4.41001	3.96517	16.8803	38.6471	41.2038	AtAP1,AP1,AGL7	protein_coding	K-box region and MADS-box transcription factor family protein
AT1G69180	6.88243	1.79061e-08	1.60156e-07	0.022465	2.14852	0	134.817	143.313	18.0137	CRC	protein_coding	Plant-specific transcription factor YABBY family protein
AT1G69210	1.12803	0.000425189	0.00178846	85.8698	95.4739	117.958	215.866	296.453	142.448	AT1G69210	protein_coding	Uncharacterised protein family UPF0090
AT1G69240	1.40524	0.00355698	0.0119132	150.796	154.192	135.778	507.048	565.762	95.6355	MES15,RHS9,ATMES15	protein_coding	methyl esterase 15
AT1G69290	1.18915	0.0109907	0.0320313	138.14	135.307	105.046	133.99	109.193	620.999	AT1G69290	protein_coding	Pentatricopeptide repeat (PPR) superfamily protein
AT1G69410	0.516876	0.0123611	0.0354911	2903.31	2805.1	3219.19	5302.89	5209.67	2262.05	ATELF5A-3,ELF5A-3	protein_coding	eukaryotic elongation factor 5A-3
AT1G69430	1.78489	4.4371e-07	3.27257e-06	93.5154	90.8815	58.4567	197.079	190.1	450.218	AT1G69430	protein_coding
AT1G69440	0.657756	0.00191831	0.00690448	382.922	514.636	391.487	753.504	758.665	521.359	ZIP,AGO7	protein_coding	Argonaute family protein
AT1G69470	6.85902	0.00242003	0.00849515	1.38778e-17	1.38778e-17	1.38778e-17	5.10697	0	34.956	AT1G69470	protein_coding
AT1G69500	8.79777	0.000574493	0.00234789	1.38778e-17	1.38778e-17	1.38778e-17	72.9779	54.7182	21.4635	CYP704B1	protein_coding	cytochrome P450, family 704, subfamily B, polypeptide 1
AT1G69520	2.72725	4.64161e-24	1.7013e-22	115.174	55.8442	118.952	640.551	606.38	676.719	AT1G69520	protein_coding	S-adenosyl-L-methionine-dependent methyltransferases superfamily protein
AT1G69526	0.856356	8.29289e-05	0.000404431	303.096	423.783	449.984	598.96	624.634	908.186	AT1G69526	protein_coding	S-adenosyl-L-methionine-dependent methyltransferases superfamily protein
AT1G69600	1.06713	0.00923552	0.0275273	139.271	112.182	126.864	431.564	286.888	74.9143	ATHB29,ZHD11,ZFHD1	protein_coding	zinc finger homeodomain 1
AT1G69710	2.38395	4.68267e-05	0.000240245	15.0253	25.3684	18.8286	124.988	112.95	72.5432	AT1G69710	protein_coding	Regulator of chromosome condensation (RCC1) family with FYVE zinc finger domain
AT1G69720	1.09116	2.94883e-05	0.000157176	83.5166	84.4037	105.071	244.188	243.096	95.2256	HO3	protein_coding	heme oxygenase 3
AT1G69760	1.01182	7.79881e-06	4.64965e-05	659.165	490.656	689.835	925.012	936.812	1848.62	AT1G69760	protein_coding
AT1G69790	0.588792	0.00992633	0.0293424	178.184	147.71	182.373	278.783	228.929	257.096	PBL18	protein_coding	Protein kinase superfamily protein
AT1G69870	2.29004	4.44345e-33	2.69321e-31	1905.73	1859.64	1655.17	10490	10218.1	5801.59	AtNPF2.13,NRT1.7,NPF2.13	protein_coding	nitrate transporter 1.7
AT1G69880	2.54282	7.68333e-22	2.39537e-20	65.1744	65.4983	71.3646	417.632	366.829	394.872	ATH8,TH8	protein_coding	thioredoxin H-type 8
AT1G69900	1.72687	1.01388e-07	8.19258e-07	149.481	135.329	102.07	344.096	282.902	654.026	AT1G69900	protein_coding	Actin cross-linking protein
AT1G69910	0.765852	0.00490182	0.0158239	639.632	553.697	476.719	573.121	614.498	1652.22	LRK10L-1.5	protein_coding	Protein kinase superfamily protein
AT1G69920	1.99837	3.25773e-06	2.08603e-05	41.1475	55.2237	27.7321	175.521	183.761	137.415	GSTU12,ATGSTU12	protein_coding	glutathione S-transferase TAU 12
AT1G69930	2.65653	1.95337e-13	3.08782e-12	34.2745	32.218	34.6903	222.321	238.326	178.992	ATGSTU11,GSTU11	protein_coding	glutathione S-transferase TAU 11
AT1G69940	5.91069	0.000584395	0.00238297	1.38778e-17	1.38778e-17	1.38778e-17	2.89687	5.78927	11.2042	ATPPME1,PPME1	protein_coding	Pectin lyase-like superfamily protein
AT1G69980	0.776874	0.00239292	0.0084127	786.163	810.023	874.179	1019.42	962.428	2251.46	AT1G69980	protein_coding
AT1G69990	2.03925	0.00558929	0.0177449	4.58594	1.22993	7.94108	3.29761	22.3039	32.4085	AT1G69990	protein_coding	Leucine-rich repeat protein kinase family protein
AT1G70080	9.3533	1.08316e-10	1.27966e-09	1.38778e-17	1.38778e-17	1.38778e-17	70.569	104.12	44.7246	TPS6	protein_coding	Terpenoid cyclases/Protein prenyltransferases superfamily protein
AT1G70090	1.68924	1.86811e-24	7.03743e-23	822.657	821.1	818.67	2360.42	2276.18	3305.12	LGT8,GATL9	protein_coding	glucosyl transferase family 8
AT1G70130	4.45317	0.000104157	0.000498986	6.55078	0.0500379	0	19.8197	45.4563	88.3246	LecRK-V.2	protein_coding	Concanavalin A-like lectin protein kinase family protein
AT1G70140	1.23389	1.09969e-05	6.35861e-05	404.561	438.272	445.019	712.205	624.748	1692.84	ATFH8,FH8	protein_coding	formin 8
AT1G70190	1.7219	7.15913e-07	5.09321e-06	813.493	718.019	865.261	1249.19	1329.8	5328.57	AT1G70190	protein_coding	Ribosomal protein L7/L12, oligomerisation;Ribosomal protein L7/L12, C-terminal/adaptor protein ClpS-like
AT1G70220	4.70232	0.00170416	0.00621896	0.0330972	1.11737	1.98544	28.4858	20.8699	41.3364	AT1G70220	protein_coding	RNA-processing, Lsm domain
AT1G70340	0.822446	0.00328995	0.0111253	146.369	169.713	163.537	239.403	262.907	346.113	CORD5	protein_coding	Plant protein of unknown function (DUF936)
AT1G70380	7.00093	3.37136e-06	2.1499e-05	1.38778e-17	1.38778e-17	1.38778e-17	6.71023	15.5621	20.4545	AT1G70380	protein_coding	F-box and associated interaction domains-containing protein
AT1G70400	5.7925	0.000890089	0.00346995	1.38778e-17	1.38778e-17	1.38778e-17	2.92751	7.49994	7.84396	AT1G70400	protein_coding
AT1G70440	2.76043	8.38911e-12	1.11676e-10	10.7056	34.2209	34.7049	129.646	175.306	237.77	SRO3	protein_coding	similar to RCD one 3
AT1G70450	1.81102	0.000659715	0.00265583	13.9387	15.6694	31.7419	64.0984	48.7084	103.218	AT1G70450	protein_coding	Protein kinase superfamily protein
AT1G70460	1.76783	1.9925e-26	8.51076e-25	462.691	413.956	454.929	1559.01	1667.34	1309.01	RHS10,PERK13,AtPERK13	protein_coding	root hair specific 10
AT1G70480	0.726271	0.000347397	0.0014919	1561.9	1408.18	1700.78	1995.06	1953.86	3779.08	AT1G70480	protein_coding	Domain of unknown function (DUF220)
AT1G70510	2.10034	9.29158e-07	6.5065e-06	22.9879	13.6035	44.6359	86.0488	119.426	144.427	ATK1,KNAT2	protein_coding	KNOTTED-like from Arabidopsis thaliana 2
AT1G70520	0.751602	3.99044e-05	0.000207478	1820.1	1780.9	1779.07	2443.6	2302.47	4312.42	CRK2,ASG6	protein_coding	cysteine-rich RLK (RECEPTOR-like protein kinase) 2
AT1G70600	0.648859	5.29445e-07	3.85943e-06	13264.1	13546.9	13529.9	20464	19572.8	23215.1	RPL27AC	protein_coding	Ribosomal protein L18e/L15 superfamily protein
AT1G70650	0.867279	0.00963188	0.0285774	60.7305	89.6514	63.4238	110.844	110.175	169.206	AT1G70650	protein_coding	Ran BP2/NZF zinc finger-like superfamily protein
AT1G70680	2.96783	0.00184037	0.00665559	2.36198	4.41001	3.96517	37.7002	45.1922	3.71327	PXG5	protein_coding	Caleosin-related family protein
AT1G70770	0.896756	1.98803e-08	1.76842e-07	6269.3	6089.45	6711.92	10758.5	10415.6	14334	AT1G70770	protein_coding	Protein of unknown function DUF2359, transmembrane
AT1G70780	2.67694	2.05921e-22	6.77687e-21	5039.92	5012.04	5580.05	20610.2	21337.2	58021.7	AT1G70780	protein_coding
AT1G70790	1.80497	3.75228e-16	7.55749e-15	412.367	324.166	410.332	1300.91	1165.56	1542.16	CAR9	protein_coding	Calcium-dependent lipid-binding (CaLB domain) family protein
AT1G70800	3.53697	1.96332e-21	5.97216e-20	20.8111	37.5455	29.7337	346.887	383.531	296.037	EHB1,CAR6	protein_coding	Calcium-dependent lipid-binding (CaLB domain) family protein
AT1G70810	0.836394	4.09837e-07	3.03789e-06	692.362	677.953	643.237	1160.4	1142.93	1291.8	CAR7	protein_coding	Calcium-dependent lipid-binding (CaLB domain) family protein
AT1G70840	6.43423	0.00556755	0.0176857	1.38778e-17	1.38778e-17	1.38778e-17	7.80171	0	21.9092	MLP31	protein_coding	MLP-like protein 31
AT1G70950	1.83958	4.12719e-08	3.52207e-07	172.34	131.061	145.693	318.314	353.64	936.332	WDL7	protein_coding	TPX2 (targeting protein for Xklp2) protein family
AT1G70980	1.6043	3.05743e-08	2.65652e-07	1345.96	1408.02	1302.34	2464.65	2541.65	7327.71	SYNC3	protein_coding	Class II aminoacyl-tRNA and biotin synthetases superfamily protein
AT1G71015	1.98604	6.09886e-07	4.40244e-06	119.52	46.9877	95.1543	231.936	205.38	600.659	AT1G71015	protein_coding
AT1G71060	0.863697	0.0115548	0.0334804	137.994	104.39	100.094	153.49	159.351	310.569	AT1G71060	protein_coding	Tetratricopeptide repeat (TPR)-like superfamily protein
AT1G71100	1.18884	1.0111e-07	8.17216e-07	591.853	691.083	482.663	1038.57	975.062	2011.05	RSW10	protein_coding	Ribose 5-phosphate isomerase, type A protein
AT1G71110	1.47674	5.16686e-11	6.29854e-10	342.962	391.701	449.983	1356.24	1208.92	733.594	AT1G71110	protein_coding
AT1G71130	0.981827	0.00103443	0.00397411	489.1	500.461	554.046	696.293	522.087	1830.96	ERF070,CRF8,AtERF070	protein_coding	Integrase-type DNA-binding superfamily protein
AT1G71150	6.94302	4.38079e-31	2.42906e-29	2.19067	0.0176582	0	88.6523	83.5916	134.577	AT1G71150	protein_coding
AT1G71160	5.92989	0.00023067	0.00102763	1.38778e-17	1.38778e-17	1.38778e-17	13.2715	4.16008	2.75561	KCS7	protein_coding	3-ketoacyl-CoA synthase 7
AT1G71170	1.33368	3.18993e-05	0.000169015	666.104	649.125	650.178	997.778	883.247	3073.52	AT1G71170	protein_coding	6-phosphogluconate dehydrogenase family protein
AT1G71180	0.869139	2.08579e-05	0.000114599	562.155	548.171	576.838	832.261	841.894	1407.99	AT1G71180	protein_coding	6-phosphogluconate dehydrogenase family protein
AT1G71200	1.05452	0.000134651	0.000629775	144.158	153.22	207.164	382.773	425.803	240.25	bHLH160,CITF1	protein_coding	basic helix-loop-helix (bHLH) DNA-binding superfamily protein
AT1G71210	0.610378	0.00211356	0.00752978	677.609	709.026	727.49	915.686	944.482	1367.71	AT1G71210	protein_coding	Pentatricopeptide repeat (PPR) superfamily protein
AT1G71220	0.698169	2.36489e-07	1.82183e-06	4270.94	4562.55	4094.34	6850.95	6772.85	7350.43	UGGT,PSL2,EBS1	protein_coding	UDP-glucose:glycoprotein glucosyltransferases;transferases, transferring hexosyl groups;transferases, transferring glycosyl groups
AT1G71280	3.50469	1.01359e-13	1.64623e-12	1.326	1.25286	13.9076	74.8496	78.548	41.7082	RH55	protein_coding	DEA(D/H)-box RNA helicase family protein
AT1G71290	5.47984	0.000452261	0.00189036	0.0113999	1.08131	0	8.96243	5.02268	49.6094	AT1G71290	protein_coding	F-box associated ubiquitination effector family protein
AT1G71330	1.1332	0.000354046	0.00151805	81.5212	135.271	148.686	231.502	180.507	390.56	ATNAP5,NAP5	protein_coding	non-intrinsic ABC protein 5
AT1G71370	4.21299	6.12508e-05	0.000307179	0.0113999	1.08131	0	8.71957	14.6026	2.64452	RH49	protein_coding	DEA(D/H)-box RNA helicase family protein
AT1G71380	2.0091	3.71957e-14	6.29234e-13	53.823	70.8677	55.4973	246.084	288.642	191.204	CEL3,ATCEL3,ATGH9B3	protein_coding	cellulase 3
AT1G71430	0.800422	0.000810867	0.00319324	165.587	121.158	175.44	295.467	222.125	288.03	AT1G71430	protein_coding
AT1G71470	7.09145	0.00538101	0.0171606	1.38778e-17	1.38778e-17	1.38778e-17	4.20688	1.43071	40.4731	AT1G71470	protein_coding
AT1G71520	5.21969	0.000327968	0.00141687	1.10449	0.00895994	0	26.7409	3.60577	22.6463	ERF020	protein_coding	Integrase-type DNA-binding superfamily protein
AT1G71690	2.85335	1.29051e-06	8.82429e-06	4.71096	7.76645	9.91865	58.8435	34.6744	70.5598	AT1G71690	protein_coding	Protein of unknown function (DUF579)
AT1G71740	0.644579	0.0045033	0.0147044	267.154	203.184	222.009	332.415	348.488	401.278	AT1G71740	protein_coding
AT1G71770	3.02855	3.58506e-05	0.000188022	2.34568	4.39286	2.97167	17.8455	12.4922	51.3746	PAB5	protein_coding	poly(A)-binding protein 5
AT1G71780	0.564242	0.00502773	0.0161766	778.09	634.881	904.914	1246.39	1380.2	801.4	AT1G71780	protein_coding
AT1G71850	0.674349	0.00638509	0.0199159	290.365	288.614	392.505	343.04	423.289	784.857	AT1G71850	protein_coding	Ubiquitin carboxyl-terminal hydrolase family protein
AT1G71870	0.933112	0.000864054	0.00337898	269.706	322.732	246.78	442.563	335.144	824.954	bige1a	protein_coding	MATE efflux family protein
AT1G71880	1.20071	9.0692e-12	1.19994e-10	3488.26	3474.11	3440.2	8766.57	8998.27	6145.9	SUC1,ATSUC1	protein_coding	sucrose-proton symporter 1
AT1G71940	0.587735	0.000935029	0.00362517	526.726	553.627	489.61	755.568	739.762	863.871	AT1G71940	protein_coding	SNARE associated Golgi protein family
AT1G71960	0.607314	0.0018878	0.00681121	1177.98	1155.09	1145.74	1251.97	1458.77	2589.04	ABCG25,ATABCG25	protein_coding	ATP-binding casette family G25
AT1G71990	0.590681	0.00461249	0.0150007	298.294	304.071	341.946	371.835	406.434	644.354	ATFT4,FUCTC,FUT13,FT4-M,ATFUT13	protein_coding	fucosyltransferase 13
AT1G72100	7.34346	2.26145e-18	5.4082e-17	28.2215	9.12773	19.8236	2098.06	1878.32	5372.39	AT1G72100	protein_coding	late embryogenesis abundant domain-containing protein / LEA domain-containing protein
AT1G72220	1.31309	2.04444e-08	1.81661e-07	167.822	145.401	139.742	325.961	322.426	477.095	ATL54	protein_coding	RING/U-box superfamily protein
AT1G72250	0.567254	0.00192249	0.00691646	486.893	524.882	622.44	801.673	713.082	907.809	AT1G72250	protein_coding	Di-glucose binding protein with Kinesin motor domain
AT1G72260	10.5226	1.67432e-14	2.94094e-13	1.38778e-17	1.38778e-17	1.38778e-17	227.773	203.244	62.7579	THI2.1,THI2.1.1	protein_coding	thionin 2.1
AT1G72270	2.7661	0.00903107	0.026997	0.174037	2.37719	17.8805	45.1806	5.41342	90.2357	IDAP1,HDP1	protein_coding
AT1G72280	0.8266	0.000318503	0.00137946	145.298	190.727	171.465	382.355	274.662	243.584	AERO1,ERO1	protein_coding	endoplasmic reticulum oxidoreductins 1
AT1G72330	1.94624	3.3147e-28	1.57041e-26	273.167	326.095	272.554	1035.69	1160.1	1163.93	ALAAT2	protein_coding	alanine aminotransferase 2
AT1G72340	0.953791	1.68444e-07	1.32396e-06	887.809	857.77	959.416	1395.81	1474.29	2370.15	AT1G72340	protein_coding	NagB/RpiA/CoA transferase-like superfamily protein
AT1G72370	0.727546	3.25838e-05	0.000172252	25273.6	24416.4	26086.5	35502.5	33663.1	56307.2	AP40,P40,RP40,RPSAA	protein_coding	40s ribosomal protein SA
AT1G72416	2.29382	2.49951e-07	1.92009e-06	49.0177	57.4549	24.7531	211.09	256.954	176.647	AT1G72416	protein_coding	Chaperone DnaJ-domain superfamily protein
AT1G72420	1.01122	2.33631e-06	1.53249e-05	159.001	227.223	164.518	408.99	303.909	397.34	AT1G72420	protein_coding	NADH:ubiquinone oxidoreductase intermediate-associated protein 30
AT1G72470	0.880598	4.52165e-07	3.32739e-06	609.068	663.499	646.215	1138.18	1155.53	1239.4	EXO70D1,ATEXO70D1	protein_coding	exocyst subunit exo70 family protein D1
AT1G72530	0.653281	0.0129984	0.0371159	75.6777	99.8468	115.976	161.219	152.527	145.358	RIP7	protein_coding	plastid developmental protein DAG, putative
AT1G72570	9.6211	8.7826e-18	1.99899e-16	1.38778e-17	1.38778e-17	1.38778e-17	104.298	105.075	54.7231	AIL1	protein_coding	Integrase-type DNA-binding superfamily protein
AT1G72620	3.51201	3.05569e-05	0.000162484	0.0727958	3.30007	3.96981	38.4994	10.8982	38.9578	AT1G72620	protein_coding	alpha/beta-Hydrolases superfamily protein
AT1G72680	1.4921	3.47001e-21	1.03332e-19	1221.51	1247.23	1459.94	3447.18	3709.28	3897.36	ATCAD1,CAD1	protein_coding	cinnamyl-alcohol dehydrogenase
AT1G72690	0.765057	0.00351013	0.0117708	129.297	136.576	184.368	261.178	282.52	222.157	AT1G72690	protein_coding
AT1G72720	1.31813	0.00174227	0.00633601	27.573	33.2884	37.6705	57.4416	96.9325	91.8126	AT1G72720	protein_coding	Protein of unknown function (DUF3511)
AT1G72730	0.517215	0.0139978	0.0395014	771.265	724.647	851.386	1306.09	1396.53	657.234	TIF4A-3	protein_coding	DEA(D/H)-box RNA helicase family protein
AT1G72750	0.866642	0.000915071	0.00355882	1576.67	1352.69	1540.21	1820.23	1685.27	4644.93	ATTIM23-2,TIM23-2	protein_coding	translocase inner membrane subunit 23-2
AT1G72800	2.10833	4.76404e-13	7.23903e-12	66.4777	67.8313	107.066	325.298	353.779	364.179	AT1G72800	protein_coding	RNA-binding (RRM/RBD/RNP motifs) family protein
AT1G72810	0.517811	0.0177019	0.0483953	2034.9	1896.35	2080.38	2094.99	1937.45	4575.34	TS2	protein_coding	Pyridoxal-5'-phosphate-dependent enzyme family protein
AT1G72860	1.39113	0.00051942	0.00214653	39.848	30.0502	32.704	101.823	120.161	47.6513	AT1G72860	protein_coding	Disease resistance protein (TIR-NBS-LRR class) family
AT1G72870	1.07487	0.00121957	0.00460867	82.4892	129.551	90.184	236.754	295.063	105.233	AT1G72870	protein_coding	Disease resistance protein (TIR-NBS class)
AT1G72900	1.59488	1.32021e-09	1.36631e-08	539.356	538.199	602.611	1167.8	1092.79	2815.88	AT1G72900	protein_coding	Toll-Interleukin-Resistance (TIR) domain-containing protein
AT1G72950	1.62905	0.000785635	0.00310439	26.3971	21.2754	42.6414	67.7909	49.1388	163.24	AT1G72950	protein_coding	Disease resistance protein (TIR-NBS class)
AT1G72960	1.31084	0.00391863	0.0130014	31.6921	21.1335	15.8436	65.3109	65.8986	39.4982	AT1G72960	protein_coding	Root hair defective 3 GTP-binding protein (RHD3)
AT1G73000	3.36197	3.08026e-05	0.00016371	3.42794	0.0712875	5.95736	29.1751	28.4589	43.5431	PYL3,RCAR13	protein_coding	PYR1-like 3
AT1G73010	2.31544	6.31905e-29	3.14484e-27	218.349	249.611	243.819	1324.25	1278.88	941.695	ATPS2,AtPPsPase1,PS2,PPsPase1	protein_coding	phosphate starvation-induced gene 2
AT1G73040	1.59935	1.89097e-05	0.00010469	36.445	22.39	36.6795	118.67	76.9162	94.6173	JAL19	protein_coding	Mannose-binding lectin superfamily protein
AT1G73066	1.59028	0.0138156	0.0390779	2.65348	19.8347	22.8156	54.2446	50.2873	32.6291	AT1G73066	protein_coding	Leucine-rich repeat family protein
AT1G73080	1.2727	1.48939e-19	3.9444e-18	1869.26	1885.19	1892.06	4285.41	4559.02	4798.72	PEPR1,ATPEPR1	protein_coding	PEP1 receptor 1
AT1G73120	1.41222	6.02654e-06	3.67877e-05	164.626	164.294	199.227	635.764	569.516	201.3	AT1G73120	protein_coding
AT1G73130	0.55782	0.00430985	0.0141494	431.953	427.249	485.659	761.532	570.058	648.839	AT1G73130	protein_coding
AT1G73160	2.2098	2.98878e-06	1.92861e-05	62.233	23.5719	30.7123	135.261	85.0685	320.491	AT1G73160	protein_coding	UDP-Glycosyltransferase superfamily protein
AT1G73190	5.28643	1.46091e-42	1.38629e-40	42.0213	20.2205	35.6851	1271.59	1515.75	1047.97	TIP3;1,ALPHA-TIP	protein_coding	Aquaporin-like superfamily protein
AT1G73210	0.883323	0.000800031	0.00315361	231.977	198.784	277.53	443.736	491.153	372.215	AT1G73210	protein_coding	Protein of unknown function (DUF789)
AT1G73220	2.12206	1.45533e-12	2.09779e-11	101.643	140.484	49.5227	401.527	385.196	482.169	AtOCT1,OCT1	protein_coding	organic cation/carnitine transporter1
AT1G73250	0.67001	0.0132588	0.0377523	706.034	651.36	644.229	791.656	612.866	1780.59	GER1,ATFX	protein_coding	GDP-4-keto-6-deoxymannose-3,5-epimerase-4-reductase 1
AT1G73260	1.12627	2.23428e-14	3.87021e-13	1829.32	1896.29	1992.17	4108.5	3997.32	4376.89	ATKTI1,KTI1	protein_coding	kunitz trypsin inhibitor 1
AT1G73340	1.47575	4.14763e-08	3.53673e-07	113.223	147.385	108.023	385.221	397.648	242.605	ADTO1	protein_coding	Cytochrome P450 superfamily protein
AT1G73370	0.962665	3.35281e-06	2.14101e-05	309.805	417.003	324.091	699.343	722.386	626.367	SUS6,ATSUS6	protein_coding	sucrose synthase 6
AT1G73380	0.646246	0.000301632	0.00131215	567.815	560.323	514.389	741.087	866.712	962.459	AT1G73380	protein_coding
AT1G73400	0.630199	0.00498637	0.0160658	268.555	305.035	256.695	315.392	382.202	587.42	AT1G73400	protein_coding	Pentatricopeptide repeat (PPR) superfamily protein
AT1G73580	0.908569	0.00405695	0.0134097	107.452	103.265	121.916	256.84	231.679	136.296	CAR3	protein_coding	Calcium-dependent lipid-binding (CaLB domain) family protein
AT1G73620	1.88566	1.71577e-10	1.98242e-09	251.452	282.887	264.63	1273.83	1255.84	423.736	AT1G73620	protein_coding	Pathogenesis-related thaumatin superfamily protein
AT1G73700	1.2154	0.000116037	0.000551542	33.2074	40.9549	32.7018	83.3394	77.2152	87.8505	DTX17	protein_coding	MATE efflux family protein
AT1G73850	0.623985	0.005839	0.0184101	263.981	232.06	317.175	355.293	324.434	574.34	AT1G73850	protein_coding	Protein of unknown function (DUF1666)
AT1G73880	1.13142	2.51168e-06	1.63699e-05	561.076	639.032	562.956	932.905	873.244	2056.72	UGT89B1	protein_coding	UDP-glucosyl transferase 89B1
AT1G73940	0.927328	6.22253e-05	0.00031173	1034.07	1053.01	1093.22	1506.04	1424.58	3118.08	AT1G73940	protein_coding
AT1G74030	1.70612	8.3322e-26	3.41557e-24	2055.49	2087.12	2011.99	6187.24	5860.21	8034.34	ENO1	protein_coding	enolase 1
AT1G74090	0.627965	0.0096821	0.0287059	3244.91	3134.63	3408.49	3257.7	3198.35	8670.75	ATSOT18,SOT18,ATST5B	protein_coding	desulfo-glucosinolate sulfotransferase 18
AT1G74190	3.17318	0.0114791	0.0332936	6.72121	0.0914438	5.95229	38.857	29.0001	50.4783	AtRLP15,RLP15	protein_coding	receptor like protein 15
AT1G74230	0.722144	0.000382251	0.00162549	3552.29	3703.78	3682.04	4692.29	4341.62	9010.38	RBGA2,GR-RBP5,ORRM4	protein_coding	glycine-rich RNA-binding protein 5
AT1G74250	0.673697	0.000991287	0.00382099	1050.08	1110.68	1109.07	1380.72	1239.61	2596.04	JJJ1	protein_coding	DNAJ heat shock N-terminal domain-containing protein
AT1G74380	0.692063	0.00219263	0.00778168	2186.8	1962.92	2058.57	2553.85	2176.91	5299.65	XXT5	protein_coding	xyloglucan xylosyltransferase 5
AT1G74400	2.24212	0.00135834	0.00507649	4.90982	26.2588	13.872	50.3177	16.3843	148.487	PCMP-E68	protein_coding	Tetratricopeptide repeat (TPR)-like superfamily protein
AT1G74420	1.19018	0.00315791	0.0107346	32.1115	34.4451	42.6279	75.2289	42.4992	132.058	ATFUT3,FUT3	protein_coding	fucosyltransferase 3
AT1G74450	0.943909	0.00015754	0.000726186	466.179	407.36	524.317	678.169	662.611	1349.07	AT1G74450	protein_coding	Protein of unknown function (DUF793)
AT1G74453	0.724019	0.00952725	0.0283035	111.737	86.6204	81.2623	164.423	147.273	150.029	AT1G74453	small_nucleolar_rna	snoRNA
AT1G74456	1.05194	7.71911e-05	0.000379462	69.7438	68.8413	77.3125	136.349	141.352	170.398	AT1G74456	small_nucleolar_rna	snoRNA
AT1G74458	1.39728	1.25346e-05	7.18775e-05	99.7322	123.259	182.396	431.439	420.542	217.009	AT1G74458	protein_coding
AT1G74490	2.20021	1.54153e-13	2.4607e-12	51.693	61.1308	93.1915	320.691	275.287	353.563	AT1G74490	protein_coding	Protein kinase superfamily protein
AT1G74740	0.706125	0.000790115	0.00311982	689.16	819.95	862.288	1006.83	979.562	1883.16	ATCPK30,CPK30,CDPK1A	protein_coding	calcium-dependent protein kinase 30
AT1G74750	0.755725	0.000215406	0.000965708	214.021	365.896	297.339	549.505	490.057	442.351	AT1G74750	protein_coding	Pentatricopeptide repeat (PPR) superfamily protein
AT1G74790	1.18952	1.03901e-16	2.19027e-15	2431.45	2569.78	2578.91	5194.19	5281.78	6813.47	HIPL1	protein_coding	catalytics
AT1G74830	1.39589	0.000877857	0.00342719	66.3846	66.6608	86.2405	209.712	297.696	70.4181	MYOB6	protein_coding	Protein of unknown function, DUF593
AT1G75060	0.880837	0.00199477	0.0071512	89.2048	63.5409	131.85	200.295	185.853	138.88	AT1G75060	protein_coding
AT1G75140	0.902249	3.14848e-07	2.3782e-06	524.318	492.635	423.2	841.248	855.504	993.983	AT1G75140	protein_coding
AT1G75150	0.580128	0.0134425	0.0381887	226.357	262.917	254.721	382.643	375.879	353.963	AT1G75150	protein_coding
AT1G75160	1.77015	0.000349387	0.00149965	20.5123	19.9472	15.8508	64.279	51.918	76.5457	AT1G75160	protein_coding	Protein of unknown function (DUF620)
AT1G75190	1.96137	1.04793e-07	8.45517e-07	73.1684	62.2932	90.2065	162.695	212.302	505.155	AT1G75190	protein_coding
AT1G75200	0.58464	0.000495325	0.00205478	1258.05	1344.8	1357.85	1609.36	1896.15	2434.49	TYW1	protein_coding	flavodoxin family protein / radical SAM domain-containing protein
AT1G75240	1.69424	3.03049e-26	1.27767e-24	701.644	778.898	777.046	2528.21	2693.24	2085.67	ZHD5,HB33,AtHB33	protein_coding	homeobox protein 33
AT1G75260	1.67313	0.00149731	0.00554494	51.1132	39.9332	25.7499	116.549	202.02	55.1772	AT1G75260	protein_coding	oxidoreductases, acting on NADH or NADPH
AT1G75270	1.18123	2.62005e-06	1.70418e-05	1344.91	1494.58	1492.64	2256.84	2187.27	5380.63	DHAR2	protein_coding	dehydroascorbate reductase 2
AT1G75310	1.33754	3.03689e-19	7.84482e-18	881.032	1006.33	956.438	2428.15	2224.03	2535.67	AUL1	protein_coding	auxin-like 1 protein
AT1G75335	2.32936	1.52881e-06	1.03357e-05	40.3803	72.0287	80.2984	161.018	131.336	677.817	AT1G75335	protein_coding
AT1G75390	1.33846	2.5067e-10	2.83883e-09	620.418	601.431	629.367	1627.3	1902.03	1152.48	AtbZIP44,bZIP44	protein_coding	basic leucine-zipper 44
AT1G75450	0.931186	0.00408656	0.013498	58.6681	107.458	104.079	146.554	242.776	126.452	CKX5,ATCKX5,ATCKX6	protein_coding	cytokinin oxidase 5
AT1G75530	4.83747	0.0174052	0.0476752	1.38778e-17	1.38778e-17	1.38778e-17	6.70996	2.90787	0	AT1G75530	protein_coding	Forkhead-associated (FHA) domain-containing protein
AT1G75580	2.19602	7.84905e-08	6.4464e-07	98.3237	84.4979	124.898	253.14	287.948	870.402	SAUR51	protein_coding	SAUR-like auxin-responsive protein family
AT1G75600	7.02415	0.000204983	0.000923304	1.38778e-17	1.38778e-17	1.38778e-17	18.4978	25.233	0.141406	HTR14	protein_coding	Histone superfamily protein
AT1G75620	1.20173	0.00219118	0.00777738	148.244	96.7244	115.958	304.995	382.765	142.965	AT1G75620	protein_coding	glyoxal oxidase-related protein
AT1G75640	1.13977	9.30882e-09	8.63201e-08	331.302	333.943	291.383	708.836	598.032	800.851	MUS	protein_coding	Leucine-rich receptor-like protein kinase family protein
AT1G75670	0.852728	0.000178815	0.000816052	257.263	315.06	314.192	589.972	472.833	538.826	AT1G75670	protein_coding	DNA-directed RNA polymerases
AT1G75730	1.09664	3.67679e-06	2.3278e-05	494.756	572.391	431.128	1203.61	1194.23	806.13	AT1G75730	protein_coding
AT1G75750	2.99636	2.04981e-69	5.29501e-67	4653.75	4779	5179.64	35638.4	33002.1	47969.7	GASA1	protein_coding	GAST1 protein homolog 1
AT1G75780	0.812037	0.00160858	0.00590859	797.447	812.143	662.061	1656.32	1680.32	651.672	TUB1	protein_coding	tubulin beta-1 chain
AT1G75800	0.506946	0.00860151	0.0258841	2409.5	2231.33	1788.97	3526.24	3543.89	2066.04	AT1G75800	protein_coding	Pathogenesis-related thaumatin superfamily protein
AT1G75830	2.96198	2.94655e-05	0.000157091	2.4197	6.59683	5.94938	57.0008	45.196	16.8941	PR12,PDF1.1,LCR67	protein_coding	low-molecular-weight cysteine-rich 67
AT1G75840	0.744052	0.00206688	0.00738045	2310.32	2336.81	2470.88	2616.36	2657.47	6648.49	ROP4,ATROP4,ARAC5,ATGP3	protein_coding	RAC-like GTP binding protein 5
AT1G75880	1.39294	1.60806e-08	1.44824e-07	157.638	148.715	149.658	371.325	405.363	421.159	EXL1	protein_coding	SGNH hydrolase-type esterase superfamily protein
AT1G75920	2.64765	0.00168851	0.0061722	1.32873	14.0394	1.97091	40.5982	57.7935	12.989	AT1G75920	protein_coding	GDSL-like Lipase/Acylhydrolase superfamily protein
AT1G75960	0.784612	0.00588613	0.0185437	83.7874	137.474	144.719	189.503	162.309	279.379	AAE8	protein_coding	AMP-dependent synthetase and ligase family protein
AT1G76040	1.19313	1.48186e-05	8.39099e-05	563.274	568.088	531.24	1618.29	1605.15	578.491	CPK29	protein_coding	calcium-dependent protein kinase 29
AT1G76060	1.19513	7.044e-05	0.000349494	352.017	404.929	376.627	604.242	505.283	1486.65	EMB1793	protein_coding	LYR family of Fe/S cluster biogenesis protein
AT1G76090	1.44963	5.65765e-16	1.12284e-14	1616.79	1626.69	1771.15	3831.96	3773.66	6092.6	SMT3	protein_coding	sterol methyltransferase 3
AT1G76260	0.978636	2.20205e-08	1.94868e-07	589.339	486.05	444.014	944.455	1020.04	1028.44	DWA2	protein_coding	DWD (DDB1-binding WD40 protein) hypersensitive to ABA 2
AT1G76270	0.775832	0.000555246	0.00227781	452.614	532.55	531.248	1055.37	1072.96	468.567	AT1G76270	protein_coding	O-fucosyltransferase family protein
AT1G76400	0.664593	7.94271e-06	4.72959e-05	2251.96	2031.73	2227.06	2961.24	3216.04	4143.27	OST1A	protein_coding	Ribophorin I
AT1G76470	4.13909	5.60561e-16	1.11319e-14	7.96821	3.46406	9.92003	137.449	141.747	103.521	AT1G76470	protein_coding	NAD(P)-binding Rossmann-fold superfamily protein
AT1G76480	5.25728	2.27612e-07	1.75802e-06	0.022465	2.14852	0	36.7057	24.6749	33.9525	AT1G76480	protein_coding
AT1G76500	1.66176	1.06045e-11	1.39456e-10	170.004	119.997	138.755	493.1	478.438	385.295	SOB3,AHL29	protein_coding	Predicted AT-hook DNA-binding family protein
AT1G76560	0.631596	0.00331025	0.0111799	346.285	332.98	419.259	577.086	403.131	722.66	CP12-3	protein_coding	CP12 domain-containing protein 3
AT1G76580	0.946527	2.76312e-10	3.11298e-09	978.055	1019.67	947.514	1922.52	1810.65	1942.89	AT1G76580	protein_coding	Squamosa promoter-binding protein-like (SBP domain) transcription factor family protein
AT1G76640	2.04921	0.0137303	0.0388908	6.93068	9.93022	7.92724	20.9255	2.57957	80.8163	CML39	protein_coding	Calcium-binding EF-hand family protein
AT1G76650	2.62887	7.41382e-11	8.924e-10	134.227	59.1139	79.2802	368.423	316.581	1003.4	CML38	protein_coding	calmodulin-like 38
AT1G76690	0.542402	0.00141053	0.00524924	821.477	792.261	782.988	1212.15	1284.84	993.392	ATOPR2,OPR2	protein_coding	12-oxophytodienoate reductase 2
AT1G76740	0.905697	0.000604364	0.00245763	210.128	182.041	188.311	320.435	321.759	445.43	AT1G76740	protein_coding
AT1G76750	5.46626	0.00294705	0.0101043	1.38778e-17	1.38778e-17	1.38778e-17	3.01298	5.17464	6.28355	EC1.1	protein_coding	Protein of unknown function (DUF1278)
AT1G76770	3.49456	0.00617191	0.0193492	0.022465	2.14852	0	15.5665	3.18042	9.21597	AT1G76770	protein_coding	HSP20-like chaperones superfamily protein
AT1G76790	1.83881	8.18297e-12	1.09066e-10	630.797	642.507	745.337	1508.21	1654.47	4059.86	IGMT5	protein_coding	O-methyltransferase family protein
AT1G76810	0.876119	7.70746e-06	4.60123e-05	6863.44	7003.7	7129.18	10156.6	9521.99	18859.2	eIF5B1	protein_coding	eukaryotic translation initiation factor 2 (eIF-2) family protein
AT1G76820	1.36683	4.59818e-13	7.00007e-12	202.097	162.116	181.375	437.211	467.962	502.019	AT1G76820	protein_coding	eukaryotic translation initiation factor 2 (eIF-2) family protein
AT1G76870	0.833346	0.0112321	0.0326762	99.3402	81.1282	100.108	149.815	138.128	212.267	AT1G76870	protein_coding
AT1G76980	0.543312	0.0173192	0.0474738	435.346	511.348	374.633	529.074	528.688	867.572	AT1G76980	protein_coding
AT1G77000	0.821457	0.000279184	0.00122316	435.354	405.098	488.634	577.326	615.558	1156.55	ATSKP2;2,SKP2B	protein_coding	RNI-like superfamily protein
AT1G77030	0.978127	1.66521e-11	2.14141e-10	1224.8	1152.9	1191.33	2288.36	2179.08	2563.47	RH29	protein_coding	hydrolases, acting on acid anhydrides, in phosphorus-containing anhydrides;ATP-dependent helicases;nucleic acid binding;ATP binding;RNA binding;helicases
AT1G77100	6.96011	1.83092e-05	0.000101559	1.38778e-17	1.38778e-17	1.38778e-17	7.56235	6.84072	27.2081	PER13	protein_coding	Peroxidase superfamily protein
AT1G77120	0.843117	2.05857e-06	1.36322e-05	5637.44	5473.62	5884.33	8794.65	8062.87	13631.5	ADH1,ATADH,ADH,ATADH1	protein_coding	alcohol dehydrogenase 1
AT1G77170	1.14427	0.00238524	0.00839385	189.691	148.911	235.907	229.336	236.991	804.326	PCMP-E21	protein_coding	Tetratricopeptide repeat (TPR)-like superfamily protein
AT1G77270	1.31323	5.01358e-08	4.23519e-07	195.785	282.95	367.734	587.837	600.253	917.495	AT1G77270	protein_coding
AT1G77290	0.922628	0.000300667	0.00130848	228.504	226.358	220.028	328.95	304.389	646.286	TCHQD	protein_coding	Glutathione S-transferase family protein
AT1G77330	0.913063	3.01456e-06	1.94331e-05	1357.5	1567.78	1513.45	2240.39	2090.18	4028.42	ACO5	protein_coding	2-oxoglutarate (2OG) and Fe(II)-dependent oxygenase superfamily protein
AT1G77370	0.551262	0.00150772	0.00558033	1350.49	1276.06	1315.23	1634.04	1541.25	2601.06	AT1G77370	protein_coding	Glutaredoxin family protein
AT1G77380	2.47872	2.41054e-11	3.04929e-10	135.697	135.167	63.4013	759.299	784.119	320.74	ATAAP3,AAP3	protein_coding	amino acid permease 3
AT1G77450	0.838413	0.00167672	0.00613357	1550.41	1515.68	1396.49	1674.11	1684.56	4621.15	NAC032,anac032	protein_coding	NAC domain containing protein 32
AT1G77510	0.94941	7.44012e-11	8.95235e-10	2185.83	2368.95	2434.21	4370.41	4153.46	4973.58	ATPDI6,ATPDIL1-2,PDIL1-2,PDI6	protein_coding	PDI-like 1-2
AT1G77530	1.10094	0.00406428	0.0134299	39.1225	60.9168	59.4748	90.1037	75.148	177.462	AT1G77530	protein_coding	O-methyltransferase family protein
AT1G77550	0.632878	0.000739066	0.00293653	1157.49	1160.68	1305.32	1412.39	1561.97	2645.09	AT1G77550	protein_coding	tubulin-tyrosine ligases;tubulin-tyrosine ligases
AT1G77660	0.74653	0.000537017	0.00221083	280.046	289.659	340.958	378.106	469.978	680.476	AT1G77660	protein_coding	Histone H3 K4-specific methyltransferase SET7/9 family protein
AT1G77750	1.05049	2.27314e-05	0.000124013	651.431	822.073	724.512	1100.39	1042.77	2410.01	RPS13	protein_coding	Ribosomal protein S13/S18 family
AT1G77760	1.70362	5.06875e-21	1.49031e-19	21993.3	23960.3	21614.5	59235.3	57145	103702	GNR1,NR1,NIA1	protein_coding	nitrate reductase 1
AT1G77765	2.3829	2.70564e-08	2.37048e-07	21.7229	15.6937	27.7642	95.748	66.1573	179.83	AT1G77765	protein_coding
[truncated: 4,811 more rows]

## Sheet: trb123_gene_down
Supplemental Dataset 2-4. Down-regulated genes in the trb1/2/3 mutant relative to the wild type as determined by RNA-seq.
[truncated: 4,677 more rows]

[truncated: 6 more sheets: hth1_gene_up, hth1_gene_down, jmj14_gene_up, jmj14_gene_down, nac050052_gene_up, nac050052_gene_down]
