# Supplementary material for: Arabidopsis TRB Proteins Form Two Closely Related Complexes to Mediate H3K4me3 Demethylation and Transcriptional Repression
Source: Adv Sci (Weinh). 2025 Oct 5;12(47):e03420. doi: 10.1002/advs.202503420 (PMC12713088; doi:10.1002/advs.202503420)
Supplement: Supplementary file 2 — Supporting Information [file ADVS-12-e03420-s002.zip › Supplemental Dataset 3.xlsx]

## Sheet: icu11_DEGs
Supplemental Dataset 3-1: GO analysis of up-regulated DEGs in the icu11 mutant.
Category	Term	Count	%	PValue	Genes	List Total	Pop Hits	Pop Total	Fold Enrichment	Bonferroni	Benjamini	FDR
GOTERM_BP_DIRECT	GO:0045944~positive regulation of transcription by RNA polymerase II	22	2.07156	1.59718e-09	AT3G53680, AT5G49420, AT3G54340, AT3G30260, AT5G51860, AT5G51870, AT5G20240, AT4G22950, AT4G09960, AT5G62165, AT5G27130, AT1G48150, AT3G02310, AT5G15800, AT2G22540, AT2G28700, AT1G24260, AT2G03710, AT5G10140, AT2G42830, AT4G18960, AT2G45660	869	114	22992	5.10593	1.2442e-06	1.24421e-06	1.21705e-06
GOTERM_BP_DIRECT	GO:0060586~multicellular organismal-level iron ion homeostasis	10	0.94162	7.5766e-07	AT5G01600, AT5G04150, AT1G58340, AT5G51720, AT3G56980, AT3G47640, AT3G56970, AT4G16370, AT3G18290, AT2G41240	869	29	22992	9.12345	0.000590043	0.000295109	0.000288668
GOTERM_BP_DIRECT	GO:0031408~oxylipin biosynthetic process	10	0.94162	1.42495e-06	AT5G55240, AT2G23600, AT2G23610, AT4G16690, AT1G19640, AT1G76690, AT1G76680, AT1G17420, AT5G48880, AT3G01420	869	31	22992	8.53484	0.00110942	0.000370013	0.000361938
GOTERM_BP_DIRECT	GO:0010106~cellular response to iron ion starvation	6	0.564972	3.86104e-06	AT5G04150, AT3G56980, AT3G47640, AT3G56970, AT3G18290, AT2G41240	869	8	22992	19.8435	0.00300324	0.000751937	0.000735528
GOTERM_BP_DIRECT	GO:0030154~cell differentiation	21	1.9774	9.07614e-06	AT3G03450, AT3G54340, AT5G51860, AT5G51870, AT5G20240, AT5G27230, AT1G65480, AT5G62165, AT1G66350, AT3G02310, AT4G28520, AT2G18000, AT5G15800, AT5G15725, AT2G22540, AT2G03710, AT5G53200, AT5G10140, AT2G47270, AT4G18960, AT2G45660	869	173	22992	3.21166	0.00704541	0.00141406	0.0013832
GOTERM_BP_DIRECT	GO:0010345~suberin biosynthetic process	7	0.659134	3.5765e-05	AT5G58860, AT5G41040, AT3G44540, AT3G44550, AT3G11430, AT5G13580, AT5G23190	869	18	22992	10.2892	0.0274769	0.00464349	0.00454216
GOTERM_BP_DIRECT	GO:0010446~response to alkaline pH	5	0.47081	6.44499e-05	AT1G47395, AT4G31940, AT5G07330, AT1G47400, AT3G05950	869	7	22992	18.8986	0.0489685	0.00717235	0.00701583
GOTERM_BP_DIRECT	GO:0009908~flower development	22	2.07156	0.000125604	AT5G01600, AT3G03450, AT5G51860, AT5G51870, AT2G38110, AT5G27220, AT4G22950, AT5G27230, AT1G65480, AT3G15170, AT1G66350, AT3G02310, AT2G18000, AT5G15800, AT1G69490, AT2G22540, AT1G24260, AT5G10140, AT1G52030, AT5G52250, AT4G18960, AT2G45660	869	224	22992	2.59855	0.0932169	0.0122307	0.0119638
GOTERM_BP_DIRECT	GO:0009611~response to wounding	22	2.07156	0.000290143	AT1G19640, AT2G37040, AT1G17420, AT4G22880, AT3G02310, AT5G15800, AT5G13930, AT3G44540, AT1G01140, AT3G44860, AT3G44550, AT2G02990, AT1G52030, AT1G76690, AT1G15380, AT1G76680, AT4G13280, AT1G73260, AT4G15440, AT1G01720, AT3G15356, AT3G48360	869	238	22992	2.4457	0.202325	0.0251135	0.0245654
GOTERM_BP_DIRECT	GO:0009739~response to gibberellin	12	1.12994	0.000519034	AT3G03450, AT5G17490, AT3G63010, AT2G31730, AT2G45900, AT1G31760, AT2G36270, AT1G66350, AT4G30270, AT5G66350, AT4G25000, AT2G45660	869	89	22992	3.56737	0.332645	0.0367836	0.0359809
GOTERM_BP_DIRECT	GO:0006979~response to oxidative stress	25	2.35405	0.000549323	AT5G47000, AT5G16980, AT3G57520, AT1G68850, AT4G35090, AT2G37040, AT3G01420, AT1G52500, AT5G39610, AT1G75280, AT5G15180, AT5G14130, AT1G09350, AT1G34510, AT1G62380, AT5G64110, AT5G42180, AT5G13930, AT2G44240, AT1G48130, AT4G31870, AT2G40000, AT1G15380, AT1G45145, AT3G30775	869	303	22992	2.183	0.348215	0.0367836	0.0359809
GOTERM_BP_DIRECT	GO:0009718~anthocyanin-containing compound biosynthetic process	6	0.564972	0.000566628	AT1G71030, AT1G78600, AT4G14090, AT2G02990, AT5G42800, AT4G22880	869	19	22992	8.35516	0.356947	0.0367836	0.0359809
GOTERM_BP_DIRECT	GO:0009737~response to abscisic acid	33	3.10734	0.000762163	AT4G24130, AT2G36270, AT1G66350, AT3G01420, AT4G25000, AT4G04020, AT1G52400, AT4G36110, AT2G40170, AT5G39610, AT4G19810, AT1G43670, AT3G20470, AT1G47510, AT3G50970, AT5G45820, AT1G09530, AT1G02340, AT5G59220, AT3G48360, AT1G05510, AT3G03450, AT5G44120, AT1G58340, AT5G52300, AT3G29320, AT1G31760, AT3G24650, AT4G28520, AT5G62490, AT5G12420, AT5G59310, AT3G51810	869	462	22992	1.88986	0.447859	0.0456712	0.0446745
GOTERM_BP_DIRECT	GO:0080187~floral organ senescence	4	0.376648	0.00098444	AT3G56400, AT5G45890, AT5G39610, AT5G62165	869	6	22992	17.6387	0.535715	0.0480226	0.0469746
GOTERM_BP_DIRECT	GO:0071492~cellular response to UV-A	4	0.376648	0.00098444	AT3G22840, AT4G14690, AT3G02310, AT5G15800	869	6	22992	17.6387	0.535715	0.0480226	0.0469746
GOTERM_BP_DIRECT	GO:0010150~leaf senescence	15	1.41243	0.000986343	AT3G56400, AT2G13810, AT5G51720, AT5G45890, AT5G52300, AT5G62165, AT2G43570, AT1G69490, AT5G39610, AT4G34060, AT4G16690, AT1G76680, AT1G54040, AT5G13170, AT5G59220	869	142	22992	2.79486	0.536403	0.0480226	0.0469746
GOTERM_BP_DIRECT	GO:0009753~response to jasmonic acid	16	1.50659	0.0018096	AT3G56400, AT5G59090, AT4G20860, AT1G17420, AT3G21850, AT4G22880, AT5G13930, AT1G44350, AT2G39030, AT4G19810, AT3G44860, AT4G14940, AT1G15380, AT1G47510, AT1G54040, AT3G48360	869	168	22992	2.51981	0.75609	0.0829223	0.0811127
GOTERM_BP_DIRECT	GO:0010039~response to iron ion	6	0.564972	0.00257525	AT5G01600, AT1G13609, AT1G13607, AT4G31940, AT1G13608, AT3G25190	869	26	22992	6.10569	0.865838	0.111451	0.109019
GOTERM_BP_DIRECT	GO:0006355~regulation of DNA-templated transcription	80	7.53296	0.00315705	AT4G00120, AT4G22070, AT3G25890, AT5G43540, AT1G67220, AT5G63790, AT3G01600, AT3G21330, AT5G61890, AT3G15170, AT5G27130, AT5G66980, AT1G48150, AT2G37740, AT1G69490, AT4G29190, AT2G28700, AT1G52880, AT1G71200, AT5G03680, AT1G09530, AT3G48360, AT4G18960, AT2G41240, AT3G56400, AT4G00870, AT1G68800, AT5G14490, AT5G67060, AT2G31730, AT4G28140, AT1G68320, AT4G09960, AT1G73830, AT4G00390, AT1G10585, AT1…	869	1536	22992	1.37802	0.914841	0.129439	0.126614
GOTERM_BP_DIRECT	GO:0010224~response to UV-B	10	0.94162	0.00343215	AT5G13930, AT5G45890, AT5G17780, AT1G15380, AT1G75040, AT2G37040, AT3G62610, AT5G52250, AT4G14690, AT2G36750	869	81	22992	3.26642	0.931316	0.133682	0.130765
GOTERM_BP_DIRECT	GO:0071486~cellular response to high light intensity	4	0.376648	0.00379693	AT3G22840, AT4G14690, AT3G02310, AT5G15800	869	9	22992	11.7591	0.948359	0.140848	0.137774
GOTERM_BP_DIRECT	GO:0009909~regulation of flower development	11	1.03578	0.0045171	AT5G41380, AT2G38810, AT5G11530, AT5G51860, AT5G03680, AT5G10140, AT5G51870, AT1G65480, AT5G62165, AT2G18000, AT5G37260	869	100	22992	2.91038	0.970601	0.159946	0.156456
GOTERM_BP_DIRECT	GO:0019915~lipid storage	4	0.376648	0.0052729	AT4G18550, AT5G40420, AT4G25140, AT1G05510	869	10	22992	10.5832	0.98373	0.171149	0.167414
GOTERM_BP_DIRECT	GO:0009835~fruit ripening	4	0.376648	0.0052729	AT1G69490, AT4G37770, AT4G08040, AT5G65800	869	10	22992	10.5832	0.98373	0.171149	0.167414
GOTERM_BP_DIRECT	GO:0048440~carpel development	5	0.47081	0.00602739	AT2G03710, AT2G42830, AT4G09960, AT4G18960, AT4G28520	869	20	22992	6.6145	0.990991	0.184538	0.180511
GOTERM_BP_DIRECT	GO:0009058~biosynthetic process	9	0.847458	0.00615917	AT2G13810, AT5G13930, AT1G74000, AT1G70580, AT1G74010, AT1G72330, AT3G57020, AT3G57010, AT4G28420	869	73	22992	3.26194	0.991875	0.184538	0.180511
GOTERM_BP_DIRECT	GO:1990961~xenobiotic detoxification by transmembrane export across the plasma membrane	7	0.659134	0.0109912	AT2G04070, AT1G58340, AT2G04090, AT3G23560, AT3G23550, AT5G44050, AT2G04040	869	50	22992	3.70412	0.999818	0.307949	0.301229
GOTERM_BP_DIRECT	GO:0042744~hydrogen peroxide catabolic process	10	0.94162	0.0110688	AT5G15180, AT4G08390, AT1G48130, AT5G47000, AT5G14130, AT1G68850, AT4G35090, AT1G34510, AT5G64110, AT5G42180	869	97	22992	2.72763	0.999828	0.307949	0.301229
GOTERM_BP_DIRECT	GO:0006633~fatty acid biosynthetic process	11	1.03578	0.0117909	AT1G71160, AT2G14060, AT1G01120, AT2G16280, AT1G19640, AT1G36180, AT1G76680, AT1G17420, AT5G48880, AT3G01420, AT3G02620	869	115	22992	2.53076	0.999903	0.316727	0.309815
GOTERM_BP_DIRECT	GO:0009414~response to water deprivation	25	2.35405	0.0124407	AT1G12110, AT3G05640, AT1G32560, AT4G02280, AT2G36270, AT1G52400, AT2G18050, AT1G79600, AT5G10230, AT1G04580, AT3G50970, AT5G59220, AT2G41240, AT5G52300, AT2G14610, AT3G29320, AT3G22310, AT2G41070, AT5G12420, AT5G59310, AT3G14440, AT1G52890, AT1G15380, AT4G36600, AT3G30775	869	387	22992	1.70917	0.999942	0.323043	0.315993
GOTERM_BP_DIRECT	GO:0009693~ethylene biosynthetic process	5	0.47081	0.0155567	AT4G37770, AT4G08040, AT1G12010, AT5G65800, AT1G62380	869	26	22992	5.08808	0.999995	0.387246	0.378796
GOTERM_BP_DIRECT	GO:0009740~gibberellic acid mediated signaling pathway	9	0.847458	0.0159074	AT3G03450, AT5G17490, AT5G15160, AT1G68320, AT5G59845, AT1G66350, AT1G09530, AT4G30270, AT5G66350	869	86	22992	2.76886	0.999996	0.387246	0.378796
GOTERM_BP_DIRECT	GO:0010030~positive regulation of seed germination	5	0.47081	0.0177294	AT5G09530, AT1G62380, AT1G07430, AT3G22840, AT4G14690	869	27	22992	4.89963	0.999999	0.418522	0.409389
GOTERM_BP_DIRECT	GO:0042538~hyperosmotic salinity response	7	0.659134	0.0185907	AT3G03450, AT5G11530, AT3G14440, AT5G46830, AT1G66350, AT3G21850, AT5G62490	869	56	22992	3.30725	1	0.425947	0.416651
GOTERM_BP_DIRECT	GO:0009695~jasmonic acid biosynthetic process	5	0.47081	0.0200818	AT3G25770, AT3G25760, AT1G19640, AT1G76690, AT1G17420	869	28	22992	4.72464	1	0.43773	0.428177
GOTERM_BP_DIRECT	GO:0016104~triterpenoid biosynthetic process	4	0.376648	0.0207907	AT1G78960, AT1G78970, AT4G15370, AT5G42600	869	16	22992	6.6145	1	0.43773	0.428177
GOTERM_BP_DIRECT	GO:0015770~sucrose transport	4	0.376648	0.0207907	AT1G71890, AT5G50790, AT5G13170, AT4G25010	869	16	22992	6.6145	1	0.43773	0.428177
GOTERM_BP_DIRECT	GO:0006874~intracellular calcium ion homeostasis	5	0.47081	0.0226173	AT1G29025, AT2G24710, AT1G29020, AT2G29110, AT2G29120	869	29	22992	4.56172	1	0.463654	0.453536
GOTERM_BP_DIRECT	GO:0009627~systemic acquired resistance	7	0.659134	0.0234823	AT2G43570, AT2G13810, AT1G19250, AT5G55410, AT2G14610, AT1G75040, AT3G01420	869	59	22992	3.13908	1	0.469045	0.458809
GOTERM_BP_DIRECT	GO:0034758~positive regulation of iron ion transport	3	0.282486	0.0263484	AT1G47395, AT2G30766, AT1G47400	869	7	22992	11.3391	1	0.513136	0.501938
GOTERM_BP_DIRECT	GO:0046274~lignin catabolic process	4	0.376648	0.0286538	AT1G18140, AT5G03260, AT2G37040, AT2G30210	869	18	22992	5.87956	1	0.544422	0.532541
GOTERM_BP_DIRECT	GO:0048481~plant ovule development	7	0.659134	0.0312493	AT1G24260, AT5G21150, AT5G41410, AT2G42830, AT4G09960, AT3G02310, AT5G15800	869	63	22992	2.93978	1	0.556832	0.54468
GOTERM_BP_DIRECT	GO:0006749~glutathione metabolic process	5	0.47081	0.03135	AT2G29490, AT2G29470, AT1G17170, AT1G78340, AT3G09270	869	32	22992	4.13406	1	0.556832	0.54468
GOTERM_BP_DIRECT	GO:0009407~toxin catabolic process	6	0.564972	0.0314514	AT2G29490, AT2G29470, AT1G17170, AT1G49860, AT1G78340, AT3G09270	869	47	22992	3.37762	1	0.556832	0.54468
GOTERM_BP_DIRECT	GO:0016042~lipid catabolic process	14	1.31827	0.0342268	AT4G29800, AT5G43590, AT1G28570, AT1G28610, AT1G74460, AT2G23540, AT3G61680, AT1G73750, AT1G28660, AT5G09440, AT3G50400, AT4G18550, AT1G54020, AT2G42990	869	195	22992	1.89955	1	0.562225	0.549956
GOTERM_BP_DIRECT	GO:0006097~glyoxylate cycle	3	0.282486	0.0342632	AT1G62380, AT5G03860, AT3G21720	869	8	22992	9.92175	1	0.562225	0.549956
GOTERM_BP_DIRECT	GO:0071446~cellular response to salicylic acid stimulus	3	0.282486	0.0342632	AT1G11350, AT5G13170, AT3G01420	869	8	22992	9.92175	1	0.562225	0.549956
GOTERM_BP_DIRECT	GO:0010629~negative regulation of gene expression	5	0.47081	0.0346429	AT4G00870, AT3G63010, AT3G30260, AT3G59884, AT4G00250	869	33	22992	4.00879	1	0.562225	0.549956
GOTERM_BP_DIRECT	GO:1990641~response to iron ion starvation	4	0.376648	0.0378714	AT1G47395, AT2G30766, AT1G62380, AT1G47400	869	20	22992	5.2916	1	0.582397	0.569688
GOTERM_BP_DIRECT	GO:0006364~rRNA processing	11	1.03578	0.0381194	AT4G04940, AT3G18610, AT1G15420, AT3G06530, AT4G26600, AT4G18900, AT5G48240, AT5G08600, AT5G18180, AT2G47990, AT4G21130	869	139	22992	2.0938	1	0.582397	0.569688
GOTERM_BP_DIRECT	GO:0016102~diterpenoid biosynthetic process	5	0.47081	0.0381287	AT3G29410, AT3G29110, AT3G32030, AT4G13280, AT4G20230	869	34	22992	3.89088	1	0.582397	0.569688
GOTERM_BP_DIRECT	GO:0009416~response to light stimulus	14	1.31827	0.0406457	AT4G03400, AT5G49730, AT3G62410, AT4G35090, AT3G62610, AT3G22840, AT1G01120, AT2G16280, AT2G24710, AT1G60950, AT1G58290, AT2G29110, AT4G14690, AT2G29120	869	200	22992	1.85206	1	0.608904	0.595616
GOTERM_BP_DIRECT	GO:0019748~secondary metabolic process	3	0.282486	0.0429679	AT2G22970, AT5G09640, AT2G22980	869	9	22992	8.81933	1	0.631547	0.617764
GOTERM_BP_DIRECT	GO:0010214~seed coat development	5	0.47081	0.0456808	AT3G20210, AT2G21770, AT1G24260, AT1G62990, AT4G09960	869	36	22992	3.67472	1	0.647006	0.632886
GOTERM_BP_DIRECT	GO:0010431~seed maturation	5	0.47081	0.0456808	AT5G44120, AT5G17490, AT4G02280, AT5G13170, AT4G28520	869	36	22992	3.67472	1	0.647006	0.632886
GOTERM_BP_DIRECT	GO:0071555~cell wall organization	19	1.78908	0.0477086	AT4G24140, AT2G32540, AT3G25050, AT1G08990, AT5G17780, AT4G15290, AT2G18800, AT5G63560, AT1G10550, AT5G23190, AT4G13410, AT1G71380, AT2G21770, AT1G23480, AT2G22620, AT2G25540, AT3G10320, AT4G30270, AT1G70090	869	310	22992	1.62162	1	0.663661	0.649178
GOTERM_BP_DIRECT	GO:0009636~response to toxic substance	4	0.376648	0.0541622	AT2G15490, AT3G23560, AT4G15550, AT2G36750	869	23	22992	4.60139	1	0.734699	0.718665
GOTERM_BP_DIRECT	GO:0009651~response to salt stress	23	2.16573	0.0547016	AT3G03450, AT5G44440, AT5G46830, AT5G52300, AT5G63650, AT2G36270, AT3G22310, AT1G66350, AT3G28610, AT1G52400, AT5G12420, AT5G59310, AT5G39610, AT3G44540, AT1G01140, AT4G19810, AT5G10230, AT3G44550, AT1G47510, AT1G52060, AT1G52050, AT1G52070, AT3G48360	869	403	22992	1.51001	1	0.734699	0.718665
GOTERM_BP_DIRECT	GO:0010344~seed oilbody biogenesis	3	0.282486	0.0624679	AT5G40420, AT4G25140, AT1G05510	869	11	22992	7.21582	1	0.823827	0.805849
GOTERM_BP_DIRECT	GO:0006099~tricarboxylic acid cycle	6	0.564972	0.0634527	AT5G50950, AT3G60100, AT3G14940, AT1G62380, AT5G03860, AT3G21720	869	57	22992	2.78505	1	0.823827	0.805849
GOTERM_BP_DIRECT	GO:0009699~phenylpropanoid biosynthetic process	5	0.47081	0.0679176	AT2G21100, AT3G55230, AT2G39430, AT2G37040, AT4G13580	869	41	22992	3.22659	1	0.848662	0.830142
GOTERM_BP_DIRECT	GO:0048527~lateral root development	6	0.564972	0.0714505	AT1G12110, AT5G27940, AT5G39610, AT1G13260, AT3G15170, AT1G08090	869	59	22992	2.69064	1	0.848662	0.830142
GOTERM_BP_DIRECT	GO:0010411~xyloglucan metabolic process	5	0.47081	0.0729282	AT3G25050, AT2G18800, AT3G62720, AT4G30270, AT1G10550	869	42	22992	3.14976	1	0.848662	0.830142
GOTERM_BP_DIRECT	GO:0010233~phloem transport	3	0.282486	0.0731341	AT1G56430, AT1G18880, AT5G56080	869	12	22992	6.6145	1	0.848662	0.830142
GOTERM_BP_DIRECT	GO:0006915~apoptotic process	4	0.376648	0.0732429	AT5G45890, AT5G39610, AT4G14940, AT1G73260	869	26	22992	4.07046	1	0.848662	0.830142
GOTERM_BP_DIRECT	GO:0010167~response to nitrate	4	0.376648	0.0732429	AT1G12110, AT1G08090, AT3G48360, AT4G21680	869	26	22992	4.07046	1	0.848662	0.830142
GOTERM_BP_DIRECT	GO:1902039~negative regulation of seed dormancy process	2	0.188324	0.0740809	AT1G35730, AT1G07430	869	2	22992	26.458	1	0.848662	0.830142
GOTERM_BP_DIRECT	GO:0071490~cellular response to far red light	2	0.188324	0.0740809	AT3G22840, AT4G14690	869	2	22992	26.458	1	0.848662	0.830142
GOTERM_BP_DIRECT	GO:0019432~triglyceride biosynthetic process	4	0.376648	0.0801821	AT5G12420, AT3G61680, AT1G48300, AT5G22490	869	27	22992	3.9197	1	0.898835	0.87922
GOTERM_BP_DIRECT	GO:0009409~response to cold	21	1.9774	0.0807682	AT5G01600, AT3G25770, AT3G22370, AT5G52300, AT1G09350, AT3G01500, AT4G35090, AT2G36270, AT3G22310, AT3G22840, AT4G04020, AT1G01120, AT2G16280, AT1G01140, AT5G10230, AT1G01060, AT1G15380, AT3G50970, AT1G09530, AT3G48360, AT2G45660	869	377	22992	1.47379	1	0.898835	0.87922
GOTERM_BP_DIRECT	GO:0042128~nitrate assimilation	5	0.47081	0.0834933	AT1G12110, AT5G50950, AT1G08090, AT1G12940, AT4G21680	869	44	22992	3.00659	1	0.91242	0.892508
GOTERM_BP_DIRECT	GO:0010093~specification of floral organ identity	3	0.282486	0.0843315	AT1G24260, AT3G54340, AT5G20240	869	13	22992	6.10569	1	0.91242	0.892508
GOTERM_BP_DIRECT	GO:0006950~response to stress	7	0.659134	0.0936289	AT5G64060, AT3G28570, AT3G28510, AT5G22470, AT3G28610, AT4G05380, AT3G48360	869	83	22992	2.2314	1	0.984049	0.962574
GOTERM_BP_DIRECT	GO:0071456~cellular response to hypoxia	15	1.41243	0.0958563	AT3G56400, AT1G68840, AT1G13260, AT2G14247, AT4G20860, AT5G63790, AT3G18290, AT1G73010, AT1G19250, AT2G40000, AT1G76680, AT1G01720, AT1G54050, AT4G34131, AT3G30775	869	251	22992	1.58116	1	0.984049	0.962574
GOTERM_BP_DIRECT	GO:0080001~mucilage extrusion from seed coat	3	0.282486	0.0960048	AT1G19900, AT1G24260, AT1G62990	869	14	22992	5.66957	1	0.984049	0.962574
GOTERM_BP_DIRECT	GO:0010117~photoprotection	3	0.282486	0.0960048	AT3G22840, AT4G14690, AT4G04020	869	14	22992	5.66957	1	0.984049	0.962574

## Sheet: trb123_DEGs
Supplemental Dataset 3-2: GO analysis of up-regulated DEGs in the trb1/2/3 mutant.
Category	Term	Count	%	PValue	Genes	List Total	Pop Hits	Pop Total	Fold Enrichment	Bonferroni	Benjamini	FDR
GOTERM_BP_DIRECT	GO:0009737~response to abscisic acid	275	2.5369	2.21853e-25	AT3G22060, AT1G56570, AT1G09340, AT1G71960, AT3G59220, AT1G68670, AT3G58490, AT1G31710, AT2G32690, AT1G52400, AT3G43670, AT3G13460, AT1G08920, AT4G38970, AT5G46220, AT5G25980, AT3G09770, AT3G18490, AT2G17840, AT3G19580, AT3G23700, AT5G62490, AT5G48090, AT3G46930, AT3G11050, AT1G18075, AT1G76180, AT3G16500, AT5G58560, AT5G56140, AT4G38860, AT2G35940, AT5G41580, AT5G25610, AT5G19730, AT1G55020, AT5…	8243	462	22992	1.66028	6.274e-22	6.274e-22	6.08986e-22
GOTERM_BP_DIRECT	GO:0009414~response to water deprivation	230	2.12177	2.77617e-21	AT5G67030, AT3G52150, AT3G23830, AT1G31710, AT1G52400, AT3G12490, AT1G02820, AT5G58430, AT3G43670, AT1G27320, AT2G05620, AT2G28740, AT1G75080, AT1G08920, AT1G33560, AT3G18490, AT2G17840, AT3G19580, AT2G01830, AT3G46930, AT2G21660, AT1G02930, AT3G14440, AT3G61430, AT2G40880, AT1G07820, AT1G76180, AT3G23050, AT1G65500, AT5G40010, AT5G66400, AT2G18960, AT3G25910, AT5G65790, AT1G12610, AT2G38530, AT1…	8243	387	22992	1.65771	7.85102e-18	3.92551e-18	3.8103e-18
GOTERM_BP_DIRECT	GO:0009409~response to cold	219	2.0203	1.07153e-18	AT3G52150, AT2G05070, AT1G09340, AT3G17390, AT1G71960, AT3G23830, AT1G49480, AT3G12490, AT3G17020, AT1G51670, AT1G27320, AT1G50460, AT1G12080, AT4G39260, AT2G03440, AT1G79440, AT3G47470, AT3G26650, AT1G09570, AT2G37230, AT2G17840, AT5G16910, AT4G10030, AT3G11170, AT2G21660, AT5G13650, AT2G40880, AT1G47840, AT1G76180, AT3G16500, AT4G02520, AT1G65500, AT5G40010, AT5G66400, AT2G17870, AT4G04020, AT1…	8243	377	22992	1.6203	3.03029e-15	1.0101e-15	9.80449e-16
GOTERM_BP_DIRECT	GO:0006952~defense response	342	3.15498	4.17674e-18	AT1G64510, AT1G08370, AT5G43740, AT5G42650, AT5G43980, AT1G72930, AT1G66250, AT4G00360, AT1G14930, AT4G16940, AT3G44400, AT3G12490, AT5G58430, AT4G15975, AT4G19530, AT2G03440, AT5G40910, AT1G77380, AT3G45290, AT1G20823, AT4G01200, AT2G33550, AT5G17680, AT5G47550, AT1G64760, AT5G18650, AT1G58400, AT2G16870, AT5G45250, AT2G02800, AT5G37720, AT2G43590, AT3G44630, AT1G72260, AT2G21660, AT2G19590, AT1…	8243	656	22992	1.45417	1.18118e-14	2.95296e-15	2.86629e-15
GOTERM_BP_DIRECT	GO:0009611~response to wounding	141	1.30074	3.67008e-13	AT3G51460, AT1G55480, AT5G43580, AT1G78080, AT1G09340, AT1G80440, AT1G61120, AT5G42650, AT4G02380, AT1G32920, AT1G31710, AT4G02260, AT2G14580, AT5G46050, AT2G20340, AT4G37760, AT3G43670, AT1G16160, AT2G28900, AT2G02990, AT1G76690, AT5G20900, AT2G06050, AT4G24220, AT4G26640, AT5G43470, AT5G50200, AT5G44565, AT5G24770, AT3G21240, AT2G33150, AT4G20140, AT5G13930, AT5G10300, AT4G13300, AT5G06320, AT1…	8243	238	22992	1.65247	1.03799e-09	2.0758e-10	2.01488e-10
GOTERM_BP_DIRECT	GO:0006355~regulation of DNA-templated transcription	681	6.28229	1.23353e-12	AT1G06070, AT4G00120, AT3G57600, AT1G08010, AT1G32360, AT5G65410, AT5G62020, AT1G67220, AT3G21890, AT1G68550, AT5G66980, AT5G27130, AT1G68670, AT1G70510, AT4G00480, AT5G25190, AT1G12630, AT5G53660, AT2G24260, AT2G40750, AT1G53170, AT2G04890, AT1G75080, AT4G13670, AT4G26640, AT3G56400, AT5G16470, AT1G08000, AT5G43630, AT1G09570, AT1G68320, AT1G66140, AT3G21880, AT3G53370, AT3G52280, AT4G01680, AT1…	8243	1536	22992	1.23665	3.48853e-09	5.81403e-10	5.64339e-10
GOTERM_BP_DIRECT	GO:0009651~response to salt stress	211	1.94649	1.29619e-11	AT3G52150, AT1G15100, AT1G56570, AT3G23830, AT3G06930, AT1G52400, AT1G72370, AT1G02820, AT1G27320, AT1G50460, AT2G03440, AT1G08920, AT2G17840, AT3G23940, AT4G40010, AT3G46930, AT2G21660, AT2G26430, AT1G47840, AT1G52070, AT4G29920, AT5G41580, AT1G65500, AT5G25610, AT1G59860, AT5G14040, AT5G40010, AT4G20310, AT1G12610, AT1G22890, AT5G10230, AT3G07370, AT2G45180, AT4G34710, AT2G03340, AT1G52060, AT5…	8243	403	22992	1.46039	3.66564e-08	5.23662e-09	5.08293e-09
GOTERM_BP_DIRECT	GO:0009753~response to jasmonic acid	104	0.95941	1.50112e-11	AT5G59090, AT1G61120, AT5G42650, AT5G36925, AT1G31710, AT3G05840, AT2G14580, AT5G46050, AT4G37760, AT3G43670, AT4G19810, AT2G28900, AT3G09370, AT2G03160, AT3G56400, AT1G21910, AT3G50660, AT5G24770, AT5G67300, AT5G13930, AT5G07010, AT1G20140, AT1G09840, AT4G12290, AT3G23050, AT3G09940, AT2G03190, AT1G65500, AT1G55020, AT5G14200, AT3G21830, AT5G64900, AT5G08790, AT1G22890, AT1G02205, AT3G16470, AT1…	8243	168	22992	1.72669	4.24517e-08	5.30645e-09	5.15071e-09
GOTERM_BP_DIRECT	GO:0071456~cellular response to hypoxia	141	1.30074	7.98199e-11	AT3G49780, AT3G23150, AT1G68670, AT4G24570, AT5G57220, AT5G54470, AT1G75880, AT4G17230, AT4G13395, AT3G56400, AT3G08720, AT5G42380, AT5G24530, AT3G56880, AT1G07150, AT1G68840, AT3G07350, AT1G25550, AT1G53840, AT4G32480, AT5G06320, AT4G19520, AT2G40000, AT1G01720, AT1G26800, AT4G19880, AT2G26190, AT1G59860, AT3G03280, AT5G44730, AT2G14247, AT1G30040, AT1G13260, AT4G27460, AT1G68690, AT1G30720, AT4…	8243	251	22992	1.56688	2.2573e-07	2.50812e-08	2.43451e-08
GOTERM_BP_DIRECT	GO:0015979~photosynthesis	86	0.793358	1.25602e-10	AT2G34430, AT4G27600, AT1G55480, AT1G30380, AT2G06520, AT1G67740, AT5G16440, AT3G54050, AT4G04040, AT3G21055, AT3G01440, AT4G27440, AT4G09650, AT5G45040, AT4G02260, AT2G30790, AT2G31040, AT5G64040, AT4G05180, AT4G15530, AT1G61800, AT1G08520, AT1G69720, AT1G76450, AT5G54190, AT2G20260, AT5G54270, AT1G79040, AT1G03630, AT1G12000, AT3G05410, AT4G02770, AT5G23120, AT5G23440, AT2G01918, AT1G11750, AT3…	8243	135	22992	1.77687	3.55201e-07	3.28517e-08	3.18875e-08
GOTERM_BP_DIRECT	GO:0009416~response to light stimulus	117	1.07934	1.27783e-10	AT4G25420, AT1G55480, AT1G78080, AT2G05070, AT4G08920, AT1G37130, AT2G17730, AT4G02380, AT2G36530, AT4G34250, AT4G14400, AT1G60950, AT5G04530, AT2G05100, AT5G11060, AT1G79440, AT1G75080, AT4G13670, AT5G43470, AT3G26650, AT1G12480, AT5G49730, AT5G48400, AT1G09570, AT3G01015, AT5G49330, AT1G51140, AT5G04140, AT1G42550, AT4G37930, AT2G42540, AT1G69935, AT1G29910, AT3G04530, AT5G27630, AT5G48410, AT4…	8243	200	22992	1.63173	3.61369e-07	3.28517e-08	3.18875e-08
GOTERM_BP_DIRECT	GO:0042742~defense response to bacterium	177	1.63284	1.50288e-09	AT1G64510, AT4G23240, AT4G02420, AT3G05200, AT2G13810, AT5G44030, AT5G46330, AT3G59740, AT3G52430, AT4G31700, AT1G74710, AT5G46050, AT2G19990, AT5G02190, AT5G57220, AT4G14400, AT5G58430, AT4G11650, AT1G27320, AT3G44880, AT1G19670, AT5G37055, AT2G40750, AT2G41560, AT2G22240, AT1G80600, AT3G56400, AT4G23130, AT3G10525, AT1G33560, AT5G24530, AT3G55550, AT5G46180, AT5G67300, AT3G57330, AT5G67385, AT5…	8243	341	22992	1.44781	4.25014e-06	3.54179e-07	3.43784e-07
GOTERM_BP_DIRECT	GO:0006096~glycolytic process	44	0.405904	3.11334e-09	AT4G26530, AT1G13440, AT3G55440, AT3G04050, AT1G09780, AT3G52990, AT4G26390, AT1G70730, AT4G29220, AT1G32440, AT2G36530, AT5G56350, AT5G08570, AT2G21330, AT5G56630, AT1G22170, AT1G50460, AT3G52930, AT2G01140, AT1G74030, AT1G78050, AT2G22480, AT3G30841, AT4G38970, AT4G26520, AT3G04120, AT5G52920, AT5G47810, AT3G55650, AT2G36580, AT2G36460, AT5G63680, AT4G29130, AT3G25960, AT2G19860, AT1G16300, AT5…	8243	58	22992	2.116	8.80448e-06	6.7727e-07	6.57393e-07
GOTERM_BP_DIRECT	GO:0006979~response to oxidative stress	158	1.45756	7.95643e-09	AT5G01820, AT4G01970, AT2G39800, AT4G04840, AT3G09640, AT2G25080, AT1G05260, AT4G02380, AT3G21770, AT5G19875, AT3G12490, AT2G18150, AT4G30170, AT1G52760, AT3G15360, AT5G05340, AT5G58390, AT2G22080, AT1G09970, AT4G37520, AT4G36430, AT3G04120, AT5G25620, AT5G43750, AT4G17070, AT1G05250, AT5G24770, AT5G16990, AT3G60980, AT1G64360, AT5G06290, AT5G13930, AT2G43350, AT1G48130, AT5G48090, AT2G25625, AT3…	8243	303	22992	1.45447	2.25005e-05	1.6072e-06	1.56003e-06
GOTERM_BP_DIRECT	GO:0007623~circadian rhythm	73	0.673432	1.32371e-08	AT4G25100, AT3G58850, AT4G08920, AT1G68830, AT1G09340, AT1G18330, AT3G21890, AT3G26740, AT4G26150, AT2G16365, AT4G09970, AT3G57040, AT3G19720, AT3G46780, AT3G48360, AT1G15950, AT3G54500, AT1G32070, AT2G17840, AT3G56480, AT3G06500, AT1G69690, AT4G36240, AT2G21660, AT5G56860, AT4G15248, AT4G15920, AT1G27450, AT5G02120, AT4G37930, AT5G02840, AT2G42540, AT3G12700, AT1G20620, AT5G59570, AT3G55960, AT1…	8243	117	22992	1.74032	3.74338e-05	2.49563e-06	2.42239e-06
GOTERM_BP_DIRECT	GO:0009739~response to gibberellin	58	0.535055	5.69075e-08	AT4G24210, AT4G25420, AT5G17490, AT5G24860, AT3G05120, AT1G67100, AT4G26150, AT1G16950, AT3G19720, AT3G11280, AT2G20860, AT2G22840, AT4G24540, AT5G51810, AT1G15550, AT2G31730, AT1G69530, AT4G09600, AT2G32460, AT4G09000, AT4G36880, AT1G26960, AT5G66815, AT3G58070, AT5G56860, AT3G47620, AT1G70000, AT3G50500, AT4G23060, AT2G41940, AT2G36270, AT1G66350, AT2G37640, AT2G37320, AT4G25000, AT5G14920, AT1…	8243	89	22992	1.81773	0.000160922	1.00584e-05	9.7632e-06
GOTERM_BP_DIRECT	GO:0006970~response to osmotic stress	96	0.885609	7.27571e-08	AT5G67030, AT1G78080, AT1G32560, AT4G04920, AT5G17850, AT1G55960, AT4G14605, AT2G38470, AT3G23830, AT5G67590, AT2G38750, AT1G16950, AT1G72370, AT5G54110, AT3G16690, AT1G27320, AT5G35550, AT1G50460, AT2G40750, AT2G41560, AT3G56400, AT1G78290, AT1G32070, AT1G58200, AT3G58620, AT5G64750, AT1G65690, AT3G43700, AT4G28300, AT4G40010, AT2G43790, AT5G66815, AT2G42580, AT3G17510, AT1G43160, AT3G46930, AT2…	8243	170	22992	1.57512	0.000205736	1.21034e-05	1.17481e-05
GOTERM_BP_DIRECT	GO:0009408~response to heat	109	1.00554	4.11372e-07	AT5G01820, AT5G67030, AT1G11660, AT1G13440, AT1G78080, AT5G36925, AT1G71960, AT4G13550, AT1G51670, AT4G17230, AT2G03440, AT1G79440, AT5G03720, AT4G13670, AT2G22360, AT3G08720, AT3G04120, AT5G42020, AT1G80030, AT1G06460, AT5G67300, AT3G44990, AT3G47860, AT3G17830, AT3G51910, AT1G59860, AT1G08550, AT5G19730, AT3G25230, AT4G29520, AT1G12610, AT2G46830, AT5G10230, AT5G59820, AT1G36390, AT2G04030, AT5…	8243	204	22992	1.49035	0.00116268	6.05756e-05	5.87978e-05
GOTERM_BP_DIRECT	GO:0031408~oxylipin biosynthetic process	26	0.239852	4.19079e-07	AT1G55020, AT5G42650, AT1G19640, AT1G67560, AT3G22400, AT3G01420, AT5G55240, AT3G14110, AT2G23610, AT1G76690, AT2G06050, AT4G26740, AT3G50440, AT5G48880, AT4G05160, AT5G46240, AT2G33150, AT5G63380, AT2G23620, AT1G72520, AT4G37150, AT2G23600, AT4G16690, AT3G11670, AT3G45140, AT3G15850	8243	31	22992	2.33939	0.00118445	6.05756e-05	5.87978e-05
GOTERM_BP_DIRECT	GO:0009751~response to salicylic acid	77	0.710332	4.28399e-07	AT4G23280, AT1G15780, AT3G52430, AT5G36925, AT2G33380, AT1G31710, AT2G32690, AT2G14580, AT5G46050, AT3G11280, AT4G14400, AT3G43670, AT3G20470, AT2G03760, AT2G40750, AT3G09370, AT1G73260, AT3G48360, AT1G62810, AT1G02860, AT3G56400, AT4G23130, AT5G43470, AT1G21910, AT5G24530, AT1G05690, AT1G12160, AT5G67300, AT4G05320, AT1G65490, AT1G64280, AT5G66815, AT5G11510, AT1G43160, AT5G06320, AT5G13330, AT4…	8243	133	22992	1.61484	0.00121078	6.05756e-05	5.87978e-05
GOTERM_BP_DIRECT	GO:0055085~transmembrane transport	156	1.43911	6.92991e-07	AT1G60030, AT2G34355, AT3G52310, AT4G18050, AT5G26200, AT5G14100, AT5G17850, AT3G60970, AT1G71960, AT4G23400, AT2G34350, AT3G53480, AT4G24570, AT5G46050, AT5G59520, AT5G61730, AT4G36790, AT3G43790, AT5G13760, AT1G28010, AT4G38050, AT2G01420, AT3G47750, AT5G58270, AT3G13100, AT4G35100, AT1G17810, AT1G14140, AT5G52860, AT1G07030, AT2G39010, AT3G13080, AT1G03900, AT3G47740, AT1G71330, AT3G61430, AT4…	8243	315	22992	1.38136	0.00195786	9.33227e-05	9.05838e-05
GOTERM_BP_DIRECT	GO:0009658~chloroplast organization	89	0.821033	7.97345e-07	AT1G32080, AT5G23730, AT1G09340, AT3G24560, AT1G61080, AT2G30950, AT5G44190, AT5G14100, AT4G26150, AT2G16365, AT4G14605, AT3G26900, AT4G35780, AT2G47940, AT2G26840, AT1G79600, AT1G49510, AT5G58270, AT4G37920, AT2G24060, AT5G55280, AT2G21790, AT4G13670, AT5G18570, AT2G04270, AT5G50920, AT2G31530, AT1G11070, AT4G02930, AT3G02380, AT4G25910, AT5G23040, AT1G11750, AT1G11870, AT4G28740, AT2G20570, AT1…	8243	161	22992	1.5419	0.00225235	0.000102495	9.94869e-05
GOTERM_BP_DIRECT	GO:0009873~ethylene-activated signaling pathway	105	0.968635	1.08957e-06	AT4G06746, AT1G78080, AT3G23150, AT3G52430, AT3G25730, AT1G68550, AT5G25190, AT1G12630, AT5G60120, AT2G39250, AT4G34410, AT2G40750, AT1G53170, AT1G80600, AT2G21150, AT3G56400, AT1G21910, AT1G68840, AT4G17500, AT5G61600, AT5G11590, AT2G44840, AT5G11190, AT5G44210, AT2G35700, AT1G13260, AT1G28360, AT5G61590, AT1G25490, AT5G10510, AT2G46310, AT2G47520, AT5G07580, AT1G72430, AT3G11100, AT5G38480, AT2…	8243	198	22992	1.47916	0.00307657	0.00013397	0.000130038
GOTERM_BP_DIRECT	GO:0009624~response to nematode	59	0.54428	1.30196e-06	AT5G51600, AT3G51860, AT2G41800, AT3G43790, AT2G22840, AT5G61410, AT5G64840, AT1G71880, AT1G61800, AT4G32551, AT5G52450, AT1G73260, AT2G41560, AT3G17700, AT1G58360, AT2G30080, AT5G17520, AT2G38120, AT2G39010, AT4G24260, AT5G54800, AT4G24780, AT4G09000, AT5G06680, AT5G57110, AT1G25275, AT4G17500, AT1G72140, AT5G53550, AT3G45680, AT4G39030, AT1G60960, AT3G11900, AT4G21480, AT1G59740, AT5G27350, AT5…	8243	97	22992	1.69657	0.00367517	0.000149682	0.000145289
GOTERM_BP_DIRECT	GO:0009733~response to auxin	162	1.49446	1.32321e-06	AT5G18020, AT1G15580, AT5G54510, AT3G03820, AT1G31710, AT3G05840, AT4G38850, AT1G29500, AT3G60690, AT3G43670, AT5G42410, AT2G46690, AT3G09370, AT2G22240, AT2G03160, AT4G34770, AT5G18010, AT5G45890, AT3G53250, AT2G46070, AT3G03830, AT2G18010, AT5G13930, AT4G29080, AT1G29510, AT4G03190, AT1G20140, AT1G09840, AT1G04550, AT1G79570, AT3G16500, AT4G16890, AT4G32880, AT4G38860, AT5G24520, AT3G23050, AT1…	8243	332	22992	1.36103	0.00373506	0.000149682	0.000145289
GOTERM_BP_DIRECT	GO:0009738~abscisic acid-activated signaling pathway	127	1.17159	1.55103e-06	AT3G49260, AT1G15100, AT1G71960, AT3G59220, AT2G38310, AT3G19290, AT1G52920, AT1G52400, AT1G73580, AT1G72770, AT1G12080, AT5G52210, AT2G03440, AT1G75240, AT4G17870, AT5G52900, AT5G46220, AT1G12240, AT1G12480, AT5G25980, AT3G19580, AT5G67300, AT1G66140, AT1G65690, AT1G70800, AT4G23650, AT3G01650, AT1G51940, AT2G43350, AT5G48090, AT2G17290, AT5G60870, AT1G42550, AT3G07360, AT5G01550, AT2G29940, AT1…	8243	250	22992	1.41695	0.0043767	0.000168704	0.000163753
GOTERM_BP_DIRECT	GO:0010114~response to red light	43	0.396679	3.97482e-06	AT1G10470, AT5G67030, AT3G27690, AT2G05070, AT4G08920, AT1G06350, AT5G24120, AT1G80340, AT5G16023, AT1G30040, AT1G67265, AT1G59940, AT4G26150, AT2G37640, AT1G13245, AT2G31360, AT5G56550, AT2G02950, AT1G79600, AT5G53660, AT5G06550, AT5G11260, AT1G08540, AT4G36930, AT2G05100, AT5G52250, AT4G33980, AT2G21150, AT1G15550, AT2G29090, AT3G01490, AT5G24470, AT1G69530, AT3G17040, AT1G32870, AT4G36880, AT2…	8243	66	22992	1.81726	0.0111779	0.000416326	0.000404107
GOTERM_BP_DIRECT	GO:0009734~auxin-activated signaling pathway	137	1.26384	4.76387e-06	AT1G12110, AT5G18020, AT5G16760, AT1G15580, AT3G25730, AT5G54510, AT3G03820, AT1G63260, AT1G10210, AT3G53480, AT3G05840, AT4G38850, AT1G29500, AT1G19790, AT2G01420, AT1G79200, AT2G46690, AT3G13980, AT2G03160, AT3G27580, AT5G18010, AT2G46070, AT3G61830, AT4G23410, AT3G03830, AT4G29080, AT5G48090, AT1G29510, AT4G03190, AT1G20140, AT1G09840, AT1G04550, AT1G79570, AT3G16500, AT4G02520, AT3G23050, AT2…	8243	278	22992	1.37457	0.0133819	0.000481151	0.000467029
GOTERM_BP_DIRECT	GO:0006099~tricarboxylic acid cycle	38	0.350554	7.53563e-06	AT4G26970, AT5G50950, AT3G58750, AT4G26910, AT5G66760, AT2G17130, AT3G47833, AT2G44350, AT4G35260, AT1G53310, AT2G20420, AT5G09660, AT3G15020, AT5G40650, AT1G54340, AT5G03860, AT3G27380, AT2G22780, AT2G42790, AT1G65930, AT3G09810, AT1G08480, AT5G14590, AT5G43330, AT2G42600, AT3G60100, AT1G62380, AT5G65165, AT3G21720, AT2G18450, AT5G03290, AT2G47510, AT2G19590, AT1G47420, AT2G05710, AT3G47520, AT3…	8243	57	22992	1.85952	0.0210854	0.000734854	0.000713287
GOTERM_BP_DIRECT	GO:0005975~carbohydrate metabolic process	167	1.54059	9.07422e-06	AT3G09920, AT2G28470, AT1G60270, AT1G12230, AT5G24420, AT3G06770, AT3G21370, AT1G55120, AT1G11820, AT3G55260, AT3G54050, AT1G66250, AT3G54690, AT3G18080, AT1G52920, AT1G67070, AT1G52400, AT5G12950, AT1G23760, AT3G16850, AT4G19810, AT3G62750, AT2G43620, AT4G16260, AT2G43860, AT4G31140, AT4G19770, AT4G33440, AT5G22510, AT1G12240, AT1G55370, AT2G32860, AT3G55430, AT1G64760, AT5G25980, AT1G65570, AT2…	8243	353	22992	1.31957	0.0253355	0.000855396	0.000830291
GOTERM_BP_DIRECT	GO:0009845~seed germination	55	0.50738	1.55758e-05	AT4G24210, AT2G27380, AT4G03430, AT1G66730, AT4G21540, AT4G25140, AT5G08450, AT2G18470, AT5G13200, AT5G52210, AT5G01780, AT1G09970, AT5G53180, AT3G22490, AT3G27660, AT2G33070, AT3G16390, AT4G21750, AT3G58060, AT1G09090, AT5G44280, AT4G36880, AT5G57710, AT4G32320, AT5G57390, AT5G01550, AT5G04500, AT1G62750, AT1G80340, AT3G25230, AT2G36270, AT2G32390, AT1G18080, AT4G13850, AT3G18130, AT2G26300, AT2…	8243	94	22992	1.63202	0.0430928	0.00142092	0.00137922
GOTERM_BP_DIRECT	GO:0071555~cell wall organization	148	1.36531	1.67926e-05	AT5G44670, AT5G44030, AT4G25820, AT2G32610, AT5G49720, AT3G59100, AT1G19300, AT5G48070, AT1G19940, AT1G54940, AT4G30290, AT1G53850, AT1G23480, AT4G23920, AT3G06260, AT3G42180, AT4G37800, AT2G43860, AT1G27600, AT5G48920, AT1G65610, AT4G15290, AT1G14020, AT5G16510, AT1G24070, AT5G17720, AT4G02130, AT3G14290, AT5G16910, AT2G44560, AT5G61840, AT4G36160, AT5G36870, AT3G44990, AT2G03210, AT4G18670, AT1…	8243	310	22992	1.33165	0.04638	0.00148405	0.00144049
GOTERM_BP_DIRECT	GO:0006094~gluconeogenesis	17	0.156827	2.08606e-05	AT4G26530, AT3G04120, AT4G26520, AT1G13440, AT3G55440, AT2G36460, AT5G65690, AT4G37870, AT2G21330, AT5G03690, AT3G12780, AT1G22170, AT3G52930, AT2G01140, AT1G78050, AT3G55800, AT4G38970	8243	19	22992	2.49567	0.0572879	0.00178769	0.00173522
GOTERM_BP_DIRECT	GO:0042744~hydrogen peroxide catabolic process	56	0.516605	2.19118e-05	AT3G09640, AT1G05260, AT3G17070, AT5G64120, AT3G21770, AT2G41480, AT2G18150, AT4G30170, AT1G77100, AT5G05340, AT5G58390, AT4G11290, AT4G37520, AT2G41680, AT4G36430, AT3G49110, AT1G05250, AT5G06290, AT1G48130, AT4G32320, AT1G05240, AT5G51890, AT5G06720, AT5G39580, AT1G20620, AT5G47000, AT3G49960, AT1G68850, AT5G64100, AT4G21960, AT4G35090, AT2G35380, AT4G21120, AT4G08780, AT4G26010, AT2G22420, AT5…	8243	97	22992	1.6103	0.0600864	0.00182255	0.00176906
GOTERM_BP_DIRECT	GO:0009269~response to desiccation	21	0.193727	2.30527e-05	AT2G39800, AT3G27690, AT2G05070, AT5G25610, AT4G39090, AT3G25760, AT1G05250, AT5G52310, AT1G05260, AT2G33380, AT1G44170, AT1G48130, AT1G52330, AT1G54100, AT2G21620, AT2G37180, AT3G44380, AT1G05240, AT2G46140, AT2G05100, AT1G76180	8243	26	22992	2.25288	0.0631142	0.00186266	0.00180799
GOTERM_BP_DIRECT	GO:0071215~cellular response to abscisic acid stimulus	31	0.285978	4.78626e-05	AT3G27690, AT2G05070, AT1G09340, AT3G25010, AT4G21540, AT1G10930, AT1G80080, AT4G02360, AT1G18080, AT1G27320, AT3G18130, AT4G36830, AT2G23070, AT2G05100, AT5G44120, AT5G41790, AT1G65790, AT4G02370, AT4G28520, AT2G34340, AT5G48090, AT1G69180, AT1G48630, AT5G28770, AT1G51140, AT1G02813, AT3G07360, AT1G05680, AT1G03880, AT2G41230, AT5G13170	8243	46	22992	1.87973	0.126597	0.00362284	0.00351651
GOTERM_BP_DIRECT	GO:0009773~photosynthetic electron transport in photosystem I	16	0.147601	4.93647e-05	AT1G55370, AT1G15980, AT1G64770, AT4G00895, AT1G55670, AT3G54050, AT4G09650, AT1G18730, AT4G22890, AT5G64040, AT5G59400, AT2G46820, AT3G16250, AT4G11960, AT2G05620, AT2G01590	8243	18	22992	2.47936	0.1303	0.00362284	0.00351651
GOTERM_BP_DIRECT	GO:0009765~photosynthesis, light harvesting	20	0.184502	4.99614e-05	AT3G08940, AT2G34430, AT3G27690, AT1G61520, AT2G05070, AT3G54890, AT3G02310, AT1G29920, AT1G29930, AT1G19150, AT4G10340, AT3G61470, AT2G40100, AT1G76570, AT2G05100, AT3G47470, AT5G01530, AT1G29910, AT5G57030, AT5G54270	8243	25	22992	2.23142	0.131766	0.00362284	0.00351651
GOTERM_BP_DIRECT	GO:0006098~pentose-phosphate shunt	20	0.184502	4.99614e-05	AT3G02360, AT4G26520, AT1G12230, AT5G41670, AT5G24420, AT2G36460, AT1G13700, AT1G56710, AT1G64190, AT1G63290, AT1G70370, AT1G23760, AT2G21330, AT5G13420, AT5G03690, AT5G61410, AT3G52930, AT2G01140, AT1G09420, AT4G38970	8243	25	22992	2.23142	0.131766	0.00362284	0.00351651
GOTERM_BP_DIRECT	GO:0045893~positive regulation of DNA-templated transcription	125	1.15314	6.6192e-05	AT1G66810, AT1G13440, AT5G47820, AT1G09340, AT2G16365, AT4G03110, AT1G69120, AT5G25190, AT3G06930, AT3G19290, AT5G57620, AT5G04410, AT1G75240, AT4G26640, AT1G79180, AT3G04120, AT1G33280, AT1G21910, AT3G27100, AT3G01770, AT2G32460, AT5G11510, AT2G20570, AT4G17500, AT2G42380, AT5G61600, AT3G47620, AT4G23810, AT1G73870, AT5G11590, AT4G26930, AT3G24140, AT5G24120, AT5G65310, AT5G61590, AT2G31180, AT3…	8243	261	22992	1.33586	0.17072	0.00467977	0.00454242
GOTERM_BP_DIRECT	GO:0006833~water transport	17	0.156827	6.93475e-05	AT2G36830, AT4G00430, AT3G53420, AT4G23400, AT2G39010, AT4G01470, AT2G45960, AT3G24715, AT2G37170, AT5G60660, AT3G16240, AT3G61430, AT2G37180, AT5G18290, AT3G54820, AT1G01620, AT4G35100	8243	20	22992	2.37088	0.178088	0.00478329	0.0046429
GOTERM_BP_DIRECT	GO:0007165~signal transduction	202	1.86347	7.24132e-05	AT1G64510, AT1G72930, AT2G17055, AT1G10210, AT5G10930, AT3G56070, AT3G05840, AT4G16940, AT3G44400, AT5G49290, AT4G28380, AT4G19530, AT2G25470, AT5G40910, AT2G25350, AT2G31010, AT5G17680, AT1G57670, AT2G46070, AT5G43870, AT2G16870, AT1G48260, AT5G45250, AT4G24580, AT2G20570, AT3G44630, AT3G46930, AT4G35470, AT2G29700, AT1G20140, AT4G19520, AT1G79570, AT5G47440, AT1G72950, AT5G46470, AT1G66150, AT1…	8243	451	22992	1.2493	0.185183	0.00487582	0.00473272
GOTERM_BP_DIRECT	GO:0009644~response to high light intensity	35	0.322878	7.76335e-05	AT3G27690, AT1G61520, AT2G05070, AT1G55480, AT4G08920, AT3G54890, AT3G25230, AT3G55280, AT5G61510, AT5G64940, AT1G79600, AT2G05620, AT5G04410, AT5G58070, AT2G05100, AT1G44446, AT3G47470, AT4G32770, AT5G54270, AT4G22260, AT4G04850, AT1G32070, AT4G17490, AT2G47180, AT2G17840, AT3G28910, AT5G15800, AT5G07690, AT3G61470, AT3G18780, AT1G77510, AT3G47860, AT5G02120, AT2G41430, AT2G42540	8243	55	22992	1.77499	0.197125	0.00510576	0.00495591
GOTERM_BP_DIRECT	GO:0006364~rRNA processing	73	0.673432	8.28346e-05	AT1G15420, AT4G05410, AT1G09340, AT3G01160, AT1G18850, AT3G61620, AT5G66540, AT5G55920, AT5G35910, AT5G08180, AT2G47300, AT1G16280, AT1G26550, AT5G40310, AT4G34730, AT2G21790, AT5G18570, AT4G25630, AT5G14050, AT4G26600, AT4G32720, AT5G48240, AT5G16750, AT1G66260, AT3G23620, AT1G12244, AT4G25550, AT5G06360, AT2G39140, AT5G13650, AT5G60990, AT5G63420, AT1G51380, AT5G18180, AT2G47990, AT4G04940, AT1…	8243	139	22992	1.46487	0.208849	0.00532401	0.00516775
GOTERM_BP_DIRECT	GO:0006006~glucose metabolic process	18	0.166052	8.89572e-05	AT3G04120, AT1G13440, AT3G27300, AT3G26650, AT1G70730, AT5G64860, AT1G12900, AT1G23190, AT1G24280, AT1G16300, AT1G70820, AT5G13110, AT5G40760, AT1G79530, AT3G08590, AT1G42970, AT1G09420, AT5G35790	8243	22	22992	2.28213	0.22243	0.00559047	0.00542639
GOTERM_BP_DIRECT	GO:0010119~regulation of stomatal movement	41	0.378229	9.31483e-05	AT4G04740, AT3G49220, AT1G15440, AT2G32950, AT3G51860, AT5G26000, AT3G01500, AT2G38670, AT2G39660, AT1G25490, AT1G65480, AT2G18960, AT4G01370, AT1G51850, AT1G52400, AT2G25930, AT1G75380, AT2G26300, AT3G11820, AT5G54270, AT1G10560, AT1G62400, AT1G30270, AT2G46070, AT5G25980, AT3G29320, AT3G56480, AT1G69530, AT4G03560, AT4G23650, AT2G31470, AT4G33050, AT2G21660, AT2G17290, AT1G51140, AT2G38170, AT3…	8243	68	22992	1.68177	0.231593	0.00572659	0.00555852
GOTERM_BP_DIRECT	GO:0006865~amino acid transport	40	0.369004	9.89613e-05	AT3G11900, AT3G55740, AT3G54830, AT1G08230, AT3G28960, AT4G35090, AT2G36590, AT5G65990, AT4G21120, AT5G36940, AT2G24762, AT5G57685, AT1G48640, AT5G09220, AT5G63850, AT3G30725, AT5G01240, AT5G23810, AT2G21050, AT1G44800, AT5G24920, AT1G77380, AT1G20630, AT1G58360, AT3G10600, AT5G15240, AT5G49630, AT5G40780, AT3G30390, AT2G38120, AT1G61270, AT2G39890, AT5G02180, AT2G41190, AT1G77690, AT2G42005, AT2…	8243	66	22992	1.69047	0.244123	0.00595452	0.00577976
GOTERM_BP_DIRECT	GO:0009626~plant-type hypersensitive response	56	0.516605	0.000141337	AT5G26920, AT1G08450, AT3G52430, AT5G44870, AT3G50450, AT1G28380, AT4G03110, AT1G22070, AT5G13320, AT3G50930, AT1G02860, AT1G33280, AT5G43470, AT5G45890, AT1G14780, AT1G33560, AT3G28910, AT5G46180, AT4G23210, AT5G45250, AT1G64280, AT5G14930, AT2G43790, AT4G12010, AT1G51660, AT3G44670, AT4G36280, AT4G18470, AT4G37930, AT3G12500, AT3G50470, AT1G73805, AT5G20480, AT3G03600, AT5G15410, AT3G01420, AT4…	8243	102	22992	1.53137	0.329498	0.00832708	0.00808268
GOTERM_BP_DIRECT	GO:0016117~carotenoid biosynthetic process	24	0.221402	0.000160855	AT1G63970, AT5G48930, AT4G22260, AT3G11945, AT3G53130, AT3G04870, AT1G06570, AT4G25700, AT3G32040, AT2G18620, AT5G49650, AT2G18640, AT4G14210, AT1G31800, AT2G23800, AT3G10230, AT3G14510, AT2G48120, AT3G14530, AT5G52570, AT4G15110, AT1G06820, AT5G57030, AT2G26670	8243	34	22992	1.9689	0.365511	0.00898599	0.00872226
GOTERM_BP_DIRECT	GO:0006520~amino acid metabolic process	25	0.230627	0.0001643	AT3G09920, AT5G19550, AT4G23600, AT2G30970, AT4G28410, AT2G35120, AT2G38210, AT2G20340, AT5G11520, AT1G44180, AT5G07440, AT1G44820, AT5G18170, AT4G23590, AT1G62960, AT1G32470, AT2G35370, AT4G28680, AT3G04520, AT4G28420, AT4G38220, AT2G24850, AT4G11640, AT5G53970, AT1G08630	8243	36	22992	1.937	0.371663	0.00898599	0.00872226
GOTERM_BP_DIRECT	GO:0010431~seed maturation	25	0.230627	0.0001643	AT5G17490, AT2G41945, AT5G40010, AT1G09340, AT5G65410, AT4G02280, AT1G32440, AT3G14180, AT5G49190, AT3G48740, AT1G07750, AT5G58070, AT5G44120, AT4G24660, AT4G26740, AT5G52920, AT4G28520, AT1G69180, AT3G48510, AT3G47860, AT4G32320, AT1G03880, AT5G13170, AT3G10420, AT2G26130	8243	36	22992	1.937	0.371663	0.00898599	0.00872226
GOTERM_BP_DIRECT	GO:0048316~seed development	45	0.415129	0.00016523	AT4G01430, AT2G35300, AT1G32560, AT5G16460, AT1G66730, AT2G16500, AT5G55820, AT2G36270, AT3G29810, AT3G50070, AT5G61730, AT3G17520, AT2G40170, AT5G12210, AT3G61880, AT1G53130, AT4G34710, AT1G02680, AT1G54160, AT1G75080, AT4G24120, AT3G04120, AT5G52920, AT1G01070, AT4G02270, AT5G15960, AT4G09960, AT2G17420, AT1G27080, AT3G58060, AT2G39510, AT1G49320, AT5G12840, AT5G53470, AT5G62530, AT5G53550, AT5…	8243	78	22992	1.6092	0.373314	0.00898599	0.00872226
GOTERM_BP_DIRECT	GO:0009638~phototropism	19	0.175277	0.000253933	AT3G27580, AT4G08920, AT1G09570, AT2G30520, AT5G55910, AT5G64330, AT1G70800, AT5G04190, AT1G18810, AT3G44610, AT3G15540, AT2G02950, AT3G45780, AT1G14280, AT2G44830, AT5G03640, AT2G26890, AT5G58140, AT2G43010	8243	25	22992	2.11985	0.512377	0.0135495	0.0131518
GOTERM_BP_DIRECT	GO:0009407~toxin catabolic process	30	0.276753	0.000270413	AT1G10370, AT4G02520, AT2G30870, AT5G62480, AT1G17190, AT2G02930, AT1G02940, AT1G17170, AT1G02920, AT1G69920, AT3G09270, AT2G29450, AT1G78370, AT1G10360, AT2G29490, AT2G29470, AT1G59670, AT5G17220, AT1G27140, AT2G30860, AT2G47730, AT1G17180, AT1G02930, AT1G49860, AT3G62760, AT1G53680, AT1G78340, AT1G69930, AT2G29440, AT2G29420	8243	47	22992	1.78039	0.534587	0.0141616	0.013746
GOTERM_BP_DIRECT	GO:0010150~leaf senescence	72	0.664207	0.000367606	AT2G13810, AT5G51720, AT3G52430, AT3G27110, AT3G25010, AT4G02380, AT1G66330, AT4G22750, AT4G02260, AT1G73220, AT1G69490, AT1G27320, AT3G45210, AT3G56400, AT1G20900, AT5G16470, AT4G04630, AT5G45890, AT5G24530, AT5G52300, AT5G47390, AT1G64360, AT2G39730, AT5G08070, AT2G43790, AT5G37600, AT3G15010, AT2G25625, AT4G34060, AT1G17020, AT4G23810, AT4G16690, AT1G54570, AT1G54130, AT3G62080, AT5G13170, AT2…	8243	142	22992	1.41428	0.646468	0.0189016	0.0183469
GOTERM_BP_DIRECT	GO:0006457~protein folding	62	0.571956	0.000400359	AT1G08450, AT3G09440, AT2G16600, AT1G56410, AT5G09590, AT3G56070, AT5G23290, AT2G15790, AT3G62030, AT5G58710, AT2G18390, AT5G55200, AT5G28540, AT5G13120, AT2G22360, AT5G20890, AT5G42020, AT1G14980, AT1G80030, AT1G09210, AT1G06460, AT1G56340, AT3G60740, AT3G62600, AT5G53350, AT5G01390, AT3G12580, AT3G17830, AT1G59860, AT5G25530, AT1G59620, AT4G24190, AT5G53400, AT2G30695, AT5G61790, AT3G03960, AT5…	8243	119	22992	1.45324	0.677754	0.0202181	0.0196247
GOTERM_BP_DIRECT	GO:0042542~response to hydrogen peroxide	38	0.350554	0.000418876	AT3G49260, AT5G01600, AT3G10930, AT5G24640, AT1G64750, AT4G02380, AT5G36925, AT1G31770, AT4G21120, AT5G36940, AT5G64940, AT5G39610, AT1G52760, AT2G47900, AT1G04580, AT5G37770, AT1G77120, AT1G73260, AT1G45976, AT4G17410, AT3G48360, AT1G20630, AT3G04120, AT5G21100, AT1G06460, AT1G56560, AT1G05690, AT5G67480, AT5G63160, AT2G43790, AT4G10250, AT2G43350, AT4G23810, AT5G58940, AT2G41730, AT5G05410, AT4…	8243	65	22992	1.63065	0.694201	0.0207821	0.0201722
GOTERM_BP_DIRECT	GO:0002229~defense response to oomycetes	31	0.285978	0.000426653	AT4G02420, AT5G26920, AT1G15520, AT3G59700, AT1G73805, AT3G59740, AT2G43700, AT4G10500, AT3G23550, AT1G56510, AT4G28350, AT5G60300, AT1G70370, AT5G03140, AT3G45390, AT1G08720, AT3G56400, AT2G48070, AT5G24530, AT3G55550, AT1G59870, AT5G42120, AT5G60270, AT5G55830, AT1G51800, AT4G24460, AT2G22330, AT3G44670, AT1G18670, AT4G10490, AT5G56580	8243	50	22992	1.72935	0.700856	0.020803	0.0201924
GOTERM_BP_DIRECT	GO:0009617~response to bacterium	73	0.673432	0.000434933	AT5G26920, AT5G49520, AT3G52430, AT1G61120, AT2G30750, AT1G74710, AT2G14580, AT5G57220, AT4G14400, AT5G60600, AT2G26440, AT5G03760, AT4G32551, AT2G03440, AT3G25180, AT3G50930, AT1G08720, AT3G56400, AT1G12240, AT4G19690, AT2G28260, AT2G33830, AT1G31580, AT5G24530, AT3G28910, AT1G33960, AT1G65490, AT1G64280, AT5G07690, AT5G56980, AT5G06320, AT5G54640, AT4G23810, AT3G12580, AT4G31550, AT5G10380, AT1…	8243	145	22992	1.40426	0.707782	0.0208473	0.0202354
GOTERM_BP_DIRECT	GO:2000022~regulation of jasmonic acid mediated signaling pathway	28	0.258303	0.000495942	AT2G28290, AT3G52430, AT4G04920, AT3G11180, AT2G28605, AT4G15510, AT5G60300, AT1G72450, AT1G71020, AT5G20900, AT2G40750, AT4G32570, AT5G05600, AT3G56400, AT5G45110, AT2G34600, AT3G55970, AT5G67300, AT4G26120, AT1G64280, AT1G70700, AT1G19180, AT4G23810, AT3G43440, AT2G43710, AT4G31550, AT1G15380, AT4G19660	8243	44	22992	1.77499	0.75411	0.0230131	0.0223377
GOTERM_BP_DIRECT	GO:0030244~cellulose biosynthetic process	27	0.249077	0.000517372	AT4G24010, AT5G44030, AT2G32530, AT2G32610, AT5G49720, AT2G21770, AT1G71100, AT3G15480, AT2G22125, AT5G01360, AT4G18780, AT1G05850, AT2G32540, AT3G03050, AT1G05170, AT4G15290, AT5G17420, AT1G55850, AT4G23990, AT5G16910, AT4G24000, AT5G63840, AT5G09870, AT4G39350, AT2G25540, AT4G15320, AT5G06700	8243	42	22992	1.79311	0.768577	0.0230131	0.0223377
GOTERM_BP_DIRECT	GO:0010411~xyloglucan metabolic process	27	0.249077	0.000517372	AT4G03210, AT4G25820, AT3G06550, AT2G36870, AT5G48070, AT3G23730, AT1G10550, AT4G28850, AT5G57560, AT4G30290, AT5G57540, AT5G65730, AT4G37800, AT4G30270, AT3G48580, AT1G32170, AT4G25810, AT3G62720, AT5G57550, AT5G57530, AT4G30280, AT2G01850, AT5G13870, AT3G44990, AT4G18990, AT4G14130, AT1G74380	8243	42	22992	1.79311	0.768577	0.0230131	0.0223377
GOTERM_BP_DIRECT	GO:0006631~fatty acid metabolic process	35	0.322878	0.000520805	AT2G11810, AT1G08550, AT4G30950, AT4G00520, AT3G02610, AT5G23050, AT3G15290, AT3G06810, AT2G17650, AT4G00360, AT3G02630, AT4G24230, AT1G75960, AT5G36880, AT3G14130, AT1G08640, AT1G01710, AT3G48460, AT4G32770, AT1G64400, AT3G05970, AT5G27600, AT4G29010, AT1G65890, AT4G27030, AT5G58860, AT2G45970, AT1G53520, AT4G22305, AT2G43710, AT1G01600, AT4G15440, AT5G20410, AT1G63710, AT3G63170	8243	59	22992	1.65466	0.770814	0.0230131	0.0223377
GOTERM_BP_DIRECT	GO:0009627~systemic acquired resistance	35	0.322878	0.000520805	AT2G13810, AT3G52430, AT1G74710, AT2G38470, AT3G01420, AT5G48490, AT2G18660, AT5G55460, AT1G19250, AT5G05680, AT1G29660, AT5G42510, AT3G07690, AT1G75040, AT1G09750, AT5G05960, AT1G02860, AT5G45110, AT1G59870, AT2G14610, AT3G18490, AT4G25050, AT1G64280, AT2G37870, AT3G04720, AT2G23620, AT5G10760, AT5G64930, AT4G37150, AT5G55410, AT5G03350, AT3G05180, AT4G18470, AT4G19660, AT4G12470	8243	59	22992	1.65466	0.770814	0.0230131	0.0223377
GOTERM_BP_DIRECT	GO:0010118~stomatal movement	26	0.239852	0.000537064	AT5G47100, AT1G32080, AT4G08920, AT1G09780, AT1G70730, AT2G33380, AT1G74710, AT5G65590, AT2G47800, AT5G52210, AT5G04310, AT5G59220, AT4G17970, AT4G24020, AT5G46220, AT1G12480, AT1G30270, AT3G56960, AT3G51550, AT1G10300, AT2G31470, AT5G37500, AT3G08590, AT4G12290, AT1G08810, AT5G58140	8243	40	22992	1.81303	0.781118	0.0233664	0.0226806
GOTERM_BP_DIRECT	GO:0010167~response to nitrate	19	0.175277	0.000548533	AT1G12110, AT4G24020, AT5G50200, AT2G15620, AT5G40890, AT3G62950, AT3G62930, AT4G26150, AT2G14210, AT1G08090, AT4G21680, AT1G20640, AT1G76350, AT1G03020, AT1G78050, AT4G15660, AT1G05850, AT3G48360, AT1G02860	8243	26	22992	2.03832	0.788108	0.0235038	0.022814
GOTERM_BP_DIRECT	GO:0006749~glutathione metabolic process	22	0.202952	0.00058206	AT1G10360, AT3G24170, AT1G10370, AT2G29490, AT2G29470, AT1G59670, AT3G54660, AT1G27140, AT5G62480, AT1G17190, AT1G17180, AT1G17170, AT1G53680, AT1G78340, AT1G53580, AT1G69930, AT1G69920, AT2G29440, AT3G09270, AT2G29450, AT2G29420, AT1G78370	8243	32	22992	1.91763	0.807285	0.0245681	0.0238471
GOTERM_BP_DIRECT	GO:0010929~positive regulation of auxin mediated signaling pathway	10	0.0922509	0.000660479	AT1G69160, AT3G50060, AT1G50030, AT4G37260, AT1G54200, AT5G12050, AT5G67300, AT3G13980, AT4G14790, AT3G42800	8243	10	22992	2.78928	0.845638	0.0271258	0.0263296
GOTERM_BP_DIRECT	GO:0009744~response to sucrose	46	0.424354	0.000661838	AT1G15440, AT1G19200, AT3G62410, AT5G47060, AT2G30470, AT1G67070, AT1G74670, AT5G08790, AT1G01790, AT4G34590, AT4G37680, AT1G69780, AT3G16690, AT2G28900, AT1G28330, AT1G61800, AT1G77120, AT5G03840, AT4G38630, AT1G21400, AT3G04120, AT5G15380, AT5G45890, AT4G01000, AT3G26650, AT5G20270, AT5G41670, AT1G66840, AT3G22550, AT4G38290, AT5G65420, AT1G16880, AT1G62480, AT5G08660, AT4G38320, AT3G13450, AT5…	8243	84	22992	1.52746	0.84623	0.0271258	0.0263296
GOTERM_BP_DIRECT	GO:0009704~de-etiolation	15	0.138376	0.000884206	AT1G10370, AT3G08010, AT5G23060, AT5G61670, AT3G59780, AT5G23040, AT4G00050, AT5G61270, AT1G52830, AT4G37470, AT5G03220, AT1G09530, AT4G32250, AT2G04030, AT2G43010	8243	19	22992	2.20206	0.91805	0.0357219	0.0346735
GOTERM_BP_DIRECT	GO:0019253~reductive pentose-phosphate cycle	16	0.147601	0.00097481	AT1G32060, AT3G26650, AT3G04790, AT3G62410, AT3G54050, AT1G12900, AT1G67090, AT3G12780, AT5G38420, AT5G61410, AT5G38410, AT2G45290, AT5G38430, AT1G42970, AT1G76560, AT3G55800	8243	21	22992	2.12516	0.936588	0.0388276	0.0376881
GOTERM_BP_DIRECT	GO:0009793~embryo development ending in seed dormancy	208	1.91882	0.00099597	AT2G34870, AT2G34630, AT4G20090, AT5G65410, AT2G38550, AT4G04040, AT2G32690, AT5G02190, AT2G18390, AT1G79560, AT1G02140, AT4G31780, AT4G00231, AT3G19580, AT2G34880, AT2G18020, AT3G20440, AT2G34090, AT2G02240, AT1G36160, AT4G30580, AT2G31340, AT2G33880, AT2G41945, AT5G64580, AT2G35020, AT5G07190, AT2G41260, AT2G28880, AT3G26790, AT4G26300, AT1G63210, AT4G21530, AT5G62270, AT1G21690, AT3G16640, AT5…	8243	485	22992	1.19623	0.940275	0.0390593	0.037913
GOTERM_BP_DIRECT	GO:0006950~response to stress	45	0.415129	0.00100825	AT1G43910, AT5G64060, AT3G28580, AT1G59860, AT4G08920, AT1G12370, AT5G40010, AT5G53400, AT4G02380, AT5G25190, AT2G41480, AT2G18193, AT1G77100, AT2G18190, AT5G62520, AT4G31760, AT5G58070, AT5G57480, AT3G48360, AT3G50930, AT4G30250, AT3G28570, AT5G22470, AT5G40000, AT3G58620, AT5G17760, AT2G27190, AT4G02390, AT5G65300, AT3G28610, AT4G05380, AT3G03773, AT4G27890, AT5G27380, AT5G67480, AT5G63160, AT2…	8243	83	22992	1.51226	0.942316	0.0390593	0.037913
GOTERM_BP_DIRECT	GO:1902074~response to salt	31	0.285978	0.00106384	AT5G52310, AT4G02380, AT5G24240, AT3G26520, AT4G28110, AT5G36940, AT5G08450, AT5G39610, AT1G12080, AT4G32551, AT1G09530, AT1G79440, AT1G02340, AT3G62090, AT2G25690, AT1G14000, AT5G64750, AT1G65690, AT1G62480, AT1G17950, AT2G34880, AT4G02590, AT4G28300, AT2G25625, AT1G51140, AT3G46110, AT1G15380, AT1G08810, AT1G20840, AT1G20620, AT2G43010	8243	52	22992	1.66284	0.950716	0.040656	0.0394628
GOTERM_BP_DIRECT	GO:0010027~thylakoid membrane organization	30	0.276753	0.00114195	AT2G30170, AT3G58830, AT2G30950, AT1G65260, AT3G26900, AT1G28530, AT3G61320, AT2G28800, AT5G12130, AT2G26300, AT4G35440, AT4G31780, AT2G34860, AT1G35680, AT5G18570, AT5G24314, AT1G32070, AT2G31530, AT5G19540, AT2G18710, AT1G56200, AT5G08050, AT2G20890, AT4G31390, AT5G35220, AT3G12780, AT2G01110, AT1G44575, AT2G07050, AT5G22830	8243	50	22992	1.67357	0.960493	0.043059	0.0417952
GOTERM_BP_DIRECT	GO:0009768~photosynthesis, light harvesting in photosystem I	12	0.110701	0.00138656	AT1G08380, AT1G29920, AT1G29930, AT3G27690, AT1G19150, AT1G61520, AT2G05070, AT3G61470, AT3G54890, AT2G05100, AT3G47470, AT1G29910	8243	14	22992	2.39081	0.980236	0.0512961	0.0497906
GOTERM_BP_DIRECT	GO:0042128~nitrate assimilation	27	0.249077	0.00139668	AT1G12110, AT5G50950, AT1G37130, AT1G71500, AT3G21670, AT5G21170, AT1G08090, AT4G21680, AT3G45710, AT1G70370, AT5G53460, AT1G76650, AT1G77760, AT3G17820, AT4G24020, AT5G50200, AT2G15620, AT5G14570, AT1G66200, AT1G27080, AT5G37600, AT1G69870, AT4G35270, AT3G48530, AT3G45680, AT3G45060, AT2G26690	8243	44	22992	1.7116	0.980795	0.0512961	0.0497906
GOTERM_BP_DIRECT	GO:0009646~response to absence of light	32	0.295203	0.00149502	AT3G48390, AT4G08920, AT3G53200, AT4G02380, AT4G24230, AT1G67070, AT1G01790, AT1G12080, AT5G37770, AT2G41100, AT1G02580, AT1G21920, AT2G28400, AT4G33980, AT1G22730, AT1G21400, AT5G18170, AT1G58340, AT5G43470, AT1G66840, AT2G35370, AT5G47390, AT1G62480, AT3G03830, AT4G15400, AT3G13450, AT4G15920, AT2G47270, AT4G01800, AT1G79790, AT1G08810, AT5G42900	8243	55	22992	1.62285	0.985463	0.0542041	0.0526133
GOTERM_BP_DIRECT	GO:0006468~protein phosphorylation	56	0.516605	0.00159311	AT3G25250, AT5G16000, AT3G22420, AT3G23750, AT3G21850, AT3G05840, AT1G49160, AT4G01370, AT4G11570, AT3G18750, AT1G65800, AT5G02800, AT3G08720, AT3G27580, AT1G07150, AT3G01490, AT1G70520, AT4G28980, AT3G21840, AT2G43790, AT5G58520, AT2G01830, AT3G24715, AT5G35980, AT3G51630, AT5G35580, AT5G41730, AT5G47760, AT3G04530, AT3G08730, AT2G39660, AT4G26890, AT3G20860, AT3G21630, AT1G51850, AT1G79620, AT3…	8243	110	22992	1.41999	0.98899	0.0570294	0.0553556
GOTERM_BP_DIRECT	GO:0010043~response to zinc ion	31	0.285978	0.00161705	AT3G58810, AT5G01600, AT3G07720, AT4G02520, AT3G55440, AT1G57720, AT2G19110, AT1G67070, AT5G56550, AT5G13740, AT2G01520, AT1G19570, AT1G52760, AT2G23150, AT4G39260, AT3G12750, AT4G33020, AT1G65930, AT2G32520, AT1G66840, AT2G30860, AT5G17920, AT2G16770, AT4G38220, AT2G21660, AT1G16150, AT1G42550, AT5G03630, AT5G56080, AT1G21750, AT1G04410	8243	53	22992	1.63146	0.989711	0.0571627	0.0554851
GOTERM_BP_DIRECT	GO:0010077~maintenance of inflorescence meristem identity	9	0.0830258	0.00166895	AT4G24540, AT5G61850, AT5G02030, AT3G07050, AT1G03770, AT5G60910, AT2G27990, AT2G45660, AT5G44280	8243	9	22992	2.78928	0.991118	0.0582691	0.056559
GOTERM_BP_DIRECT	GO:0016310~phosphorylation	116	1.07011	0.00193035	AT2G26290, AT5G41680, AT5G61570, AT4G03230, AT3G05840, AT4G39940, AT1G54820, AT3G13065, AT1G51790, AT3G09010, AT4G35500, AT3G07070, AT2G23450, AT2G31010, AT1G31420, AT1G10620, AT1G28390, AT2G18530, AT2G18890, AT1G51820, AT2G19230, AT2G23200, AT4G37250, AT5G51770, AT2G25220, AT2G41970, AT3G47580, AT3G28040, AT5G38250, AT3G46370, AT5G43910, AT4G32000, AT5G45780, AT3G50230, AT1G49180, AT4G21400, AT4…	8243	257	22992	1.25897	0.995765	0.0665735	0.0646196
GOTERM_BP_DIRECT	GO:0045454~cell redox homeostasis	20	0.184502	0.00198888	AT3G24170, AT1G08230, AT1G67740, AT3G54660, AT4G35090, AT2G17420, AT5G16400, AT5G06290, AT3G02730, AT2G15570, AT5G10860, AT5G04260, AT4G36910, AT1G60740, AT1G76080, AT5G54290, AT3G26060, AT3G11630, AT4G34120, AT2G41680	8243	30	22992	1.85952	0.996412	0.066959	0.0649938
GOTERM_BP_DIRECT	GO:0048511~rhythmic process	20	0.184502	0.00198888	AT5G02810, AT2G31870, AT3G26640, AT1G68850, AT5G24470, AT4G21960, AT1G12910, AT2G37130, AT5G64120, AT1G31500, AT5G61380, AT1G68050, AT5G08330, AT2G40080, AT5G60100, AT2G46790, AT4G33980, AT4G37520, AT2G21150, AT5G42900	8243	30	22992	1.85952	0.996412	0.066959	0.0649938
GOTERM_BP_DIRECT	GO:0070588~calcium ion transmembrane transport	18	0.166052	0.00207394	AT3G21180, AT2G28260, AT4G29900, AT1G64150, AT1G29020, AT1G35720, AT3G57330, AT2G34020, AT5G57110, AT3G22910, AT1G27770, AT4G35920, AT2G41560, AT5G51050, AT4G13590, AT3G63380, AT2G28210, AT4G37640	8243	26	22992	1.93104	0.99718	0.0681987	0.0661971
GOTERM_BP_DIRECT	GO:0010207~photosystem II assembly	18	0.166052	0.00207394	AT3G01480, AT1G55480, AT1G34000, AT5G24120, AT1G71500, AT5G66570, AT1G16720, AT2G20890, AT1G54500, AT4G10340, AT1G03600, AT4G35250, AT3G60370, AT5G35220, AT5G35100, AT5G02120, AT3G50820, AT4G35760	8243	26	22992	1.93104	0.99718	0.0681987	0.0661971
GOTERM_BP_DIRECT	GO:0006995~cellular response to nitrogen starvation	26	0.239852	0.00235094	AT1G55180, AT4G35090, AT4G21980, AT3G26840, AT4G21120, AT3G07525, AT1G16950, AT5G36940, AT1G79600, AT3G16690, AT3G48340, AT2G47880, AT5G38480, AT1G20630, AT3G05630, AT2G36400, AT5G66815, AT4G31390, AT1G70460, AT4G15920, AT2G05630, AT1G54570, AT5G50260, AT1G06830, AT3G48350, AT1G20620	8243	43	22992	1.68654	0.998714	0.0764189	0.0741761
GOTERM_BP_DIRECT	GO:0009908~flower development	102	0.940959	0.00262026	AT4G25420, AT5G23730, AT4G31820, AT4G22950, AT4G03110, AT1G69120, AT1G69490, AT5G08450, AT5G61850, AT3G44880, AT5G37055, AT5G13480, AT5G03840, AT4G18960, AT5G51810, AT1G33280, AT3G58780, AT3G57290, AT2G21540, AT2G40080, AT1G76500, AT3G56090, AT3G47500, AT5G06720, AT2G33835, AT1G53160, AT5G60910, AT1G69935, AT5G10510, AT5G62040, AT1G68050, AT2G22540, AT2G03500, AT5G35770, AT1G72390, AT5G56030, AT3…	8243	224	22992	1.27012	0.999401	0.0842056	0.0817342
GOTERM_BP_DIRECT	GO:0034599~cellular response to oxidative stress	24	0.221402	0.00269729	AT3G24170, AT1G31170, AT5G40370, AT3G05790, AT3G05780, AT1G07890, AT3G09640, AT1G65980, AT1G66330, AT4G25130, AT3G07700, AT4G09010, AT4G08390, AT5G58980, AT5G64940, AT5G57345, AT2G41090, AT3G06050, AT4G32320, AT1G60740, AT4G35970, AT3G26060, AT1G08830, AT1G77490	8243	39	22992	1.71648	0.999518	0.0857072	0.0831918
GOTERM_BP_DIRECT	GO:0051301~cell division	131	1.20849	0.00277545	AT1G61000, AT2G29680, AT3G07980, AT1G57820, AT2G32690, AT2G39090, AT4G30290, AT1G22275, AT1G47210, AT1G49910, AT1G79200, AT4G34410, AT5G55280, AT2G47420, AT4G00231, AT1G07270, AT2G38720, AT5G48640, AT1G30690, AT5G48520, AT5G15540, AT5G16750, AT3G54180, AT4G26760, AT3G06820, AT3G15770, AT5G48090, AT4G17500, AT5G61600, AT5G39740, AT4G37490, AT5G62410, AT2G26430, AT2G34925, AT2G32900, AT3G47460, AT1…	8243	297	22992	1.23029	0.999614	0.0867116	0.0841666
GOTERM_BP_DIRECT	GO:0045892~negative regulation of DNA-templated transcription	82	0.756458	0.00279022	AT5G22240, AT5G63550, AT1G17760, AT1G30500, AT2G30470, AT4G36990, AT5G57620, AT1G19350, AT5G02030, AT4G32551, AT1G02580, AT3G09370, AT1G75080, AT3G56400, AT2G33550, AT2G39810, AT2G32100, AT2G36026, AT2G34720, AT1G68840, AT1G33240, AT3G19580, AT1G68320, AT5G47390, AT2G34880, AT5G44280, AT5G56780, AT3G15210, AT3G48710, AT1G04550, AT4G18470, AT5G02320, AT4G14550, AT5G04820, AT3G52525, AT5G42900, AT3…	8243	175	22992	1.30697	0.99963	0.0867116	0.0841666
GOTERM_BP_DIRECT	GO:0006102~isocitrate metabolic process	11	0.101476	0.00308073	AT5G03290, AT1G65930, AT3G09810, AT4G26970, AT4G35260, AT2G19590, AT5G14590, AT2G05710, AT1G54340, AT1G62380, AT2G17130	8243	13	22992	2.36016	0.999838	0.0942168	0.0914516
GOTERM_BP_DIRECT	GO:0006633~fatty acid biosynthetic process	57	0.52583	0.00309836	AT3G23790, AT3G02610, AT1G32440, AT4G34250, AT5G05580, AT1G71160, AT1G75000, AT5G35550, AT5G38020, AT4G36830, AT5G04530, AT1G64400, AT5G16230, AT5G48880, AT3G52160, AT3G02620, AT1G65290, AT3G11170, AT2G14060, AT2G16280, AT3G15690, AT1G52670, AT2G43710, AT1G08510, AT1G36160, AT3G25110, AT4G30950, AT1G55020, AT1G66430, AT3G06470, AT1G19640, AT1G68530, AT1G30120, AT1G67560, AT5G21170, AT4G20870, AT3…	8243	115	22992	1.38251	0.999846	0.0942168	0.0914516
GOTERM_BP_DIRECT	GO:0009615~response to virus	27	0.249077	0.0033309	AT1G14790, AT5G44870, AT3G09440, AT3G58350, AT5G09590, AT3G22640, AT1G29590, AT3G13060, AT4G14400, AT5G04890, AT5G57685, AT5G02490, AT3G13460, AT1G75040, AT5G21100, AT5G24590, AT5G61020, AT3G04720, AT5G35620, AT1G50030, AT3G61890, AT1G21250, AT1G16030, AT1G29550, AT3G12580, AT2G27880, AT5G42900	8243	46	22992	1.63718	0.99992	0.100211	0.0972694
GOTERM_BP_DIRECT	GO:0010380~regulation of chlorophyll biosynthetic process	13	0.119926	0.003783	AT5G50920, AT2G25180, AT2G35260, AT5G44190, AT4G26150, AT3G55240, AT3G22840, AT2G20570, AT5G56860, AT5G58270, AT4G14690, AT2G41680, AT1G69935	8243	17	22992	2.13298	0.999978	0.112614	0.109309
GOTERM_BP_DIRECT	GO:0009636~response to toxic substance	16	0.147601	0.00394486	AT3G29670, AT4G01070, AT3G21560, AT3G55040, AT2G36750, AT2G37760, AT4G29210, AT2G37770, AT2G15490, AT2G03800, AT4G37270, AT5G02780, AT3G50740, AT4G15550, AT1G77290, AT5G39050	8243	23	22992	1.94037	0.999986	0.116209	0.112798
GOTERM_BP_DIRECT	GO:0046686~response to cadmium ion	40	0.369004	0.00405415	AT4G25100, AT4G02520, AT1G13440, AT1G74910, AT1G23190, AT1G59900, AT4G23100, AT4G21680, AT2G19110, AT3G06930, AT4G04460, AT1G67070, AT5G02190, AT5G35630, AT1G17290, AT5G56550, AT5G64940, AT1G02920, AT1G52760, AT1G75040, AT5G58270, AT1G45976, AT4G17410, AT1G62740, AT1G13330, AT4G02930, AT1G66840, AT3G22890, AT5G61780, AT2G30860, AT4G24460, AT5G65140, AT4G23670, AT1G02930, AT5G11670, AT1G16150, AT1…	8243	76	22992	1.46804	0.99999	0.117949	0.114488
GOTERM_BP_DIRECT	GO:0006097~glyoxylate cycle	8	0.0738007	0.00417077	AT4G26970, AT5G09660, AT2G05710, AT3G16910, AT1G62380, AT5G03860, AT2G22780, AT3G21720	8243	8	22992	2.78928	0.999993	0.117949	0.114488
GOTERM_BP_DIRECT	GO:0009051~pentose-phosphate shunt, oxidative branch	8	0.0738007	0.00417077	AT3G27300, AT5G11670, AT5G41670, AT5G13110, AT5G40760, AT1G24280, AT5G35790, AT1G64190	8243	8	22992	2.78928	0.999993	0.117949	0.114488
GOTERM_BP_DIRECT	GO:0090628~plant epidermal cell fate specification	8	0.0738007	0.00417077	AT5G24520, AT3G48710, AT1G55350, AT1G63650, AT1G79840, AT2G37260, AT5G41315, AT5G02820	8243	8	22992	2.78928	0.999993	0.117949	0.114488
GOTERM_BP_DIRECT	GO:0042546~cell wall biogenesis	36	0.332103	0.00434698	AT5G44670, AT4G20170, AT4G03210, AT4G25820, AT2G36870, AT5G48070, AT3G23730, AT1G10550, AT2G15370, AT4G28850, AT4G18800, AT5G57560, AT4G30290, AT5G57540, AT4G23920, AT5G65730, AT4G37800, AT1G14080, AT4G30270, AT3G48580, AT1G32170, AT1G63450, AT4G25810, AT5G45750, AT5G57550, AT5G61840, AT5G57530, AT4G30280, AT2G01850, AT5G13870, AT3G19770, AT1G74420, AT3G44990, AT2G03210, AT4G18990, AT4G14130	8243	67	22992	1.49872	0.999996	0.121715	0.118143
GOTERM_BP_DIRECT	GO:0009266~response to temperature stimulus	28	0.258303	0.00453016	AT5G02810, AT3G50330, AT4G08920, AT3G57760, AT3G03820, AT3G03840, AT5G05580, AT2G22540, AT2G03500, AT3G07370, AT2G41100, AT2G46790, AT4G32770, AT2G25790, AT3G57710, AT4G22260, AT3G33520, AT3G29320, AT2G18950, AT3G03850, AT3G03830, AT3G45880, AT3G12580, AT3G10680, AT3G11670, AT3G48350, AT3G61190, AT2G43010	8243	49	22992	1.59387	0.999997	0.125601	0.121915
GOTERM_BP_DIRECT	GO:0009909~regulation of flower development	50	0.461255	0.00464923	AT5G24860, AT3G24440, AT3G24880, AT3G21890, AT1G65480, AT3G06930, AT5G57660, AT1G27320, AT5G03680, AT5G53420, AT4G32551, AT5G37055, AT5G37770, AT5G13480, AT1G06180, AT5G24655, AT1G20823, AT5G24930, AT5G14170, AT3G01890, AT3G02380, AT1G68640, AT3G24870, AT2G34880, AT2G40080, AT4G28190, AT4G15248, AT3G11450, AT5G13290, AT5G59570, AT5G41380, AT2G38810, AT5G02810, AT3G21150, AT5G51860, AT4G27900, AT5…	8243	100	22992	1.39464	0.999998	0.127651	0.123904
GOTERM_BP_DIRECT	GO:0010193~response to ozone	22	0.202952	0.00488571	AT4G25100, AT3G05970, AT1G15520, AT5G42380, AT3G10985, AT5G27600, AT1G12480, AT1G70520, AT1G11650, AT3G23400, AT4G23100, AT3G02840, AT5G55120, AT1G19570, AT1G72520, AT4G12720, AT3G19100, AT4G23810, AT1G53130, AT2G06050, AT3G17800, AT1G08830	8243	36	22992	1.70456	0.999999	0.132854	0.128955
GOTERM_BP_DIRECT	GO:0042538~hyperosmotic salinity response	31	0.285978	0.004966	AT2G39800, AT5G67450, AT5G46830, AT2G40950, AT5G44650, AT5G49720, AT5G52310, AT1G05260, AT4G23600, AT1G66350, AT5G65010, AT3G21850, AT5G49480, AT5G46050, AT5G59820, AT5G58070, AT2G43000, AT4G33000, AT3G03450, AT1G16920, AT3G55610, AT2G25090, AT5G24770, AT3G19580, AT5G46180, AT5G62490, AT5G11530, AT3G14440, AT1G74520, AT1G19120, AT3G04290	8243	56	22992	1.54406	0.999999	0.133751	0.129826
GOTERM_BP_DIRECT	GO:0009835~fruit ripening	9	0.0830258	0.00570285	AT4G26200, AT1G69490, AT4G37770, AT4G08040, AT2G22810, AT1G01480, AT1G05010, AT3G49700, AT4G11280	8243	10	22992	2.51035	1	0.151963	0.147503
GOTERM_BP_DIRECT	GO:0042254~ribosome biogenesis	33	0.304428	0.00574967	AT3G06455, AT5G20160, AT1G15440, AT3G22660, AT5G55920, AT1G29071, AT1G07615, AT1G18080, AT1G69070, AT1G52980, AT4G12600, AT2G01640, AT1G48920, AT4G34730, AT1G03530, AT3G19800, AT5G18570, AT4G22380, AT4G01000, AT4G26600, AT4G32720, AT5G27120, AT5G46580, AT1G10300, AT5G66470, AT2G47610, AT3G11250, AT1G48630, AT5G39960, AT3G05060, AT2G48120, AT2G24990, AT2G44860	8243	61	22992	1.50895	1	0.151963	0.147503
GOTERM_BP_DIRECT	GO:0009834~plant-type secondary cell wall biogenesis	29	0.267528	0.00595658	AT5G44030, AT2G34410, AT4G03210, AT3G06550, AT2G35700, AT1G29890, AT5G15630, AT4G03110, AT2G43680, AT2G38080, AT2G37090, AT1G75500, AT2G03820, AT1G43790, AT4G18780, AT1G27600, AT5G48920, AT1G33280, AT5G46340, AT5G17420, AT5G60490, AT1G17950, AT5G61840, AT5G03170, AT3G13890, AT3G18660, AT1G78400, AT2G40320, AT5G06700	8243	52	22992	1.55556	1	0.154543	0.150007
GOTERM_BP_DIRECT	GO:0009809~lignin biosynthetic process	29	0.267528	0.00595658	AT5G48930, AT3G11945, AT4G01070, AT3G17390, AT5G60020, AT2G22420, AT4G37980, AT2G38080, AT5G13420, AT5G03260, AT1G52760, AT2G21730, AT5G05340, AT1G05850, AT1G80820, AT4G34230, AT1G15950, AT1G79180, AT5G48100, AT1G07890, AT4G26220, AT1G72680, AT4G36220, AT4G37990, AT3G19450, AT3G11670, AT2G28670, AT3G16920, AT1G61810	8243	52	22992	1.55556	1	0.154543	0.150007
GOTERM_BP_DIRECT	GO:0050826~response to freezing	18	0.166052	0.00636067	AT3G06510, AT2G36400, AT4G24150, AT2G06200, AT3G27660, AT2G31180, AT3G25910, AT4G25140, AT1G12610, AT1G12860, AT2G43790, AT5G09410, AT4G14400, AT1G52690, AT5G40420, AT5G58070, AT5G38480, AT2G42540	8243	28	22992	1.79311	1	0.162054	0.157298
GOTERM_BP_DIRECT	GO:0009695~jasmonic acid biosynthetic process	18	0.166052	0.00636067	AT1G61850, AT3G25770, AT1G55020, AT3G25760, AT5G42650, AT3G25780, AT4G29010, AT1G19640, AT1G67560, AT4G05160, AT2G33150, AT5G63380, AT1G70480, AT1G72520, AT2G43710, AT1G76690, AT3G45140, AT2G06050	8243	28	22992	1.79311	1	0.162054	0.157298
GOTERM_BP_DIRECT	GO:1990961~xenobiotic detoxification by transmembrane export across the plasma membrane	28	0.258303	0.00652285	AT2G04080, AT1G33110, AT3G21690, AT3G23550, AT1G73700, AT1G12950, AT5G44050, AT4G22790, AT3G03620, AT4G21903, AT1G47530, AT5G52450, AT1G33080, AT5G52050, AT2G04050, AT5G65380, AT4G23030, AT2G04070, AT1G58340, AT4G00350, AT2G04090, AT1G66760, AT1G61890, AT2G34360, AT1G71870, AT1G15180, AT1G33090, AT2G04040	8243	50	22992	1.56199	1	0.163633	0.158831
GOTERM_BP_DIRECT	GO:0009058~biosynthetic process	38	0.350554	0.00653838	AT2G34970, AT2G13810, AT5G19550, AT1G62730, AT1G80360, AT1G63680, AT3G51420, AT3G02270, AT1G08470, AT1G18870, AT4G23600, AT3G57020, AT1G74910, AT2G30970, AT1G74710, AT4G28410, AT4G00040, AT5G11520, AT1G17290, AT1G79500, AT1G72330, AT2G41300, AT4G34850, AT1G03210, AT4G18300, AT4G02850, AT4G23590, AT1G62960, AT1G16340, AT3G57010, AT4G28420, AT5G13930, AT1G70580, AT2G41290, AT2G24850, AT5G53970, AT1…	8243	73	22992	1.45195	1	0.163633	0.158831
GOTERM_BP_DIRECT	GO:0009643~photosynthetic acclimation	10	0.0922509	0.00671808	AT5G46110, AT4G04850, AT1G54520, AT1G68830, AT5G60750, AT5G59820, AT1G61800, AT3G19480, AT1G60950, AT3G03630	8243	12	22992	2.3244	1	0.165206	0.160358
GOTERM_BP_DIRECT	GO:0009819~drought recovery	10	0.0922509	0.00671808	AT5G25620, AT3G16640, AT5G07690, AT5G27930, AT1G07240, AT3G16800, AT4G03260, AT2G37040, AT2G42540, AT3G10500	8243	12	22992	2.3244	1	0.165206	0.160358
GOTERM_BP_DIRECT	GO:0009828~plant-type cell wall loosening	23	0.212177	0.00692646	AT1G62980, AT5G39290, AT3G55500, AT1G12560, AT2G40610, AT4G01630, AT4G28250, AT1G65680, AT1G69530, AT5G05290, AT2G37640, AT1G20190, AT1G73360, AT3G45970, AT5G02260, AT3G15370, AT2G20750, AT3G45960, AT1G26770, AT3G29030, AT4G39010, AT2G28950, AT4G30270	8243	39	22992	1.64496	1	0.168862	0.163906
GOTERM_BP_DIRECT	GO:0060918~auxin transport	16	0.147601	0.00705455	AT4G08920, AT5G15100, AT1G70940, AT5G16530, AT1G23080, AT1G16510, AT3G42800, AT1G69160, AT5G10200, AT1G54200, AT5G56750, AT5G63420, AT2G01420, AT5G57090, AT5G12050, AT3G13980	8243	24	22992	1.85952	1	0.169253	0.164286
GOTERM_BP_DIRECT	GO:0010206~photosystem II repair	11	0.101476	0.00731615	AT4G02530, AT1G03600, AT2G47940, AT1G55480, AT3G27925, AT4G18370, AT5G39830, AT1G50250, AT2G30950, AT1G54780, AT1G75690	8243	14	22992	2.19157	1	0.169253	0.164286
GOTERM_BP_DIRECT	GO:0061077~chaperone-mediated protein folding	11	0.101476	0.00731615	AT3G53990, AT4G13830, AT3G25220, AT3G25230, AT3G47650, AT5G48580, AT5G19855, AT5G23040, AT3G62190, AT4G29520, AT5G56030	8243	14	22992	2.19157	1	0.169253	0.164286
GOTERM_BP_DIRECT	GO:0009826~unidimensional cell growth	62	0.571956	0.00734764	AT4G25420, AT3G55500, AT3G02170, AT3G54010, AT5G49720, AT4G28250, AT5G54510, AT1G65680, AT2G18300, AT3G45970, AT5G60880, AT3G12690, AT1G77460, AT5G05500, AT1G09530, AT1G62980, AT5G51810, AT1G12560, AT3G49110, AT5G20490, AT3G50660, AT3G01015, AT1G69530, AT1G31420, AT3G54180, AT1G17060, AT3G15370, AT1G72300, AT3G45960, AT1G17580, AT3G18000, AT5G39860, AT1G74160, AT2G35620, AT3G51160, AT2G40610, AT4…	8243	131	22992	1.32012	1	0.169253	0.164286
GOTERM_BP_DIRECT	GO:0019760~glucosinolate metabolic process	22	0.202952	0.00752074	AT2G30590, AT5G44210, AT3G28920, AT5G61590, AT1G66140, AT1G12610, AT4G09000, AT1G12630, AT3G19290, AT5G57220, AT5G54680, AT3G11580, AT4G37260, AT2G22840, AT5G13330, AT5G51990, AT1G04580, AT1G04880, AT5G52020, AT1G24625, AT3G09260, AT1G61730	8243	37	22992	1.65849	1	0.169253	0.164286
GOTERM_BP_DIRECT	GO:0006857~oligopeptide transport	14	0.129151	0.00755533	AT1G12110, AT4G27730, AT1G62200, AT1G59740, AT5G55930, AT4G26590, AT1G27080, AT3G45710, AT1G72130, AT5G01180, AT4G10770, AT3G45680, AT2G02020, AT2G26690	8243	20	22992	1.95249	1	0.169253	0.164286
GOTERM_BP_DIRECT	GO:0016998~cell wall macromolecule catabolic process	12	0.110701	0.00760083	AT2G43590, AT1G56680, AT3G44990, AT3G47540, AT2G43600, AT1G02360, AT2G43620, AT4G01700, AT1G05850, AT2G36870, AT3G12500, AT3G16920	8243	16	22992	2.09196	1	0.169253	0.164286
GOTERM_BP_DIRECT	GO:0009938~negative regulation of gibberellic acid mediated signaling pathway	12	0.110701	0.00760083	AT3G03450, AT3G15880, AT4G24210, AT4G35390, AT2G40830, AT4G36260, AT5G56860, AT2G27300, AT4G26150, AT1G66350, AT1G04530, AT5G66350	8243	16	22992	2.09196	1	0.169253	0.164286
GOTERM_BP_DIRECT	GO:0009642~response to light intensity	12	0.110701	0.00760083	AT1G73990, AT4G25100, AT4G36110, AT3G62030, AT1G34000, AT4G37270, AT5G16400, AT3G48350, AT1G02340, AT3G03850, AT3G02730, AT1G69935	8243	16	22992	2.09196	1	0.169253	0.164286
GOTERM_BP_DIRECT	GO:0010315~auxin export across the plasma membrane	12	0.110701	0.00760083	AT3G62150, AT1G75500, AT5G12210, AT2G01420, AT5G15100, AT1G70940, AT5G16530, AT5G57090, AT1G78570, AT2G44830, AT1G31880, AT2G47000	8243	16	22992	2.09196	1	0.169253	0.164286
GOTERM_BP_DIRECT	GO:0005986~sucrose biosynthetic process	12	0.110701	0.00760083	AT5G40390, AT4G10120, AT2G34630, AT1G51420, AT1G04920, AT1G17050, AT1G43670, AT1G78510, AT3G58560, AT5G20280, AT3G58490, AT3G55800	8243	16	22992	2.09196	1	0.169253	0.164286
GOTERM_BP_DIRECT	GO:0009735~response to cytokinin	36	0.332103	0.00791122	AT1G10470, AT1G13420, AT2G14920, AT2G33880, AT2G25180, AT3G54010, AT5G49720, AT1G30260, AT1G59940, AT4G26150, AT2G18300, AT2G37320, AT3G57040, AT3G16770, AT1G74890, AT1G80100, AT2G26980, AT1G79220, AT1G05850, AT2G47000, AT2G40670, AT4G38630, AT1G13430, AT1G12980, AT5G24314, AT5G45890, AT1G58220, AT1G31760, AT1G71930, AT1G69690, AT2G25625, AT3G18780, AT5G56860, AT3G47620, AT1G36160, AT4G16110	8243	69	22992	1.45527	1	0.174789	0.169659
GOTERM_BP_DIRECT	GO:0009723~response to ethylene	56	0.516605	0.00835344	AT4G02380, AT5G60360, AT1G70510, AT4G27440, AT2G14580, AT3G16770, AT5G52210, AT2G47460, AT1G09530, AT3G09370, AT5G54190, AT1G08720, AT2G27050, AT5G25620, AT5G45890, AT1G05690, AT3G51550, AT3G01015, AT2G38120, AT5G47390, AT1G68120, AT1G65490, AT3G04720, AT2G43790, AT3G15210, AT5G35220, AT5G13330, AT1G70000, AT5G02320, AT4G11280, AT4G13260, AT1G15520, AT5G24520, AT1G65500, AT1G25490, AT1G66350, AT5…	8243	117	22992	1.33504	1	0.183128	0.177754
GOTERM_BP_DIRECT	GO:0090333~regulation of stomatal closure	25	0.230627	0.00855809	AT3G49260, AT3G27690, AT3G59700, AT2G05070, AT3G59780, AT5G49760, AT5G27150, AT4G01370, AT5G58430, AT2G05100, AT2G26300, AT2G40750, AT3G56400, AT1G62400, AT1G32070, AT1G12480, AT2G46070, AT3G09770, AT5G23060, AT1G66240, AT5G10720, AT2G43790, AT3G16640, AT5G13750, AT1G47128	8243	44	22992	1.58482	1	0.186171	0.180707
GOTERM_BP_DIRECT	GO:0010629~negative regulation of gene expression	20	0.184502	0.0088301	AT3G10930, AT4G00870, AT3G30260, AT3G59884, AT3G21880, AT4G00250, AT5G61380, AT4G02370, AT4G02360, AT3G15210, AT2G45620, AT5G60120, AT1G01260, AT3G10040, AT1G02813, AT5G13790, AT4G00238, AT4G32570, AT5G13180, AT2G28550	8243	33	22992	1.69047	1	0.190622	0.185028
GOTERM_BP_DIRECT	GO:0009620~response to fungus	55	0.50738	0.00914613	AT5G26920, AT3G50450, AT5G42650, AT4G02380, AT5G36925, AT2G33380, AT1G29195, AT4G01370, AT4G37240, AT2G47900, AT1G05010, AT4G32551, AT2G06050, AT5G62900, AT1G08720, AT4G02330, AT1G61850, AT5G24530, AT5G67620, AT3G21240, AT1G71930, AT2G43790, AT5G11510, AT5G58600, AT5G03890, AT5G37840, AT1G43640, AT3G50470, AT3G03280, AT1G60010, AT4G10500, AT2G39660, AT5G08790, AT3G16030, AT2G02450, AT3G11820, AT3…	8243	115	22992	1.334	1	0.195949	0.190198
GOTERM_BP_DIRECT	GO:0010017~red or far-red light signaling pathway	19	0.175277	0.0095423	AT1G10470, AT5G02810, AT1G78080, AT3G21150, AT4G15090, AT5G15960, AT5G04190, AT2G46970, AT2G40080, AT3G59060, AT2G02950, AT5G11260, AT1G09530, AT2G46790, AT2G46340, AT3G62090, AT2G42540, AT5G22500, AT2G43010	8243	31	22992	1.70956	1	0.2029	0.196945
GOTERM_BP_DIRECT	GO:0071483~cellular response to blue light	7	0.0645756	0.0102798	AT2G21320, AT5G24120, AT1G75100, AT3G45780, AT3G22840, AT4G14690, AT2G36990	8243	7	22992	2.78928	1	0.213637	0.207367
GOTERM_BP_DIRECT	GO:0034220~monoatomic ion transmembrane transport	18	0.166052	0.0102878	AT5G46600, AT5G19520, AT1G68600, AT1G08440, AT4G17060, AT5G46610, AT1G58200, AT5G37500, AT1G19570, AT1G78610, AT5G10490, AT1G04690, AT1G53470, AT1G08430, AT5G12080, AT1G05200, AT4G17585, AT3G14810	8243	29	22992	1.73127	1	0.213637	0.207367
GOTERM_BP_DIRECT	GO:0060586~multicellular organismal-level iron ion homeostasis	18	0.166052	0.0102878	AT5G01600, AT1G58340, AT5G51720, AT3G56980, AT3G56970, AT1G07030, AT5G14100, AT3G18290, AT4G37650, AT5G04150, AT3G56090, AT3G13440, AT1G01580, AT2G23150, AT1G51070, AT3G08040, AT4G16370, AT2G41240	8243	29	22992	1.73127	1	0.213637	0.207367
GOTERM_BP_DIRECT	GO:0016042~lipid catabolic process	87	0.802583	0.0103495	AT5G14180, AT3G08510, AT3G55940, AT3G52430, AT2G40116, AT5G45960, AT1G29670, AT1G28580, AT2G30310, AT3G02810, AT1G31550, AT1G75920, AT1G33811, AT2G06925, AT2G36330, AT2G42690, AT1G28610, AT4G13550, AT3G16370, AT1G75880, AT4G11850, AT2G20860, AT1G29660, AT1G54020, AT5G45920, AT5G33370, AT1G02660, AT3G09930, AT1G35140, AT5G43590, AT1G61850, AT5G14450, AT4G28780, AT5G14930, AT3G14360, AT4G11840, AT4…	8243	195	22992	1.24445	1	0.213637	0.207367
GOTERM_BP_DIRECT	GO:2000031~regulation of salicylic acid mediated signaling pathway	17	0.156827	0.0110591	AT3G56400, AT5G45110, AT1G14780, AT3G52430, AT5G67300, AT1G28380, AT4G26120, AT1G64280, AT4G02590, AT1G72680, AT4G14400, AT1G18670, AT2G43710, AT1G15380, AT2G40750, AT4G19660, AT1G08720	8243	27	22992	1.75621	1	0.226632	0.219981
GOTERM_BP_DIRECT	GO:0009789~positive regulation of abscisic acid-activated signaling pathway	29	0.267528	0.0115127	AT5G26920, AT1G67800, AT1G15100, AT1G12490, AT1G25490, AT1G70810, AT5G53160, AT1G52400, AT1G73580, AT5G58430, AT1G70790, AT1G23140, AT2G26300, AT5G01520, AT3G26790, AT5G41790, AT1G66360, AT1G67890, AT1G70800, AT3G01650, AT2G33150, AT1G51940, AT2G32460, AT4G09570, AT3G17410, AT5G35980, AT5G37740, AT3G50500, AT4G34220	8243	54	22992	1.49794	1	0.232557	0.225731
GOTERM_BP_DIRECT	GO:0048767~root hair elongation	29	0.267528	0.0115127	AT5G45420, AT1G12950, AT3G06810, AT4G35020, AT1G75840, AT4G16444, AT5G60660, AT2G24260, AT5G05500, AT2G26420, AT2G47000, AT4G38630, AT1G12560, AT1G63450, AT5G20490, AT4G15290, AT3G53750, AT1G70940, AT3G62720, AT5G16910, AT3G43960, AT4G34580, AT4G14430, AT3G18780, AT4G30980, AT5G41950, AT1G24620, AT1G74380, AT2G45890	8243	54	22992	1.49794	1	0.232557	0.225731
GOTERM_BP_DIRECT	GO:0005983~starch catabolic process	15	0.138376	0.0126258	AT4G17090, AT4G03960, AT4G20270, AT2G40840, AT5G64860, AT5G17520, AT5G26570, AT5G55700, AT1G10760, AT3G52180, AT3G23920, AT4G09020, AT1G43670, AT2G40220, AT4G15210	8243	23	22992	1.81909	1	0.247013	0.239763
GOTERM_BP_DIRECT	GO:0010582~floral meristem determinacy	15	0.138376	0.0126258	AT4G24540, AT3G52250, AT1G62360, AT3G57130, AT1G69120, AT4G28520, AT2G15790, AT3G28917, AT5G11320, AT1G69180, AT2G22540, AT4G28190, AT5G61850, AT5G03790, AT4G17460	8243	23	22992	1.81909	1	0.247013	0.239763
GOTERM_BP_DIRECT	GO:0015706~nitrate transmembrane transport	15	0.138376	0.0126258	AT1G12110, AT5G50200, AT5G14570, AT5G40890, AT3G16180, AT1G27080, AT1G08090, AT2G38100, AT1G72130, AT5G62720, AT1G72140, AT1G69870, AT3G45680, AT3G47980, AT1G52190	8243	23	22992	1.81909	1	0.247013	0.239763
GOTERM_BP_DIRECT	GO:0009853~photorespiration	28	0.258303	0.0126774	AT1G80380, AT1G32080, AT3G54110, AT1G68010, AT3G18410, AT1G67090, AT5G37510, AT5G38420, AT2G27730, AT2G02050, AT5G52840, AT2G38660, AT5G66510, AT2G35370, AT4G22840, AT2G38400, AT2G13360, AT1G70580, AT1G47260, AT3G10160, AT5G04140, AT5G38410, AT5G38430, AT4G17360, AT5G36790, AT4G37930, AT1G23310, AT4G16450	8243	52	22992	1.50192	1	0.247013	0.239763
GOTERM_BP_DIRECT	GO:0046283~anthocyanin-containing compound metabolic process	8	0.0738007	0.0129271	AT4G27830, AT1G08450, AT4G08920, AT5G17220, AT2G32950, AT1G71220, AT4G27570, AT4G27560	8243	9	22992	2.47936	1	0.247013	0.239763
GOTERM_BP_DIRECT	GO:0006000~fructose metabolic process	8	0.0738007	0.0129271	AT5G51830, AT1G06030, AT1G66430, AT1G07110, AT2G31390, AT3G55800, AT3G59480, AT4G10260	8243	9	22992	2.47936	1	0.247013	0.239763
GOTERM_BP_DIRECT	GO:0042548~regulation of photosynthesis, light reaction	8	0.0738007	0.0129271	AT2G45870, AT4G33470, AT1G68830, AT3G18680, AT3G61320, AT5G08720, AT1G09530, AT4G35440	8243	9	22992	2.47936	1	0.247013	0.239763
GOTERM_BP_DIRECT	GO:0010076~maintenance of floral meristem identity	8	0.0738007	0.0129271	AT4G24540, AT2G22540, AT2G03710, AT5G02030, AT1G69120, AT1G03770, AT2G27990, AT5G44280	8243	9	22992	2.47936	1	0.247013	0.239763
GOTERM_BP_DIRECT	GO:0006636~unsaturated fatty acid biosynthetic process	14	0.129151	0.0133756	AT1G06080, AT1G06360, AT5G16230, AT4G30950, AT1G06350, AT3G02610, AT2G18950, AT4G27030, AT2G31360, AT5G05580, AT3G11170, AT2G43710, AT1G06100, AT3G15850	8243	21	22992	1.85952	1	0.252607	0.245193
GOTERM_BP_DIRECT	GO:0042631~cellular response to water deprivation	24	0.221402	0.0133985	AT4G29920, AT1G15520, AT3G05740, AT1G32080, AT3G27690, AT2G05070, AT1G64660, AT1G09340, AT5G21010, AT1G33240, AT2G15970, AT4G02380, AT3G20660, AT1G68010, AT2G31470, AT2G43350, AT1G17280, AT3G17000, AT1G79410, AT5G12140, AT1G05680, AT2G05100, AT3G28270, AT4G34220	8243	43	22992	1.55681	1	0.252607	0.245193
GOTERM_BP_DIRECT	GO:0010236~plastoquinone biosynthetic process	9	0.0830258	0.0143316	AT3G11945, AT5G48930, AT1G17050, AT1G06570, AT3G63410, AT1G78510, AT1G60600, AT5G20280, AT5G09820	8243	11	22992	2.28213	1	0.266644	0.258818
GOTERM_BP_DIRECT	GO:0009904~chloroplast accumulation movement	9	0.0830258	0.0143316	AT1G67070, AT1G66840, AT1G75100, AT5G10470, AT3G45780, AT2G30520, AT5G65460, AT5G67385, AT2G26570	8243	11	22992	2.28213	1	0.266644	0.258818
GOTERM_BP_DIRECT	GO:0006032~chitin catabolic process	12	0.110701	0.0146002	AT2G43590, AT1G56680, AT4G19820, AT4G19810, AT3G47540, AT2G43600, AT1G02360, AT2G43620, AT4G01700, AT1G05850, AT3G12500, AT3G16920	8243	17	22992	1.9689	1	0.268113	0.260244
GOTERM_BP_DIRECT	GO:0010196~nonphotochemical quenching	12	0.110701	0.0146002	AT4G04850, AT4G10340, AT1G54520, AT4G03280, AT2G41430, AT4G31530, AT1G44575, AT1G56500, AT4G31040, AT3G15840, AT5G08050, AT5G43050	8243	17	22992	1.9689	1	0.268113	0.260244
GOTERM_BP_DIRECT	GO:0002213~defense response to insect	23	0.212177	0.0147277	AT5G44572, AT5G14180, AT5G43580, AT5G44575, AT5G44565, AT3G52430, AT5G24770, AT5G25980, AT5G26000, AT3G02810, AT1G65390, AT4G23100, AT5G57220, AT5G10300, AT5G60890, AT3G48520, AT2G43710, AT3G44260, AT3G10680, AT1G45145, AT5G10290, AT3G25180, AT1G02660	8243	41	22992	1.56472	1	0.268709	0.260822
GOTERM_BP_DIRECT	GO:0071482~cellular response to light stimulus	11	0.101476	0.0149267	AT2G30170, AT1G07180, AT3G56710, AT2G36390, AT5G24120, AT1G64860, AT3G53920, AT2G48120, AT1G08540, AT1G68010, AT2G36990	8243	15	22992	2.04547	1	0.270594	0.262652
GOTERM_BP_DIRECT	GO:0009741~response to brassinosteroid	26	0.239852	0.0153865	AT4G39070, AT1G13260, AT3G20780, AT3G21830, AT4G36110, AT5G57560, AT3G61460, AT5G59700, AT2G40530, AT4G30270, AT4G02330, AT5G18010, AT3G50660, AT2G40400, AT3G51550, AT1G71930, AT5G26230, AT4G08950, AT2G18010, AT5G66815, AT4G15400, AT3G59060, AT1G75750, AT5G39860, AT4G34760, AT4G38860	8243	48	22992	1.51086	1	0.275431	0.267347
GOTERM_BP_DIRECT	GO:0009631~cold acclimation	32	0.295203	0.0153883	AT4G24770, AT5G50950, AT4G04920, AT2G15970, AT5G66400, AT3G55580, AT4G25480, AT1G29390, AT2G17870, AT5G23290, AT5G67590, AT5G54590, AT4G13850, AT4G15910, AT1G01590, AT2G46810, AT5G59820, AT3G50970, AT5G38480, AT2G36400, AT5G15960, AT4G25490, AT4G25470, AT1G10760, AT4G36020, AT2G38170, AT1G19120, AT1G36160, AT2G42540, AT2G42560, AT4G12470, AT1G77490	8243	62	22992	1.43963	1	0.275431	0.267347
GOTERM_BP_DIRECT	GO:0009639~response to red or far red light	22	0.202952	0.0161899	AT5G51810, AT2G30380, AT5G45340, AT1G15550, AT2G29090, AT1G80340, AT1G30040, AT4G15090, AT2G17990, AT4G25560, AT2G18010, AT4G36110, AT1G02400, AT3G14870, AT1G29300, AT5G02200, AT1G09530, AT4G36105, AT2G45260, AT1G79790, AT5G22500, AT4G38860	8243	39	22992	1.57344	1	0.287956	0.279504
GOTERM_BP_DIRECT	GO:0006508~proteolysis	221	2.03875	0.0164187	AT5G59090, AT2G47390, AT5G23210, AT2G30950, AT5G62140, AT3G03420, AT1G12750, AT5G43060, AT5G02190, AT1G73220, AT2G23970, AT2G47940, AT5G13520, AT5G53540, AT5G04250, AT1G79320, AT2G03200, AT1G79560, AT1G03230, AT4G00230, AT5G19740, AT3G18490, AT4G21630, AT4G00590, AT1G13610, AT3G06820, AT4G35350, AT2G23960, AT2G22990, AT1G20380, AT1G79330, AT3G12700, AT4G30910, AT4G22050, AT3G02110, AT4G22290, AT4…	8243	546	22992	1.12899	1	0.2902	0.281683
GOTERM_BP_DIRECT	GO:0051707~response to other organism	31	0.285978	0.0169675	AT1G59620, AT3G52430, AT1G58410, AT4G23520, AT3G53160, AT3G16770, AT1G19250, AT2G27710, AT3G14130, AT1G53350, AT1G50180, AT4G19510, AT3G13100, AT4G18360, AT2G02450, AT3G14415, AT4G36430, AT5G43470, AT1G33560, AT1G58400, AT1G10920, AT2G15480, AT1G58848, AT2G15490, AT5G64930, AT3G46730, AT3G14460, AT2G26430, AT2G32800, AT3G45140, AT3G14420	8243	60	22992	1.44113	1	0.298038	0.28929
GOTERM_BP_DIRECT	GO:0006816~calcium ion transport	21	0.193727	0.0177981	AT3G59820, AT5G48410, AT5G48400, AT1G64150, AT5G17850, AT2G32390, AT4G03560, AT5G11210, AT5G53130, AT4G37270, AT2G38170, AT4G35290, AT4G00900, AT4G35920, AT1G42540, AT5G36290, AT2G29110, AT1G05200, AT2G29120, AT1G07810, AT4G13590	8243	37	22992	1.5831	1	0.310698	0.301579
GOTERM_BP_DIRECT	GO:0009664~plant-type cell wall organization	33	0.304428	0.0182074	AT2G35620, AT3G55500, AT2G40610, AT4G01630, AT4G08400, AT5G05290, AT3G29810, AT2G37640, AT5G66680, AT5G57560, AT2G41480, AT1G20190, AT2G46710, AT1G26770, AT5G06630, AT5G04310, AT2G24980, AT5G39290, AT1G62980, AT1G14420, AT3G53350, AT1G12560, AT1G05250, AT1G64760, AT1G69530, AT1G31420, AT5G02260, AT3G15370, AT1G05240, AT3G29030, AT2G28950, AT2G21140, AT2G45890	8243	65	22992	1.41609	1	0.315893	0.306622
GOTERM_BP_DIRECT	GO:0002239~response to oomycetes	16	0.147601	0.0188312	AT4G02520, AT5G43470, AT2G34930, AT5G24530, AT1G59870, AT4G10500, AT1G51800, AT4G11890, AT5G60950, AT2G02930, AT5G09440, AT4G35985, AT3G44480, AT4G01700, AT1G02360, AT3G11340	8243	26	22992	1.71648	1	0.322523	0.313057
GOTERM_BP_DIRECT	GO:0009693~ethylene biosynthetic process	16	0.147601	0.0188312	AT4G26200, AT4G26970, AT1G80360, AT1G62380, AT3G49700, AT3G15010, AT4G37770, AT3G59060, AT4G08040, AT2G19590, AT2G22810, AT1G01480, AT1G48420, AT1G05010, AT1G77330, AT4G11280	8243	26	22992	1.71648	1	0.322523	0.313057
GOTERM_BP_DIRECT	GO:0010218~response to far red light	27	0.249077	0.0189317	AT3G27690, AT2G05070, AT4G08920, AT5G24120, AT5G16023, AT2G44910, AT1G67265, AT1G13245, AT5G56550, AT2G02950, AT5G53660, AT5G11260, AT2G05100, AT1G02340, AT5G52250, AT5G22500, AT1G09570, AT4G15090, AT5G24470, AT4G00050, AT5G04190, AT3G18780, AT5G02200, AT4G14130, AT1G79790, AT4G14690, AT2G46340	8243	51	22992	1.47668	1	0.322523	0.313057
GOTERM_BP_DIRECT	GO:0042752~regulation of circadian rhythm	22	0.202952	0.0227613	AT1G10470, AT5G52910, AT3G09600, AT4G08920, AT1G59940, AT1G31500, AT5G08330, AT4G38960, AT2G21320, AT2G40080, AT3G60250, AT5G60100, AT1G01060, AT2G25930, AT3G46640, AT5G52660, AT3G63180, AT5G02840, AT4G33980, AT2G21150, AT1G75060, AT5G42900	8243	40	22992	1.5341	1	0.383834	0.372569
GOTERM_BP_DIRECT	GO:0009749~response to glucose	28	0.258303	0.022802	AT5G01820, AT1G56570, AT1G19200, AT5G47060, AT1G18080, AT1G74670, AT5G13420, AT3G16690, AT2G28900, AT1G28330, AT1G12080, AT1G61800, AT2G26300, AT3G26090, AT5G15380, AT5G45890, AT5G41670, AT3G22550, AT5G64750, AT1G67890, AT2G19450, AT5G61760, AT1G22160, AT5G57090, AT2G40220, AT1G79550, AT1G20840, AT4G39795	8243	54	22992	1.44629	1	0.383834	0.372569
GOTERM_BP_DIRECT	GO:0045490~pectin catabolic process	47	0.433579	0.0231047	AT3G10710, AT3G49220, AT5G19730, AT3G09540, AT4G03930, AT5G47500, AT5G55720, AT5G64640, AT1G11920, AT4G13210, AT1G53830, AT2G21610, AT4G13710, AT5G09760, AT1G04680, AT2G26440, AT1G69940, AT5G04970, AT5G04310, AT1G23200, AT1G05310, AT5G63180, AT1G14420, AT4G02330, AT4G22080, AT1G11590, AT2G36700, AT1G11370, AT1G67750, AT3G07010, AT3G24230, AT3G53190, AT3G59010, AT3G27400, AT3G05610, AT4G24780, AT5…	8243	100	22992	1.31096	1	0.386627	0.37528
GOTERM_BP_DIRECT	GO:1990110~callus formation	18	0.166052	0.0236431	AT5G17990, AT2G25180, AT3G54150, AT5G10510, AT5G48150, AT2G46970, AT3G21820, AT1G53830, AT1G21120, AT5G56960, AT5G07310, AT5G65510, AT2G23380, AT5G57390, AT5G57280, AT1G21110, AT2G42440, AT2G42430	8243	31	22992	1.61958	1	0.39331	0.381767
GOTERM_BP_DIRECT	GO:1990641~response to iron ion starvation	13	0.119926	0.0238013	AT5G67370, AT4G26970, AT1G62380, AT3G53480, AT3G07700, AT5G05390, AT2G19590, AT5G61430, AT5G64940, AT1G70460, AT2G30766, AT1G47400, AT3G13610	8243	20	22992	1.81303	1	0.393626	0.382073
GOTERM_BP_DIRECT	GO:0009555~pollen development	115	1.06089	0.0244007	AT2G39800, AT2G33420, AT3G07980, AT5G64560, AT1G09180, AT5G54470, AT5G58270, AT5G57460, AT3G27580, AT3G10405, AT2G16910, AT2G34920, AT3G23940, AT2G34880, AT2G32460, AT2G42380, AT3G18000, AT3G11330, AT3G63290, AT1G21630, AT3G02230, AT1G08390, AT4G24510, AT5G17310, AT1G09240, AT3G09660, AT5G15650, AT5G14200, AT2G37040, AT2G35020, AT5G42390, AT1G77720, AT1G22130, AT1G74450, AT5G05280, AT2G43040, AT2…	8243	273	22992	1.17497	1	0.397702	0.38603
GOTERM_BP_DIRECT	GO:0009637~response to blue light	30	0.276753	0.024433	AT4G08920, AT1G09780, AT5G24120, AT4G18390, AT3G54170, AT1G70730, AT4G40060, AT1G68050, AT1G67070, AT1G08540, AT1G05630, AT5G55280, AT4G33980, AT1G53090, AT2G21150, AT5G43470, AT5G43630, AT1G66840, AT3G01490, AT4G00050, AT1G70800, AT4G31390, AT1G42550, AT3G45780, AT3G08590, AT5G02200, AT1G08810, AT2G46340, AT5G58140, AT5G42900	8243	59	22992	1.41828	1	0.397702	0.38603
GOTERM_BP_DIRECT	GO:0140352~export from cell	6	0.0553506	0.0248915	AT1G59870, AT1G71960, AT2G29940, AT1G31770, AT3G53480, AT1G51500	8243	6	22992	2.78928	1	0.397702	0.38603
GOTERM_BP_DIRECT	GO:0080170~hydrogen peroxide transmembrane transport	6	0.0553506	0.0248915	AT2G36830, AT4G18910, AT4G19030, AT5G60660, AT3G53420, AT3G26520	8243	6	22992	2.78928	1	0.397702	0.38603
GOTERM_BP_DIRECT	GO:0009957~epidermal cell fate specification	6	0.0553506	0.0248915	AT5G24520, AT1G63650, AT1G79840, AT2G37260, AT5G41315, AT5G02820	8243	6	22992	2.78928	1	0.397702	0.38603
GOTERM_BP_DIRECT	GO:0000289~nuclear-transcribed mRNA poly(A) tail shortening	6	0.0553506	0.0248915	AT5G18230, AT2G45620, AT5G22250, AT1G71770, AT3G44260, AT1G31500	8243	6	22992	2.78928	1	0.397702	0.38603
GOTERM_BP_DIRECT	GO:0009832~plant-type cell wall biogenesis	21	0.193727	0.0251273	AT2G35620, AT5G44030, AT3G02230, AT5G50750, AT5G47820, AT5G17420, AT2G44745, AT5G15650, AT4G02270, AT5G16510, AT3G29810, AT2G19440, AT1G30620, AT5G49360, AT1G68060, AT5G57550, AT2G21770, AT5G09870, AT2G25540, AT1G78580, AT4G11150	8243	38	22992	1.54144	1	0.399213	0.387496
GOTERM_BP_DIRECT	GO:0048765~root hair cell differentiation	12	0.110701	0.0255088	AT2G22475, AT5G65090, AT4G00730, AT2G03720, AT3G54870, AT4G01060, AT2G38120, AT2G24260, AT5G14750, AT4G30980, AT5G49270, AT3G21840	8243	18	22992	1.85952	1	0.403011	0.391182
GOTERM_BP_DIRECT	GO:0034976~response to endoplasmic reticulum stress	17	0.156827	0.0259834	AT3G54960, AT5G42020, AT1G09210, AT1G56340, AT4G24190, AT5G48580, AT5G22290, AT1G77510, AT2G32920, AT3G27090, AT1G42990, AT1G60995, AT5G01660, AT3G11000, AT2G47470, AT1G04980, AT1G21750	8243	29	22992	1.63509	1	0.408229	0.396247
GOTERM_BP_DIRECT	GO:0009791~post-embryonic development	34	0.313653	0.0269833	AT1G55180, AT1G62750, AT2G32410, AT4G25140, AT5G07560, AT5G61610, AT4G39800, AT1G16280, AT5G07520, AT3G18570, AT5G55300, AT5G07600, AT4G39100, AT4G26300, AT5G26710, AT3G01570, AT5G20490, AT5G51210, AT3G51550, AT3G27660, AT3G21200, AT4G04350, AT5G49030, AT5G16715, AT1G48990, AT5G56100, AT3G16640, AT5G11530, AT3G20440, AT1G50030, AT1G17580, AT5G07550, AT5G40420, AT5G57390	8243	69	22992	1.37443	1	0.417076	0.404835
GOTERM_BP_DIRECT	GO:0016114~terpenoid biosynthetic process	11	0.101476	0.0271365	AT1G63970, AT3G29410, AT1G26640, AT5G60600, AT3G32030, AT1G33750, AT5G48110, AT3G25180, AT4G20230, AT4G15560, AT1G70080	8243	16	22992	1.91763	1	0.417076	0.404835
GOTERM_BP_DIRECT	GO:0015743~malate transport	11	0.101476	0.0271365	AT5G46600, AT1G68600, AT1G25480, AT1G08440, AT5G46610, AT3G18440, AT5G01340, AT1G08430, AT5G47560, AT4G17585, AT4G17970	8243	16	22992	1.91763	1	0.417076	0.404835
GOTERM_BP_DIRECT	GO:0055062~phosphate ion homeostasis	11	0.101476	0.0271365	AT1G63010, AT3G51860, AT2G38170, AT1G14040, AT5G15330, AT1G30560, AT1G68320, AT1G68670, AT2G13100, AT4G17550, AT4G25220	8243	16	22992	1.91763	1	0.417076	0.404835
GOTERM_BP_DIRECT	GO:0019252~starch biosynthetic process	20	0.184502	0.0277515	AT5G19220, AT5G24300, AT5G51830, AT1G06030, AT3G01180, AT1G66430, AT3G22890, AT3G58560, AT2G31390, AT3G59480, AT3G20440, AT2G36390, AT1G27680, AT4G32190, AT1G50390, AT3G55800, AT4G39210, AT4G10260, AT2G21590, AT3G30720	8243	36	22992	1.5496	1	0.421942	0.409558
GOTERM_BP_DIRECT	GO:0009958~positive gravitropism	20	0.184502	0.0277515	AT5G47990, AT3G30350, AT2G16005, AT2G14820, AT4G31820, AT1G70940, AT2G38120, AT5G64770, AT1G16510, AT5G06140, AT4G35020, AT5G15725, AT2G02950, AT3G20130, AT5G57090, AT2G23050, AT5G11260, AT1G42430, AT1G69935, AT5G14090	8243	36	22992	1.5496	1	0.421942	0.409558
GOTERM_BP_DIRECT	GO:0071333~cellular response to glucose stimulus	10	0.0922509	0.0285569	AT4G26410, AT4G14410, AT1G14000, AT5G28770, AT2G36390, AT3G23210, AT4G00238, AT4G00250, AT5G24800, AT3G44290	8243	14	22992	1.99234	1	0.423562	0.411131
GOTERM_BP_DIRECT	GO:0043085~positive regulation of catalytic activity	10	0.0922509	0.0285569	AT1G50320, AT1G43560, AT3G15360, AT3G59400, AT4G08960, AT1G03680, AT5G16400, AT3G02730, AT2G41680, AT2G15570	8243	14	22992	1.99234	1	0.423562	0.411131
GOTERM_BP_DIRECT	GO:0000245~spliceosomal complex assembly	7	0.0645756	0.0286069	AT5G45990, AT5G22840, AT4G22290, AT2G37340, AT4G22285, AT5G64270, AT4G22350	8243	8	22992	2.44062	1	0.423562	0.411131
GOTERM_BP_DIRECT	GO:1902066~regulation of cell wall pectin metabolic process	7	0.0645756	0.0286069	AT5G11420, AT2G41800, AT4G04920, AT4G32700, AT5G04960, AT4G32460, AT5G65590	8243	8	22992	2.44062	1	0.423562	0.411131
GOTERM_BP_DIRECT	GO:0010264~myo-inositol hexakisphosphate biosynthetic process	7	0.0645756	0.0286069	AT5G61760, AT4G39800, AT5G60760, AT5G58730, AT5G16760, AT2G22240, AT2G43980	8243	8	22992	2.44062	1	0.423562	0.411131
GOTERM_BP_DIRECT	GO:0009610~response to symbiotic fungus	9	0.0830258	0.0295587	AT3G50480, AT2G35940, AT3G09940, AT1G13230, AT5G16590, AT1G19570, AT1G37130, AT3G09260, AT1G10760	8243	12	22992	2.09196	1	0.435375	0.422597
GOTERM_BP_DIRECT	GO:0045487~gibberellin catabolic process	8	0.0738007	0.0297838	AT1G02400, AT5G58660, AT2G34555, AT1G30040, AT5G13790, AT5G65640, AT1G36060, AT1G78440	8243	10	22992	2.23142	1	0.436417	0.423608
GOTERM_BP_DIRECT	GO:0016102~diterpenoid biosynthetic process	19	0.175277	0.0306642	AT3G29410, AT1G60140, AT5G44630, AT3G29110, AT1G61120, AT3G32030, AT1G33750, AT5G48110, AT4G20210, AT4G20230, AT4G02780, AT1G31950, AT3G14490, AT4G13300, AT3G14540, AT3G14520, AT1G48820, AT4G13280, AT1G70080	8243	34	22992	1.55871	1	0.447002	0.433883
GOTERM_BP_DIRECT	GO:0045944~positive regulation of transcription by RNA polymerase II	52	0.479705	0.0309367	AT3G09600, AT5G27810, AT4G04920, AT1G28460, AT4G22950, AT5G27130, AT1G69120, AT1G31630, AT1G28450, AT1G22590, AT5G11260, AT1G79000, AT4G18960, AT4G24540, AT1G60040, AT3G54340, AT5G48640, AT1G60880, AT1G65330, AT3G58780, AT1G55970, AT4G09960, AT2G14210, AT5G49490, AT1G24260, AT5G60910, AT3G05860, AT5G49420, AT5G51860, AT4G18390, AT3G30260, AT5G20240, AT3G17609, AT1G69540, AT5G62165, AT1G18750, AT3…	8243	114	22992	1.2723	1	0.448662	0.435494
GOTERM_BP_DIRECT	GO:0015995~chlorophyll biosynthetic process	24	0.221402	0.0340511	AT3G56940, AT1G63970, AT5G49970, AT2G40400, AT4G03205, AT3G59400, AT5G16440, AT3G21200, AT4G27440, AT4G01690, AT4G27430, AT2G40490, AT5G13630, AT3G14110, AT4G25080, AT1G08520, AT1G09940, AT2G26540, AT3G51820, AT1G44446, AT5G54190, AT5G58250, AT1G03630, AT4G15560	8243	46	22992	1.45527	1	0.491309	0.476889
GOTERM_BP_DIRECT	GO:0044772~mitotic cell cycle phase transition	14	0.129151	0.0343965	AT1G80370, AT1G15570, AT1G34460, AT5G65420, AT5G11300, AT1G47230, AT1G44110, AT4G37490, AT1G47210, AT2G22490, AT2G26760, AT1G77390, AT1G20610, AT3G11520	8243	23	22992	1.69782	1	0.493773	0.479281
GOTERM_BP_DIRECT	GO:0009718~anthocyanin-containing compound biosynthetic process	12	0.110701	0.0412595	AT1G71030, AT3G28430, AT2G02990, AT1G12910, AT3G21560, AT3G29590, AT3G58110, AT5G42800, AT4G22880, AT2G43000, AT5G54060, AT4G27430	8243	19	22992	1.76165	1	0.58341	0.566287
GOTERM_BP_DIRECT	GO:0140964~intracellular auxin homeostasis	12	0.110701	0.0412595	AT1G69690, AT5G12210, AT1G14130, AT4G37390, AT4G27260, AT5G54510, AT4G37910, AT2G17500, AT5G47390, AT2G23170, AT2G32280, AT1G05630	8243	19	22992	1.76165	1	0.58341	0.566287
GOTERM_BP_DIRECT	GO:0010223~secondary shoot formation	12	0.110701	0.0412595	AT3G14067, AT1G55580, AT3G30260, AT4G32810, AT1G73870, AT5G02030, AT5G53950, AT2G34925, AT3G15170, AT1G03055, AT2G27990, AT2G44990	8243	19	22992	1.76165	1	0.58341	0.566287
GOTERM_BP_DIRECT	GO:0009813~flavonoid biosynthetic process	16	0.147601	0.0414954	AT5G46330, AT5G48100, AT5G24530, AT4G00040, AT5G13930, AT5G63600, AT5G05270, AT5G35550, AT5G08640, AT5G07990, AT1G02050, AT4G34850, AT2G47460, AT5G42800, AT1G61720, AT2G26670	8243	28	22992	1.59387	1	0.583827	0.566692
GOTERM_BP_DIRECT	GO:0006417~regulation of translation	36	0.332103	0.0426658	AT3G48390, AT2G27040, AT2G29140, AT5G21150, AT5G42310, AT1G35730, AT3G49700, AT5G60180, AT4G25880, AT5G60960, AT1G51510, AT1G18080, AT5G56510, AT1G02140, AT1G21920, AT1G21760, AT5G53180, AT2G23350, AT1G22730, AT5G47210, AT3G17040, AT5G64490, AT2G36660, AT1G49760, AT1G22240, AT5G55550, AT5G09610, AT1G48630, AT5G60110, AT3G10360, AT2G45810, AT1G71770, AT1G15280, AT4G17520, AT2G29200, AT2G27880	8243	76	22992	1.32124	1	0.597321	0.57979
GOTERM_BP_DIRECT	GO:0006284~base-excision repair	15	0.138376	0.045948	AT2G31450, AT5G44680, AT3G50880, AT2G36490, AT5G26680, AT1G13635, AT1G52500, AT1G05900, AT4G36050, AT1G75230, AT4G34060, AT3G12040, AT3G10010, AT1G80850, AT3G12710	8243	26	22992	1.6092	1	0.636966	0.618271
GOTERM_BP_DIRECT	GO:0044550~secondary metabolite biosynthetic process	15	0.138376	0.045948	AT5G43450, AT1G04380, AT2G30840, AT1G03400, AT5G59540, AT1G06645, AT5G59530, AT3G19000, AT3G19010, AT1G04350, AT1G06650, AT5G12270, AT3G46490, AT1G03410, AT1G06620	8243	26	22992	1.6092	1	0.636966	0.618271
GOTERM_BP_DIRECT	GO:0048364~root development	95	0.876384	0.046836	AT2G39800, AT3G54010, AT4G04920, AT4G02380, AT3G53480, AT2G18470, AT5G58710, AT2G22840, AT1G53330, AT2G01420, AT1G13290, AT5G52210, AT5G58270, AT1G51590, AT2G22680, AT1G51190, AT1G80600, AT4G35660, AT5G14170, AT5G47990, AT1G14580, AT3G51550, AT5G65683, AT5G48000, AT3G23940, AT5G44280, AT4G09000, AT2G43790, AT1G26960, AT5G66815, AT3G44750, AT4G29040, AT3G18485, AT5G55730, AT4G35710, AT5G57390, AT1…	8243	227	22992	1.16732	1	0.646108	0.627145
GOTERM_BP_DIRECT	GO:0045087~innate immune response	43	0.396679	0.0477758	AT4G24770, AT3G04210, AT5G17990, AT1G67520, AT3G04570, AT5G54610, AT2G39660, AT1G61380, AT2G33580, AT3G21630, AT1G80080, AT4G01370, AT5G48150, AT5G64900, AT4G14465, AT2G24860, AT4G11850, AT3G16030, AT5G05680, AT5G09980, AT4G39260, AT1G73080, AT1G42540, AT5G37770, AT1G09970, AT5G13160, AT5G64905, AT5G56030, AT3G30720, AT1G20900, AT4G00430, AT1G66980, AT5G47070, AT4G28460, AT1G51940, AT2G23620, AT2…	8243	94	22992	1.27595	1	0.655873	0.636624
GOTERM_BP_DIRECT	GO:0010112~regulation of systemic acquired resistance	10	0.0922509	0.0490022	AT5G45110, AT5G26920, AT2G22330, AT1G73805, AT1G44350, AT5G13320, AT4G01895, AT3G26830, AT1G64280, AT4G19660	8243	15	22992	1.85952	1	0.664739	0.64523
GOTERM_BP_DIRECT	GO:0071577~zinc ion transmembrane transport	10	0.0922509	0.0490022	AT3G58810, AT4G19690, AT2G30080, AT3G12750, AT1G60960, AT2G32270, AT1G05300, AT2G04032, AT4G33020, AT1G10970	8243	15	22992	1.85952	1	0.664739	0.64523
GOTERM_BP_DIRECT	GO:0048510~regulation of timing of transition from vegetative to reproductive phase	23	0.212177	0.0493618	AT4G24540, AT5G15160, AT1G04080, AT2G34720, AT3G24880, AT1G27370, AT1G33410, AT1G27360, AT4G22950, AT3G24870, AT1G63030, AT4G40060, AT1G12610, AT3G06500, AT5G61060, AT1G75410, AT5G12840, AT5G62430, AT5G03790, AT3G12145, AT5G39860, AT1G72390, AT5G50080	8243	45	22992	1.42563	1	0.664739	0.64523
GOTERM_BP_DIRECT	GO:0009625~response to insect	23	0.212177	0.0493618	AT3G56400, AT5G44572, AT5G44575, AT5G44565, AT3G52430, AT5G44420, AT5G24770, AT5G26000, AT3G26830, AT1G59830, AT4G02380, AT1G16410, AT1G64280, AT1G52400, AT4G13770, AT5G07690, AT2G22330, AT1G18570, AT5G61420, AT5G07700, AT1G07640, AT4G19840, AT1G73260	8243	45	22992	1.42563	1	0.664739	0.64523
GOTERM_BP_DIRECT	GO:0071472~cellular response to salt stress	20	0.184502	0.0513885	AT2G32010, AT2G34620, AT1G78080, AT5G18100, AT5G24120, AT1G03060, AT5G21010, AT5G24270, AT3G49810, AT3G25910, AT1G67580, AT3G43700, AT2G01900, AT1G66280, AT1G49510, AT1G53210, AT1G79410, AT3G45680, AT2G27300, AT1G08830	8243	38	22992	1.46804	1	0.688751	0.668537
GOTERM_BP_DIRECT	GO:0032508~DNA duplex unwinding	9	0.0830258	0.0530092	AT4G36020, AT2G21660, AT1G31360, AT3G09660, AT5G27680, AT2G17870, AT3G23700, AT4G25120, AT2G07690	8243	13	22992	1.93104	1	0.703802	0.683146
GOTERM_BP_DIRECT	GO:0080136~priming of cellular response to stress	9	0.0830258	0.0530092	AT4G36990, AT5G47850, AT2G43790, AT5G64190, AT3G45860, AT3G51860, AT3G25010, AT2G14610, AT1G76960	8243	13	22992	1.93104	1	0.703802	0.683146
GOTERM_BP_DIRECT	GO:0009451~RNA modification	58	0.535055	0.0560497	AT5G44230, AT4G24770, AT5G03800, AT5G48910, AT3G26782, AT1G56570, AT3G24000, AT1G64310, AT3G25970, AT4G21065, AT5G65570, AT1G03510, AT1G16480, AT1G22830, AT4G32430, AT1G09410, AT2G03880, AT5G50390, AT5G39350, AT5G19020, AT2G40720, AT5G15300, AT2G37310, AT5G40405, AT1G53600, AT1G23450, AT4G15720, AT3G18840, AT2G01510, AT2G04860, AT2G44880, AT1G34160, AT5G52630, AT1G33350, AT5G27110, AT3G23330, AT5…	8243	133	22992	1.21638	1	0.708972	0.688164
GOTERM_BP_DIRECT	GO:0046856~phosphatidylinositol dephosphorylation	13	0.119926	0.0564352	AT2G32010, AT5G65090, AT1G05470, AT1G17340, AT2G01900, AT2G37440, AT3G19420, AT3G43220, AT4G18010, AT5G04980, AT1G47510, AT1G05630, AT5G20840	8243	22	22992	1.64821	1	0.708972	0.688164
GOTERM_BP_DIRECT	GO:0009862~systemic acquired resistance, salicylic acid mediated signaling pathway	13	0.119926	0.0564352	AT3G56400, AT2G13810, AT5G45110, AT3G52430, AT4G26120, AT1G64280, AT5G14930, AT4G01370, AT5G60600, AT1G22070, AT5G42510, AT4G16890, AT4G19660	8243	22	22992	1.64821	1	0.708972	0.688164
GOTERM_BP_DIRECT	GO:0006002~fructose 6-phosphate metabolic process	8	0.0738007	0.056825	AT1G12000, AT5G56630, AT5G47810, AT4G04040, AT4G29220, AT1G07110, AT3G55800, AT2G22480	8243	11	22992	2.02856	1	0.708972	0.688164
GOTERM_BP_DIRECT	GO:0120029~proton export across plasma membrane	8	0.0738007	0.056825	AT3G42640, AT4G30190, AT3G47950, AT1G17260, AT3G60330, AT1G80660, AT2G18960, AT5G57350	8243	11	22992	2.02856	1	0.708972	0.688164
GOTERM_BP_DIRECT	GO:0005978~glycogen biosynthetic process	8	0.0738007	0.056825	AT5G19220, AT3G20440, AT2G36390, AT1G27680, AT3G22890, AT4G39210, AT2G21590, AT1G19920	8243	11	22992	2.02856	1	0.708972	0.688164
GOTERM_BP_DIRECT	GO:0007346~regulation of mitotic cell cycle	8	0.0738007	0.056825	AT3G16640, AT3G05870, AT2G20000, AT3G25980, AT1G63100, AT1G20930, AT3G14190, AT3G21850	8243	11	22992	2.02856	1	0.708972	0.688164
GOTERM_BP_DIRECT	GO:0010189~vitamin E biosynthetic process	8	0.0738007	0.056825	AT5G04490, AT1G06570, AT3G63410, AT5G53970, AT2G18950, AT5G39220, AT5G58560, AT4G32770	8243	11	22992	2.02856	1	0.708972	0.688164
GOTERM_BP_DIRECT	GO:0010214~seed coat development	19	0.175277	0.0570783	AT5G67360, AT4G02750, AT1G30370, AT5G15740, AT4G09960, AT2G37260, AT2G22900, AT3G29810, AT5G49360, AT1G18710, AT2G45970, AT2G21770, AT3G20210, AT1G24260, AT5G12210, AT1G17260, AT1G05230, AT2G48130, AT1G63930	8243	36	22992	1.47212	1	0.708972	0.688164
GOTERM_BP_DIRECT	GO:0048608~reproductive structure development	19	0.175277	0.0570783	AT4G26300, AT5G26710, AT3G01570, AT5G51210, AT3G27660, AT4G25140, AT4G04350, AT5G49030, AT5G16715, AT1G48990, AT5G07560, AT5G61610, AT5G56100, AT5G07520, AT3G18570, AT5G07550, AT5G07600, AT5G40420, AT4G32460	8243	36	22992	1.47212	1	0.708972	0.688164
GOTERM_BP_DIRECT	GO:0006007~glucose catabolic process	5	0.0461255	0.0588667	AT5G44360, AT1G09780, AT4G20860, AT1G70730, AT3G08590	8243	5	22992	2.78928	1	0.708972	0.688164
GOTERM_BP_DIRECT	GO:0055074~calcium ion homeostasis	5	0.0461255	0.0588667	AT3G49260, AT1G08450, AT1G53210, AT1G56340, AT3G47220	8243	5	22992	2.78928	1	0.708972	0.688164
GOTERM_BP_DIRECT	GO:0000470~maturation of LSU-rRNA	5	0.0461255	0.0588667	AT4G22380, AT2G47610, AT5G20160, AT4G12600, AT3G23620	8243	5	22992	2.78928	1	0.708972	0.688164
GOTERM_BP_DIRECT	GO:0006873~intracellular monoatomic ion homeostasis	7	0.0645756	0.0599665	AT3G22490, AT1G12480, AT1G62262, AT1G62280, AT1G03120, AT3G25910, AT4G27970	8243	9	22992	2.16944	1	0.708972	0.688164
GOTERM_BP_DIRECT	GO:0006474~N-terminal protein amino acid acetylation	7	0.0645756	0.0599665	AT1G72030, AT1G32070, AT4G19985, AT2G06025, AT4G28030, AT2G39000, AT5G16800	8243	9	22992	2.16944	1	0.708972	0.688164
GOTERM_BP_DIRECT	GO:0006101~citrate metabolic process	7	0.0645756	0.0599665	AT4G26970, AT2G44350, AT2G19590, AT2G05710, AT3G60100, AT1G62380, AT4G23870	8243	9	22992	2.16944	1	0.708972	0.688164
GOTERM_BP_DIRECT	GO:1901601~strigolactone biosynthetic process	6	0.0553506	0.0614208	AT4G36470, AT4G32810, AT1G64680, AT1G03055, AT3G21420, AT2G44990	8243	7	22992	2.39081	1	0.708972	0.688164
GOTERM_BP_DIRECT	GO:0006564~L-serine biosynthetic process	6	0.0553506	0.0614208	AT1G17745, AT3G19480, AT1G18640, AT2G17630, AT4G34200, AT4G35630	8243	7	22992	2.39081	1	0.708972	0.688164
GOTERM_BP_DIRECT	GO:0016123~xanthophyll biosynthetic process	6	0.0553506	0.0614208	AT5G67030, AT1G31800, AT1G28100, AT4G25700, AT5G52570, AT5G57030	8243	7	22992	2.39081	1	0.708972	0.688164
GOTERM_BP_DIRECT	GO:0009854~oxidative photosynthetic carbon pathway	6	0.0553506	0.0614208	AT1G80380, AT1G79870, AT3G14420, AT1G68010, AT4G18360, AT3G14415	8243	7	22992	2.39081	1	0.708972	0.688164
GOTERM_BP_DIRECT	GO:1990937~xylan acetylation	6	0.0553506	0.0614208	AT2G34410, AT5G46340, AT3G06550, AT5G01360, AT1G29890, AT2G40320	8243	7	22992	2.39081	1	0.708972	0.688164
GOTERM_BP_DIRECT	GO:0010022~meristem determinacy	6	0.0553506	0.0614208	AT5G11530, AT5G04275, AT4G28190, AT3G57130, AT1G65480, AT5G03840	8243	7	22992	2.39081	1	0.708972	0.688164
GOTERM_BP_DIRECT	GO:0080151~positive regulation of salicylic acid mediated signaling pathway	6	0.0553506	0.0614208	AT3G56400, AT1G33280, AT1G19570, AT3G52430, AT1G75270, AT4G03110	8243	7	22992	2.39081	1	0.708972	0.688164
GOTERM_BP_DIRECT	GO:0070301~cellular response to hydrogen peroxide	6	0.0553506	0.0614208	AT1G19570, AT1G75270, AT1G05680, AT5G46350, AT4G09320, AT5G10720	8243	7	22992	2.39081	1	0.708972	0.688164
GOTERM_BP_DIRECT	GO:0019464~glycine decarboxylation via glycine cleavage system	6	0.0553506	0.0614208	AT1G32470, AT5G07440, AT2G35370, AT4G37930, AT2G35120, AT5G18170	8243	7	22992	2.39081	1	0.708972	0.688164
GOTERM_BP_DIRECT	GO:0002182~cytoplasmic translational elongation	6	0.0553506	0.0614208	AT5G40040, AT2G27720, AT2G27710, AT4G19510, AT3G28500, AT3G44590	8243	7	22992	2.39081	1	0.708972	0.688164
GOTERM_BP_DIRECT	GO:0016120~carotene biosynthetic process	6	0.0553506	0.0614208	AT4G14210, AT3G04870, AT3G10230, AT1G10830, AT5G61670, AT5G57030	8243	7	22992	2.39081	1	0.708972	0.688164
GOTERM_BP_DIRECT	GO:0042343~indole glucosinolate metabolic process	6	0.0553506	0.0614208	AT5G57220, AT1G21120, AT1G21100, AT3G09260, AT4G37400, AT4G37410	8243	7	22992	2.39081	1	0.708972	0.688164
GOTERM_BP_DIRECT	GO:0048629~trichome patterning	6	0.0553506	0.0614208	AT2G30424, AT5G40330, AT3G27920, AT2G30420, AT1G09310, AT4G00480	8243	7	22992	2.39081	1	0.708972	0.688164
GOTERM_BP_DIRECT	GO:0009694~jasmonic acid metabolic process	6	0.0553506	0.0614208	AT5G07010, AT1G44350, AT4G37150, AT3G48520, AT1G19640, AT5G63450	8243	7	22992	2.39081	1	0.708972	0.688164
GOTERM_BP_DIRECT	GO:0033356~UDP-L-arabinose metabolic process	6	0.0553506	0.0614208	AT3G02230, AT5G50750, AT5G15650, AT3G58450, AT5G52560, AT5G16510	8243	7	22992	2.39081	1	0.708972	0.688164
GOTERM_BP_DIRECT	GO:0090693~plant organ senescence	6	0.0553506	0.0614208	AT4G24310, AT5G56860, AT1G54570, AT4G26150, AT3G26840, AT3G21520	8243	7	22992	2.39081	1	0.708972	0.688164
GOTERM_BP_DIRECT	GO:0072593~reactive oxygen species metabolic process	12	0.110701	0.0625974	AT5G51720, AT3G49110, AT5G62530, AT5G53540, AT5G62520, AT3G19100, AT1G70520, AT2G30950, AT5G52210, AT1G66330, AT1G79440, AT2G26300	8243	20	22992	1.67357	1	0.710946	0.69008
GOTERM_BP_DIRECT	GO:0046685~response to arsenic-containing substance	12	0.110701	0.0625974	AT2G21045, AT4G18910, AT5G02190, AT5G42790, AT4G19030, AT3G17240, AT1G09570, AT4G13180, AT5G44610, AT1G79000, AT4G16155, AT4G10380	8243	20	22992	1.67357	1	0.710946	0.69008
GOTERM_BP_DIRECT	GO:0048564~photosystem I assembly	12	0.110701	0.0625974	AT4G15510, AT2G34860, AT5G35220, AT5G44650, AT2G34910, AT2G15820, AT3G08010, AT4G25910, AT2G30950, AT3G55250, AT3G56010, AT1G30850	8243	20	22992	1.67357	1	0.710946	0.69008
GOTERM_BP_DIRECT	GO:0048440~carpel development	12	0.110701	0.0625974	AT1G69180, AT1G62360, AT2G03710, AT3G58780, AT2G42830, AT4G09960, AT4G36930, AT2G35270, AT4G18960, AT5G58560, AT4G28520, AT1G13400	8243	20	22992	1.67357	1	0.710946	0.69008
GOTERM_BP_DIRECT	GO:0010075~regulation of meristem growth	15	0.138376	0.0646883	AT4G17090, AT2G33880, AT4G20270, AT4G08920, AT5G19740, AT1G03170, AT4G24190, AT3G06020, AT2G31081, AT1G13710, AT3G23920, AT5G09970, AT5G55300, AT5G13290, AT2G26670	8243	27	22992	1.5496	1	0.728839	0.707448
GOTERM_BP_DIRECT	GO:0010030~positive regulation of seed germination	15	0.138376	0.0646883	AT4G26970, AT5G47550, AT1G07240, AT3G23210, AT1G62380, AT3G22840, AT2G30470, AT2G19450, AT5G11420, AT5G06550, AT2G43820, AT1G07430, AT4G32460, AT4G14690, AT4G34220	8243	27	22992	1.5496	1	0.728839	0.707448
GOTERM_BP_DIRECT	GO:0009630~gravitropism	25	0.230627	0.0653606	AT3G23050, AT1G68130, AT2G01940, AT3G15540, AT2G18390, AT3G20130, AT2G01420, AT1G42540, AT1G05630, AT2G22680, AT3G17600, AT2G47000, AT5G14090, AT1G09570, AT1G70940, AT5G65683, AT5G55910, AT1G70800, AT1G19115, AT5G66815, AT3G44610, AT1G50030, AT5G13750, AT5G35220, AT4G32460	8243	51	22992	1.36729	1	0.731427	0.70996
GOTERM_BP_DIRECT	GO:0046777~protein autophosphorylation	56	0.516605	0.0654353	AT3G59700, AT3G07980, AT4G08920, AT5G16000, AT5G49760, AT1G67580, AT3G21850, AT3G05840, AT1G09970, AT5G13160, AT1G20930, AT1G65800, AT1G08720, AT1G08680, AT2G46070, AT3G51550, AT4G03260, AT1G70520, AT5G66850, AT4G23650, AT3G21840, AT3G54180, AT2G25700, AT3G20200, AT2G17290, AT5G35980, AT4G16970, AT1G10470, AT1G67840, AT3G06030, AT1G16130, AT2G39660, AT5G14640, AT1G61380, AT4G26890, AT3G21630, AT1…	8243	129	22992	1.21085	1	0.731427	0.70996
GOTERM_BP_DIRECT	GO:0009740~gibberellic acid mediated signaling pathway	39	0.359779	0.0678432	AT2G36830, AT4G24210, AT4G25420, AT5G17490, AT2G14900, AT2G41940, AT4G26150, AT1G66350, AT2G18300, AT4G02780, AT5G48170, AT5G14920, AT1G22690, AT1G74670, AT2G43060, AT2G03500, AT2G20860, AT5G06550, AT5G61850, AT5G11260, AT2G26300, AT1G09530, AT4G30270, AT3G03450, AT5G15160, AT1G15550, AT3G27920, AT1G68320, AT4G09600, AT1G67030, AT5G66350, AT2G32460, AT1G54830, AT3G58070, AT5G56860, AT1G75750, AT5…	8243	86	22992	1.2649	1	0.755357	0.733188
GOTERM_BP_DIRECT	GO:0010224~response to UV-B	37	0.341328	0.06822	AT5G26920, AT5G41360, AT1G73805, AT5G23730, AT2G32950, AT3G17609, AT3G21890, AT2G37040, AT2G36750, AT5G59920, AT5G59820, AT5G03240, AT1G75040, AT5G11260, AT2G47460, AT5G52250, AT1G26910, AT3G17800, AT5G14170, AT5G45890, AT3G05210, AT5G44740, AT5G17780, AT1G66580, AT5G49330, AT1G32870, AT1G10520, AT5G13930, AT4G36220, AT2G43790, AT5G08020, AT5G58760, AT4G34280, AT1G16590, AT1G15380, AT5G05410, AT4…	8243	81	22992	1.27411	1	0.756573	0.734368
GOTERM_BP_DIRECT	GO:0010038~response to metal ion	14	0.129151	0.0720988	AT5G20990, AT5G25620, AT5G61790, AT1G62480, AT2G19110, AT1G72680, AT5G56795, AT3G18485, AT1G12080, AT5G38990, AT5G44610, AT5G37770, AT5G39000, AT5G39030	8243	25	22992	1.56199	1	0.793368	0.770083
GOTERM_BP_DIRECT	GO:0048768~root hair cell tip growth	14	0.129151	0.0720988	AT3G51460, AT5G20490, AT3G05580, AT3G54870, AT5G49680, AT5G49270, AT4G34580, AT1G48550, AT3G16640, AT3G18780, AT2G26420, AT5G44610, AT2G41970, AT5G41950	8243	25	22992	1.56199	1	0.793368	0.770083
GOTERM_BP_DIRECT	GO:0031347~regulation of defense response	26	0.239852	0.0736455	AT4G31800, AT2G28605, AT4G15510, AT1G72450, AT5G20900, AT2G40750, AT4G32570, AT4G32770, AT3G56400, AT4G02550, AT4G19030, AT3G27960, AT2G34600, AT2G18950, AT5G66130, AT4G02590, AT1G70700, AT1G19180, AT3G47620, AT1G72300, AT4G23810, AT3G43440, AT2G02220, AT5G40820, AT5G55390, AT2G25000	8243	54	22992	1.34298	1	0.807246	0.783554
GOTERM_BP_DIRECT	GO:0009851~auxin biosynthetic process	19	0.175277	0.0749083	AT5G43890, AT5G25620, AT1G80360, AT1G04180, AT4G02610, AT5G17300, AT3G43600, AT4G25120, AT2G33230, AT5G66350, AT5G55250, AT1G75500, AT5G11320, AT1G19790, AT4G36260, AT5G12330, AT4G32540, AT1G04580, AT4G13260	8243	37	22992	1.43233	1	0.816505	0.792541
GOTERM_BP_DIRECT	GO:2000280~regulation of root development	32	0.295203	0.0750676	AT2G12646, AT3G24240, AT5G52310, AT5G49660, AT5G65790, AT1G53910, AT1G16950, AT2G47520, AT5G52210, AT2G40530, AT3G48340, AT3G09070, AT5G48940, AT4G00430, AT3G30350, AT1G31880, AT4G28460, AT1G66240, AT5G64770, AT2G37430, AT4G26540, AT4G20140, AT5G66815, AT1G02335, AT3G62020, AT5G01170, AT5G44700, AT1G07640, AT2G47270, AT5G50260, AT5G13150, AT3G48350	8243	69	22992	1.29358	1	0.816505	0.792541
GOTERM_BP_DIRECT	GO:0010100~negative regulation of photomorphogenesis	10	0.0922509	0.0771154	AT2G21320, AT4G38960, AT5G42970, AT3G28910, AT4G05420, AT4G33780, AT2G46340, AT2G31380, AT4G27310, AT1G69935	8243	16	22992	1.7433	1	0.832375	0.807946
GOTERM_BP_DIRECT	GO:0022900~electron transport chain	10	0.0922509	0.0771154	AT5G10000, AT2G07695, AT1G01590, AT1G32550, AT1G60950, AT5G66760, AT2G27510, AT5G67590, AT1G10960, AT2G18450	8243	16	22992	1.7433	1	0.832375	0.807946
GOTERM_BP_DIRECT	GO:0048868~pollen tube development	21	0.193727	0.0779148	AT3G03650, AT3G05770, AT2G35300, AT2G33420, AT3G03690, AT3G59760, AT1G16340, AT4G07960, AT4G24580, AT5G62270, AT2G47510, AT5G04480, AT1G79500, AT2G35070, AT2G22125, AT1G25450, AT2G34090, AT3G10560, AT5G58170, AT2G47470, AT4G31590	8243	42	22992	1.39464	1	0.837806	0.813217
GOTERM_BP_DIRECT	GO:0009785~blue light signaling pathway	13	0.119926	0.0804774	AT4G08920, AT3G52740, AT5G43630, AT3G21150, AT5G49230, AT5G64330, AT3G59220, AT3G44450, AT3G45780, AT2G26300, AT1G02340, AT1G54160, AT5G58140	8243	23	22992	1.57655	1	0.852398	0.82738
GOTERM_BP_DIRECT	GO:1900056~negative regulation of leaf senescence	13	0.119926	0.0804774	AT3G56400, AT4G15090, AT3G02480, AT5G44190, AT3G61060, AT2G20570, AT5G64930, AT5G45900, AT2G40750, AT5G02760, AT4G32570, AT5G22500, AT2G43000	8243	23	22992	1.57655	1	0.852398	0.82738
GOTERM_BP_DIRECT	GO:0010026~trichome differentiation	13	0.119926	0.0804774	AT5G24520, AT1G63650, AT2G41940, AT5G40330, AT3G27920, AT4G01060, AT3G20780, AT1G65470, AT1G67030, AT2G22475, AT3G58070, AT5G41315, AT5G55480	8243	23	22992	1.57655	1	0.852398	0.82738
GOTERM_BP_DIRECT	GO:0006012~galactose metabolic process	13	0.119926	0.0804774	AT1G60470, AT1G12780, AT2G47180, AT1G09350, AT1G56600, AT4G20460, AT5G44480, AT1G63180, AT1G30620, AT3G42850, AT4G10960, AT4G23920, AT4G33670	8243	23	22992	1.57655	1	0.852398	0.82738
GOTERM_BP_DIRECT	GO:0043547~positive regulation of GTPase activity	9	0.0830258	0.0856122	AT1G73580, AT1G70790, AT5G37740, AT1G23140, AT1G66360, AT1G70800, AT4G24580, AT3G26090, AT1G70810	8243	14	22992	1.79311	1	0.886854	0.860825
GOTERM_BP_DIRECT	GO:0010205~photoinhibition	9	0.0830258	0.0856122	AT4G30950, AT1G67740, AT1G77510, AT2G30950, AT3G15850, AT3G16500, AT5G66570, AT3G50820, AT4G04020	8243	14	22992	1.79311	1	0.886854	0.860825
GOTERM_BP_DIRECT	GO:0009880~embryonic pattern specification	9	0.0830258	0.0856122	AT1G14740, AT1G12980, AT1G30490, AT3G54010, AT5G53400, AT5G16750, AT1G04550, AT5G04810, AT5G59340	8243	14	22992	1.79311	1	0.886854	0.860825
GOTERM_BP_DIRECT	GO:0006949~syncytium formation	9	0.0830258	0.0856122	AT1G14520, AT3G55500, AT2G40610, AT1G26770, AT2G19800, AT4G28250, AT1G69530, AT2G28950, AT2G37640	8243	14	22992	1.79311	1	0.886854	0.860825
GOTERM_BP_DIRECT	GO:0009635~response to herbicide	9	0.0830258	0.0856122	AT1G12110, AT1G17190, AT2G40610, AT1G37130, AT1G04180, AT1G77760, AT3G11980, AT3G48560, AT5G54270	8243	14	22992	1.79311	1	0.886854	0.860825
GOTERM_BP_DIRECT	GO:0009698~phenylpropanoid metabolic process	9	0.0830258	0.0856122	AT5G17050, AT2G22990, AT4G24520, AT1G80360, AT1G51680, AT3G21240, AT5G60020, AT1G65060, AT3G53160	8243	14	22992	1.79311	1	0.886854	0.860825
GOTERM_BP_DIRECT	GO:0009653~anatomical structure morphogenesis	20	0.184502	0.0864811	AT1G62980, AT5G39290, AT3G55500, AT1G12560, AT2G40610, AT4G01630, AT4G28250, AT1G65680, AT1G69530, AT5G05290, AT2G37640, AT1G20190, AT3G45970, AT5G02260, AT3G15370, AT2G20750, AT3G45960, AT1G26770, AT3G29030, AT2G28950	8243	40	22992	1.39464	1	0.88934	0.863238
GOTERM_BP_DIRECT	GO:0048544~recognition of pollen	20	0.184502	0.0864811	AT1G61440, AT1G61550, AT4G27300, AT1G11330, AT1G61420, AT1G11340, AT4G21390, AT1G65790, AT1G34300, AT1G61390, AT4G11900, AT1G61380, AT4G03230, AT1G11300, AT1G11410, AT4G27290, AT2G41890, AT1G61500, AT5G03700, AT1G65800	8243	40	22992	1.39464	1	0.88934	0.863238
GOTERM_BP_DIRECT	GO:0006811~monoatomic ion transport	15	0.138376	0.0878812	AT5G49740, AT5G23980, AT5G49730, AT3G20660, AT5G67590, AT1G73220, AT5G37500, AT1G16390, AT1G01590, AT2G28900, AT1G79410, AT4G16160, AT1G79360, AT5G50160, AT2G42210	8243	28	22992	1.49425	1	0.900464	0.874036
GOTERM_BP_DIRECT	GO:0006071~glycerol metabolic process	12	0.110701	0.0899822	AT2G19450, AT3G44830, AT5G08030, AT5G13640, AT1G48300, AT1G66980, AT3G17770, AT1G66970, AT5G58170, AT3G20520, AT5G55480, AT5G41080	8243	21	22992	1.59387	1	0.906606	0.879998
GOTERM_BP_DIRECT	GO:0009682~induced systemic resistance	12	0.110701	0.0899822	AT5G57220, AT3G56400, AT2G22330, AT5G07690, AT1G18570, AT5G61420, AT4G31550, AT2G30750, AT4G12480, AT2G30770, AT1G64280, AT4G12470	8243	21	22992	1.59387	1	0.906606	0.879998
GOTERM_BP_DIRECT	GO:0019853~L-ascorbic acid biosynthetic process	12	0.110701	0.0899822	AT1G14520, AT4G26850, AT1G67070, AT5G11540, AT5G55120, AT1G66840, AT2G19800, AT5G28840, AT4G33670, AT5G56490, AT2G45790, AT2G46760	8243	21	22992	1.59387	1	0.906606	0.879998
GOTERM_BP_DIRECT	GO:2000070~regulation of response to water deprivation	12	0.110701	0.0899822	AT2G20890, AT3G56400, AT5G07690, AT5G56550, AT4G14300, AT1G01790, AT5G52440, AT2G40750, AT3G25910, AT2G41230, AT4G05590, AT5G52050	8243	21	22992	1.59387	1	0.906606	0.879998
GOTERM_BP_DIRECT	GO:0007018~microtubule-based movement	30	0.276753	0.090331	AT1G59540, AT5G47820, AT3G23670, AT3G54870, AT3G19050, AT2G37420, AT1G72250, AT2G47500, AT3G17360, AT3G45850, AT5G06670, AT5G10470, AT3G20150, AT5G23910, AT4G21270, AT3G51150, AT3G49650, AT3G50240, AT5G27000, AT5G15960, AT5G65460, AT1G20060, AT4G05190, AT3G10180, AT5G60930, AT5G33300, AT1G18370, AT2G22610, AT3G44050, AT4G14330	8243	65	22992	1.28736	1	0.906606	0.879998
GOTERM_BP_DIRECT	GO:0009910~negative regulation of flower development	26	0.239852	0.0904042	AT5G15070, AT1G61040, AT1G13260, AT5G61150, AT5G44190, AT4G26150, AT3G25910, AT2G22540, AT5G03840, AT5G60800, AT2G27550, AT2G06210, AT3G33520, AT3G54720, AT3G04240, AT5G22290, AT1G66240, AT3G57390, AT5G67100, AT2G20570, AT5G11530, AT5G56860, AT4G28190, AT5G59710, AT5G13790, AT5G51230	8243	55	22992	1.31857	1	0.906606	0.879998
GOTERM_BP_DIRECT	GO:0009867~jasmonic acid mediated signaling pathway	41	0.378229	0.0920039	AT2G03190, AT1G19640, AT1G17440, AT2G34070, AT5G14640, AT1G66350, AT3G58110, AT5G42190, AT3G21850, AT3G05840, AT3G21830, AT4G34470, AT3G60010, AT5G63970, AT1G53130, AT5G52210, AT2G40330, AT4G34210, AT2G20160, AT3G11820, AT5G59140, AT2G03160, AT3G26090, AT3G03450, AT3G50660, AT1G63650, AT3G27920, AT3G21860, AT1G65390, AT3G21840, AT2G25700, AT1G75950, AT1G19180, AT5G07690, AT1G72260, AT2G45950, AT1…	8243	93	22992	1.22968	1	0.919389	0.892406
GOTERM_BP_DIRECT	GO:2000377~regulation of reactive oxygen species metabolic process	17	0.156827	0.0928354	AT2G32010, AT3G03450, AT2G12646, AT4G08920, AT1G12280, AT5G47390, AT2G33380, AT1G66350, AT5G22270, AT4G22750, AT2G01900, AT4G01370, AT5G14920, AT1G47260, AT1G01790, AT3G10500, AT2G43000	8243	33	22992	1.4369	1	0.924431	0.897299
GOTERM_BP_DIRECT	GO:0080060~integument development	8	0.0738007	0.0949979	AT1G30490, AT1G52880, AT2G34710, AT5G42630, AT4G09960, AT1G51170, AT5G17800, AT3G15510	8243	12	22992	1.85952	1	0.926393	0.899204
GOTERM_BP_DIRECT	GO:0019752~carboxylic acid metabolic process	8	0.0738007	0.0949979	AT5G03290, AT2G20340, AT3G09810, AT5G23020, AT1G27980, AT5G09660, AT4G28680, AT1G43710	8243	12	22992	1.85952	1	0.926393	0.899204
GOTERM_BP_DIRECT	GO:0010233~phloem transport	8	0.0738007	0.0949979	AT4G29920, AT1G06490, AT1G09240, AT5G04950, AT5G56080, AT3G09070, AT5G57130, AT5G02600	8243	12	22992	1.85952	1	0.926393	0.899204
GOTERM_BP_DIRECT	GO:0010337~regulation of salicylic acid metabolic process	8	0.0738007	0.0949979	AT1G72680, AT2G38185, AT1G28380, AT3G25910, AT2G41010, AT1G05850, AT4G13040, AT1G02860	8243	12	22992	1.85952	1	0.926393	0.899204
GOTERM_BP_DIRECT	GO:1902290~positive regulation of defense response to oomycetes	8	0.0738007	0.0949979	AT4G14400, AT2G48070, AT1G18670, AT3G22231, AT1G19100, AT5G50780, AT5G55390, AT5G14930	8243	12	22992	1.85952	1	0.926393	0.899204
GOTERM_BP_DIRECT	GO:0071669~plant-type cell wall organization or biogenesis	8	0.0738007	0.0949979	AT1G62760, AT3G02230, AT5G50750, AT5G15650, AT4G09960, AT5G16510, AT4G30270, AT3G47380	8243	12	22992	1.85952	1	0.926393	0.899204
GOTERM_BP_DIRECT	GO:0032259~methylation	127	1.17159	0.0955917	AT3G27230, AT3G03780, AT1G69526, AT1G55480, AT1G33170, AT3G49660, AT1G69523, AT1G69520, AT1G01180, AT5G49560, AT2G35160, AT5G14620, AT3G06930, AT2G41040, AT2G16370, AT5G04370, AT4G10440, AT2G21550, AT4G29590, AT1G08125, AT2G26200, AT1G21100, AT1G77660, AT5G38020, AT1G24735, AT4G14360, AT1G77260, AT1G24610, AT1G36310, AT5G15380, AT5G43990, AT5G63100, AT3G56080, AT1G16445, AT5G64150, AT5G04380, AT2…	8243	319	22992	1.11046	1	0.928981	0.901716
GOTERM_BP_DIRECT	GO:0070417~cellular response to cold	19	0.175277	0.0960761	AT3G05740, AT1G20823, AT3G49530, AT5G15330, AT3G62410, AT1G10930, AT5G62390, AT1G29390, AT1G66280, AT4G15200, AT1G16390, AT1G27320, AT1G79410, AT4G15920, AT5G12140, AT3G09260, AT1G54380, AT1G05200, AT4G12470	8243	38	22992	1.39464	1	0.93049	0.903181
GOTERM_BP_DIRECT	GO:0071365~cellular response to auxin stimulus	14	0.129151	0.0982496	AT1G30690, AT3G51670, AT4G31820, AT1G71930, AT5G48070, AT4G30290, AT4G09160, AT1G28560, AT5G13790, AT1G21410, AT1G79200, AT1G22530, AT1G79570, AT4G17980	8243	26	22992	1.50192	1	0.945068	0.917331
GOTERM_BP_DIRECT	GO:0006915~apoptotic process	14	0.129151	0.0982496	AT1G20900, AT2G35520, AT5G45890, AT4G08920, AT1G23935, AT2G20635, AT1G32210, AT5G62390, AT5G39610, AT4G19700, AT5G10380, AT1G73260, AT2G46240, AT1G02120	8243	26	22992	1.50192	1	0.945068	0.917331
GOTERM_BP_DIRECT	GO:0051607~defense response to virus	25	0.230627	0.0996325	AT2G27040, AT5G21150, AT3G49860, AT5G44870, AT5G16000, AT2G19810, AT3G58350, AT1G69440, AT5G46350, AT2G45820, AT3G11660, AT2G22240, AT1G14320, AT5G43470, AT3G49870, AT2G13540, AT5G24590, AT3G62800, AT1G51500, AT5G06320, AT4G36280, AT2G43710, AT5G03210, AT3G11410, AT2G27880	8243	53	22992	1.3157	1	0.953452	0.925469

## Sheet: hth1_DEGs
Supplemental Dataset 3-3: GO analysis of up-regulated DEGs in the hth1 mutant.
Category	Term	Count	%	PValue	Genes	List Total	Pop Hits	Pop Total	Fold Enrichment	Bonferroni	Benjamini	FDR
GOTERM_BP_DIRECT	GO:0009611~response to wounding	60	2.04848	3.02504e-11	AT1G55480, AT5G42650, AT4G23600, AT1G73500, AT5G49160, AT1G32920, AT2G14580, AT3G61060, AT3G43670, AT2G28900, AT3G48520, AT2G02990, AT1G76690, AT1G80840, AT1G73260, AT5G50200, AT5G24770, AT5G04190, AT4G22880, AT1G27730, AT1G16090, AT1G43160, AT2G24850, AT3G45640, AT5G54640, AT3G44550, AT1G52030, AT4G11280, AT4G10390, AT4G17980, AT3G29035, AT5G44572, AT5G44575, AT1G31690, AT1G61340, AT5G52310, AT2…	2296	238	22992	2.52452	4.74326e-08	2.6807e-08	2.62599e-08
GOTERM_BP_DIRECT	GO:0071456~cellular response to hypoxia	62	2.11676	3.41926e-11	AT1G08290, AT1G33055, AT3G55980, AT5G47060, AT5G63790, AT1G73500, AT4G24570, AT5G57220, AT5G54470, AT5G13320, AT1G10140, AT3G56400, AT5G20250, AT1G68840, AT2G36580, AT2G36460, AT5G66650, AT1G72940, AT4G27450, AT1G66180, AT3G18290, AT1G27730, AT3G16420, AT4G32480, AT2G41090, AT1G21550, AT1G03220, AT3G46090, AT2G14247, AT1G61340, AT1G30040, AT1G26380, AT1G67360, AT5G35735, AT2G15890, AT5G64260, AT1…	2296	251	22992	2.47356	5.36139e-08	2.6807e-08	2.62599e-08
GOTERM_BP_DIRECT	GO:0009617~response to bacterium	42	1.43394	4.47328e-10	AT5G01600, AT1G73805, AT1G65500, AT5G49520, AT1G61340, AT4G10500, AT3G57240, AT2G30750, AT2G14580, AT5G57220, AT3G44300, AT4G14400, AT2G02710, AT5G02490, AT2G26440, AT2G03440, AT3G50930, AT1G20510, AT2G45220, AT1G66700, AT3G56400, AT4G19690, AT2G33830, AT1G59870, AT3G26830, AT3G28910, AT3G22231, AT1G33960, AT5G49450, AT3G28930, AT2G17740, AT2G22330, AT3G45640, AT1G01580, AT1G72520, AT5G54640, AT4…	2296	145	22992	2.90059	7.01411e-07	2.33804e-07	2.29032e-07
GOTERM_BP_DIRECT	GO:0009751~response to salicylic acid	39	1.33151	1.388e-09	AT1G65500, AT4G23280, AT1G31690, AT1G14790, AT1G61340, AT5G40990, AT4G10500, AT2G14560, AT5G54610, AT5G36925, AT2G33380, AT1G11700, AT2G14580, AT4G14400, AT3G43670, AT5G56750, AT3G20470, AT2G05520, AT1G80840, AT2G40750, AT1G73260, AT1G66700, AT3G56400, AT4G23130, AT1G21910, AT4G32940, AT3G02885, AT5G67300, AT5G67480, AT3G59370, AT1G21270, AT1G43160, AT3G45860, AT1G21250, AT4G23810, AT4G39030, AT1…	2296	133	22992	2.93642	2.17638e-06	5.44095e-07	5.32991e-07
GOTERM_BP_DIRECT	GO:0009753~response to jasmonic acid	44	1.50222	4.93918e-09	AT4G26850, AT1G65500, AT1G31690, AT5G42650, AT1G61340, AT2G34810, AT4G23600, AT5G36925, AT1G17420, AT3G21850, AT4G23100, AT2G14580, AT1G19570, AT3G43670, AT1G02205, AT2G39030, AT4G19810, AT5G56750, AT3G16470, AT2G28900, AT4G14940, AT1G20510, AT3G56400, AT1G60140, AT1G21910, AT4G32940, AT1G06160, AT5G44420, AT5G24770, AT5G67300, AT4G00050, AT4G22880, AT5G67480, AT5G37500, AT1G43160, AT2G24850, AT1…	2296	168	22992	2.6227	7.74461e-06	1.54893e-06	1.51732e-06
GOTERM_BP_DIRECT	GO:0009737~response to abscisic acid	83	2.83373	1.76431e-07	AT3G49260, AT3G04110, AT1G32080, AT3G22060, AT5G48310, AT1G29395, AT5G26000, AT4G23600, AT3G58450, AT2G33380, AT3G59220, AT1G11700, AT3G58490, AT2G36530, AT2G38750, AT3G02850, AT1G80080, AT2G30470, AT1G52400, AT3G43670, AT4G19810, AT1G70790, AT1G54100, AT3G20470, AT3G50970, AT1G02340, AT1G08920, AT5G52050, AT4G38970, AT5G44120, AT3G50980, AT3G56200, AT5G25980, AT3G29320, AT5G67300, AT3G23700, AT1…	2296	462	22992	1.79904	0.000276605	4.01585e-05	3.93389e-05
GOTERM_BP_DIRECT	GO:0006979~response to oxidative stress	61	2.08262	1.79279e-07	AT4G01970, AT4G04840, AT1G60470, AT2G25080, AT5G16960, AT5G64120, AT2G18980, AT1G49670, AT2G18150, AT5G58390, AT4G11290, AT5G15180, AT3G04120, AT5G21100, AT5G17000, AT5G14130, AT5G20250, AT5G24770, AT5G64110, AT1G64360, AT5G42180, AT1G27730, AT2G44240, AT1G02930, AT3G45640, AT3G11050, AT3G47860, AT1G44970, AT4G31870, AT5G51890, AT5G06720, AT1G45145, AT5G39580, AT4G11280, AT1G20620, AT1G08830, AT3…	2296	303	22992	2.01601	0.00028107	4.01585e-05	3.93389e-05
GOTERM_BP_DIRECT	GO:0009414~response to water deprivation	70	2.38989	1.37914e-06	AT1G12110, AT3G05640, AT4G23400, AT2G30870, AT2G38470, AT2G38750, AT1G52400, AT2G45960, AT1G02820, AT3G43670, AT1G79600, AT5G65730, AT3G50970, AT1G08920, AT1G33560, AT3G50980, AT3G56200, AT3G29320, AT2G14610, AT5G63980, AT5G67300, AT1G27730, AT1G43160, AT2G22430, AT1G02930, AT3G47860, AT3G46970, AT4G11280, AT2G42540, AT1G20620, AT1G65500, AT4G39090, AT1G31690, AT3G08770, AT5G52310, AT5G66400, AT4…	2296	387	22992	1.81131	0.00216016	0.000270312	0.000264795
GOTERM_BP_DIRECT	GO:0042742~defense response to bacterium	61	2.08262	9.99461e-06	AT2G13810, AT3G59700, AT5G44030, AT5G44790, AT4G23280, AT5G23570, AT5G49520, AT5G24660, AT5G40990, AT2G38470, AT4G23320, AT2G19990, AT5G57220, AT4G14400, AT4G11650, AT1G19350, AT5G13320, AT1G80840, AT4G18360, AT2G40750, AT5G05300, AT1G73260, AT1G20850, AT1G66700, AT3G56400, AT4G23130, AT1G33560, AT5G67300, AT3G04720, AT1G18670, AT1G70560, AT4G23810, AT4G39030, AT4G16890, AT1G08830, AT4G26850, AT3…	2296	341	22992	1.79135	0.0155495	0.00174128	0.00170575
GOTERM_BP_DIRECT	GO:0009651~response to salt stress	68	2.32161	2.14662e-05	AT3G49580, AT4G26630, AT3G55980, AT5G24660, AT1G55960, AT2G33380, AT1G73500, AT2G38470, AT2G38750, AT1G52400, AT2G45960, AT1G02820, AT2G18193, AT4G19810, AT2G18190, AT1G54100, AT2G47460, AT2G03440, AT5G05300, AT1G08920, AT5G44440, AT5G21100, AT5G63980, AT5G49450, AT5G67300, AT1G27730, AT1G43160, AT5G62530, AT4G10310, AT3G44550, AT1G51460, AT5G11150, AT1G52070, AT2G42540, AT1G08830, AT3G10930, AT5…	2296	403	22992	1.6897	0.0330992	0.00319837	0.00313309
GOTERM_BP_DIRECT	GO:0010150~leaf senescence	32	1.09252	2.24375e-05	AT3G29035, AT2G13810, AT5G51720, AT3G25010, AT5G52310, AT4G10500, AT1G66330, AT5G62165, AT1G11700, AT1G73500, AT3G19190, AT1G73220, AT1G69490, AT5G39610, AT3G56400, AT4G04630, AT5G45890, AT4G32940, AT1G64360, AT5G08070, AT5G03230, AT5G39520, AT1G17020, AT4G23810, AT4G21930, AT4G16690, AT1G76680, AT5G13170, AT5G12080, AT2G42540, AT5G17290, AT4G16110	2296	142	22992	2.25666	0.0345707	0.00319837	0.00313309
GOTERM_BP_DIRECT	GO:0009744~response to sucrose	22	0.75111	5.83142e-05	AT3G04120, AT5G45890, AT3G26650, AT5G41670, AT5G47060, AT3G22550, AT1G16880, AT2G30470, AT1G67070, AT1G01790, AT1G69780, AT3G16690, AT2G28900, AT5G04140, AT1G28330, AT1G61800, AT5G20700, AT4G01900, AT2G22490, AT3G47340, AT3G12700, AT5G20830	2296	84	22992	2.6227	0.0873833	0.00761972	0.00746422
GOTERM_BP_DIRECT	GO:1990961~xenobiotic detoxification by transmembrane export across the plasma membrane	16	0.546262	7.06788e-05	AT2G04050, AT2G04080, AT2G04090, AT3G23560, AT1G66760, AT3G23550, AT1G73700, AT4G29140, AT5G17700, AT3G03620, AT1G71140, AT4G21903, AT1G47530, AT4G21910, AT5G52050, AT2G04040	2296	50	22992	3.20446	0.104908	0.00852495	0.00835097
GOTERM_BP_DIRECT	GO:0006952~defense response	97	3.31171	8.43649e-05	AT5G44430, AT5G42650, AT1G66250, AT4G00360, AT1G14930, AT3G44400, AT2G17060, AT4G19530, AT1G42560, AT2G43620, AT2G03440, AT1G20823, AT5G43590, AT1G55010, AT2G14610, AT1G58400, AT1G72940, AT1G67470, AT5G36910, AT2G43590, AT1G02930, AT2G17050, AT5G58600, AT5G04020, AT4G39030, AT5G10380, AT2G43510, AT2G44840, AT2G02120, AT4G16890, AT5G18360, AT4G02520, AT1G28360, AT2G39220, AT1G56510, AT4G09430, AT4…	2296	656	22992	1.48072	0.123913	0.00944887	0.00925604
GOTERM_BP_DIRECT	GO:0009873~ethylene-activated signaling pathway	38	1.29737	0.0001351	AT5G44790, AT1G12890, AT5G47220, AT2G35700, AT3G25730, AT1G28360, AT5G61890, AT1G73500, AT5G10510, AT1G79700, AT5G07580, AT5G60120, AT1G25560, AT5G65510, AT2G40750, AT2G25490, AT4G27950, AT3G56400, AT2G31230, AT1G21910, AT4G17490, AT5G67180, AT1G06160, AT1G68840, AT1G28370, AT5G47230, AT5G10720, AT1G43160, AT5G61600, AT2G25820, AT4G24800, AT5G11590, AT2G44840, AT1G04310, AT5G11190, AT3G15356, AT5…	2296	198	22992	1.92187	0.190914	0.0141224	0.0138342
GOTERM_BP_DIRECT	GO:0010446~response to alkaline pH	6	0.204848	0.000174328	AT1G47395, AT4G31940, AT5G07330, AT4G17680, AT1G47400, AT3G05950	2296	7	22992	8.58337	0.239188	0.0166933	0.0163526
GOTERM_BP_DIRECT	GO:0042744~hydrogen peroxide catabolic process	23	0.785251	0.000185272	AT5G15180, AT5G66390, AT5G47000, AT3G01190, AT1G65970, AT5G14130, AT4G21960, AT1G34510, AT5G64120, AT5G64110, AT2G18980, AT5G42180, AT2G18150, AT1G49570, AT2G39040, AT1G44970, AT5G58390, AT4G33420, AT5G51890, AT5G06720, AT4G11290, AT5G39580, AT1G20620	2296	97	22992	2.37444	0.252136	0.0166933	0.0163526
GOTERM_BP_DIRECT	GO:0007623~circadian rhythm	26	0.887675	0.000191632	AT4G25100, AT1G10470, AT3G58850, AT5G52310, AT1G59940, AT2G46830, AT1G22770, AT4G35160, AT5G60100, AT3G46640, AT5G12050, AT3G06080, AT4G04970, AT3G54500, AT3G07650, AT3G22231, AT5G17300, AT4G38960, AT4G36240, AT4G15920, AT3G14620, AT3G12320, AT5G02840, AT3G12700, AT2G42540, AT1G20620	2296	117	22992	2.22532	0.259558	0.0166933	0.0163526
GOTERM_BP_DIRECT	GO:0005992~trehalose biosynthetic process	10	0.341413	0.000215166	AT1G78090, AT1G60140, AT4G22590, AT1G23870, AT2G18700, AT2G22190, AT1G22210, AT4G39770, AT1G70290, AT4G17770	2296	23	22992	4.35389	0.286388	0.0177569	0.0173945
GOTERM_BP_DIRECT	GO:0009718~anthocyanin-containing compound biosynthetic process	9	0.307272	0.000267757	AT1G56650, AT4G14090, AT2G02990, AT4G01900, AT3G29590, AT5G42800, AT4G22880, AT3G25710, AT5G54060	2296	19	22992	4.74344	0.342887	0.0209922	0.0205637
GOTERM_BP_DIRECT	GO:0009409~response to cold	60	2.04848	0.000342608	AT3G49260, AT1G63940, AT5G36925, AT2G33380, AT2G38470, AT2G36530, AT2G38750, AT5G54470, AT1G51670, AT3G16690, AT2G28900, AT1G12080, AT3G50970, AT2G03440, AT1G79440, AT3G47470, AT4G02330, AT3G26650, AT3G50980, AT5G20250, AT3G56200, AT2G01918, AT5G63980, AT1G16880, AT5G47230, AT1G27730, AT3G11170, AT1G43160, AT3G45640, AT5G13650, AT5G11790, AT2G42540, AT3G16500, AT1G20620, AT5G01600, AT4G02520, AT1…	2296	377	22992	1.59373	0.415677	0.0255814	0.0250593
GOTERM_BP_DIRECT	GO:0007043~cell-cell junction assembly	5	0.170707	0.000455708	AT5G15290, AT2G27370, AT5G06200, AT3G11550, AT2G36100	2296	5	22992	10.0139	0.510668	0.0311021	0.0304674
GOTERM_BP_DIRECT	GO:0002213~defense response to insect	13	0.443837	0.000474947	AT5G44572, AT5G44575, AT3G28740, AT5G24770, AT5G25980, AT5G26000, AT3G02810, AT4G23100, AT3G62590, AT5G57220, AT3G48520, AT3G44260, AT1G45145	2296	41	22992	3.17515	0.525215	0.0311021	0.0304674
GOTERM_BP_DIRECT	GO:0009723~response to ethylene	25	0.853534	0.000481774	AT5G44790, AT1G65500, AT1G56650, AT1G70510, AT4G27440, AT2G14580, AT2G02710, AT5G39610, AT2G05520, AT2G47460, AT2G25490, AT5G54190, AT5G43890, AT5G45890, AT4G32940, AT1G06160, AT5G44420, AT2G38120, AT3G04720, AT1G04610, AT5G35220, AT1G70560, AT4G24800, AT4G11280, AT4G16110	2296	117	22992	2.13973	0.530273	0.0311021	0.0304674
GOTERM_BP_DIRECT	GO:0045493~xylan catabolic process	8	0.273131	0.000495888	AT4G08160, AT5G09730, AT4G33810, AT3G10740, AT1G78060, AT5G64570, AT1G02640, AT5G49360	2296	16	22992	5.00697	0.540559	0.0311021	0.0304674
GOTERM_BP_DIRECT	GO:0042542~response to hydrogen peroxide	17	0.580403	0.000516458	AT5G01600, AT3G49260, AT3G29035, AT3G04120, AT3G10930, AT5G21100, AT1G35580, AT5G36925, AT1G31770, AT5G67480, AT1G22770, AT5G39610, AT4G23810, AT5G05300, AT1G73260, AT4G17410, AT1G20620	2296	65	22992	2.61903	0.555149	0.0311464	0.0305108
GOTERM_BP_DIRECT	GO:0009749~response to glucose	15	0.51212	0.000649433	AT5G45890, AT5G41670, AT5G47060, AT3G22550, AT3G59370, AT5G13420, AT5G61760, AT3G16690, AT2G28900, AT1G28330, AT1G61800, AT1G12080, AT5G20700, AT3G47340, AT5G20830	2296	54	22992	2.78165	0.638915	0.0377152	0.0369455
GOTERM_BP_DIRECT	GO:0006811~monoatomic ion transport	10	0.341413	0.00114749	AT1G73220, AT5G37500, AT5G49740, AT5G49730, AT5G23980, AT2G28900, AT1G79410, AT4G16160, AT1G79360, AT5G50160	2296	28	22992	3.57641	0.834752	0.0642597	0.0629483
GOTERM_BP_DIRECT	GO:0006096~glycolytic process	15	0.51212	0.00138842	AT4G26530, AT3G04120, AT5G47810, AT3G52990, AT2G36580, AT2G36460, AT2G19860, AT1G16300, AT2G36530, AT5G08570, AT1G79530, AT1G78050, AT1G74030, AT3G30841, AT4G38970	2296	58	22992	2.58981	0.886795	0.0750704	0.0735383
GOTERM_BP_DIRECT	GO:0005975~carbohydrate metabolic process	54	1.84363	0.00172897	AT1G60590, AT5G24420, AT5G26000, AT3G57240, AT1G66250, AT3G18080, AT1G67070, AT1G52400, AT4G09020, AT4G19810, AT3G62750, AT4G25900, AT2G43620, AT4G16260, AT3G15720, AT5G49215, AT1G35580, AT2G39930, AT2G40840, AT5G25980, AT3G29320, AT5G14650, AT1G45191, AT1G02850, AT2G43590, AT3G46970, AT1G79530, AT3G13750, AT2G43870, AT3G12700, AT4G27820, AT1G64770, AT4G23820, AT5G64860, AT4G21760, AT2G36870, AT5…	2296	353	22992	1.53188	0.933687	0.0903676	0.0885234
GOTERM_BP_DIRECT	GO:0009407~toxin catabolic process	13	0.443837	0.00178773	AT4G02520, AT2G29470, AT5G17220, AT2G30870, AT3G43800, AT2G02930, AT1G02940, AT1G17180, AT1G02930, AT1G02920, AT1G27130, AT1G49860, AT2G29420	2296	47	22992	2.76981	0.939534	0.0904246	0.0885792
GOTERM_BP_DIRECT	GO:0006633~fatty acid biosynthetic process	23	0.785251	0.00209854	AT1G64400, AT4G30950, AT1G66430, AT1G11600, AT5G49460, AT5G15530, AT4G25050, AT5G21170, AT1G17420, AT3G02630, AT3G02620, AT4G34250, AT3G11170, AT1G71160, AT1G72520, AT1G75000, AT2G15090, AT1G25450, AT2G28630, AT1G36180, AT1G76680, AT3G45140, AT4G34510	2296	115	22992	2.00279	0.962894	0.102829	0.10073
GOTERM_BP_DIRECT	GO:0009416~response to light stimulus	34	1.16081	0.00271791	AT3G04110, AT1G55480, AT5G61670, AT3G30180, AT5G49160, AT2G36530, AT4G34250, AT1G29920, AT4G14400, AT1G20090, AT2G47460, AT5G40850, AT1G79440, AT1G80920, AT1G66700, AT4G03400, AT3G26650, AT5G49730, AT5G63980, AT4G25050, AT4G28560, AT1G16880, AT4G00050, AT1G66180, AT4G18910, AT4G36240, AT5G35220, AT1G25450, AT5G04140, AT4G35290, AT4G01900, AT4G14690, AT2G42540, AT1G20620	2296	200	22992	1.70237	0.985983	0.129142	0.126506
GOTERM_BP_DIRECT	GO:0002229~defense response to oomycetes	13	0.443837	0.00313687	AT3G56400, AT3G59700, AT1G73805, AT1G59870, AT5G42120, AT5G24660, AT4G10500, AT3G23550, AT1G56510, AT1G58602, AT2G22330, AT1G18670, AT5G12170	2296	50	22992	2.60362	0.992747	0.140373	0.137508
GOTERM_BP_DIRECT	GO:0010143~cutin biosynthetic process	8	0.273131	0.00322285	AT5G23940, AT4G00400, AT3G48720, AT2G38110, AT3G10570, AT3G05600, AT4G28110, AT2G38530	2296	21	22992	3.81483	0.993665	0.140373	0.137508
GOTERM_BP_DIRECT	GO:0009682~induced systemic resistance	8	0.273131	0.00322285	AT5G57220, AT3G56400, AT2G22330, AT2G02710, AT1G18570, AT2G30750, AT4G12480, AT4G12470	2296	21	22992	3.81483	0.993665	0.140373	0.137508
GOTERM_BP_DIRECT	GO:0006839~mitochondrial transport	4	0.136565	0.00367633	AT2G22500, AT5G46800, AT5G09470, AT4G24570	2296	4	22992	10.0139	0.996896	0.150285	0.147218
GOTERM_BP_DIRECT	GO:0015979~photosynthesis	25	0.853534	0.00371319	AT5G01600, AT2G34430, AT4G27600, AT1G55480, AT3G01500, AT5G19855, AT4G27440, AT5G49160, AT4G22890, AT5G27390, AT2G28605, AT1G76550, AT2G39470, AT1G61800, AT1G69720, AT5G54190, AT2G01918, AT5G15800, AT1G30510, AT1G27730, AT4G05390, AT5G38410, AT2G40300, AT4G14690, AT5G54180	2296	135	22992	1.85443	0.997071	0.150285	0.147218
GOTERM_BP_DIRECT	GO:0009408~response to heat	34	1.16081	0.00373796	AT4G26850, AT5G18065, AT1G08550, AT5G23570, AT3G23990, AT5G36925, AT5G09590, AT2G38470, AT4G23100, AT2G38750, AT2G46830, AT1G49130, AT1G51670, AT5G10230, AT5G02490, AT2G03440, AT1G79440, AT2G27470, AT1G02340, AT3G53990, AT3G04120, AT1G59870, AT2G47180, AT3G02885, AT1G35720, AT4G29770, AT5G67300, AT5G08000, AT2G17690, AT3G47860, AT3G44990, AT1G15380, AT1G20440, AT1G20620	2296	204	22992	1.66899	0.997183	0.150285	0.147218
GOTERM_BP_DIRECT	GO:0009625~response to insect	12	0.409696	0.00395088	AT1G52400, AT3G56400, AT5G44572, AT2G22330, AT3G14210, AT5G44575, AT5G44420, AT1G18570, AT5G24770, AT5G26000, AT3G26830, AT1G73260	2296	45	22992	2.67038	0.997985	0.154874	0.151714
GOTERM_BP_DIRECT	GO:0010555~response to mannitol	9	0.307272	0.00486804	AT5G23750, AT4G35160, AT5G52310, AT1G12080, AT4G02280, AT2G41870, AT4G17410, AT5G20830, AT3G59370	2296	28	22992	3.21877	0.999525	0.185111	0.181333
GOTERM_BP_DIRECT	GO:0042752~regulation of circadian rhythm	11	0.375555	0.00495832	AT1G10470, AT4G38960, AT3G09600, AT1G22770, AT5G60100, AT1G19330, AT5G10140, AT3G46640, AT5G63980, AT1G59940, AT5G02840	2296	40	22992	2.75383	0.999588	0.185111	0.181333
GOTERM_BP_DIRECT	GO:0005983~starch catabolic process	8	0.273131	0.00568869	AT4G09020, AT2G39930, AT2G40840, AT3G01510, AT5G64860, AT4G15210, AT3G52180, AT1G03310	2296	23	22992	3.48311	0.99987	0.202782	0.198643
GOTERM_BP_DIRECT	GO:0009733~response to auxin	49	1.67293	0.00579482	AT3G23030, AT2G41800, AT1G56650, AT1G15580, AT5G54510, AT3G21850, AT1G16510, AT3G43670, AT2G47460, AT5G18010, AT5G45890, AT2G38120, AT2G37030, AT5G47230, AT4G32280, AT1G52830, AT3G16420, AT1G20140, AT4G11280, AT3G16500, AT4G16890, AT4G32880, AT4G38860, AT2G34650, AT1G56150, AT3G55120, AT1G31690, AT3G21110, AT3G15540, AT5G39610, AT5G12330, AT5G56750, AT3G11260, AT2G26740, AT5G54490, AT1G59870, AT3…	2296	332	22992	1.47796	0.99989	0.202782	0.198643
GOTERM_BP_DIRECT	GO:0042545~cell wall modification	17	0.580403	0.00581962	AT5G15290, AT2G36710, AT1G19900, AT4G02330, AT2G27370, AT1G11590, AT5G47500, AT3G59010, AT2G36100, AT1G53830, AT5G53370, AT2G43050, AT5G06200, AT2G26440, AT3G11550, AT2G45220, AT4G33220	2296	81	22992	2.10169	0.999894	0.202782	0.198643
GOTERM_BP_DIRECT	GO:0060586~multicellular organismal-level iron ion homeostasis	9	0.307272	0.00614424	AT4G37650, AT5G01600, AT5G04150, AT5G51720, AT3G56980, AT1G01580, AT2G40300, AT1G66590, AT3G18290	2296	29	22992	3.10777	0.999936	0.209438	0.205164
GOTERM_BP_DIRECT	GO:0010120~camalexin biosynthetic process	6	0.204848	0.00639292	AT3G56400, AT2G22330, AT3G45640, AT3G26830, AT2G38470, AT1G73500	2296	13	22992	4.62182	0.999957	0.213279	0.208926
GOTERM_BP_DIRECT	GO:0009644~response to high light intensity	13	0.443837	0.00711357	AT4G04850, AT1G55480, AT4G17490, AT2G47180, AT3G28910, AT1G17420, AT5G49160, AT5G15800, AT1G27730, AT1G79600, AT3G47860, AT3G47470, AT2G42540	2296	55	22992	2.36693	0.999986	0.232376	0.227634
GOTERM_BP_DIRECT	GO:0006950~response to stress	17	0.580403	0.00741038	AT5G64060, AT1G43910, AT3G28570, AT3G28580, AT3G28510, AT5G17760, AT4G02390, AT4G05380, AT5G67480, AT1G23550, AT2G18193, AT4G21810, AT2G18190, AT1G70440, AT5G13240, AT3G15620, AT3G50930	2296	83	22992	2.05105	0.999991	0.236311	0.231488
GOTERM_BP_DIRECT	GO:0019252~starch biosynthetic process	10	0.341413	0.00753543	AT1G32900, AT2G39930, AT3G01180, AT1G27680, AT4G32190, AT1G66430, AT5G48300, AT4G39210, AT1G03310, AT4G10260	2296	36	22992	2.78165	0.999993	0.236311	0.231488
GOTERM_BP_DIRECT	GO:0098869~cellular oxidant detoxification	7	0.238989	0.00848905	AT3G49580, AT3G49570, AT1G19570, AT5G24660, AT1G75270, AT5G51890, AT5G64120	2296	19	22992	3.68935	0.999998	0.260997	0.25567
GOTERM_BP_DIRECT	GO:0009908~flower development	35	1.19495	0.00887137	AT5G01600, AT2G38110, AT5G27230, AT1G65480, AT3G15170, AT4G03110, AT1G67260, AT4G23100, AT5G10510, AT2G18000, AT1G69490, AT1G22770, AT5G04275, AT3G10570, AT4G18960, AT2G45660, AT3G54720, AT4G31610, AT3G61970, AT5G27220, AT1G65010, AT3G57390, AT5G15800, AT1G76500, AT4G11880, AT3G61250, AT1G24260, AT4G37590, AT1G70560, AT5G10140, AT1G52030, AT5G06720, AT2G40300, AT5G39660, AT5G60910	2296	224	22992	1.56468	0.999999	0.267506	0.262047
GOTERM_BP_DIRECT	GO:0042273~ribosomal large subunit biogenesis	6	0.204848	0.0091369	AT2G20450, AT2G39820, AT1G29320, AT1G13160, AT3G22660, AT4G31520	2296	14	22992	4.29169	0.999999	0.270314	0.264798
GOTERM_BP_DIRECT	GO:0031408~oxylipin biosynthetic process	9	0.307272	0.00943788	AT3G50440, AT1G72520, AT2G23610, AT5G42650, AT4G16690, AT1G76690, AT1G76680, AT1G17420, AT3G45140	2296	31	22992	2.90727	1	0.274048	0.268455
GOTERM_BP_DIRECT	GO:0045490~pectin catabolic process	19	0.648686	0.00968148	AT2G36710, AT5G63180, AT4G02330, AT3G09540, AT1G11590, AT5G47500, AT3G24670, AT1G67750, AT3G24230, AT5G55720, AT3G59010, AT3G27400, AT1G53830, AT5G53370, AT2G43050, AT4G13710, AT2G26440, AT2G45220, AT4G33220	2296	100	22992	1.90265	1	0.27601	0.270377
GOTERM_BP_DIRECT	GO:0006541~glutamine metabolic process	11	0.375555	0.0100602	AT1G30820, AT2G23960, AT5G04140, AT1G78670, AT1G78680, AT3G47340, AT4G20320, AT5G65010, AT4G38880, AT2G38860, AT2G16570	2296	44	22992	2.50348	1	0.281687	0.275938
GOTERM_BP_DIRECT	GO:0009750~response to fructose	7	0.238989	0.0111206	AT1G29920, AT5G45890, AT5G41670, AT3G16690, AT1G28330, AT4G15920, AT3G47340	2296	20	22992	3.50488	1	0.305914	0.299671
GOTERM_BP_DIRECT	GO:0010039~response to iron ion	8	0.273131	0.0117084	AT5G01600, AT4G24120, AT1G13609, AT4G31940, AT1G13608, AT2G40300, AT5G21105, AT1G08830	2296	26	22992	3.08121	1	0.311167	0.304817
GOTERM_BP_DIRECT	GO:0080027~response to herbivore	8	0.273131	0.0117084	AT1G66700, AT5G44572, AT1G60140, AT5G44575, AT3G45140, AT4G15210, AT2G14580, AT3G04720	2296	26	22992	3.08121	1	0.311167	0.304817
GOTERM_BP_DIRECT	GO:1902074~response to salt	12	0.409696	0.0123187	AT1G74940, AT5G39610, AT5G52310, AT1G12080, AT3G46110, AT1G15380, AT3G26520, AT1G79440, AT1G02340, AT4G28110, AT1G20620, AT2G34880	2296	52	22992	2.31091	1	0.321929	0.315359
GOTERM_BP_DIRECT	GO:0050832~defense response to fungus	76	2.59474	0.014564	AT1G67865, AT5G44030, AT5G44790, AT5G44430, AT5G25110, AT5G40990, AT5G42650, AT5G65530, AT5G36925, AT5G64120, AT2G36490, AT5G61890, AT2G33380, AT2G38470, AT1G80080, AT1G52400, AT5G57220, AT1G13609, AT4G11650, AT1G13608, AT1G28330, AT3G05727, AT3G50970, AT1G80840, AT4G16260, AT2G40750, AT2G40030, AT4G15330, AT3G56400, AT4G02330, AT5G45890, AT1G33560, AT1G15110, AT1G55010, AT5G67300, AT1G12200, AT3…	2296	585	22992	1.30096	1	0.374366	0.366726
GOTERM_BP_DIRECT	GO:0080187~floral organ senescence	4	0.136565	0.015756	AT3G56400, AT5G45890, AT5G39610, AT5G62165	2296	6	22992	6.67596	1	0.397469	0.389357
GOTERM_BP_DIRECT	GO:0080022~primary root development	11	0.375555	0.0159697	AT2G29130, AT1G01790, AT1G69780, AT1G31690, AT5G10250, AT1G70560, AT1G35720, AT1G79530, AT3G29030, AT1G16300, AT5G35735	2296	47	22992	2.34369	1	0.397469	0.389357
GOTERM_BP_DIRECT	GO:0046686~response to cadmium ion	15	0.51212	0.0173011	AT4G25100, AT4G02520, AT1G13330, AT1G36370, AT5G48300, AT5G26220, AT4G23100, AT4G21680, AT1G67070, AT1G02930, AT5G11670, AT1G02920, AT1G07440, AT5G12170, AT4G17410	2296	76	22992	1.97643	1	0.42058	0.411996
GOTERM_BP_DIRECT	GO:0050826~response to freezing	8	0.273131	0.0176768	AT4G14400, AT3G45640, AT5G40420, AT1G52690, AT5G63980, AT4G25140, AT2G42540, AT1G12860	2296	28	22992	2.86112	1	0.42058	0.411996
GOTERM_BP_DIRECT	GO:0045944~positive regulation of transcription by RNA polymerase II	20	0.682827	0.017703	AT4G24540, AT3G09600, AT5G49420, AT3G54340, AT5G20240, AT5G62165, AT5G27130, AT3G57390, AT5G15800, AT1G22130, AT4G11880, AT1G24260, AT2G03710, AT5G10140, AT1G28450, AT1G22590, AT5G13790, AT4G18960, AT5G60910, AT2G45660	2296	114	22992	1.75683	1	0.42058	0.411996
GOTERM_BP_DIRECT	GO:0006006~glucose metabolic process	7	0.238989	0.0180128	AT3G04120, AT3G26650, AT1G12900, AT5G64860, AT1G79530, AT1G24280, AT1G16300	2296	22	22992	3.18625	1	0.421083	0.41249
GOTERM_BP_DIRECT	GO:0006970~response to osmotic stress	27	0.921816	0.0184176	AT4G39090, AT5G52310, AT1G61340, AT1G55960, AT2G38470, AT2G38750, AT4G35160, AT3G16690, AT4G18780, AT2G40750, AT3G56400, AT1G78290, AT5G41790, AT3G56200, AT1G35720, AT5G49450, AT1G43160, AT3G45640, AT5G53450, AT4G10310, AT3G46110, AT1G15380, AT5G50260, AT1G20440, AT2G42540, AT5G20830, AT2G46880	2296	170	22992	1.59045	1	0.421083	0.41249
GOTERM_BP_DIRECT	GO:0009646~response to absence of light	12	0.409696	0.0185298	AT5G63190, AT1G67070, AT2G44670, AT1G01790, AT4G15920, AT4G24800, AT1G12080, AT2G47270, AT2G41100, AT3G47340, AT1G21920, AT1G11700	2296	55	22992	2.18486	1	0.421083	0.41249
GOTERM_BP_DIRECT	GO:0006364~rRNA processing	23	0.785251	0.0199252	AT1G15420, AT4G25630, AT4G26600, AT4G02400, AT5G48240, AT5G55920, AT1G31660, AT5G66540, AT2G34570, AT3G23620, AT1G12244, AT3G18610, AT5G13650, AT5G61770, AT5G38720, AT4G18900, AT2G01640, AT3G15460, AT1G51380, AT5G08600, AT5G18180, AT2G47990, AT2G21790	2296	139	22992	1.65698	1	0.446326	0.437217
GOTERM_BP_DIRECT	GO:0012501~programmed cell death	10	0.341413	0.0207585	AT4G23130, AT4G23280, AT3G45860, AT5G10380, AT5G43940, AT1G73260, AT2G19860, AT3G27060, AT3G50930, AT2G38530	2296	42	22992	2.38427	1	0.458442	0.449086
GOTERM_BP_DIRECT	GO:0010492~maintenance of shoot apical meristem identity	7	0.238989	0.0223625	AT5G65510, AT4G11920, AT3G49500, AT1G69440, AT1G79440, AT1G03770, AT5G10510	2296	23	22992	3.04772	1	0.484364	0.474479
GOTERM_BP_DIRECT	GO:0030154~cell differentiation	27	0.921816	0.0225501	AT5G20240, AT5G27230, AT1G65480, AT5G62165, AT2G18000, AT1G13400, AT1G73360, AT1G22770, AT5G53200, AT5G07500, AT1G02065, AT4G18960, AT5G52170, AT2G45660, AT4G24540, AT3G54340, AT1G05470, AT4G28520, AT5G15800, AT5G08070, AT1G20140, AT2G03710, AT5G10140, AT1G52150, AT2G47270, AT5G60910, AT4G32880	2296	173	22992	1.56287	1	0.484364	0.474479
GOTERM_BP_DIRECT	GO:0006099~tricarboxylic acid cycle	12	0.409696	0.023797	AT5G03290, AT3G47833, AT5G50950, AT5G14590, AT5G43330, AT4G26910, AT3G60100, AT2G46505, AT2G46390, AT5G55070, AT2G18450, AT1G04410	2296	57	22992	2.1082	1	0.501731	0.491492
GOTERM_BP_DIRECT	GO:0048653~anther development	10	0.341413	0.0239986	AT5G14070, AT5G12330, AT1G72520, AT3G48520, AT2G02850, AT1G17420, AT1G02065, AT5G66350, AT1G60800, AT1G13400	2296	43	22992	2.32882	1	0.501731	0.491492
GOTERM_BP_DIRECT	GO:0140547~acquisition of seed longevity	5	0.170707	0.025447	AT3G17520, AT1G19570, AT1G75270, AT2G26130, AT1G18710	2296	12	22992	4.17247	1	0.513518	0.503038
GOTERM_BP_DIRECT	GO:0010623~programmed cell death involved in cell development	4	0.136565	0.0255449	AT4G35350, AT5G45890, AT5G50260, AT1G20850	2296	7	22992	5.72225	1	0.513518	0.503038
GOTERM_BP_DIRECT	GO:0080151~positive regulation of salicylic acid mediated signaling pathway	4	0.136565	0.0255449	AT3G56400, AT1G19570, AT1G75270, AT4G03110	2296	7	22992	5.72225	1	0.513518	0.503038
GOTERM_BP_DIRECT	GO:0042128~nitrate assimilation	10	0.341413	0.0275828	AT1G12110, AT5G50950, AT5G50200, AT1G69870, AT2G15620, AT5G21170, AT1G27080, AT1G08090, AT1G68570, AT4G21680	2296	44	22992	2.27589	1	0.546684	0.535527
GOTERM_BP_DIRECT	GO:1901957~regulation of cutin biosynthetic process	3	0.102424	0.0278921	AT3G01140, AT5G15310, AT2G38530	2296	3	22992	10.0139	1	0.546684	0.535527
GOTERM_BP_DIRECT	GO:0048527~lateral root development	12	0.409696	0.0300772	AT1G12110, AT1G26960, AT2G02820, AT1G32080, AT3G16640, AT5G27940, AT5G39610, AT4G27280, AT5G50260, AT3G15170, AT1G08090, AT5G47040	2296	59	22992	2.03673	1	0.577489	0.565704
GOTERM_BP_DIRECT	GO:0000302~response to reactive oxygen species	8	0.273131	0.0302003	AT5G01600, AT3G56400, AT3G08640, AT4G17490, AT5G13650, AT5G52310, AT2G40300, AT2G40750	2296	31	22992	2.58424	1	0.577489	0.565704
GOTERM_BP_DIRECT	GO:0009834~plant-type secondary cell wall biogenesis	11	0.375555	0.0310089	AT5G44030, AT5G03170, AT5G17420, AT4G14940, AT2G35700, AT3G18660, AT1G43790, AT4G18780, AT5G15630, AT4G03110, AT2G28110	2296	52	22992	2.11833	1	0.585806	0.573851
GOTERM_BP_DIRECT	GO:0016042~lipid catabolic process	29	0.990099	0.0316345	AT5G45960, AT5G40990, AT1G29670, AT2G39220, AT3G02810, AT2G30550, AT1G75900, AT5G64260, AT3G62590, AT3G14210, AT1G54020, AT5G33370, AT2G24560, AT5G43590, AT1G09390, AT5G45670, AT1G28570, AT4G28780, AT5G14930, AT5G04040, AT1G74460, AT5G58700, AT1G28660, AT4G11840, AT1G73750, AT3G50400, AT3G04290, AT5G03610, AT4G18970	2296	195	22992	1.48925	1	0.590511	0.57846
GOTERM_BP_DIRECT	GO:0080136~priming of cellular response to stress	5	0.170707	0.0339154	AT5G64190, AT3G45640, AT3G45860, AT3G25010, AT2G14610	2296	13	22992	3.85151	1	0.608427	0.59601
GOTERM_BP_DIRECT	GO:0002238~response to molecule of fungal origin	6	0.204848	0.0348883	AT1G66700, AT1G59870, AT5G10380, AT1G10920, AT2G17740, AT1G73260	2296	19	22992	3.1623	1	0.608427	0.59601
GOTERM_BP_DIRECT	GO:0006094~gluconeogenesis	6	0.204848	0.0348883	AT4G26530, AT3G04120, AT2G36460, AT1G78050, AT5G65690, AT4G38970	2296	19	22992	3.1623	1	0.608427	0.59601
GOTERM_BP_DIRECT	GO:0052544~defense response by callose deposition in cell wall	6	0.204848	0.0348883	AT4G26850, AT5G57220, AT2G22330, AT1G59870, AT1G18570, AT4G23100	2296	19	22992	3.1623	1	0.608427	0.59601
GOTERM_BP_DIRECT	GO:0042594~response to starvation	6	0.204848	0.0348883	AT2G44670, AT5G20700, AT1G78020, AT5G47060, AT3G22550, AT5G17290	2296	19	22992	3.1623	1	0.608427	0.59601
GOTERM_BP_DIRECT	GO:0010043~response to zinc ion	11	0.375555	0.0349225	AT5G01600, AT3G10920, AT1G67070, AT4G02520, AT5G13740, AT2G01520, AT1G19570, AT3G22460, AT5G03630, AT5G56080, AT1G04410	2296	53	22992	2.07836	1	0.608427	0.59601
GOTERM_BP_DIRECT	GO:0042254~ribosome biogenesis	12	0.409696	0.0374584	AT5G22100, AT4G26600, AT5G20160, AT2G01640, AT3G05060, AT3G22660, AT5G27120, AT5G55920, AT2G24990, AT2G40010, AT1G10300, AT1G79150	2296	61	22992	1.96995	1	0.641779	0.628681
GOTERM_BP_DIRECT	GO:0009051~pentose-phosphate shunt, oxidative branch	4	0.136565	0.0378828	AT5G11670, AT5G41670, AT1G24280, AT1G64190	2296	8	22992	5.00697	1	0.641779	0.628681
GOTERM_BP_DIRECT	GO:0071555~cell wall organization	42	1.43394	0.0380647	AT5G44670, AT4G24010, AT5G44030, AT3G02230, AT2G32530, AT2G36870, AT1G10550, AT5G45280, AT1G63180, AT5G23190, AT1G71380, AT2G21770, AT1G75120, AT2G22620, AT1G23480, AT5G65730, AT1G43790, AT4G18780, AT4G37800, AT5G22940, AT3G15720, AT5G41900, AT5G33290, AT1G32170, AT1G12780, AT4G04970, AT3G56000, AT4G15290, AT3G50760, AT5G17420, AT3G50240, AT2G15880, AT3G05910, AT5G08370, AT4G02130, AT4G24000, AT4…	2296	310	22992	1.35673	1	0.641779	0.628681
GOTERM_BP_DIRECT	GO:0010167~response to nitrate	7	0.238989	0.0394623	AT1G12110, AT5G50200, AT2G15620, AT3G62950, AT1G78050, AT1G08090, AT4G21680	2296	26	22992	2.69606	1	0.651335	0.638043
GOTERM_BP_DIRECT	GO:0009693~ethylene biosynthetic process	7	0.238989	0.0394623	AT4G37770, AT1G02500, AT4G08040, AT1G12010, AT1G77330, AT1G73500, AT4G11280	2296	26	22992	2.69606	1	0.651335	0.638043
GOTERM_BP_DIRECT	GO:0045892~negative regulation of DNA-templated transcription	26	0.887675	0.0426434	AT5G63190, AT4G26630, AT3G54730, AT5G26660, AT2G36050, AT4G28110, AT2G34010, AT2G30470, AT2G46830, AT1G19350, AT1G21920, AT1G80840, AT1G03770, AT2G42870, AT5G01840, AT3G56400, AT5G14070, AT1G68840, AT2G30400, AT4G04030, AT5G63980, AT2G34880, AT4G38960, AT1G27730, AT4G24800, AT5G13790	2296	175	22992	1.48778	1	0.692035	0.677912
GOTERM_BP_DIRECT	GO:0006108~malate metabolic process	6	0.204848	0.0428108	AT5G50950, AT4G38340, AT5G11670, AT5G43330, AT5G25880, AT1G04410	2296	20	22992	3.00418	1	0.692035	0.677912
GOTERM_BP_DIRECT	GO:0006949~syncytium formation	5	0.170707	0.0438268	AT1G26770, AT2G19800, AT4G28250, AT1G69530, AT2G37640	2296	14	22992	3.57641	1	0.701229	0.686918
GOTERM_BP_DIRECT	GO:0009699~phenylpropanoid biosynthetic process	9	0.307272	0.0470796	AT2G21100, AT4G23690, AT3G55230, AT2G39430, AT1G64160, AT3G13650, AT4G13580, AT3G24503, AT3G13610	2296	41	22992	2.19818	1	0.745664	0.730447
GOTERM_BP_DIRECT	GO:1900426~positive regulation of defense response to bacterium	8	0.273131	0.0476172	AT5G11410, AT4G14400, AT1G73805, AT4G36280, AT1G18670, AT2G03440, AT1G10300, AT5G14930	2296	34	22992	2.35622	1	0.746638	0.7314
GOTERM_BP_DIRECT	GO:0007166~cell surface receptor signaling pathway	11	0.375555	0.0486901	AT1G21270, AT5G45840, AT1G21250, AT1G16260, AT4G31110, AT1G16130, AT1G16110, AT5G50260, AT1G67470, AT1G65190, AT2G17780	2296	56	22992	1.96702	1	0.755902	0.740475
GOTERM_BP_DIRECT	GO:0006636~unsaturated fatty acid biosynthetic process	6	0.204848	0.0517268	AT3G11170, AT1G06080, AT1G06360, AT4G30950, AT1G06100, AT2G31360	2296	21	22992	2.86112	1	0.758004	0.742535
GOTERM_BP_DIRECT	GO:0072708~response to sorbitol	3	0.102424	0.0521078	AT1G12080, AT5G20830, AT3G59370	2296	4	22992	7.51045	1	0.758004	0.742535
GOTERM_BP_DIRECT	GO:0031407~oxylipin metabolic process	3	0.102424	0.0521078	AT5G42650, AT2G33380, AT1G76680	2296	4	22992	7.51045	1	0.758004	0.742535
GOTERM_BP_DIRECT	GO:0019748~secondary metabolic process	4	0.136565	0.0526929	AT2G22970, AT5G09640, AT2G22980, AT2G23010	2296	9	22992	4.45064	1	0.758004	0.742535
GOTERM_BP_DIRECT	GO:0046283~anthocyanin-containing compound metabolic process	4	0.136565	0.0526929	AT5G17220, AT1G56650, AT4G27570, AT4G27560	2296	9	22992	4.45064	1	0.758004	0.742535
GOTERM_BP_DIRECT	GO:0045736~negative regulation of cyclin-dependent protein serine/threonine kinase activity	4	0.136565	0.0526929	AT1G49620, AT4G27280, AT2G32710, AT3G19150	2296	9	22992	4.45064	1	0.758004	0.742535
GOTERM_BP_DIRECT	GO:0010076~maintenance of floral meristem identity	4	0.136565	0.0526929	AT4G24540, AT4G11880, AT2G03710, AT1G03770	2296	9	22992	4.45064	1	0.758004	0.742535
GOTERM_BP_DIRECT	GO:0010077~maintenance of inflorescence meristem identity	4	0.136565	0.0526929	AT4G24540, AT1G03770, AT5G60910, AT2G45660	2296	9	22992	4.45064	1	0.758004	0.742535
GOTERM_BP_DIRECT	GO:0030244~cellulose biosynthetic process	9	0.307272	0.0532728	AT4G24010, AT5G44030, AT2G21770, AT2G32530, AT1G05170, AT4G15290, AT5G17420, AT4G18780, AT4G24000	2296	42	22992	2.14584	1	0.759379	0.743882
GOTERM_BP_DIRECT	GO:0010112~regulation of systemic acquired resistance	5	0.170707	0.0551836	AT2G22330, AT1G73805, AT1G44350, AT5G13320, AT3G26830	2296	15	22992	3.33798	1	0.765734	0.750106
GOTERM_BP_DIRECT	GO:0006535~cysteine biosynthetic process from serine	5	0.170707	0.0551836	AT3G13110, AT3G61440, AT3G22460, AT4G35640, AT1G55920	2296	15	22992	3.33798	1	0.765734	0.750106
GOTERM_BP_DIRECT	GO:0015749~monosaccharide transmembrane transport	5	0.170707	0.0551836	AT1G34580, AT1G77210, AT5G61520, AT1G11260, AT1G08920	2296	15	22992	3.33798	1	0.765734	0.750106
GOTERM_BP_DIRECT	GO:0009624~response to nematode	16	0.546262	0.0574012	AT4G17490, AT2G41800, AT2G38120, AT3G27400, AT1G25275, AT3G60160, AT5G13740, AT5G04770, AT1G71880, AT1G61800, AT4G39030, AT5G13580, AT1G73260, AT4G32460, AT2G21050, AT2G40460	2296	97	22992	1.65178	1	0.789518	0.773406
GOTERM_BP_DIRECT	GO:0006865~amino acid transport	12	0.409696	0.0612101	AT2G24762, AT2G34960, AT3G54830, AT5G15240, AT5G57685, AT3G56200, AT2G38120, AT2G36590, AT5G23810, AT1G20620, AT1G44800, AT2G21050	2296	66	22992	1.82072	1	0.82622	0.809359
GOTERM_BP_DIRECT	GO:0046856~phosphatidylinositol dephosphorylation	6	0.204848	0.0616427	AT3G63240, AT5G65090, AT1G05470, AT1G17340, AT1G05630, AT2G37440	2296	22	22992	2.73107	1	0.82622	0.809359
GOTERM_BP_DIRECT	GO:0006520~amino acid metabolic process	8	0.273131	0.0621773	AT1G35580, AT2G24850, AT5G53970, AT5G07440, AT4G23600, AT1G08630, AT2G30970, AT4G28680	2296	36	22992	2.22532	1	0.82622	0.809359
GOTERM_BP_DIRECT	GO:0010214~seed coat development	8	0.273131	0.0621773	AT2G45970, AT2G21770, AT1G24260, AT4G09820, AT5G15740, AT3G29810, AT5G49360, AT1G18710	2296	36	22992	2.22532	1	0.82622	0.809359
GOTERM_BP_DIRECT	GO:0009620~response to fungus	18	0.614544	0.0644308	AT4G02330, AT1G59870, AT5G42650, AT5G40990, AT4G10500, AT3G22231, AT5G36925, AT2G33380, AT1G10920, AT1G29195, AT1G17420, AT1G73500, AT5G08370, AT5G58600, AT3G16030, AT3G45140, AT1G43640, AT2G45220	2296	115	22992	1.5674	1	0.830592	0.813641
GOTERM_BP_DIRECT	GO:0045893~positive regulation of DNA-templated transcription	35	1.19495	0.0649388	AT5G47220, AT4G01550, AT5G49520, AT5G24120, AT5G24660, AT5G44190, AT1G73500, AT4G03110, AT2G45420, AT2G46830, AT1G69780, AT5G39610, AT2G47460, AT2G45660, AT1G56280, AT4G01540, AT4G24540, AT3G04120, AT3G30210, AT1G21910, AT5G49450, AT5G14750, AT5G47230, AT4G36240, AT1G43160, AT2G22430, AT5G61600, AT1G49720, AT4G23810, AT5G03790, AT5G13790, AT5G11590, AT2G46680, AT1G34180, AT3G48590	2296	261	22992	1.34287	1	0.830592	0.813641
GOTERM_BP_DIRECT	GO:0006355~regulation of DNA-templated transcription	172	5.87231	0.0652982	AT3G57600, AT4G26630, AT3G23030, AT1G15580, AT3G25730, AT1G67220, AT5G27130, AT1G70510, AT2G18300, AT5G66980, AT2G37740, AT4G21340, AT5G63470, AT1G69490, AT2G46970, AT5G54470, AT1G46480, AT3G45610, AT5G54230, AT5G60120, AT5G02470, AT5G54630, AT2G40750, AT4G18960, AT5G18270, AT3G56400, AT3G54500, AT1G65450, AT5G18810, AT5G67300, AT3G21880, AT2G34880, AT1G32510, AT5G08070, AT1G75410, AT2G25900, AT4…	2296	1536	22992	1.12135	1	0.830592	0.813641
GOTERM_BP_DIRECT	GO:0006813~potassium ion transport	11	0.375555	0.0656846	AT3G04110, AT4G04850, AT4G13420, AT1G01790, AT4G10310, AT4G23700, AT2G40540, AT1G06970, AT3G06370, AT3G02850, AT1G64170	2296	59	22992	1.86701	1	0.830592	0.813641
GOTERM_BP_DIRECT	GO:0010087~phloem or xylem histogenesis	11	0.375555	0.0656846	AT5G61600, AT1G46480, AT5G47220, AT4G17490, AT5G19530, AT5G10250, AT1G70560, AT1G52150, AT1G28370, AT1G05630, AT4G11280	2296	59	22992	1.86701	1	0.830592	0.813641
GOTERM_BP_DIRECT	GO:0009627~systemic acquired resistance	11	0.375555	0.0656846	AT2G13810, AT1G59870, AT2G14610, AT5G40990, AT5G03350, AT4G25050, AT2G38470, AT5G64570, AT5G48490, AT4G12470, AT3G04720	2296	59	22992	1.86701	1	0.830592	0.813641
GOTERM_BP_DIRECT	GO:0016998~cell wall macromolecule catabolic process	5	0.170707	0.0679641	AT2G43590, AT3G44990, AT2G43620, AT2G36870, AT3G16920	2296	16	22992	3.12936	1	0.845776	0.828515
GOTERM_BP_DIRECT	GO:0005986~sucrose biosynthetic process	5	0.170707	0.0679641	AT4G10120, AT1G04920, AT5G11110, AT5G20280, AT3G58490	2296	16	22992	3.12936	1	0.845776	0.828515
GOTERM_BP_DIRECT	GO:0019430~removal of superoxide radicals	4	0.136565	0.0698355	AT4G25100, AT3G10920, AT1G56650, AT1G08830	2296	10	22992	4.00557	1	0.848853	0.831529
GOTERM_BP_DIRECT	GO:0009835~fruit ripening	4	0.136565	0.0698355	AT1G69490, AT4G37770, AT4G08040, AT4G11280	2296	10	22992	4.00557	1	0.848853	0.831529
GOTERM_BP_DIRECT	GO:0045487~gibberellin catabolic process	4	0.136565	0.0698355	AT5G58660, AT1G30040, AT5G13790, AT5G65640	2296	10	22992	4.00557	1	0.848853	0.831529
GOTERM_BP_DIRECT	GO:0010025~wax biosynthetic process	7	0.238989	0.0725425	AT1G06360, AT1G02205, AT1G14790, AT4G13840, AT5G23570, AT5G37300, AT5G02890	2296	30	22992	2.33659	1	0.860333	0.842775
GOTERM_BP_DIRECT	GO:0015706~nitrate transmembrane transport	6	0.204848	0.0725539	AT1G12110, AT1G22550, AT5G50200, AT1G69870, AT1G27080, AT1G08090	2296	23	22992	2.61233	1	0.860333	0.842775
GOTERM_BP_DIRECT	GO:0160062~cutin-based cuticle development	6	0.204848	0.0725539	AT1G71160, AT1G02205, AT1G25450, AT5G52320, AT5G33370, AT2G38530	2296	23	22992	2.61233	1	0.860333	0.842775
GOTERM_BP_DIRECT	GO:0010119~regulation of stomatal movement	12	0.409696	0.0729747	AT1G52400, AT5G44790, AT1G20090, AT3G29320, AT5G25980, AT2G40820, AT5G26000, AT1G75380, AT3G01500, AT1G69530, AT1G65480, AT4G16110	2296	68	22992	1.76717	1	0.860333	0.842775
GOTERM_BP_DIRECT	GO:0006508~proteolysis	66	2.25333	0.0778285	AT5G19110, AT3G49340, AT5G42250, AT5G23210, AT1G62290, AT3G57680, AT3G61820, AT5G08260, AT5G64240, AT1G73220, AT1G73300, AT1G09850, AT2G23010, AT1G20850, AT5G45650, AT5G45570, AT2G27370, AT5G45890, AT2G35770, AT2G39850, AT1G66180, AT5G27290, AT4G35350, AT2G23960, AT2G22990, AT3G59080, AT5G35220, AT1G29110, AT1G24140, AT5G03330, AT5G28810, AT1G03220, AT3G12700, AT2G03130, AT5G59130, AT4G30020, AT1…	2296	546	22992	1.21048	1	0.910709	0.892124
GOTERM_BP_DIRECT	GO:0032259~methylation	41	1.3998	0.0788731	AT5G63190, AT1G15125, AT1G13860, AT1G69526, AT1G55480, AT1G33170, AT5G14260, AT1G69523, AT2G43920, AT1G67980, AT1G73600, AT5G49160, AT5G44590, AT2G41040, AT1G21120, AT1G04900, AT4G35160, AT5G13660, AT1G28330, AT5G40850, AT1G21920, AT4G33120, AT2G43200, AT1G66700, AT4G25630, AT4G25730, AT1G13790, AT1G55450, AT5G42760, AT3G56080, AT4G26460, AT2G32160, AT2G19640, AT2G40280, AT1G24480, AT1G21130, AT3…	2296	319	22992	1.28706	1	0.916096	0.897401
GOTERM_BP_DIRECT	GO:0009804~coumarin metabolic process	3	0.102424	0.0811748	AT1G47395, AT1G59870, AT1G47400	2296	5	22992	6.00836	1	0.929066	0.910106
GOTERM_BP_DIRECT	GO:0060771~phyllotactic patterning	3	0.102424	0.0811748	AT2G46640, AT5G65510, AT5G10510	2296	5	22992	6.00836	1	0.929066	0.910106
GOTERM_BP_DIRECT	GO:0006032~chitin catabolic process	5	0.170707	0.0821256	AT2G43590, AT4G19820, AT4G19810, AT2G43620, AT3G16920	2296	17	22992	2.94528	1	0.930479	0.91149
GOTERM_BP_DIRECT	GO:1990110~callus formation	7	0.238989	0.0827046	AT2G46970, AT1G53830, AT2G45420, AT1G21120, AT5G65510, AT1G21110, AT5G10510	2296	31	22992	2.26121	1	0.930479	0.91149
GOTERM_BP_DIRECT	GO:0009615~response to virus	9	0.307272	0.0830785	AT5G35620, AT5G21100, AT4G14400, AT1G14790, AT5G02490, AT5G57685, AT1G21250, AT5G09590, AT3G04720	2296	46	22992	1.95925	1	0.930479	0.91149
GOTERM_BP_DIRECT	GO:0005985~sucrose metabolic process	6	0.204848	0.0844453	AT5G17310, AT1G71880, AT1G15690, AT4G02280, AT1G22710, AT5G20830	2296	24	22992	2.50348	1	0.939079	0.919915
GOTERM_BP_DIRECT	GO:0048316~seed development	13	0.443837	0.0854995	AT4G24120, AT3G04120, AT2G16500, AT4G09820, AT1G27080, AT2G39510, AT3G29810, AT5G61730, AT3G17520, AT5G62530, AT3G61880, AT1G42430, AT5G43940	2296	78	22992	1.66899	1	0.943668	0.92441
GOTERM_BP_DIRECT	GO:1902600~proton transmembrane transport	11	0.375555	0.0860616	AT2G21870, AT4G04850, AT1G01790, AT2G22500, AT1G71880, AT1G15690, AT4G23700, AT1G06970, AT3G06370, AT5G57350, AT1G64170	2296	62	22992	1.77667	1	0.943668	0.92441
GOTERM_BP_DIRECT	GO:0043562~cellular response to nitrogen levels	4	0.136565	0.0891267	AT3G08860, AT5G27420, AT5G21170, AT1G27080	2296	11	22992	3.64143	1	0.963797	0.944128
GOTERM_BP_DIRECT	GO:0009684~indoleacetic acid biosynthetic process	4	0.136565	0.0891267	AT3G44300, AT2G22330, AT3G44310, AT1G70560	2296	11	22992	3.64143	1	0.963797	0.944128
GOTERM_BP_DIRECT	GO:0000272~polysaccharide catabolic process	9	0.307272	0.0918015	AT4G08160, AT3G26130, AT5G18670, AT2G43590, AT4G33810, AT4G19810, AT2G43620, AT4G15210, AT5G66460	2296	47	22992	1.91756	1	0.985923	0.965803
GOTERM_BP_DIRECT	GO:0031047~regulatory ncRNA-mediated gene silencing	10	0.341413	0.09329	AT4G25530, AT1G08060, AT5G21150, AT1G14790, AT5G23570, AT4G36280, AT2G19910, AT2G19920, AT3G49500, AT1G69440	2296	55	22992	1.82072	1	0.995093	0.974785
GOTERM_BP_DIRECT	GO:0055085~transmembrane transport	40	1.36565	0.0946127	AT2G32830, AT3G21250, AT3G59320, AT4G23400, AT1G30220, AT5G09470, AT1G68570, AT3G13090, AT4G24570, AT4G25220, AT5G61730, AT4G36790, AT2G45960, AT5G13740, AT5G60660, AT5G04770, AT2G01420, AT1G71880, AT2G28120, AT1G79360, AT4G17550, AT4G35100, AT2G34960, AT1G59870, AT5G52860, AT3G25620, AT1G27040, AT3G59330, AT3G13080, AT1G27080, AT4G18910, AT3G60160, AT5G61740, AT3G16240, AT5G62730, AT2G22730, AT1…	2296	315	22992	1.27161	1	1	0.980217
GOTERM_BP_DIRECT	GO:0006098~pentose-phosphate shunt	6	0.204848	0.0972922	AT5G13420, AT5G41670, AT5G24420, AT2G36460, AT1G64190, AT4G38970	2296	25	22992	2.40334	1	1	0.980217
GOTERM_BP_DIRECT	GO:0010345~suberin biosynthetic process	5	0.170707	0.0976068	AT5G41040, AT3G44550, AT3G11430, AT5G13580, AT5G23190	2296	18	22992	2.78165	1	1	0.980217
GOTERM_BP_DIRECT	GO:0000038~very long-chain fatty acid metabolic process	5	0.170707	0.0976068	AT4G34250, AT1G71160, AT2G15090, AT1G25450, AT4G34510	2296	18	22992	2.78165	1	1	0.980217

## Sheet: jmj14_DEGs
Supplemental Dataset 3-4: GO analysis of up-regulated DEGs in the jmj14 mutant.
Category	Term	Count	%	PValue	Genes	List Total	Pop Hits	Pop Total	Fold Enrichment	Bonferroni	Benjamini	FDR
GOTERM_BP_DIRECT	GO:0071456~cellular response to hypoxia	48	3.89927	3.50531e-18	AT3G46090, AT3G55980, AT2G14247, AT1G13260, AT4G29780, AT1G73500, AT4G01250, AT4G24570, AT2G15890, AT1G72910, AT5G41080, AT5G57220, AT5G57560, AT5G13320, AT1G19250, AT1G25560, AT1G07135, AT2G41100, AT4G13395, AT5G54490, AT5G19120, AT3G04640, AT2G32200, AT5G20150, AT1G68840, AT5G20250, AT3G07350, AT5G42200, AT5G20790, AT1G19530, AT1G72920, AT1G72940, AT5G66650, AT4G01360, AT1G09070, AT4G27450, AT3…	966	251	22992	4.55163	2.85682e-15	2.85682e-15	2.82528e-15
GOTERM_BP_DIRECT	GO:0010106~cellular response to iron ion starvation	6	0.487409	6.49408e-06	AT5G04150, AT3G56980, AT3G47640, AT3G56970, AT3G18290, AT2G41240	966	8	22992	17.8509	0.00527871	0.00264634	0.00261712
GOTERM_BP_DIRECT	GO:0060586~multicellular organismal-level iron ion homeostasis	9	0.731113	1.82741e-05	AT5G01600, AT5G04150, AT5G51720, AT3G56980, AT1G01580, AT3G47640, AT3G56970, AT3G18290, AT2G41240	966	29	22992	7.38659	0.0147832	0.00496446	0.00490964
GOTERM_BP_DIRECT	GO:0010150~leaf senescence	19	1.54346	2.88681e-05	AT2G13810, AT3G29035, AT3G10985, AT5G51720, AT5G45890, AT5G52300, AT3G25010, AT1G16440, AT1G73500, AT5G60680, AT1G64360, AT4G01250, AT1G73220, AT5G39610, AT2G28400, AT5G13170, AT5G59220, AT2G42540, AT1G05620	966	142	22992	3.18467	0.0232533	0.00588188	0.00581693
GOTERM_BP_DIRECT	GO:0006950~response to stress	14	1.13729	4.01188e-05	AT5G64060, AT3G28570, AT3G28510, AT5G22470, AT5G40010, AT3G28540, AT5G65300, AT4G02390, AT3G28610, AT4G05380, AT5G25190, AT2G18193, AT1G70440, AT3G48360	966	83	22992	4.01467	0.0321687	0.00653937	0.00646715
GOTERM_BP_DIRECT	GO:0009611~response to wounding	25	2.03087	6.99476e-05	AT3G29035, AT1G31690, AT1G80440, AT4G23600, AT1G73500, AT1G74930, AT1G12950, AT1G32920, AT3G61060, AT1G72450, AT5G56550, AT3G44860, AT3G44260, AT1G80840, AT3G48360, AT5G54170, AT5G24770, AT1G72920, AT5G04190, AT5G13930, AT1G27730, AT2G24850, AT1G52030, AT4G11280, AT4G35770	966	238	22992	2.50013	0.0554147	0.00857831	0.00848358
GOTERM_BP_DIRECT	GO:0009733~response to auxin	31	2.51828	7.36788e-05	AT2G34650, AT1G31690, AT3G23030, AT5G54510, AT4G27260, AT1G29490, AT5G57560, AT5G39610, AT5G43700, AT2G47000, AT3G48360, AT5G18050, AT4G33880, AT5G54490, AT3G05630, AT5G18010, AT5G45890, AT3G09870, AT5G27780, AT5G47230, AT5G13930, AT4G32280, AT5G01490, AT2G22810, AT5G08640, AT4G27280, AT4G37390, AT5G50260, AT4G37610, AT4G11280, AT5G18060	966	332	22992	2.22241	0.0582829	0.00857831	0.00848358
GOTERM_BP_DIRECT	GO:0006979~response to oxidative stress	29	2.35581	8.45623e-05	AT3G46090, AT2G39800, AT3G28340, AT5G18040, AT3G49960, AT4G35090, AT4G26010, AT5G56550, AT5G39610, AT4G04830, AT5G22410, AT4G31510, AT5G20250, AT1G05250, AT5G24770, AT5G67400, AT1G34510, AT1G30870, AT1G64360, AT5G13930, AT1G27730, AT1G48130, AT4G31870, AT2G40000, AT1G45145, AT4G11280, AT2G24550, AT5G21940, AT4G35770	966	303	22992	2.27801	0.0665997	0.00861478	0.00851965
GOTERM_BP_DIRECT	GO:0009651~response to salt stress	34	2.76198	0.000214438	AT2G39800, AT3G10930, AT3G49580, AT3G08730, AT1G31690, AT5G40010, AT2G16005, AT3G55980, AT1G73500, AT2G38470, AT1G12610, AT2G37760, AT2G30250, AT1G52400, AT2G18193, AT1G02820, AT5G39610, AT2G03760, AT5G58670, AT1G08920, AT3G48360, AT3G03450, AT5G44440, AT5G52300, AT4G01060, AT5G49450, AT1G17870, AT3G28610, AT2G37770, AT1G27730, AT5G02020, AT5G50260, AT2G40140, AT2G42540	966	403	22992	2.00805	0.160363	0.0194186	0.0192041
GOTERM_BP_DIRECT	GO:0009753~response to jasmonic acid	18	1.46223	0.000729379	AT4G26850, AT1G15520, AT1G31690, AT1G06160, AT5G44420, AT5G24770, AT4G23600, AT4G00050, AT5G13930, AT5G37500, AT1G72450, AT2G24850, AT2G39030, AT3G44860, AT2G28400, AT4G11280, AT3G48360, AT4G35770	966	168	22992	2.55013	0.44825	0.0594444	0.058788
GOTERM_BP_DIRECT	GO:0055085~transmembrane transport	27	2.19334	0.000857531	AT1G15520, AT1G60030, AT4G01830, AT3G52310, AT2G32830, AT3G59320, AT4G11810, AT1G30220, AT2G34350, AT1G68570, AT4G24570, AT4G25220, AT5G60740, AT1G02520, AT5G13740, AT5G60660, AT3G13100, AT2G47000, AT4G15230, AT4G01820, AT2G38100, AT1G16370, AT3G47740, AT1G73190, AT3G47780, AT5G03555, AT1G02530	966	315	22992	2.04011	0.503011	0.0635352	0.0628336
GOTERM_BP_DIRECT	GO:0009737~response to abscisic acid	35	2.84322	0.00116932	AT2G39800, AT1G15520, AT4G23260, AT3G22060, AT1G31690, AT5G40010, AT4G23600, AT5G66400, AT3G58450, AT5G24240, AT1G12950, AT3G02850, AT1G52400, AT5G39610, AT5G45820, AT2G28400, AT5G58670, AT5G59220, AT1G08920, AT3G48360, AT5G52050, AT3G03450, AT5G44120, AT5G52300, AT3G19580, AT3G22231, AT2G35990, AT4G28520, AT2G32020, AT1G27730, AT5G37500, AT4G27280, AT5G20635, AT2G42540, AT2G43230	966	462	22992	1.80312	0.614632	0.0794166	0.0785396
GOTERM_BP_DIRECT	GO:0010286~heat acclimation	9	0.731113	0.00278761	AT5G18040, AT1G51670, AT5G23570, AT3G02885, AT4G02270, AT4G17250, AT4G21320, AT1G54280, AT2G42540	966	58	22992	3.6933	0.897211	0.174762	0.172832
GOTERM_BP_DIRECT	GO:0009414~response to water deprivation	29	2.35581	0.00384956	AT4G24275, AT2G39800, AT1G15520, AT2G35300, AT1G31690, AT5G40010, AT5G66400, AT4G02280, AT5G61590, AT2G38470, AT1G12610, AT2G37760, AT1G52400, AT1G02820, AT3G17520, AT5G58670, AT5G59220, AT1G08920, AT3G15500, AT2G41240, AT5G52300, AT3G19580, AT2G33230, AT2G37770, AT1G27730, AT5G37500, AT4G36600, AT4G11280, AT2G42540	966	387	22992	1.78356	0.956866	0.215841	0.213457
GOTERM_BP_DIRECT	GO:0009751~response to salicylic acid	14	1.13729	0.00397253	AT1G15520, AT1G31690, AT3G02885, AT2G14560, AT5G54610, AT4G14400, AT3G44860, AT1G21250, AT2G03760, AT2G40000, AT2G28400, AT1G80840, AT4G37610, AT3G48360	966	133	22992	2.50539	0.960995	0.215841	0.213457
GOTERM_BP_DIRECT	GO:0016036~cellular response to phosphate starvation	13	1.05605	0.00492709	AT3G05630, AT2G11810, AT5G20150, AT4G35090, AT4G02270, AT1G66270, AT3G09922, AT3G26816, AT1G25550, AT1G73010, AT1G70460, AT2G45130, AT5G03545	966	121	22992	2.55716	0.982146	0.246036	0.243319
GOTERM_BP_DIRECT	GO:0080003~thalianol metabolic process	3	0.243704	0.00513205	AT5G47990, AT5G48010, AT5G48000	966	3	22992	23.8012	0.984905	0.246036	0.243319
GOTERM_BP_DIRECT	GO:0050826~response to freezing	6	0.487409	0.00566531	AT4G14400, AT4G24150, AT5G40420, AT4G25140, AT1G12610, AT2G42540	966	28	22992	5.10027	0.990249	0.256513	0.25368
GOTERM_BP_DIRECT	GO:0002213~defense response to insect	7	0.568643	0.00688961	AT5G57220, AT2G29350, AT5G24770, AT3G44260, AT1G45145, AT1G74930, AT1G02660	966	41	22992	4.06363	0.996427	0.26732	0.264368
GOTERM_BP_DIRECT	GO:0009835~fruit ripening	4	0.324939	0.00708653	AT4G08040, AT5G65800, AT2G22810, AT4G11280	966	10	22992	9.5205	0.996961	0.26732	0.264368
GOTERM_BP_DIRECT	GO:0048767~root hair elongation	8	0.649878	0.00712219	AT4G34580, AT2G34650, AT1G12560, AT5G60660, AT5G05500, AT3G62720, AT1G12950, AT2G47000	966	54	22992	3.52611	0.997048	0.26732	0.264368
GOTERM_BP_DIRECT	GO:0052544~defense response by callose deposition in cell wall	5	0.406174	0.007216	AT4G26850, AT5G57220, AT5G46330, AT1G52410, AT1G18570	966	19	22992	6.26348	0.997267	0.26732	0.264368
GOTERM_BP_DIRECT	GO:0010411~xyloglucan metabolic process	7	0.568643	0.00775882	AT5G57560, AT5G57530, AT5G57540, AT4G25820, AT3G62720, AT2G36870, AT4G28850	966	42	22992	3.96687	0.99825	0.274932	0.271896
GOTERM_BP_DIRECT	GO:0009617~response to bacterium	14	1.13729	0.00815033	AT5G01600, AT1G73805, AT4G19690, AT2G33830, AT1G33960, AT3G22231, AT5G49450, AT5G57220, AT4G14400, AT1G01580, AT1G18570, AT3G12580, AT5G03350, AT2G28400	966	145	22992	2.29805	0.998731	0.276771	0.273715
GOTERM_BP_DIRECT	GO:0009409~response to cold	27	2.19334	0.00950947	AT5G01600, AT1G15520, AT5G18040, AT3G08730, AT4G24150, AT5G40010, AT5G66400, AT4G35090, AT2G38470, AT2G37760, AT2G30250, AT5G57560, AT1G51670, AT1G27461, AT4G11070, AT5G58670, AT3G48360, AT5G20250, AT5G52300, AT5G47230, AT2G37770, AT1G27730, AT5G37500, AT4G37610, AT2G40140, AT2G42540, AT1G07720	966	377	22992	1.7046	0.999585	0.298616	0.295318
GOTERM_BP_DIRECT	GO:0009873~ethylene-activated signaling pathway	17	1.38099	0.00952639	AT5G47220, AT4G17490, AT1G06160, AT1G68840, AT1G13260, AT5G61590, AT4G02270, AT1G73500, AT1G74930, AT5G47230, AT5G25190, AT4G17500, AT5G61600, AT1G25560, AT5G11590, AT2G44840, AT2G25490	966	198	22992	2.04354	0.999591	0.298616	0.295318
GOTERM_BP_DIRECT	GO:0062034~L-pipecolic acid biosynthetic process	3	0.243704	0.00997849	AT2G13810, AT1G19250, AT4G20400	966	4	22992	17.8509	0.999718	0.301203	0.297876
GOTERM_BP_DIRECT	GO:0006355~regulation of DNA-templated transcription	84	6.82372	0.0109897	AT5G47220, AT3G23030, AT3G55980, AT1G67220, AT3G21890, AT3G01600, AT5G27130, AT5G65330, AT2G38470, AT2G37740, AT4G01250, AT5G25190, AT4G29190, AT1G71200, AT4G34610, AT5G43700, AT5G06510, AT1G04880, AT1G76890, AT5G41765, AT3G48360, AT2G41240, AT4G33880, AT1G68800, AT3G50060, AT5G14490, AT5G26630, AT5G47230, AT2G34880, AT4G00390, AT1G32510, AT4G32280, AT1G25550, AT4G17500, AT2G25900, AT5G28770, AT3…	966	1536	22992	1.30163	0.999877	0.31988	0.316347
GOTERM_BP_DIRECT	GO:0009636~response to toxic substance	5	0.406174	0.0144374	AT3G29670, AT4G01070, AT5G39050, AT2G37760, AT2G37770	966	23	22992	5.17418	0.999993	0.405741	0.40126
GOTERM_BP_DIRECT	GO:0009804~coumarin metabolic process	3	0.243704	0.0161697	AT1G47395, AT1G47400, AT1G66270	966	5	22992	14.2807	0.999998	0.43396	0.429168
GOTERM_BP_DIRECT	GO:0010431~seed maturation	6	0.487409	0.0165065	AT5G44120, AT5G17490, AT5G40010, AT4G02280, AT5G13170, AT4G28520	966	36	22992	3.96687	0.999999	0.43396	0.429168
GOTERM_BP_DIRECT	GO:0042744~hydrogen peroxide catabolic process	10	0.812348	0.0206876	AT4G08390, AT1G48130, AT5G22410, AT1G05250, AT3G49960, AT5G67400, AT4G35090, AT1G34510, AT1G30870, AT4G26010	966	97	22992	2.45374	1	0.526887	0.521069
GOTERM_BP_DIRECT	GO:0009693~ethylene biosynthetic process	5	0.406174	0.0220793	AT4G08040, AT5G65800, AT2G22810, AT1G73500, AT4G11280	966	26	22992	4.57716	1	0.545292	0.53927
GOTERM_BP_DIRECT	GO:0015914~phospholipid transport	4	0.324939	0.022983	AT3G13900, AT4G36490, AT3G27870, AT1G54280	966	15	22992	6.347	1	0.549183	0.543118
GOTERM_BP_DIRECT	GO:0080168~abscisic acid transport	3	0.243704	0.0235845	AT1G15520, AT5G52050, AT4G15230	966	6	22992	11.9006	1	0.549183	0.543118
GOTERM_BP_DIRECT	GO:0031047~regulatory ncRNA-mediated gene silencing	7	0.568643	0.0271746	AT1G31290, AT4G25530, AT5G23570, AT2G19910, AT2G19920, AT5G13130, AT2G19930	966	55	22992	3.02925	1	0.595527	0.588951
GOTERM_BP_DIRECT	GO:0006970~response to osmotic stress	14	1.13729	0.0272845	AT3G08730, AT2G35300, AT5G49450, AT2G38470, AT1G66270, AT2G30250, AT5G53450, AT1G01590, AT4G35160, AT1G27461, AT5G50260, AT3G48340, AT2G42540, AT2G46880	966	170	22992	1.9601	1	0.595527	0.588951
GOTERM_BP_DIRECT	GO:0006811~monoatomic ion transport	5	0.406174	0.0283174	AT1G23020, AT1G73220, AT5G37500, AT1G01590, AT1G16370	966	28	22992	4.25022	1	0.595527	0.588951
GOTERM_BP_DIRECT	GO:0006952~defense response	39	3.16816	0.0284976	AT1G11000, AT5G41540, AT1G63880, AT4G37070, AT5G15410, AT4G01250, AT1G72910, AT4G16940, AT1G72450, AT1G26970, AT2G39030, AT3G10490, AT5G13320, AT1G52040, AT4G14060, AT2G03760, AT3G07070, AT3G03450, AT1G14960, AT3G51570, AT5G18370, AT5G43590, AT4G17490, AT5G44420, AT4G01060, AT3G22231, AT1G72940, AT5G47230, AT1G09070, AT1G19610, AT5G66130, AT5G11410, AT4G17500, AT2G43590, AT2G40000, AT1G52030, AT2…	966	656	22992	1.41501	1	0.595527	0.588951
GOTERM_BP_DIRECT	GO:0031667~response to nutrient levels	3	0.243704	0.0321095	AT2G20670, AT4G32480, AT3G07350	966	7	22992	10.2005	1	0.626249	0.619334
GOTERM_BP_DIRECT	GO:0010446~response to alkaline pH	3	0.243704	0.0321095	AT1G47395, AT1G47400, AT4G26560	966	7	22992	10.2005	1	0.626249	0.619334
GOTERM_BP_DIRECT	GO:0016567~protein ubiquitination	39	3.16816	0.032273	AT4G03510, AT2G19610, AT2G19410, AT1G57800, AT2G17450, AT3G61060, AT4G14400, AT4G12100, AT5G63730, AT5G08730, AT2G25410, AT5G61550, AT5G63750, AT2G25490, AT3G48360, AT5G26900, AT5G22920, AT3G04660, AT1G10560, AT3G49970, AT5G42200, AT1G80110, AT1G19310, AT4G21510, AT5G63760, AT3G19380, AT5G64230, AT5G61560, AT5G60250, AT5G64330, AT2G35990, AT3G18290, AT1G01660, AT3G19850, AT3G12580, AT4G37610, AT5…	966	661	22992	1.40431	1	0.626249	0.619334
GOTERM_BP_DIRECT	GO:0010087~phloem or xylem histogenesis	7	0.568643	0.0367534	AT4G17500, AT5G61600, AT5G65800, AT5G47220, AT4G17490, AT1G74930, AT4G11280	966	59	22992	2.82388	1	0.680773	0.673255
GOTERM_BP_DIRECT	GO:0009627~systemic acquired resistance	7	0.568643	0.0367534	AT2G13810, AT5G10760, AT1G19250, AT4G20400, AT5G03350, AT5G42510, AT2G38470	966	59	22992	2.82388	1	0.680773	0.673255
GOTERM_BP_DIRECT	GO:0071446~cellular response to salicylic acid stimulus	3	0.243704	0.0416387	AT4G14400, AT5G03350, AT5G13170	966	8	22992	8.92547	1	0.754123	0.745795
GOTERM_BP_DIRECT	GO:0098869~cellular oxidant detoxification	4	0.324939	0.0432528	AT3G49580, AT1G48130, AT3G49570, AT1G05250	966	19	22992	5.01079	1	0.756799	0.748442
GOTERM_BP_DIRECT	GO:0006749~glutathione metabolic process	5	0.406174	0.0436436	AT1G17180, AT1G27130, AT1G78340, AT1G27140, AT1G78320	966	32	22992	3.71894	1	0.756799	0.748442
GOTERM_BP_DIRECT	GO:0009407~toxin catabolic process	6	0.487409	0.0462322	AT1G17180, AT1G27130, AT3G62760, AT1G78340, AT1G27140, AT1G78320	966	47	22992	3.03846	1	0.784984	0.776315
GOTERM_BP_DIRECT	GO:0009408~response to heat	15	1.21852	0.049281	AT4G26850, AT1G15520, AT5G18040, AT5G49910, AT5G23570, AT3G09440, AT3G02885, AT4G21320, AT2G38470, AT1G12610, AT5G57560, AT1G49130, AT1G51670, AT3G12580, AT2G22360	966	204	22992	1.75009	1	0.819674	0.810623
GOTERM_BP_DIRECT	GO:1900426~positive regulation of defense response to bacterium	5	0.406174	0.0527453	AT5G11410, AT4G14400, AT1G73805, AT4G20400, AT1G10300	966	34	22992	3.50018	1	0.859748	0.850254
GOTERM_BP_DIRECT	GO:0051592~response to calcium ion	4	0.324939	0.0558326	AT5G37500, AT4G36070, AT5G10930, AT2G17890	966	21	22992	4.53357	1	0.887356	0.877557
GOTERM_BP_DIRECT	GO:0006508~proteolysis	32	2.59951	0.0566166	AT3G49340, AT4G21323, AT4G26330, AT3G19390, AT4G04460, AT1G73220, AT5G09640, AT3G44006, AT1G73300, AT1G79320, AT3G10450, AT3G48340, AT2G07240, AT5G19120, AT5G45890, AT3G54940, AT1G32850, AT4G21650, AT1G17870, AT1G05820, AT5G10760, AT4G11320, AT3G59080, AT4G10510, AT1G24140, AT2G27420, AT1G79310, AT5G50260, AT5G04200, AT1G79330, AT2G03130, AT3G12203	966	546	22992	1.39494	1	0.887356	0.877557
GOTERM_BP_DIRECT	GO:0009723~response to ethylene	10	0.812348	0.0578652	AT3G03450, AT1G15520, AT5G45890, AT5G39610, AT1G06160, AT5G44420, AT4G02270, AT2G25490, AT4G11280, AT5G54190	966	117	22992	2.03429	1	0.889815	0.879988
GOTERM_BP_DIRECT	GO:0045490~pectin catabolic process	9	0.731113	0.0592347	AT1G14420, AT3G10710, AT2G36710, AT5G07410, AT2G21610, AT4G22080, AT1G11590, AT5G04960, AT1G11920	966	100	22992	2.14211	1	0.894005	0.884133
GOTERM_BP_DIRECT	GO:0010218~response to far red light	6	0.487409	0.0618972	AT4G32280, AT5G56550, AT4G00050, AT4G14690, AT5G04190, AT1G13245	966	51	22992	2.80015	1	0.905356	0.895358
GOTERM_BP_DIRECT	GO:0019915~lipid storage	3	0.243704	0.0633194	AT4G18550, AT5G40420, AT4G25140	966	10	22992	7.14037	1	0.905356	0.895358
GOTERM_BP_DIRECT	GO:0010929~positive regulation of auxin mediated signaling pathway	3	0.243704	0.0633194	AT3G50060, AT4G37260, AT3G42800	966	10	22992	7.14037	1	0.905356	0.895358
GOTERM_BP_DIRECT	GO:0045892~negative regulation of DNA-templated transcription	13	1.05605	0.0655145	AT3G48390, AT3G21150, AT1G68840, AT1G13260, AT3G19580, AT2G34880, AT1G27730, AT1G06923, AT3G10490, AT4G20400, AT3G10480, AT1G80840, AT2G42870	966	175	22992	1.76809	1	0.920591	0.910425
GOTERM_BP_DIRECT	GO:0019760~glucosinolate metabolic process	5	0.406174	0.0681726	AT5G57220, AT4G37260, AT5G61590, AT1G04880, AT1G12610	966	37	22992	3.21638	1	0.941706	0.931307
GOTERM_BP_DIRECT	GO:0060966~regulation of gene silencing by regulatory ncRNA	3	0.243704	0.075292	AT3G10490, AT3G10480, AT5G13130	966	11	22992	6.49125	1	0.974015	0.963259
GOTERM_BP_DIRECT	GO:0010268~brassinosteroid homeostasis	3	0.243704	0.075292	AT5G38970, AT5G47950, AT5G48000	966	11	22992	6.49125	1	0.974015	0.963259
GOTERM_BP_DIRECT	GO:0010438~cellular response to sulfur starvation	3	0.243704	0.075292	AT3G49580, AT5G48850, AT1G04770	966	11	22992	6.49125	1	0.974015	0.963259
GOTERM_BP_DIRECT	GO:0070370~cellular heat acclimation	3	0.243704	0.075292	AT5G48570, AT2G38470, AT2G30250	966	11	22992	6.49125	1	0.974015	0.963259
GOTERM_BP_DIRECT	GO:0016310~phosphorylation	17	1.38099	0.0765971	AT1G33260, AT1G56120, AT3G01840, AT4G29450, AT3G21340, AT2G19210, AT5G11410, AT1G26970, AT1G69990, AT5G62310, AT4G29180, AT1G78940, AT1G21250, AT1G79640, AT2G41970, AT5G03640, AT3G07070	966	257	22992	1.5744	1	0.975417	0.964645
GOTERM_BP_DIRECT	GO:1905038~regulation of membrane lipid metabolic process	2	0.16247	0.0821824	AT3G13900, AT1G54280	966	2	22992	23.8012	1	0.999682	0.988642
GOTERM_BP_DIRECT	GO:1902039~negative regulation of seed dormancy process	2	0.16247	0.0821824	AT1G35730, AT1G07430	966	2	22992	23.8012	1	0.999682	0.988642
GOTERM_BP_DIRECT	GO:0098657~import into cell	2	0.16247	0.0821824	AT1G15520, AT4G15230	966	2	22992	23.8012	1	0.999682	0.988642
GOTERM_BP_DIRECT	GO:0080092~regulation of pollen tube growth	5	0.406174	0.0856618	AT5G13990, AT3G13400, AT5G13150, AT3G23860, AT3G20190	966	40	22992	2.97516	1	1	0.990172
GOTERM_BP_DIRECT	GO:0034244~negative regulation of transcription elongation by RNA polymerase II	3	0.243704	0.0879099	AT5G61090, AT5G61100, AT5G61120	966	12	22992	5.95031	1	1	0.990172
GOTERM_BP_DIRECT	GO:0010039~response to iron ion	4	0.324939	0.0937485	AT5G01600, AT1G13609, AT1G13608, AT3G25190	966	26	22992	3.66173	1	1	0.990172
GOTERM_BP_DIRECT	GO:0006879~intracellular iron ion homeostasis	4	0.324939	0.0937485	AT5G01600, AT4G19690, AT3G25190, AT4G04770	966	26	22992	3.66173	1	1	0.990172
GOTERM_BP_DIRECT	GO:0009269~response to desiccation	4	0.324939	0.0937485	AT2G39800, AT1G48130, AT1G05250, AT2G46140	966	26	22992	3.66173	1	1	0.990172

## Sheet: nac050052_DEGs
Supplemental Dataset 3-5: GO analysis of up-regulated DEGs in the nac050/052 mutant.
Category	Term	Count	%	PValue	Genes	List Total	Pop Hits	Pop Total	Fold Enrichment	Bonferroni	Benjamini	FDR
GOTERM_BP_DIRECT	GO:0071456~cellular response to hypoxia	56	2.83688	6.43451e-15	AT5G26920, AT3G55980, AT4G29780, AT1G73500, AT1G68670, AT4G01250, AT4G24570, AT5G41080, AT5G13320, AT4G13395, AT3G04640, AT5G20250, AT1G68840, AT3G07350, AT1G18300, AT5G66650, AT1G72940, AT3G18290, AT1G27730, AT1G25550, AT4G32480, AT1G69890, AT2G41090, AT2G40000, AT4G19520, AT2G14247, AT1G13260, AT1G26380, AT3G24500, AT2G15890, AT1G72910, AT4G24230, AT5G57560, AT1G03610, AT2G25735, AT1G19250, AT1…	1565	251	22992	3.27776	6.89004e-12	6.88493e-12	6.74337e-12
GOTERM_BP_DIRECT	GO:0009611~response to wounding	43	2.17832	1.11226e-08	AT3G29035, AT1G31690, AT1G80440, AT1G61120, AT2G34810, AT4G23600, AT2G37040, AT1G73500, AT1G74930, AT1G12950, AT1G32920, AT2G14580, AT5G46050, AT3G61060, AT1G72450, AT3G14050, AT5G56550, AT1G49570, AT5G04230, AT2G28900, AT5G59820, AT2G02990, AT3G44260, AT1G80840, AT3G48360, AT3G17800, AT5G54170, AT5G20230, AT2G34600, AT1G72920, AT5G04190, AT5G15800, AT4G20140, AT5G13930, AT1G27730, AT1G19180, AT1…	1565	238	22992	2.65432	1.19011e-05	5.95059e-06	5.82824e-06
GOTERM_BP_DIRECT	GO:0009627~systemic acquired resistance	18	0.911854	2.34145e-07	AT2G13810, AT5G52810, AT4G23170, AT2G14610, AT5G40990, AT1G74710, AT2G18660, AT3G57260, AT5G48490, AT2G37870, AT2G43570, AT5G10760, AT1G19250, AT5G55410, AT5G03350, AT5G42510, AT1G75040, AT4G18470	1565	59	22992	4.48211	0.000250504	8.35117e-05	8.17947e-05
GOTERM_BP_DIRECT	GO:0006979~response to oxidative stress	45	2.27964	1.5685e-06	AT4G04840, AT4G01970, AT3G28340, AT5G18040, AT3G49120, AT5G47000, AT3G49960, AT2G28190, AT3G57520, AT4G35090, AT2G37040, AT4G26010, AT5G56550, AT1G49570, AT1G78410, AT2G38380, AT5G59820, AT4G11290, AT4G37840, AT1G20630, AT4G04830, AT5G20230, AT5G22410, AT4G31510, AT1G80130, AT5G14130, AT5G20250, AT5G24890, AT5G67400, AT1G34510, AT1G30870, AT5G64110, AT1G64360, AT1G11210, AT5G13930, AT1G27730, AT2…	1565	303	22992	2.18189	0.00167689	0.000419574	0.000410947
GOTERM_BP_DIRECT	GO:0009617~response to bacterium	27	1.36778	4.88569e-06	AT5G01600, AT5G26920, AT1G73805, AT5G49520, AT1G61120, AT3G57240, AT2G30750, AT1G74710, AT2G30770, AT2G14580, AT4G24230, AT3G44300, AT4G14400, AT2G26440, AT2G28400, AT3G50480, AT4G19690, AT1G31580, AT3G22231, AT1G33960, AT5G49450, AT4G39950, AT2G46400, AT1G01580, AT3G12580, AT1G18570, AT5G03350	1565	145	22992	2.73564	0.00521406	0.00104554	0.00102404
GOTERM_BP_DIRECT	GO:0009737~response to abscisic acid	58	2.9382	9.76974e-06	AT3G04110, AT4G23600, AT2G36690, AT1G68670, AT1G12950, AT4G25580, AT3G02850, AT5G46050, AT4G11890, AT5G59320, AT1G54100, AT3G50970, AT5G37770, AT5G58670, AT1G08920, AT3G48360, AT5G52050, AT5G44120, AT3G02140, AT5G52300, AT3G19580, AT5G67300, AT2G32020, AT1G27730, AT1G43160, AT1G01560, AT4G37050, AT2G42540, AT2G43230, AT1G15520, AT4G23260, AT3G28580, AT1G31690, AT5G40010, AT5G66400, AT5G15970, AT5…	1565	462	22992	1.84437	0.0103992	0.00151186	0.00148077
GOTERM_BP_DIRECT	GO:0009751~response to salicylic acid	25	1.26646	9.97663e-06	AT1G15520, AT1G31690, AT1G14790, AT5G40990, AT2G14560, AT5G54610, AT2G14580, AT5G46050, AT4G14400, AT2G03760, AT1G80840, AT2G28400, AT3G48360, AT3G50480, AT1G21910, AT4G23170, AT5G24110, AT3G02885, AT5G67300, AT1G43160, AT2G46400, AT1G21250, AT5G44568, AT2G40000, AT4G37610	1565	133	22992	2.76154	0.0106183	0.00151186	0.00148077
GOTERM_BP_DIRECT	GO:0060586~multicellular organismal-level iron ion homeostasis	11	0.557244	1.24659e-05	AT5G01600, AT5G04150, AT5G51720, AT3G56980, AT1G01580, AT3G47640, AT3G56970, AT2G40300, AT4G16370, AT3G18290, AT2G41240	1565	29	22992	5.57259	0.01325	0.00151186	0.00148077
GOTERM_BP_DIRECT	GO:0006952~defense response	75	3.79939	1.27165e-05	AT1G63220, AT1G19100, AT4G01250, AT4G16940, AT3G14470, AT4G11890, AT1G72450, AT1G76770, AT5G13320, AT2G03760, AT2G43620, AT4G11170, AT3G07070, AT5G18370, AT3G48080, AT5G43590, AT1G31580, AT2G34600, AT1G63350, AT1G66100, AT2G14610, AT1G72940, AT5G47230, AT5G66130, AT4G25110, AT2G17120, AT4G39950, AT4G17500, AT1G43160, AT4G03190, AT4G37050, AT5G44568, AT2G40000, AT4G19520, AT1G52030, AT2G44840, AT4…	1565	656	22992	1.67965	0.0135146	0.00151186	0.00148077
GOTERM_BP_DIRECT	GO:0055085~transmembrane transport	42	2.12766	4.94882e-05	AT1G15520, AT1G60030, AT4G01830, AT3G28345, AT3G52310, AT2G32830, AT3G21250, AT3G59320, AT4G11810, AT1G30220, AT2G34350, AT3G59140, AT1G68570, AT4G24570, AT5G46050, AT4G25220, AT5G60740, AT1G02520, AT1G27940, AT5G61730, AT5G13740, AT5G60660, AT3G09450, AT2G47160, AT3G13100, AT1G53270, AT2G47000, AT4G15230, AT5G46540, AT1G10680, AT4G01820, AT5G17860, AT1G27040, AT2G16970, AT2G38100, AT5G61740, AT1…	1565	315	22992	1.95885	0.051576	0.00529523	0.00518636
GOTERM_BP_DIRECT	GO:0010106~cellular response to iron ion starvation	6	0.303951	6.8113e-05	AT5G04150, AT3G56980, AT3G47640, AT3G56970, AT3G18290, AT2G41240	1565	8	22992	11.0185	0.0702908	0.00662554	0.00648932
GOTERM_BP_DIRECT	GO:0042744~hydrogen peroxide catabolic process	19	0.962513	8.51073e-05	AT5G22410, AT3G49120, AT5G47000, AT1G65970, AT5G14130, AT3G49960, AT5G67400, AT1G34510, AT4G35090, AT1G30870, AT5G64110, AT4G26010, AT4G08390, AT1G48130, AT1G49570, AT2G39040, AT2G38380, AT4G11290, AT1G20630	1565	97	22992	2.87769	0.087045	0.00726093	0.00711164
GOTERM_BP_DIRECT	GO:0010150~leaf senescence	24	1.21581	8.8217e-05	AT2G13810, AT3G29035, AT3G10985, AT5G51720, AT5G52300, AT5G17860, AT3G25010, AT5G24110, AT1G73500, AT5G60680, AT1G64360, AT4G01250, AT2G43570, AT1G73220, AT3G14067, AT1G17020, AT4G16690, AT5G44610, AT2G28400, AT5G13170, AT5G59220, AT2G42540, AT2G43000, AT1G05620	1565	142	22992	2.48305	0.0900779	0.00726093	0.00711164
GOTERM_BP_DIRECT	GO:0009651~response to salt stress	49	2.48227	0.000112832	AT3G49580, AT3G55980, AT2G16005, AT5G24660, AT2G28190, AT1G73500, AT4G28410, AT4G11890, AT1G02820, AT2G18193, AT2G18190, AT1G54100, AT2G03760, AT5G05300, AT5G58670, AT1G08920, AT3G48360, AT4G37840, AT3G02140, AT5G44440, AT5G52300, AT5G49450, AT5G67300, AT1G13930, AT1G27730, AT1G43160, AT3G60020, AT3G44550, AT2G42540, AT3G10930, AT3G08730, AT1G31690, AT5G40010, AT4G20350, AT2G30250, AT4G29200, AT5…	1565	403	22992	1.7863	0.113733	0.00862357	0.00844626
GOTERM_BP_DIRECT	GO:0006950~response to stress	17	0.861196	0.000130007	AT5G64060, AT3G28570, AT3G28580, AT3G28510, AT5G40010, AT3G58620, AT3G28540, AT4G02390, AT3G28610, AT4G20350, AT4G05380, AT5G25190, AT1G23550, AT2G18193, AT2G18190, AT1G70440, AT3G48360	1565	83	22992	3.00908	0.129873	0.00927382	0.00908315
GOTERM_BP_DIRECT	GO:0042742~defense response to bacterium	43	2.17832	0.000141875	AT4G23240, AT2G13810, AT4G26850, AT5G26920, AT3G10930, AT4G23260, AT5G46330, AT3G49120, AT1G73805, AT5G49520, AT5G24660, AT5G40990, AT1G74710, AT4G23200, AT2G30770, AT4G23220, AT5G46050, AT4G24230, AT4G14400, AT5G13320, AT1G19250, AT3G44260, AT4G18780, AT1G80840, AT5G05300, AT5G18370, AT3G55550, AT5G42120, AT5G52640, AT5G67300, AT1G16540, AT4G23230, AT2G15042, AT2G32680, AT4G39950, AT1G19180, AT5…	1565	341	22992	1.85258	0.140855	0.0094879	0.00929282
GOTERM_BP_DIRECT	GO:0009733~response to auxin	42	2.12766	0.00015968	AT2G34650, AT3G12955, AT1G31690, AT3G23030, AT4G32810, AT5G54510, AT4G27260, AT3G03820, AT1G29490, AT3G03840, AT5G57560, AT4G34790, AT5G43700, AT5G37770, AT3G17600, AT2G47000, AT3G48360, AT5G18050, AT4G33880, AT5G54490, AT4G34770, AT3G05630, AT5G18010, AT3G09870, AT1G29460, AT5G27780, AT5G47230, AT3G03850, AT5G13930, AT4G32280, AT1G29510, AT2G21220, AT4G03190, AT5G01490, AT3G60020, AT2G22810, AT5…	1565	332	22992	1.85855	0.15707	0.00963844	0.00944027
GOTERM_BP_DIRECT	GO:0009414~response to water deprivation	47	2.38095	0.000162726	AT4G24275, AT1G15520, AT4G25620, AT2G35300, AT1G31690, AT5G40010, AT5G66400, AT4G02280, AT5G15970, AT5G61590, AT3G24500, AT2G32150, AT4G11890, AT5G59320, AT1G02820, AT3G17520, AT2G18050, AT5G10230, AT4G18780, AT3G50970, AT1G54160, AT5G58670, AT5G59220, AT1G08920, AT4G37840, AT3G15500, AT2G40130, AT2G41240, AT5G52300, AT2G14610, AT3G02480, AT3G19580, AT1G62280, AT5G67300, AT1G22190, AT2G33230, AT2…	1565	387	22992	1.78422	0.159813	0.00963844	0.00944027
GOTERM_BP_DIRECT	GO:0009409~response to cold	46	2.33029	0.000172953	AT5G01600, AT1G15520, AT5G18040, AT3G08730, AT4G24150, AT5G40010, AT1G68530, AT5G66400, AT1G16670, AT4G35090, AT5G15970, AT1G74710, AT4G20350, AT3G57260, AT2G30250, AT5G57560, AT4G11890, AT1G51670, AT5G10230, AT2G28900, AT5G59820, AT1G27461, AT3G50970, AT5G37770, AT5G44610, AT4G11070, AT4G12480, AT5G58670, AT3G48360, AT4G37840, AT4G02330, AT5G20250, AT5G52300, AT1G16540, AT1G22190, AT5G47230, AT4…	1565	377	22992	1.79258	0.168958	0.00963844	0.00944027
GOTERM_BP_DIRECT	GO:0009753~response to jasmonic acid	26	1.31712	0.000180158	AT4G26850, AT1G15520, AT1G31690, AT1G61120, AT2G34810, AT4G23600, AT2G14580, AT5G46050, AT1G72450, AT2G39030, AT2G28900, AT2G28400, AT3G48360, AT3G50480, AT1G21910, AT2G34600, AT1G06160, AT5G67300, AT4G00050, AT5G13930, AT5G37500, AT1G19180, AT1G43160, AT2G24850, AT3G60020, AT4G11280	1565	168	22992	2.27366	0.175342	0.00963844	0.00944027
GOTERM_BP_DIRECT	GO:0010039~response to iron ion	9	0.455927	0.000232296	AT5G01600, AT2G28160, AT1G13609, AT4G31940, AT1G13608, AT2G28190, AT5G24380, AT2G40300, AT3G25190	1565	26	22992	5.08548	0.220097	0.011836	0.0115927
GOTERM_BP_DIRECT	GO:0016036~cellular response to phosphate starvation	20	1.01317	0.000522347	AT2G33770, AT3G05630, AT3G04530, AT2G11810, AT5G20150, AT5G17310, AT3G59884, AT4G35090, AT4G02270, AT1G66270, AT3G09922, AT1G25550, AT1G73010, AT1G70460, AT2G02990, AT5G01220, AT5G20410, AT2G45130, AT1G20630, AT5G03545	1565	121	22992	2.42833	0.428252	0.0246578	0.0241509
GOTERM_BP_DIRECT	GO:0006970~response to osmotic stress	25	1.26646	0.000530029	AT3G08730, AT2G35300, AT5G15970, AT1G66270, AT2G30250, AT1G01590, AT4G35160, AT1G27461, AT4G18780, AT3G48340, AT4G37840, AT1G78290, AT3G58620, AT5G49450, AT1G16540, AT1G22190, AT1G43160, AT5G53450, AT3G61890, AT5G06760, AT2G37180, AT5G50260, AT2G47770, AT2G42540, AT2G46880	1565	170	22992	2.1605	0.432935	0.0246578	0.0241509
GOTERM_BP_DIRECT	GO:0010446~response to alkaline pH	5	0.253293	0.000631838	AT1G47395, AT4G31940, AT1G47400, AT4G26560, AT3G05950	1565	7	22992	10.4938	0.491495	0.0281695	0.0275903
GOTERM_BP_DIRECT	GO:1990961~xenobiotic detoxification by transmembrane export across the plasma membrane	11	0.557244	0.00172701	AT1G71140, AT2G04050, AT4G23030, AT3G23560, AT3G23550, AT1G73700, AT5G44050, AT1G12950, AT5G52050, AT2G04040, AT3G03620	1565	50	22992	3.2321	0.842683	0.0739159	0.0723962
GOTERM_BP_DIRECT	GO:0010218~response to far red light	11	0.557244	0.00201945	AT4G32280, AT3G25717, AT5G56550, AT2G02950, AT5G24120, AT5G16023, AT1G67265, AT4G00050, AT4G14690, AT5G04190, AT1G13245	1565	51	22992	3.16873	0.885019	0.0824021	0.0807079
GOTERM_BP_DIRECT	GO:0009873~ethylene-activated signaling pathway	26	1.31712	0.00207931	AT5G47220, AT1G13260, AT5G61590, AT1G73500, AT1G74930, AT3G24500, AT5G25190, AT5G07580, AT1G01250, AT1G25560, AT2G25490, AT1G21910, AT4G17490, AT1G06160, AT1G68840, AT5G21120, AT3G61630, AT4G02270, AT1G22190, AT5G47230, AT4G17500, AT1G43160, AT5G61600, AT5G11590, AT2G44940, AT2G44840	1565	198	22992	1.92917	0.892167	0.0824021	0.0807079
GOTERM_BP_DIRECT	GO:0010224~response to UV-B	14	0.70922	0.00310454	AT5G26920, AT1G73805, AT5G44740, AT1G35210, AT3G21890, AT2G37040, AT1G32870, AT2G36750, AT5G13930, AT5G59820, AT1G75040, AT4G14690, AT4G37840, AT3G17800	1565	81	22992	2.53925	0.9641	0.118505	0.116068
GOTERM_BP_DIRECT	GO:0009835~fruit ripening	5	0.253293	0.00321182	AT4G37770, AT4G08040, AT5G65800, AT2G22810, AT4G11280	1565	10	22992	7.34569	0.968005	0.118505	0.116068
GOTERM_BP_DIRECT	GO:0009416~response to light stimulus	25	1.26646	0.00486245	AT3G04110, AT3G04530, AT3G07520, AT3G49120, AT2G28190, AT1G68530, AT3G60530, AT4G35090, AT5G48010, AT5G61270, AT4G14400, AT5G56550, AT5G59820, AT5G11180, AT1G60950, AT1G20630, AT1G31580, AT5G48400, AT4G00050, AT5G38970, AT2G26710, AT1G58290, AT4G14690, AT2G42540, AT1G07720	1565	200	22992	1.83642	0.994568	0.173427	0.169862
GOTERM_BP_DIRECT	GO:0016310~phosphorylation	30	1.51976	0.00514929	AT5G27510, AT3G50230, AT3G01840, AT4G03230, AT2G19210, AT1G26970, AT5G01060, AT1G79640, AT1G07550, AT5G03640, AT3G46160, AT5G39030, AT3G07070, AT3G63280, AT5G59680, AT1G66920, AT1G56120, AT4G29450, AT3G21340, AT5G11410, AT1G72460, AT1G69990, AT3G16360, AT1G78940, AT1G21250, AT4G29180, AT1G72760, AT2G41970, AT4G31250, AT1G09600	1565	257	22992	1.71495	0.99601	0.177734	0.174079
GOTERM_BP_DIRECT	GO:0002229~defense response to oomycetes	10	0.506586	0.00604154	AT4G39950, AT5G26920, AT1G15520, AT1G73805, AT5G42120, AT3G55550, AT5G24660, AT3G23550, AT1G51800, AT2G32680	1565	50	22992	2.93827	0.998472	0.202014	0.197861
GOTERM_BP_DIRECT	GO:0007165~signal transduction	46	2.33029	0.00643505	AT5G18360, AT5G45220, AT3G05660, AT5G47440, AT4G24150, AT3G04210, AT2G34930, AT1G33670, AT5G46510, AT5G41540, AT3G25010, AT3G25670, AT1G63880, AT3G23110, AT5G10930, AT1G72910, AT4G16940, AT2G20142, AT3G24900, AT3G11080, AT1G51270, AT5G45820, AT5G44610, AT4G11170, AT4G14580, AT3G02140, AT3G04220, AT5G18370, AT1G08340, AT3G25020, AT3G23120, AT3G59510, AT1G72920, AT1G72940, AT1G48260, AT2G32680, AT5…	1565	451	22992	1.49845	0.999	0.207383	0.203119
GOTERM_BP_DIRECT	GO:0009860~pollen tube growth	21	1.06383	0.00658973	AT3G13900, AT1G64980, AT3G57520, AT1G65240, AT1G09080, AT2G37540, AT5G60740, AT4G05070, AT5G01180, AT2G25600, AT4G34940, AT1G54560, AT5G58170, AT1G08730, AT1G79860, AT1G04880, AT2G41970, AT1G03010, AT1G04450, AT1G79250, AT1G54280	1565	161	22992	1.91627	0.999153	0.207383	0.203119
GOTERM_BP_DIRECT	GO:0006355~regulation of DNA-templated transcription	130	6.58561	0.00719235	AT1G66810, AT4G00760, AT3G23030, AT1G67220, AT3G21890, AT4G07950, AT5G27130, AT1G68670, AT1G48150, AT4G28410, AT5G25190, AT4G29190, AT1G71200, AT4G18960, AT5G65080, AT3G27860, AT4G29230, AT5G67300, AT1G32870, AT1G60280, AT2G34880, AT1G32510, AT1G25550, AT4G17500, AT2G25900, AT3G10480, AT1G75490, AT1G49900, AT3G44350, AT2G44840, AT1G43640, AT5G60910, AT3G29035, AT5G64060, AT1G73805, AT3G21150, AT3…	1565	1536	22992	1.24341	0.999558	0.21988	0.21536
GOTERM_BP_DIRECT	GO:0080136~priming of cellular response to stress	5	0.253293	0.00927669	AT5G47850, AT5G64190, AT3G25010, AT2G14610, AT2G32680	1565	13	22992	5.65053	0.999953	0.261212	0.255841
GOTERM_BP_DIRECT	GO:0010200~response to chitin	5	0.253293	0.00927669	AT1G27730, AT3G16530, AT3G61460, AT5G59820, AT1G51800	1565	13	22992	5.65053	0.999953	0.261212	0.255841
GOTERM_BP_DIRECT	GO:0010120~camalexin biosynthetic process	5	0.253293	0.00927669	AT4G39950, AT4G27260, AT1G73500, AT2G30770, AT2G43000	1565	13	22992	5.65053	0.999953	0.261212	0.255841
GOTERM_BP_DIRECT	GO:0010431~seed maturation	8	0.405268	0.00970609	AT5G44120, AT5G17490, AT5G49190, AT5G40010, AT1G07750, AT4G02280, AT5G13170, AT4G28520	1565	36	22992	3.26475	0.999971	0.266295	0.26082
GOTERM_BP_DIRECT	GO:0045893~positive regulation of DNA-templated transcription	29	1.4691	0.0114231	AT1G66810, AT5G47220, AT5G49520, AT5G24120, AT5G24660, AT3G60530, AT5G61590, AT1G73500, AT3G24500, AT5G25190, AT2G41460, AT1G21910, AT4G31510, AT5G24890, AT4G29230, AT1G28470, AT5G49450, AT5G47230, AT4G17500, AT1G43160, AT4G17785, AT5G61600, AT3G61890, AT3G62420, AT5G03790, AT5G11590, AT2G46680, AT1G34180, AT2G24550	1565	261	22992	1.63237	0.999995	0.305569	0.299286
GOTERM_BP_DIRECT	GO:0009682~induced systemic resistance	6	0.303951	0.0117632	AT4G39950, AT1G18570, AT1G32960, AT2G30750, AT2G30770, AT4G12480	1565	21	22992	4.19754	0.999997	0.306992	0.30068
GOTERM_BP_DIRECT	GO:0009407~toxin catabolic process	9	0.455927	0.0131334	AT1G02950, AT1G17180, AT2G29470, AT1G49860, AT1G78340, AT1G27140, AT1G78320, AT1G69930, AT2G02380	1565	47	22992	2.81324	0.999999	0.315621	0.309131
GOTERM_BP_DIRECT	GO:0080003~thalianol metabolic process	3	0.151976	0.013245	AT5G47990, AT5G48010, AT5G48000	1565	3	22992	14.6914	0.999999	0.315621	0.309131
GOTERM_BP_DIRECT	GO:0010114~response to red light	11	0.557244	0.0132738	AT4G32280, AT3G25717, AT5G56550, AT2G02950, AT5G24120, AT5G16023, AT1G80340, AT1G67265, AT1G32870, AT4G14690, AT1G13245	1565	66	22992	2.44856	0.999999	0.315621	0.309131
GOTERM_BP_DIRECT	GO:0006865~amino acid transport	11	0.557244	0.0132738	AT5G02170, AT2G24762, AT1G08230, AT2G41190, AT5G40780, AT4G35180, AT4G35090, AT2G42005, AT5G65990, AT1G61270, AT1G20630	1565	66	22992	2.44856	0.999999	0.315621	0.309131
GOTERM_BP_DIRECT	GO:0015914~phospholipid transport	5	0.253293	0.0158822	AT3G13900, AT1G68710, AT4G36490, AT3G27870, AT1G54280	1565	15	22992	4.89712	1	0.361574	0.35414
GOTERM_BP_DIRECT	GO:0010112~regulation of systemic acquired resistance	5	0.253293	0.0158822	AT5G26920, AT1G73805, AT1G51780, AT5G13320, AT3G25882	1565	15	22992	4.89712	1	0.361574	0.35414
GOTERM_BP_DIRECT	GO:0005992~trehalose biosynthetic process	6	0.303951	0.0173781	AT4G22590, AT1G23870, AT2G18700, AT5G65140, AT1G70290, AT2G43000	1565	23	22992	3.83253	1	0.387387	0.379422
GOTERM_BP_DIRECT	GO:0006629~lipid metabolic process	20	1.01317	0.0191142	AT3G48080, AT5G24200, AT1G30370, AT5G40990, AT3G22231, AT2G30550, AT1G75900, AT5G41080, AT4G04460, AT5G55350, AT3G44550, AT5G58170, AT3G11980, AT4G34930, AT1G20120, AT1G35290, AT1G02660, AT4G33790, AT5G55380, AT2G42450	1565	167	22992	1.75945	1	0.417393	0.408811
GOTERM_BP_DIRECT	GO:0016567~protein ubiquitination	60	3.03951	0.019654	AT4G03510, AT5G43420, AT3G56230, AT2G17450, AT1G24330, AT3G61060, AT4G14365, AT4G36550, AT4G14400, AT4G12100, AT5G08730, AT5G63750, AT3G05727, AT1G04360, AT3G48360, AT5G22920, AT3G23060, AT1G80110, AT4G27050, AT4G21510, AT3G19380, AT5G61560, AT5G64230, AT2G18650, AT3G18290, AT3G19850, AT1G01680, AT4G03190, AT3G60020, AT3G12580, AT4G37610, AT1G01640, AT4G02440, AT2G19610, AT2G19410, AT1G71020, AT1…	1565	661	22992	1.33356	1	0.420595	0.411947
GOTERM_BP_DIRECT	GO:0030244~cellulose biosynthetic process	8	0.405268	0.0220397	AT2G33100, AT1G32180, AT2G21770, AT2G32530, AT2G32610, AT5G01360, AT4G18780, AT4G24000	1565	42	22992	2.79836	1	0.462401	0.452893
GOTERM_BP_DIRECT	GO:0006995~cellular response to nitrogen starvation	8	0.405268	0.0248287	AT3G05630, AT1G70460, AT4G35090, AT5G50260, AT3G48340, AT3G26840, AT1G20630, AT5G45380	1565	43	22992	2.73328	1	0.501259	0.490953
GOTERM_BP_DIRECT	GO:0042218~1-aminocyclopropane-1-carboxylate biosynthetic process	3	0.151976	0.0252972	AT4G37770, AT5G65800, AT2G22810	1565	4	22992	11.0185	1	0.501259	0.490953
GOTERM_BP_DIRECT	GO:0062034~L-pipecolic acid biosynthetic process	3	0.151976	0.0252972	AT2G13810, AT5G52810, AT1G19250	1565	4	22992	11.0185	1	0.501259	0.490953
GOTERM_BP_DIRECT	GO:0010929~positive regulation of auxin mediated signaling pathway	4	0.202634	0.0262573	AT3G50060, AT4G37260, AT5G67300, AT3G42800	1565	10	22992	5.87655	1	0.510824	0.500322
GOTERM_BP_DIRECT	GO:0008285~negative regulation of cell population proliferation	8	0.405268	0.0278501	AT3G25717, AT3G08730, AT3G63088, AT2G39705, AT5G16023, AT1G67265, AT1G13245, AT4G13395	1565	44	22992	2.67116	1	0.520747	0.51004
GOTERM_BP_DIRECT	GO:0048767~root hair elongation	9	0.455927	0.0286542	AT4G34580, AT2G34650, AT3G56930, AT1G12560, AT1G63450, AT5G60660, AT3G62720, AT1G12950, AT2G47000	1565	54	22992	2.44856	1	0.520747	0.51004
GOTERM_BP_DIRECT	GO:0002239~response to oomycetes	6	0.303951	0.0287141	AT5G20230, AT4G11890, AT3G16530, AT2G34930, AT2G39210, AT1G51800	1565	26	22992	3.39032	1	0.520747	0.51004
GOTERM_BP_DIRECT	GO:0009693~ethylene biosynthetic process	6	0.303951	0.0287141	AT4G37770, AT4G08040, AT5G65800, AT2G22810, AT1G73500, AT4G11280	1565	26	22992	3.39032	1	0.520747	0.51004
GOTERM_BP_DIRECT	GO:0046686~response to cadmium ion	11	0.557244	0.0327282	AT1G19390, AT4G25100, AT5G56550, AT4G31510, AT1G36370, AT5G24890, AT1G75040, AT4G33010, AT2G24550, AT5G65140, AT4G04460	1565	76	22992	2.12638	1	0.569879	0.558162
GOTERM_BP_DIRECT	GO:0045292~mRNA cis splicing, via spliceosome	6	0.303951	0.0333275	AT3G53640, AT5G06890, AT5G12280, AT2G43960, AT4G16200, AT3G14700	1565	27	22992	3.26475	1	0.569879	0.558162
GOTERM_BP_DIRECT	GO:0010438~cellular response to sulfur starvation	4	0.202634	0.0343124	AT3G49580, AT5G48850, AT5G24660, AT1G04770	1565	11	22992	5.34232	1	0.569879	0.558162
GOTERM_BP_DIRECT	GO:0060966~regulation of gene silencing by regulatory ncRNA	4	0.202634	0.0343124	AT3G10490, AT3G10480, AT5G13130, AT1G19100	1565	11	22992	5.34232	1	0.569879	0.558162
GOTERM_BP_DIRECT	GO:0010268~brassinosteroid homeostasis	4	0.202634	0.0343124	AT2G26710, AT5G38970, AT5G47950, AT5G48000	1565	11	22992	5.34232	1	0.569879	0.558162
GOTERM_BP_DIRECT	GO:0009615~response to virus	8	0.405268	0.0346188	AT2G43570, AT4G14400, AT1G14790, AT3G61890, AT1G21250, AT3G09440, AT3G12580, AT1G75040	1565	46	22992	2.55502	1	0.569879	0.558162
GOTERM_BP_DIRECT	GO:0002238~response to molecule of fungal origin	5	0.253293	0.0363367	AT3G10985, AT3G25020, AT1G10920, AT1G51800, AT2G32680	1565	19	22992	3.86615	1	0.570351	0.558624
GOTERM_BP_DIRECT	GO:0052544~defense response by callose deposition in cell wall	5	0.253293	0.0363367	AT4G26850, AT4G39950, AT5G46330, AT1G52410, AT1G18570	1565	19	22992	3.86615	1	0.570351	0.558624
GOTERM_BP_DIRECT	GO:0098869~cellular oxidant detoxification	5	0.253293	0.0363367	AT3G49580, AT1G48130, AT3G49570, AT5G24660, AT1G20630	1565	19	22992	3.86615	1	0.570351	0.558624
GOTERM_BP_DIRECT	GO:0009408~response to heat	22	1.11449	0.0380949	AT4G26850, AT1G15520, AT5G18040, AT5G52640, AT3G09440, AT3G02885, AT1G56410, AT4G21320, AT5G67300, AT1G16540, AT4G20350, AT1G13930, AT3G24500, AT1G09080, AT5G57560, AT1G49130, AT1G51670, AT5G10230, AT5G59820, AT3G12580, AT5G37770, AT4G37840	1565	204	22992	1.58436	1	0.570351	0.558624
GOTERM_BP_DIRECT	GO:0006811~monoatomic ion transport	6	0.303951	0.0383755	AT1G23020, AT1G73220, AT5G37500, AT1G01590, AT2G28900, AT1G16370	1565	28	22992	3.14815	1	0.570351	0.558624
GOTERM_BP_DIRECT	GO:0050826~response to freezing	6	0.303951	0.0383755	AT4G14400, AT4G24150, AT1G16670, AT5G40420, AT4G25140, AT2G42540	1565	28	22992	3.14815	1	0.570351	0.558624
GOTERM_BP_DIRECT	GO:0000272~polysaccharide catabolic process	8	0.405268	0.0383788	AT4G08160, AT2G43570, AT1G58370, AT3G26130, AT3G45940, AT2G32290, AT2G43620, AT4G15210	1565	47	22992	2.50066	1	0.570351	0.558624
GOTERM_BP_DIRECT	GO:0009804~coumarin metabolic process	3	0.151976	0.0402749	AT1G47395, AT1G47400, AT1G66270	1565	5	22992	8.81482	1	0.59033	0.578193
GOTERM_BP_DIRECT	GO:0009741~response to brassinosteroid	8	0.405268	0.0423965	AT5G57560, AT5G18010, AT4G02330, AT2G21220, AT3G61460, AT2G26710, AT1G13260, AT1G75750	1565	48	22992	2.44856	1	0.61303	0.600426
GOTERM_BP_DIRECT	GO:1990641~response to iron ion starvation	5	0.253293	0.04305	AT1G47395, AT1G70460, AT2G30766, AT1G47400, AT3G13610	1565	20	22992	3.67284	1	0.61418	0.601552
GOTERM_BP_DIRECT	GO:0009620~response to fungus	14	0.70922	0.0488416	AT3G50480, AT5G26920, AT3G10985, AT4G02330, AT5G40990, AT3G22231, AT1G32960, AT1G10920, AT1G22190, AT1G73500, AT5G08370, AT1G51800, AT1G76600, AT1G43640	1565	115	22992	1.78852	1	0.687639	0.673501
GOTERM_BP_DIRECT	GO:0051592~response to calcium ion	5	0.253293	0.0504116	AT5G37500, AT4G36070, AT5G37770, AT5G10930, AT2G17890	1565	21	22992	3.49795	1	0.692761	0.678518
GOTERM_BP_DIRECT	GO:0071555~cell wall organization	30	1.51976	0.0505004	AT2G33100, AT3G28340, AT2G32530, AT1G32180, AT4G25820, AT2G32610, AT1G19940, AT4G28850, AT3G09405, AT1G63180, AT5G57560, AT1G71380, AT2G21770, AT5G57540, AT1G05570, AT4G18780, AT1G78570, AT1G14100, AT1G12780, AT4G29230, AT5G08370, AT4G24000, AT2G44560, AT5G57530, AT3G45940, AT1G75110, AT3G10320, AT1G48930, AT4G33330, AT3G28180	1565	310	22992	1.42175	1	0.692761	0.678518
GOTERM_BP_DIRECT	GO:0002213~defense response to insect	7	0.35461	0.0572546	AT2G29350, AT3G28740, AT3G44260, AT5G44568, AT1G45145, AT1G74930, AT1G02660	1565	41	22992	2.50828	1	0.762538	0.746859
GOTERM_BP_DIRECT	GO:0080168~abscisic acid transport	3	0.151976	0.0577248	AT1G15520, AT5G52050, AT4G15230	1565	6	22992	7.34569	1	0.762538	0.746859
GOTERM_BP_DIRECT	GO:0042938~dipeptide transport	3	0.151976	0.0577248	AT5G01180, AT2G38100, AT5G46050	1565	6	22992	7.34569	1	0.762538	0.746859
GOTERM_BP_DIRECT	GO:0006749~glutathione metabolic process	6	0.303951	0.0630162	AT1G17180, AT2G29470, AT1G78340, AT1G27140, AT1G78320, AT1G69930	1565	32	22992	2.75463	1	0.822285	0.805378
GOTERM_BP_DIRECT	GO:0009636~response to toxic substance	5	0.253293	0.0670565	AT3G29670, AT3G23560, AT4G01070, AT2G36750, AT2G37770	1565	23	22992	3.19378	1	0.854173	0.83661
GOTERM_BP_DIRECT	GO:0009785~blue light signaling pathway	5	0.253293	0.0670565	AT3G52740, AT3G44450, AT3G21150, AT5G64330, AT1G54160	1565	23	22992	3.19378	1	0.854173	0.83661
GOTERM_BP_DIRECT	GO:0002237~response to molecule of bacterial origin	7	0.35461	0.0693338	AT5G26920, AT3G10490, AT5G20480, AT1G16670, AT1G80840, AT1G51800, AT2G32680	1565	43	22992	2.39162	1	0.87279	0.854845
GOTERM_BP_DIRECT	GO:0031347~regulation of defense response	8	0.405268	0.0721209	AT1G72450, AT1G19180, AT4G00020, AT2G29350, AT2G34600, AT5G24660, AT1G80840, AT5G66130	1565	54	22992	2.1765	1	0.880497	0.862394
GOTERM_BP_DIRECT	GO:0042542~response to hydrogen peroxide	9	0.455927	0.0728223	AT5G01600, AT3G29035, AT3G10930, AT5G24110, AT5G37770, AT5G05300, AT4G37610, AT3G48360, AT1G20630	1565	65	22992	2.03419	1	0.880497	0.862394
GOTERM_BP_DIRECT	GO:0031667~response to nutrient levels	3	0.151976	0.0772418	AT2G20670, AT4G32480, AT3G07350	1565	7	22992	6.2963	1	0.880497	0.862394
GOTERM_BP_DIRECT	GO:0033198~response to ATP	3	0.151976	0.0772418	AT2G24850, AT2G46400, AT3G17690	1565	7	22992	6.2963	1	0.880497	0.862394
GOTERM_BP_DIRECT	GO:0009247~glycolipid biosynthetic process	3	0.151976	0.0772418	AT2G11810, AT5G01220, AT5G20410	1565	7	22992	6.2963	1	0.880497	0.862394
GOTERM_BP_DIRECT	GO:0034758~positive regulation of iron ion transport	3	0.151976	0.0772418	AT1G47395, AT2G30766, AT1G47400	1565	7	22992	6.2963	1	0.880497	0.862394
GOTERM_BP_DIRECT	GO:0009267~cellular response to starvation	3	0.151976	0.0772418	AT3G62420, AT3G49620, AT5G49450	1565	7	22992	6.2963	1	0.880497	0.862394
GOTERM_BP_DIRECT	GO:0009909~regulation of flower development	12	0.607903	0.0773378	AT5G41380, AT1G06180, AT5G65070, AT5G65080, AT4G31380, AT1G66400, AT3G21150, AT5G24240, AT3G21890, AT5G37770, AT5G10625, AT2G34880	1565	100	22992	1.76296	1	0.880497	0.862394
GOTERM_BP_DIRECT	GO:0031349~positive regulation of defense response	4	0.202634	0.0773521	AT4G11890, AT5G13130, AT1G19100, AT1G02660	1565	15	22992	3.9177	1	0.880497	0.862394
GOTERM_BP_DIRECT	GO:0009638~phototropism	5	0.253293	0.0861824	AT2G02950, AT5G03640, AT5G64330, AT5G04190, AT1G18810	1565	25	22992	2.93827	1	0.970686	0.950728
GOTERM_BP_DIRECT	GO:0071215~cellular response to abscisic acid stimulus	7	0.35461	0.0899949	AT5G44120, AT2G43140, AT3G25010, AT1G65790, AT1G05680, AT5G13170, AT4G28520	1565	46	22992	2.23564	1	0.984642	0.964397
GOTERM_BP_DIRECT	GO:0030003~intracellular monoatomic cation homeostasis	4	0.202634	0.0905738	AT3G04110, AT3G07520, AT4G16370, AT1G80830	1565	16	22992	3.67284	1	0.984642	0.964397
GOTERM_BP_DIRECT	GO:0016104~triterpenoid biosynthetic process	4	0.202634	0.0905738	AT1G66960, AT1G78970, AT5G42600, AT5G48010	1565	16	22992	3.67284	1	0.984642	0.964397
GOTERM_BP_DIRECT	GO:0010193~response to ozone	6	0.303951	0.0947484	AT4G25100, AT1G15520, AT3G10985, AT5G24110, AT4G11170, AT3G17800	1565	36	22992	2.44856	1	0.984642	0.964397
GOTERM_BP_DIRECT	GO:0080027~response to herbivore	5	0.253293	0.0966312	AT3G17690, AT1G61120, AT5G44568, AT4G15210, AT2G14580	1565	26	22992	2.82526	1	0.984642	0.964397
GOTERM_BP_DIRECT	GO:0006879~intracellular iron ion homeostasis	5	0.253293	0.0966312	AT5G01600, AT4G19690, AT2G40300, AT3G25190, AT4G04770	1565	26	22992	2.82526	1	0.984642	0.964397
GOTERM_BP_DIRECT	GO:0010286~heat acclimation	8	0.405268	0.0973885	AT5G18040, AT1G51670, AT3G02885, AT4G02270, AT4G17250, AT4G21320, AT1G54280, AT2G42540	1565	58	22992	2.0264	1	0.984642	0.964397
GOTERM_BP_DIRECT	GO:0006796~phosphate-containing compound metabolic process	3	0.151976	0.0984642	AT2G46860, AT4G36350, AT4G01480	1565	8	22992	5.50927	1	0.984642	0.964397
GOTERM_BP_DIRECT	GO:0071446~cellular response to salicylic acid stimulus	3	0.151976	0.0984642	AT4G14400, AT5G03350, AT5G13170	1565	8	22992	5.50927	1	0.984642	0.964397
GOTERM_BP_DIRECT	GO:0015691~cadmium ion transport	3	0.151976	0.0984642	AT4G19690, AT1G80830, AT2G04040	1565	8	22992	5.50927	1	0.984642	0.964397
GOTERM_BP_DIRECT	GO:0000304~response to singlet oxygen	3	0.151976	0.0984642	AT3G28580, AT1G61120, AT1G09080	1565	8	22992	5.50927	1	0.984642	0.964397
GOTERM_BP_DIRECT	GO:0140426~pathogen-associated molecular pattern receptor signaling pathway	3	0.151976	0.0984642	AT5G46330, AT5G20480, AT2G32680	1565	8	22992	5.50927	1	0.984642	0.964397
