# Supplementary material for: Arabidopsis TRB Proteins Form Two Closely Related Complexes to Mediate H3K4me3 Demethylation and Transcriptional Repression
Source: Adv Sci (Weinh). 2025 Oct 5;12(47):e03420. doi: 10.1002/advs.202503420 (PMC12713088; doi:10.1002/advs.202503420)
Supplement: Supplementary file 2 — Supporting Information [file ADVS-12-e03420-s002.zip › Supplemental Dataset 4.xlsx]

## Sheet: ICU11_enriched_peaks
Supplemental Datdset 4-1: Peaks enriched by ICU11 as determined by ChIP-seq.
chr	Pstart	Pend	width	abs_summit	pileup	-LOG10(pvalue)	fold_enrichment	-LOG10(qvalue)	name	Gene_id	Strand	Gene_Name	overlap_with_genebody
chr1	3572	4263	692	3912	189	34.2923	2.8121	32.6743	IP_ICU11_FLAG_merged_peak_1	AT1G01010	+	NTL10,NAC001,ANAC001	691
chr1	6409	6857	449	6675	132	12.2942	1.96847	10.9843	IP_ICU11_FLAG_merged_peak_2	AT1G01020	-	ARV1	69
chr1	8422	8877	456	8575	123	9.67807	1.83526	8.43091	IP_ICU11_FLAG_merged_peak_3	AT1G01020	-	ARV1	455
chr1	12277	12677	401	12320	91	2.42685	1.32575	1.49299	IP_ICU11_FLAG_merged_peak_4	AT1G01030	-	NGA3	400
chr1	13140	13970	831	13462	234	52.8116	3.28425	51.0431	IP_ICU11_FLAG_merged_peak_5	AT1G01030	-	NGA3	830
chr1	20589	21430	842	21072	145	11.6775	1.86653	10.3846	IP_ICU11_FLAG_merged_peak_6	.	.	.	.
chr1	44495	45500	1006	45117	166	20.3661	2.2517	18.9142	IP_ICU11_FLAG_merged_peak_7	AT1G01080	-	AT1G01080	530
chr1	48330	49224	895	48556	108	5.93926	1.61325	4.81115	IP_ICU11_FLAG_merged_peak_8	AT1G01090	-	PDH-E1	894
chr1	49745	51460	1716	51190	186	27.981	2.51576	26.4315	IP_ICU11_FLAG_merged_peak_9	AT1G01100	-	RPP1A	1551
chr1	52451	52833	383	52581	120	8.43576	1.75934	7.22456	IP_ICU11_FLAG_merged_peak_10	AT1G01110	+	IQD18	382
chr1	53951	54443	493	54271	100	3.37677	1.40707	2.37709	IP_ICU11_FLAG_merged_peak_11	AT1G01110	+	IQD18	492
chr1	56884	59015	2132	58151	960	724.506	14.1097	721.603	IP_ICU11_FLAG_merged_peak_12	AT1G01120	-	KCS1	1851
chr1	69877	70772	896	70324	136	13.5407	2.02767	12.2047	IP_ICU11_FLAG_merged_peak_14	AT1G01150	-	AT1G01150	861
chr1	72088	72675	588	72420	124	8.42219	1.74142	7.21113	IP_ICU11_FLAG_merged_peak_15	AT1G01150	-	AT1G01150	350
chr1	72088	72675	588	72420	124	8.42219	1.74142	7.21113	IP_ICU11_FLAG_merged_peak_15	AT1G01160	+	GIF2	587
chr1	73330	74455	1126	73690	151	13.4497	1.94516	12.1177	IP_ICU11_FLAG_merged_peak_16	AT1G01170	-	AT1G01170	524
chr1	73330	74455	1126	73690	151	13.4497	1.94516	12.1177	IP_ICU11_FLAG_merged_peak_16	AT1G04007	-	AT1G04007	78
chr1	73330	74455	1126	73690	151	13.4497	1.94516	12.1177	IP_ICU11_FLAG_merged_peak_16	AT1G04013	+	AT1G04013	320
chr1	75665	76346	682	75987	158	16.3646	2.07702	14.9768	IP_ICU11_FLAG_merged_peak_17	AT1G01180	+	AT1G01180	681
chr1	78942	79505	564	79213	143	15.8408	2.13127	14.4608	IP_ICU11_FLAG_merged_peak_18	AT1G01183	-	MIR165,MIR165A	395
chr1	83059	83577	519	83266	166	24.3857	2.47168	22.878	IP_ICU11_FLAG_merged_peak_19	AT1G01190	-	CYP78A8	518
chr1	84060	84665	606	84353	122	7.66536	1.69478	6.47779	IP_ICU11_FLAG_merged_peak_20	AT1G01190	-	CYP78A8	605
chr1	88629	89204	576	88942	135	11.609	1.90808	10.3169	IP_ICU11_FLAG_merged_peak_21	AT1G01200	-	RABA3,ATRAB-A3,ATRABA3	80
chr1	88629	89204	576	88942	135	11.609	1.90808	10.3169	IP_ICU11_FLAG_merged_peak_21	AT1G01210	+	AT1G01210	575
chr1	99337	99703	367	99599	110	5.42513	1.56342	4.32113	IP_ICU11_FLAG_merged_peak_22	AT1G01240	+	AT1G01240	138
chr1	101416	101868	453	101620	121	6.70488	1.6275	5.54993	IP_ICU11_FLAG_merged_peak_23	AT1G01240	+	AT1G01240	452
chr1	104671	105199	529	104978	123	9.67807	1.83526	8.43091	IP_ICU11_FLAG_merged_peak_24	AT1G01250	-	ERF023	528
chr1	107583	108180	598	107940	113	7.09513	1.68726	5.92519	IP_ICU11_FLAG_merged_peak_25	.	.	.	.
chr1	109518	112127	2610	111740	202	33.3446	2.6614	31.7382	IP_ICU11_FLAG_merged_peak_26	AT1G01270	-	AT1G01270	237
chr1	109518	112127	2610	111740	202	33.3446	2.6614	31.7382	IP_ICU11_FLAG_merged_peak_26	AT1G01280	+	CYP703,CYP703A2	164
chr1	130596	131812	1217	131284	131	11.1651	1.89857	9.88178	IP_ICU11_FLAG_merged_peak_29	AT1G01320	-	REC1	281
chr1	130596	131812	1217	131284	131	11.1651	1.89857	9.88178	IP_ICU11_FLAG_merged_peak_29	AT1G01335	+	AREP1	262
chr1	138197	139101	905	139050	102	3.85729	1.44848	2.8295	IP_ICU11_FLAG_merged_peak_30	AT1G01355	+	AT1G01355	904
chr1	142147	142539	393	142317	124	8.9771	1.78089	7.75041	IP_ICU11_FLAG_merged_peak_31	AT1G01360	+	PYL9,RCAR1	392
chr1	143514	144043	530	143903	123	5.42457	1.52477	4.32063	IP_ICU11_FLAG_merged_peak_32	AT1G01370	+	CENH3,HTR12	529
chr1	148168	149861	1694	149477	139	10.657	1.82882	9.38663	IP_ICU11_FLAG_merged_peak_33	AT1G01390	-	AT1G01390	1693
chr1	150582	151680	1099	150751	128	7.35409	1.65083	6.1757	IP_ICU11_FLAG_merged_peak_34	AT1G01400	-	AT1G01400	991
chr1	154674	156028	1355	155706	179	29.1427	2.62781	27.5797	IP_ICU11_FLAG_merged_peak_35	AT1G01420	-	UGT72B3	1354
chr1	166975	169053	2079	167541	320	110.378	4.75096	108.318	IP_ICU11_FLAG_merged_peak_37	AT1G01453	-	AT1G01453	1413
chr1	166975	169053	2079	167541	320	110.378	4.75096	108.318	IP_ICU11_FLAG_merged_peak_37	AT1G01460	+	PIPK11,ATPIPK11	794
chr1	170110	173470	3361	172285	1094	864.609	15.4258	861.615	IP_ICU11_FLAG_merged_peak_38	AT1G01470	-	LEA1,LEA14,AtLEA14,LSR3	1723
chr1	177055	178462	1408	177775	265	74.6706	3.92631	72.7697	IP_ICU11_FLAG_merged_peak_39	AT1G01480	+	ACS2,AT-ACC2	1351
chr1	180018	180848	831	180302	140	10.6305	1.82295	9.36048	IP_ICU11_FLAG_merged_peak_40	AT1G01490	-	AT1G01490	830
chr1	185191	185781	591	185359	119	8.60268	1.77606	7.38516	IP_ICU11_FLAG_merged_peak_41	AT1G01500	+	AT1G01500	590
chr1	187102	187704	603	187404	159	19.177	2.22902	17.7427	IP_ICU11_FLAG_merged_peak_42	AT1G01510	+	DOQ,AN	602
chr1	196034	196537	504	196253	155	12.967	1.89968	11.6435	IP_ICU11_FLAG_merged_peak_43	AT1G01540	+	AT1G01540	503
chr1	197548	199048	1501	198653	146	10.485	1.79008	9.22022	IP_ICU11_FLAG_merged_peak_44	AT1G01540	+	AT1G01540	1239
chr1	210644	213145	2502	212854	271	76.9496	3.95487	75.036	IP_ICU11_FLAG_merged_peak_46	AT1G01580	+	FRD1,FRO2,ATFRO2	2438
chr1	215127	217426	2300	216556	860	614.035	12.7432	611.21	IP_ICU11_FLAG_merged_peak_47	AT1G01590	+	ATFRO1,FRO1	2299
chr1	218739	224302	5564	221928	497	249.559	7.37065	247.156	IP_ICU11_FLAG_merged_peak_48	AT1G01600	+	CYP86A4	2547
chr1	218739	224302	5564	221928	497	249.559	7.37065	247.156	IP_ICU11_FLAG_merged_peak_48	AT1G01610	-	ATGPAT4,GPAT4	2660
chr1	225174	229937	4764	228629	187	33.3811	2.78249	31.7724	IP_ICU11_FLAG_merged_peak_49	AT1G01620	-	PIP1;3,PIP1C,TMP-B	2178
chr1	225174	229937	4764	228629	187	33.3811	2.78249	31.7724	IP_ICU11_FLAG_merged_peak_49	AT1G01630	+	AT1G01630	1438
chr1	230289	230831	543	230556	138	14.1827	2.05727	12.8339	IP_ICU11_FLAG_merged_peak_50	AT1G01630	+	AT1G01630	542
chr1	239739	240715	977	240133	98	2.76877	1.34931	1.80503	IP_ICU11_FLAG_merged_peak_52	AT1G01660	-	AT1G01660	874
chr1	245543	246617	1075	246179	220	49.5198	3.27091	47.7745	IP_ICU11_FLAG_merged_peak_53	AT1G01670	-	PUB56	811
chr1	260933	261483	551	261269	148	13.2326	1.94639	11.9029	IP_ICU11_FLAG_merged_peak_54	AT1G01700	-	ROPGEF2,ATROPGEF2	550
chr1	263014	263604	591	263302	100	3.82666	1.45096	2.79919	IP_ICU11_FLAG_merged_peak_55	AT1G01710	+	AT1G01710	590
chr1	266214	266726	513	266456	114	7.3374	1.70206	6.15926	IP_ICU11_FLAG_merged_peak_56	AT1G01715	+	AT1G01715	512
chr1	291245	291689	445	291485	120	7.24767	1.67157	6.07474	IP_ICU11_FLAG_merged_peak_58	AT1G04063	-	AT1G04063	95
chr1	294735	295587	853	295166	145	16.4003	2.15327	15.0123	IP_ICU11_FLAG_merged_peak_59	AT1G01810	+	AT1G01810	680
chr1	297947	298523	577	298310	118	7.21112	1.67641	6.03896	IP_ICU11_FLAG_merged_peak_60	AT1G01820	-	PEX11C	576
chr1	299003	299619	617	299266	109	5.93394	1.60915	4.81017	IP_ICU11_FLAG_merged_peak_61	AT1G01830	-	AT1G01830	616
chr1	309008	309424	417	309326	110	2.27984	1.27747	1.35775	IP_ICU11_FLAG_merged_peak_62	AT1G01880	-	AtGEN1,GEN1	416
chr1	309008	309424	417	309326	110	2.27984	1.27747	1.35775	IP_ICU11_FLAG_merged_peak_62	AT1G01890	-	AT1G01890	149
chr1	311522	313050	1529	312501	270	77.9437	4.01094	76.0243	IP_ICU11_FLAG_merged_peak_63	AT1G01900	+	ATSBT1.1,SBTI1.1	1528
chr1	311522	313050	1529	312501	270	77.9437	4.01094	76.0243	IP_ICU11_FLAG_merged_peak_63	AT1G04077	-	AT1G04077	1222
chr1	336634	337505	872	337189	120	8.2222	1.74365	7.0179	IP_ICU11_FLAG_merged_peak_65	AT1G01960	-	EDA10,BIG3	871
chr1	339652	342044	2393	340546	522	271.69	7.74066	269.251	IP_ICU11_FLAG_merged_peak_66	AT1G01980	-	AtBBE1	1936
chr1	346391	346870	480	346756	93	3.05669	1.39125	2.07228	IP_ICU11_FLAG_merged_peak_67	AT1G02000	+	GAE2	479
chr1	354136	354979	844	354718	99	4.10069	1.48005	3.0554	IP_ICU11_FLAG_merged_peak_68	AT1G02020	-	AT1G02020	843
chr1	367565	368680	1116	368499	140	14.8369	2.08687	13.4754	IP_ICU11_FLAG_merged_peak_70	.	.	.	.
chr1	369822	370276	455	369997	137	13.8602	2.04247	12.5177	IP_ICU11_FLAG_merged_peak_71	AT1G02070	-	AT1G02070	81
chr1	370789	371364	576	371012	115	7.5833	1.71686	6.39716	IP_ICU11_FLAG_merged_peak_72	AT1G02070	-	AT1G02070	575
chr1	373611	374312	702	373712	112	3.94433	1.4315	2.90813	IP_ICU11_FLAG_merged_peak_73	AT1G02080	+	AT1G02080	701
chr1	386861	387444	584	387169	123	9.58727	1.8288	8.34473	IP_ICU11_FLAG_merged_peak_74	.	.	.	.
chr1	389196	389860	665	389530	156	20.4922	2.32368	19.0367	IP_ICU11_FLAG_merged_peak_75	AT1G02090	-	FUS5,COP15,ATCSN7,CSN7	664
chr1	389196	389860	665	389530	156	20.4922	2.32368	19.0367	IP_ICU11_FLAG_merged_peak_75	AT1G02100	+	SBI1,LCMT1	348
chr1	395282	395975	694	395806	125	3.88254	1.39888	2.85356	IP_ICU11_FLAG_merged_peak_77	AT1G02120	+	VAD1	586
chr1	399516	400235	720	399979	100	3.99182	1.46676	2.95488	IP_ICU11_FLAG_merged_peak_78	.	.	.	.
chr1	401611	404550	2940	402101	432	193.804	6.37563	191.51	IP_ICU11_FLAG_merged_peak_79	AT1G02130	-	RABD2A,ARA5,RA-5,ATRABD2A,ARA-5,ATRAB1B	608
chr1	401611	404550	2940	402101	432	193.804	6.37563	191.51	IP_ICU11_FLAG_merged_peak_79	AT1G02140	-	MAGO,MEE63,HAP1	1450
chr1	401611	404550	2940	402101	432	193.804	6.37563	191.51	IP_ICU11_FLAG_merged_peak_79	AT1G02145	+	EBS4,ALG12	250
chr1	401611	404550	2940	402101	432	193.804	6.37563	191.51	IP_ICU11_FLAG_merged_peak_79	AT1G04087	+	AT1G04087	508
chr1	410334	410999	666	410674	230	41.2893	2.81299	39.6094	IP_ICU11_FLAG_merged_peak_80	AT1G02160	+	AT1G02160	555
chr1	418085	419213	1129	418802	115	6.06017	1.59833	4.9296	IP_ICU11_FLAG_merged_peak_82	AT1G02205	+	CER22,CER1	1097
chr1	419625	421110	1486	420249	103	3.7211	1.43299	2.7011	IP_ICU11_FLAG_merged_peak_83	AT1G02205	+	CER22,CER1	1485
chr1	435936	436881	946	436237	182	31.1435	2.70849	29.558	IP_ICU11_FLAG_merged_peak_84	AT1G02230	-	NAC004,ANAC004	945
chr1	442277	446194	3918	445984	161	19.8976	2.25689	18.4521	IP_ICU11_FLAG_merged_peak_85	AT1G02260	-	AT1G02260	995
chr1	442277	446194	3918	445984	161	19.8976	2.25689	18.4521	IP_ICU11_FLAG_merged_peak_85	AT1G02270	-	AT1G02270	3076
chr1	450124	450798	675	450220	117	7.14349	1.67512	5.97268	IP_ICU11_FLAG_merged_peak_86	AT1G02280	-	PPI1,ATTOC33,TOC33	602
chr1	463195	468117	4923	467563	375	111.019	4.13791	108.958	IP_ICU11_FLAG_merged_peak_87	AT1G02330	-	CSU2	723
chr1	463195	468117	4923	467563	375	111.019	4.13791	108.958	IP_ICU11_FLAG_merged_peak_87	AT1G02335	-	PDGLP2,GL22	1527
chr1	463195	468117	4923	467563	375	111.019	4.13791	108.958	IP_ICU11_FLAG_merged_peak_87	AT1G02340	-	RSF1,REP1,HFR1,FBI1	2501
chr1	468575	472451	3877	471342	292	67.6824	3.37205	65.8209	IP_ICU11_FLAG_merged_peak_88	AT1G02350	+	AT1G02350	1175
chr1	474451	475230	780	474979	167	22.0749	2.33791	20.5977	IP_ICU11_FLAG_merged_peak_89	AT1G02370	+	AT1G02370	779
chr1	480582	481561	980	481001	306	98.6698	4.44761	96.6559	IP_ICU11_FLAG_merged_peak_90	AT1G02390	+	GPAT2,ATGPAT2	979
chr1	482140	483537	1398	482564	273	73.2041	3.77074	71.3104	IP_ICU11_FLAG_merged_peak_91	AT1G02390	+	GPAT2,ATGPAT2	1233
chr1	486854	490353	3500	488998	385	147.534	5.31859	145.357	IP_ICU11_FLAG_merged_peak_92	AT1G02400	+	ATGA2OX4,ATGA2OX6,GA2OX6,DTA1	2797
chr1	486854	490353	3500	488998	385	147.534	5.31859	145.357	IP_ICU11_FLAG_merged_peak_92	AT1G02405	-	AT1G02405	479
chr1	513037	513726	690	513238	136	13.5407	2.02767	12.2047	IP_ICU11_FLAG_merged_peak_93	AT1G02470	-	AT1G02470	689
chr1	514983	515678	696	515493	153	14.764	2.0117	13.4063	IP_ICU11_FLAG_merged_peak_94	AT1G02475	-	AT1G02475	695
chr1	514983	515678	696	515493	153	14.764	2.0117	13.4063	IP_ICU11_FLAG_merged_peak_94	AT1G02480	+	AT1G02480	372
chr1	519159	520577	1419	519868	155	18.4258	2.21108	17.0032	IP_ICU11_FLAG_merged_peak_95	.	.	.	.
chr1	527937	528875	939	528517	343	126.465	5.09137	124.35	IP_ICU11_FLAG_merged_peak_96	AT1G02520	+	MDR8,ABCB11,PGP11	938
chr1	532423	534904	2482	533012	451	210.28	6.68983	207.95	IP_ICU11_FLAG_merged_peak_97	.	.	.	.
chr1	536588	536941	354	536814	108	5.93926	1.61325	4.81115	IP_ICU11_FLAG_merged_peak_98	AT1G02550	+	AT1G02550	353
chr1	537662	538315	654	537945	181	22.1103	2.25471	20.6329	IP_ICU11_FLAG_merged_peak_99	AT1G02560	+	NCLPP1,NCLPP5,CLPP5	653
chr1	539499	539963	465	539800	117	7.86329	1.72969	6.6687	IP_ICU11_FLAG_merged_peak_100	AT1G02560	+	NCLPP1,NCLPP5,CLPP5	464
chr1	541209	542205	997	541845	181	30.703	2.69369	29.1221	IP_ICU11_FLAG_merged_peak_101	AT1G02570	+	AT1G02570	996
chr1	543237	543642	406	543511	111	6.50717	1.64845	5.35975	IP_ICU11_FLAG_merged_peak_102	AT1G02575	+	AT1G02575	405
chr1	550911	551748	838	551259	251	66.6288	3.72973	64.7722	IP_ICU11_FLAG_merged_peak_103	AT1G04127	-	AT1G04127	459
chr1	552461	552975	515	552828	120	7.95386	1.7239	6.75771	IP_ICU11_FLAG_merged_peak_104	AT1G02590	-	AT1G02590	514
chr1	552461	552975	515	552828	120	7.95386	1.7239	6.75771	IP_ICU11_FLAG_merged_peak_104	AT1G02600	+	AT1G02600	250
chr1	557906	559001	1096	558648	311	96.4782	4.29369	94.4732	IP_ICU11_FLAG_merged_peak_105	AT1G04133	-	AT1G04133	721
chr1	561019	562484	1466	561635	175	28.1098	2.60489	26.5573	IP_ICU11_FLAG_merged_peak_106	AT1G02630	-	ETN8	1465
chr1	565501	567562	2062	567270	230	38.695	2.70358	37.0367	IP_ICU11_FLAG_merged_peak_107	AT1G02640	+	ATBXL2,BXL2	2061
chr1	568428	569763	1336	569535	126	7.13403	1.64194	5.96341	IP_ICU11_FLAG_merged_peak_108	AT1G02650	+	AT1G02650	1335
chr1	575864	576972	1109	576112	178	19.7111	2.15093	18.2698	IP_ICU11_FLAG_merged_peak_110	AT1G02670	+	AT1G02670	1108
chr1	581590	582603	1014	582001	289	75.8341	3.71116	73.9267	IP_ICU11_FLAG_merged_peak_111	AT1G02680	+	TAF13	720
chr1	588176	590138	1963	588775	356	126.772	4.91901	124.657	IP_ICU11_FLAG_merged_peak_112	AT1G02700	+	AT1G02700	1304
chr1	588176	590138	1963	588775	356	126.772	4.91901	124.657	IP_ICU11_FLAG_merged_peak_112	AT1G02705	+	AT1G02705	854
chr1	588176	590138	1963	588775	356	126.772	4.91901	124.657	IP_ICU11_FLAG_merged_peak_112	AT1G02710	-	AT1G02710	432
chr1	592044	592805	762	592265	139	12.2048	1.92666	10.8991	IP_ICU11_FLAG_merged_peak_113	AT1G02720	+	AtGATL5,GATL5	761
chr1	606057	606739	683	606325	140	14.8369	2.08687	13.4754	IP_ICU11_FLAG_merged_peak_114	AT1G02770	-	AT1G02770	682
chr1	607544	609589	2046	608450	157	20.8695	2.33848	19.4086	IP_ICU11_FLAG_merged_peak_115	AT1G02780	-	emb2386	1790
chr1	615040	616186	1147	615558	186	31.5153	2.69474	29.9275	IP_ICU11_FLAG_merged_peak_116	AT1G02800	-	ATCEL2,CEL2	1146
chr1	618438	619564	1127	618759	154	16.7269	2.11931	15.3331	IP_ICU11_FLAG_merged_peak_117	AT1G02810	+	PME7	1126
chr1	621576	622367	792	621748	139	9.84458	1.7772	8.59507	IP_ICU11_FLAG_merged_peak_118	AT1G02816	+	AT1G02816	791
chr1	623811	626026	2216	625466	582	309.623	7.99564	307.124	IP_ICU11_FLAG_merged_peak_119	AT1G02820	-	LEA3,AtLEA3	1056
chr1	623811	626026	2216	625466	582	309.623	7.99564	307.124	IP_ICU11_FLAG_merged_peak_119	AT1G02830	-	RPL22A	824
chr1	626554	627187	634	626765	233	45.3597	2.96436	43.6471	IP_ICU11_FLAG_merged_peak_120	AT1G02840	+	SR34,SR1,SRP34,At-SR34,ATSRP34	633
chr1	642867	643349	483	642936	96	3.55998	1.43565	2.54458	IP_ICU11_FLAG_merged_peak_121	AT1G02880	-	TPK1	482
chr1	644212	644947	736	644823	111	5.85663	1.59567	4.73406	IP_ICU11_FLAG_merged_peak_122	AT1G02880	-	TPK1	735
chr1	653307	654189	883	653628	137	13.3793	2.01169	12.0481	IP_ICU11_FLAG_merged_peak_123	AT1G02900	-	RALFL1,ATRALF1,RALF1	585
chr1	655253	655662	410	655377	118	4.84485	1.49248	3.76658	IP_ICU11_FLAG_merged_peak_124	AT1G02910	-	LPA1	94
chr1	658502	659719	1218	658885	142	15.5032	2.11647	14.1294	IP_ICU11_FLAG_merged_peak_125	AT1G02910	-	LPA1	14
chr1	658502	659719	1218	658885	142	15.5032	2.11647	14.1294	IP_ICU11_FLAG_merged_peak_125	AT1G02920	-	ATGST11,ATGSTF7,ATGSTF8,GST11,GSTF7	1141
chr1	660150	662345	2196	661091	393	159.389	5.66017	157.179	IP_ICU11_FLAG_merged_peak_126	AT1G02920	-	ATGST11,ATGSTF7,ATGSTF8,GST11,GSTF7	130
chr1	660150	662345	2196	661091	393	159.389	5.66017	157.179	IP_ICU11_FLAG_merged_peak_126	AT1G02930	-	GSTF6,ERD11,GST1,ATGST1,ATGSTF3,ATGSTF6	1257
chr1	665486	666558	1073	665972	216	41.3806	2.92586	39.7004	IP_ICU11_FLAG_merged_peak_127	AT1G02950	-	GST31,ATGSTF4,GSTF4	1072
chr1	665486	666558	1073	665972	216	41.3806	2.92586	39.7004	IP_ICU11_FLAG_merged_peak_127	AT1G02952	+	AT1G02952	881
chr1	671312	671967	656	671576	135	11.0828	1.87391	9.80368	IP_ICU11_FLAG_merged_peak_128	AT1G02965	-	AT1G02965	306
chr1	686764	687144	381	686923	126	10.1515	1.85406	8.89433	IP_ICU11_FLAG_merged_peak_129	AT1G02990	-	AT1G02990	380
chr1	692298	692955	658	692532	114	7.2603	1.69607	6.08713	IP_ICU11_FLAG_merged_peak_130	AT1G03000	-	PEX6	657
chr1	692298	692955	658	692532	114	7.2603	1.69607	6.08713	IP_ICU11_FLAG_merged_peak_130	AT1G03010	+	AT1G03010	65
chr1	693986	696440	2455	694952	218	48.4778	3.24131	46.7402	IP_ICU11_FLAG_merged_peak_131	AT1G03010	+	AT1G03010	2454
chr1	698985	699464	480	699312	105	5.29113	1.56885	4.1894	IP_ICU11_FLAG_merged_peak_132	.	.	.	.
chr1	703540	703907	368	703675	104	5.08283	1.55405	3.99011	IP_ICU11_FLAG_merged_peak_133	AT1G03030	+	AT1G03030	367
chr1	707422	709849	2428	707907	203	37.2965	2.842	35.6508	IP_ICU11_FLAG_merged_peak_134	AT1G03050	+	AT1G03050	2427
chr1	710631	711816	1186	711375	279	78.893	3.94449	76.9694	IP_ICU11_FLAG_merged_peak_135	AT1G03055	-	AtD27,D27	1185
chr1	727029	727401	373	727215	106	5.50332	1.58365	4.39274	IP_ICU11_FLAG_merged_peak_136	AT1G03060	-	BCHA1,SPI	372
chr1	729766	730935	1170	730076	273	73.3136	3.77537	71.4196	IP_ICU11_FLAG_merged_peak_137	AT1G03070	+	AtLFG4,LFG4	1169
chr1	744074	744517	444	744254	114	7.0079	1.6764	5.84308	IP_ICU11_FLAG_merged_peak_138	AT1G03100	-	AT1G03100	443
chr1	744074	744517	444	744254	114	7.0079	1.6764	5.84308	IP_ICU11_FLAG_merged_peak_138	AT1G04163	+	AT1G04163	93
chr1	748898	749627	730	749326	187	27.4332	2.48163	25.8893	IP_ICU11_FLAG_merged_peak_139	AT1G03106	-	AT1G03106	436
chr1	748898	749627	730	749326	187	27.4332	2.48163	25.8893	IP_ICU11_FLAG_merged_peak_139	AT1G03110	+	AtTRM82,TRM82	681
chr1	761422	761947	526	761740	122	8.56372	1.75998	7.35049	IP_ICU11_FLAG_merged_peak_141	AT1G03160	+	FZL	525
chr1	767834	768199	366	768031	112	6.07522	1.60992	4.94407	IP_ICU11_FLAG_merged_peak_142	AT1G03170	+	FAF2,FTM5	123
chr1	769565	770609	1045	770173	303	98.9435	4.49935	96.9278	IP_ICU11_FLAG_merged_peak_143	AT1G03170	+	FAF2,FTM5	1044
chr1	780232	781079	848	780943	107	2.47804	1.30255	1.53636	IP_ICU11_FLAG_merged_peak_144	AT1G03200	+	AT1G03200	847
chr1	780232	781079	848	780943	107	2.47804	1.30255	1.53636	IP_ICU11_FLAG_merged_peak_144	AT1G04177	+	AT1G04177	177
chr1	794840	795274	435	795050	121	9.09679	1.803	7.86833	IP_ICU11_FLAG_merged_peak_147	AT1G03250	-	AT1G03250	434
chr1	812826	813551	726	813135	145	11.095	1.83111	9.81579	IP_ICU11_FLAG_merged_peak_148	AT1G03300	-	ATDUF1,DUF1	560
chr1	812826	813551	726	813135	145	11.095	1.83111	9.81579	IP_ICU11_FLAG_merged_peak_148	AT1G03310	+	BE2,DBE1,ISA2,ATISA2,AtBE2	438
chr1	818929	819484	556	819174	119	5.42186	1.53565	4.31868	IP_ICU11_FLAG_merged_peak_149	AT1G03330	-	LSM2	555
chr1	818929	819484	556	819174	119	5.42186	1.53565	4.31868	IP_ICU11_FLAG_merged_peak_149	AT1G03340	+	AT1G03340	172
chr1	830464	832659	2196	830753	134	11.4324	1.90146	10.1424	IP_ICU11_FLAG_merged_peak_151	AT1G03370	+	AT1G03370	2195
chr1	834756	835336	581	835015	114	7.3374	1.70206	6.15926	IP_ICU11_FLAG_merged_peak_152	AT1G03370	+	AT1G03370	580
chr1	840303	843203	2901	841322	260	59.7675	3.34005	57.9539	IP_ICU11_FLAG_merged_peak_153	AT1G03390	-	AT1G03390	1685
chr1	840303	843203	2901	841322	260	59.7675	3.34005	57.9539	IP_ICU11_FLAG_merged_peak_153	AT1G03395	+	AT1G03395	781
chr1	843583	844412	830	843938	130	10.3023	1.84546	9.0398	IP_ICU11_FLAG_merged_peak_154	AT1G03400	-	AT1G03400	829
chr1	844789	845435	647	845099	110	6.3904	1.64286	5.24524	IP_ICU11_FLAG_merged_peak_155	AT1G03410	-	2A6	646
chr1	844789	845435	647	845099	110	6.3904	1.64286	5.24524	IP_ICU11_FLAG_merged_peak_155	AT1G04183	+	AT1G04183	58
chr1	845885	847616	1732	847188	176	28.536	2.61969	26.9787	IP_ICU11_FLAG_merged_peak_156	AT1G03410	-	2A6	1731
chr1	845885	847616	1732	847188	176	28.536	2.61969	26.9787	IP_ICU11_FLAG_merged_peak_156	AT1G03430	+	AHP5	123
chr1	845885	847616	1732	847188	176	28.536	2.61969	26.9787	IP_ICU11_FLAG_merged_peak_156	AT1G04183	+	AT1G04183	1731
chr1	850191	850669	479	850415	120	8.82025	1.78749	7.59954	IP_ICU11_FLAG_merged_peak_157	.	.	.	.
chr1	852627	854821	2195	853522	199	33.6146	2.69665	32.0045	IP_ICU11_FLAG_merged_peak_158	.	.	.	.
chr1	859154	859830	677	859523	119	8.60268	1.77606	7.38516	IP_ICU11_FLAG_merged_peak_159	AT1G03445	-	BSU1	676
chr1	862917	863984	1068	863596	164	21.4661	2.32443	19.9983	IP_ICU11_FLAG_merged_peak_160	AT1G03457	-	BRN2,AtBRN2	1067
chr1	871442	872237	796	871961	113	5.5215	1.56169	4.4108	IP_ICU11_FLAG_merged_peak_161	AT1G03475	-	ATCPO-I,LIN2,HEMF1	166
chr1	871442	872237	796	871961	113	5.5215	1.56169	4.4108	IP_ICU11_FLAG_merged_peak_161	AT1G03490	+	ANAC006,NAC006	663
chr1	873379	874762	1384	873757	154	15.4498	2.04602	14.0794	IP_ICU11_FLAG_merged_peak_162	AT1G03495	+	AT1G03495	1097
chr1	875519	876217	699	875870	225	40.9315	2.83445	39.2534	IP_ICU11_FLAG_merged_peak_163	AT1G03502	-	AT1G03502	252
chr1	875519	876217	699	875870	225	40.9315	2.83445	39.2534	IP_ICU11_FLAG_merged_peak_163	AT1G03506	-	AT1G03506	385
chr1	875519	876217	699	875870	225	40.9315	2.83445	39.2534	IP_ICU11_FLAG_merged_peak_163	AT1G04193	-	AT1G04193	121
chr1	875519	876217	699	875870	225	40.9315	2.83445	39.2534	IP_ICU11_FLAG_merged_peak_163	AT1G04197	-	AT1G04197	444
chr1	877163	878273	1111	877726	177	27.9742	2.58186	26.4248	IP_ICU11_FLAG_merged_peak_164	AT1G03510	-	PCMP-E3	693
chr1	877163	878273	1111	877726	177	27.9742	2.58186	26.4248	IP_ICU11_FLAG_merged_peak_164	AT1G03515	+	AT1G03515	371
chr1	883113	884645	1533	883480	286	77.9855	3.82863	76.0658	IP_ICU11_FLAG_merged_peak_165	AT1G03530	-	ATNAF1,NAF1	786
chr1	883113	884645	1533	883480	286	77.9855	3.82863	76.0658	IP_ICU11_FLAG_merged_peak_165	AT1G03540	+	PCMP-E4	1262
chr1	889517	889884	368	889823	114	5.74557	1.57658	4.62587	IP_ICU11_FLAG_merged_peak_166	.	.	.	.
chr1	892322	892720	399	892470	122	5.8263	1.55819	4.70547	IP_ICU11_FLAG_merged_peak_167	AT1G03560	-	AT1G03560	398
chr1	892322	892720	399	892470	122	5.8263	1.55819	4.70547	IP_ICU11_FLAG_merged_peak_167	AT1G03570	+	AT1G03570	263
chr1	893499	893988	490	893939	100	4.04803	1.4721	3.0101	IP_ICU11_FLAG_merged_peak_168	.	.	.	.
chr1	897081	897538	458	897300	111	3.69708	1.4118	2.67846	IP_ICU11_FLAG_merged_peak_169	AT1G03590	-	PPC6-6	457
chr1	904277	904752	476	904486	126	10.5204	1.87966	9.25181	IP_ICU11_FLAG_merged_peak_171	AT1G03620	-	AT1G03620	475
chr1	907788	908391	604	908136	113	7.09513	1.68726	5.92519	IP_ICU11_FLAG_merged_peak_172	AT1G03620	-	AT1G03620	155
chr1	907788	908391	604	908136	113	7.09513	1.68726	5.92519	IP_ICU11_FLAG_merged_peak_172	AT1G03630	+	PORC,POR	603
chr1	909373	912523	3151	909756	429	184.326	6.05761	182.052	IP_ICU11_FLAG_merged_peak_173	AT1G03640	-	AT1G03640	372
chr1	909373	912523	3151	909756	429	184.326	6.05761	182.052	IP_ICU11_FLAG_merged_peak_173	AT1G03650	-	AT1G03650	1569
chr1	913191	913676	486	913387	117	8.08589	1.74646	6.8838	IP_ICU11_FLAG_merged_peak_174	AT1G03660	-	AT1G03660	485
chr1	913191	913676	486	913387	117	8.08589	1.74646	6.8838	IP_ICU11_FLAG_merged_peak_174	AT1G04203	+	AT1G04203	404
chr1	914429	915082	654	914966	97	3.7361	1.45045	2.71066	IP_ICU11_FLAG_merged_peak_175	AT1G03670	-	AT1G03670	653
chr1	923099	924033	935	923539	353	126.45	4.94734	124.336	IP_ICU11_FLAG_merged_peak_176	AT1G03710	+	AT1G03710	934
chr1	926294	927666	1373	927360	189	32.2511	2.70791	30.655	IP_ICU11_FLAG_merged_peak_177	AT1G03720	-	AT1G03720	379
chr1	926294	927666	1373	927360	189	32.2511	2.70791	30.655	IP_ICU11_FLAG_merged_peak_177	AT1G04207	-	AT1G04207	511
chr1	928123	929442	1320	928537	428	191.39	6.34942	189.1	IP_ICU11_FLAG_merged_peak_178	.	.	.	.
chr1	933717	934617	901	934266	118	8.34252	1.76126	7.13261	IP_ICU11_FLAG_merged_peak_180	AT1G03740	+	AT1G03740	900
chr1	951029	952797	1769	952225	256	69.5482	3.80373	67.6748	IP_ICU11_FLAG_merged_peak_182	AT1G03780	-	AtTPX2,TPX2	1121
chr1	954913	955743	831	955478	133	8.80537	1.73244	7.58476	IP_ICU11_FLAG_merged_peak_183	AT1G03790	+	SOM,TZF4,AtTZF4	830
chr1	956797	958419	1623	957963	223	46.1996	3.08644	44.48	IP_ICU11_FLAG_merged_peak_184	AT1G03800	-	ERF10,ATERF10	1315
chr1	966409	966894	486	966714	150	17.7189	2.20119	16.3078	IP_ICU11_FLAG_merged_peak_185	AT1G03830	-	AT1G03830	485
chr1	967395	968506	1112	967765	394	163.057	5.79006	160.836	IP_ICU11_FLAG_merged_peak_186	AT1G03840	-	MGP,IDD3	1036
chr1	970642	971020	379	970891	124	9.95547	1.85006	8.70103	IP_ICU11_FLAG_merged_peak_187	.	.	.	.
chr1	975488	976585	1098	975802	200	39.4631	2.9749	37.7974	IP_ICU11_FLAG_merged_peak_188	AT1G03850	-	ATGRXS13,GRXS13	714
chr1	979594	979999	406	979672	107	5.16126	1.5509	4.06781	IP_ICU11_FLAG_merged_peak_189	AT1G03860	-	PHB2,ATPHB2	405
chr1	1000458	1001172	715	1000644	137	9.27416	1.74821	8.03956	IP_ICU11_FLAG_merged_peak_191	AT1G03920	+	AT1G03920	356
chr1	1001535	1002031	497	1001855	95	3.38802	1.42085	2.38284	IP_ICU11_FLAG_merged_peak_192	AT1G03920	+	AT1G03920	496
chr1	1008125	1008869	745	1008484	234	54.215	3.34807	52.4378	IP_ICU11_FLAG_merged_peak_193	AT1G03935	+	AT1G03935	359
chr1	1008125	1008869	745	1008484	234	54.215	3.34807	52.4378	IP_ICU11_FLAG_merged_peak_193	AT1G04217	+	AT1G04217	443
chr1	1008125	1008869	745	1008484	234	54.215	3.34807	52.4378	IP_ICU11_FLAG_merged_peak_193	AT1G04223	+	AT1G04223	96
chr1	1009522	1011578	2057	1010564	203	37.2965	2.842	35.6508	IP_ICU11_FLAG_merged_peak_194	AT1G03940	-	3AT1	1923
chr1	1017961	1019247	1287	1018403	184	25.2271	2.39181	23.709	IP_ICU11_FLAG_merged_peak_195	AT1G03970	+	GBF4	1286
chr1	1017961	1019247	1287	1018403	184	25.2271	2.39181	23.709	IP_ICU11_FLAG_merged_peak_195	AT1G04233	-	AT1G04233	691
chr1	1019751	1020201	451	1020028	111	6.54906	1.65182	5.40042	IP_ICU11_FLAG_merged_peak_196	AT1G03980	-	PCS2,ATPCS2	450
chr1	1021274	1022579	1306	1021795	228	41.0169	2.81591	39.3384	IP_ICU11_FLAG_merged_peak_197	AT1G03980	-	PCS2,ATPCS2	1134
chr1	1024520	1025325	806	1024841	251	58.9567	3.39023	57.1477	IP_ICU11_FLAG_merged_peak_198	AT1G03990	+	FAO1	805
chr1	1040258	1040751	494	1040519	151	17.6762	2.19237	16.2655	IP_ICU11_FLAG_merged_peak_200	AT1G04030	+	AT1G04030	493
chr1	1050224	1051686	1463	1050968	188	33.7558	2.79318	32.145	IP_ICU11_FLAG_merged_peak_201	AT1G04070	-	TOM22-I,ATTOM22-I	989
chr1	1050224	1051686	1463	1050968	188	33.7558	2.79318	32.145	IP_ICU11_FLAG_merged_peak_201	AT1G04080	+	PRP39a,PRP39	674
chr1	1055725	1060079	4355	1059196	738	461.187	10.1825	458.505	IP_ICU11_FLAG_merged_peak_202	AT1G04090	+	AT1G04090	2713
chr1	1055725	1060079	4355	1059196	738	461.187	10.1825	458.505	IP_ICU11_FLAG_merged_peak_202	AT1G04100	+	IAA10	909
chr1	1055725	1060079	4355	1059196	738	461.187	10.1825	458.505	IP_ICU11_FLAG_merged_peak_202	AT1G04105	-	AT1G04105	349
chr1	1072998	1073380	383	1073059	110	2.7602	1.32601	1.79669	IP_ICU11_FLAG_merged_peak_203	AT1G04130	+	AtTPR2,TPR2	382
chr1	1072998	1073380	383	1073059	110	2.7602	1.32601	1.79669	IP_ICU11_FLAG_merged_peak_203	AT1G04243	-	AT1G04243	82
chr1	1075021	1076009	989	1075428	161	22.4059	2.39768	20.9237	IP_ICU11_FLAG_merged_peak_204	.	.	.	.
chr1	1083516	1084892	1377	1084108	210	43.2598	3.06793	41.5635	IP_ICU11_FLAG_merged_peak_205	AT1G04150	-	MCTP10	1215
chr1	1096986	1097669	684	1097313	154	14.715	2.00395	13.3577	IP_ICU11_FLAG_merged_peak_206	AT1G04170	+	EIF2	683
chr1	1104327	1106723	2397	1105947	412	171.801	5.8468	169.558	IP_ICU11_FLAG_merged_peak_207	AT1G04180	+	YUC9	1914
chr1	1108382	1108748	367	1108617	122	7.41416	1.67641	6.23475	IP_ICU11_FLAG_merged_peak_208	AT1G04190	-	TPR3	366
chr1	1113256	1115171	1916	1114409	203	40.9189	3.0193	39.2409	IP_ICU11_FLAG_merged_peak_209	AT1G04210	+	AT1G04210	1096
chr1	1116516	1117675	1160	1117096	116	6.50828	1.62997	5.3607	IP_ICU11_FLAG_merged_peak_210	AT1G04210	+	AT1G04210	1159
chr1	1119267	1120668	1402	1119924	122	8.73683	1.77248	7.51721	IP_ICU11_FLAG_merged_peak_211	AT1G04247	+	AT1G04247	743
chr1	1127738	1129769	2032	1128364	161	22.3609	2.39514	20.8816	IP_ICU11_FLAG_merged_peak_212	AT1G04240	-	IAA3,SHY2	1620
chr1	1134446	1134843	398	1134640	126	6.90146	1.62523	5.73901	IP_ICU11_FLAG_merged_peak_213	AT1G04253	-	AT1G04253	397
chr1	1139891	1142113	2223	1141263	241	43.7513	2.83704	42.051	IP_ICU11_FLAG_merged_peak_214	AT1G04260	-	MPIP7,MPI7,PRA1.D	1586
chr1	1142628	1144015	1388	1142990	187	28.5816	2.5387	27.0241	IP_ICU11_FLAG_merged_peak_215	AT1G04270	-	RPS15	802
chr1	1149354	1149954	601	1149777	101	4.48155	1.50965	3.41684	IP_ICU11_FLAG_merged_peak_216	AT1G04300	-	MUSE13,TRAF1b	600
chr1	1164362	1165857	1496	1164739	173	24.4386	2.42406	22.9304	IP_ICU11_FLAG_merged_peak_217	AT1G04340	-	AT1G04340	799
chr1	1164362	1165857	1496	1164739	173	24.4386	2.42406	22.9304	IP_ICU11_FLAG_merged_peak_217	AT1G04350	+	AT1G04350	1247
chr1	1166832	1169171	2340	1168082	872	627.415	12.9208	624.581	IP_ICU11_FLAG_merged_peak_218	AT1G04360	-	ATL1	1883
chr1	1184058	1184447	390	1184251	140	14.8369	2.08687	13.4754	IP_ICU11_FLAG_merged_peak_219	.	.	.	.
chr1	1185673	1187172	1500	1186002	112	6.85652	1.67246	5.69481	IP_ICU11_FLAG_merged_peak_220	AT1G04400	-	CRY2,ATCRY2,FHA,AT-PHH1,PHH1	1499
chr1	1198570	1199231	662	1199003	118	4.14736	1.43522	3.10102	IP_ICU11_FLAG_merged_peak_222	AT1G04430	+	AT1G04430	661
chr1	1199880	1201439	1560	1200208	128	9.79043	1.8198	8.54169	IP_ICU11_FLAG_merged_peak_223	AT1G04430	+	AT1G04430	1559
chr1	1207239	1208040	802	1207562	208	33.9742	2.64765	32.3601	IP_ICU11_FLAG_merged_peak_225	AT1G04445	+	AT1G04445	700
chr1	1208444	1209672	1229	1209012	191	35.2125	2.8417	33.5856	IP_ICU11_FLAG_merged_peak_226	AT1G04450	+	RIC3	1228
chr1	1210603	1211127	525	1210891	155	20.1176	2.30888	18.6678	IP_ICU11_FLAG_merged_peak_227	.	.	.	.
chr1	1213359	1215059	1701	1214103	403	171.464	5.9794	169.221	IP_ICU11_FLAG_merged_peak_228	AT1G04470	-	AT1G04470	1700
chr1	1215468	1216714	1247	1215735	142	15.0388	2.08765	13.6754	IP_ICU11_FLAG_merged_peak_229	AT1G04263	-	AT1G04263	400
chr1	1215468	1216714	1247	1215735	142	15.0388	2.08765	13.6754	IP_ICU11_FLAG_merged_peak_229	AT1G04267	+	AT1G04267	439
chr1	1215468	1216714	1247	1215735	142	15.0388	2.08765	13.6754	IP_ICU11_FLAG_merged_peak_229	AT1G04273	+	AT1G04273	292
chr1	1215468	1216714	1247	1215735	142	15.0388	2.08765	13.6754	IP_ICU11_FLAG_merged_peak_229	AT1G04277	+	AT1G04277	93
chr1	1215468	1216714	1247	1215735	142	15.0388	2.08765	13.6754	IP_ICU11_FLAG_merged_peak_229	AT1G04480	+	RPL23B	1089
chr1	1222367	1223711	1345	1222795	187	33.3811	2.78249	31.7724	IP_ICU11_FLAG_merged_peak_230	AT1G04500	-	AT1G04500	1344
chr1	1226528	1226990	463	1226793	134	12.6175	1.97888	11.3008	IP_ICU11_FLAG_merged_peak_231	AT1G04510	+	MAC3A	462
chr1	1232141	1232586	446	1232471	111	6.31167	1.63267	5.17158	IP_ICU11_FLAG_merged_peak_232	AT1G04520	+	PDLP2	445
chr1	1235820	1236611	792	1235927	105	4.49683	1.49886	3.43181	IP_ICU11_FLAG_merged_peak_233	AT1G04530	-	TPR4	686
chr1	1235820	1236611	792	1235927	105	4.49683	1.49886	3.43181	IP_ICU11_FLAG_merged_peak_233	AT1G04540	+	AT1G04540	157
chr1	1240278	1240755	478	1240497	167	21.1112	2.28578	19.6484	IP_ICU11_FLAG_merged_peak_234	AT1G04550	+	IAA12,BDL	477
chr1	1248708	1249165	458	1248846	100	3.87342	1.45545	2.84485	IP_ICU11_FLAG_merged_peak_235	AT1G04570	-	AT1G04570	457
chr1	1250878	1251860	983	1251343	253	67.7915	3.75933	65.9281	IP_ICU11_FLAG_merged_peak_236	.	.	.	.
chr1	1272058	1272753	696	1272472	237	51.7622	3.20901	50.0011	IP_ICU11_FLAG_merged_peak_237	AT1G04600	+	XIA,ATXIA	530
chr1	1279642	1281202	1561	1280118	153	19.3765	2.27928	17.9378	IP_ICU11_FLAG_merged_peak_238	AT1G04610	+	YUC3	1560
chr1	1287761	1288963	1203	1288684	143	15.8408	2.13127	14.4608	IP_ICU11_FLAG_merged_peak_239	AT1G04625	-	AT1G04625	1132
chr1	1291047	1292386	1340	1291798	123	9.67807	1.83526	8.43091	IP_ICU11_FLAG_merged_peak_240	AT1G04630	-	MEE4	365
chr1	1291047	1292386	1340	1291798	123	9.67807	1.83526	8.43091	IP_ICU11_FLAG_merged_peak_240	AT1G04635	+	AtPOP5,EMB1687,POP5	977
chr1	1291047	1292386	1340	1291798	123	9.67807	1.83526	8.43091	IP_ICU11_FLAG_merged_peak_240	AT1G04640	+	LIP2	663
chr1	1300811	1301315	505	1301081	119	8.60268	1.77606	7.38516	IP_ICU11_FLAG_merged_peak_241	AT1G04660	-	AT1G04660	504
chr1	1312808	1313159	352	1312914	130	8.06984	1.69366	6.87188	IP_ICU11_FLAG_merged_peak_243	AT1G04690	+	KAB1,KV-BETA1	16
chr1	1320285	1322005	1721	1321590	521	262.448	7.41029	260.024	IP_ICU11_FLAG_merged_peak_244	AT1G04710	+	PKT4,KAT1	420
chr1	1324616	1325285	670	1324968	350	127.274	5.02239	125.157	IP_ICU11_FLAG_merged_peak_245	AT1G04720	+	AT1G04720	384
chr1	1330937	1331537	601	1331254	124	9.59847	1.82487	8.35574	IP_ICU11_FLAG_merged_peak_246	AT1G04730	-	CTF18	532
chr1	1336122	1337838	1717	1337257	104	3.89525	1.44677	2.86547	IP_ICU11_FLAG_merged_peak_247	AT1G04770	-	SD!2	1564
chr1	1340129	1340747	619	1340746	97	2.49178	1.32136	1.54943	IP_ICU11_FLAG_merged_peak_248	.	.	.	.
chr1	1344825	1345329	505	1345107	154	16.9663	2.13309	15.5675	IP_ICU11_FLAG_merged_peak_249	AT1G04790	+	AT1G04790	504
chr1	1357962	1358659	698	1358239	139	14.5083	2.07207	13.1531	IP_ICU11_FLAG_merged_peak_252	AT1G04820	-	TOR2,TUA4	697
chr1	1364434	1365029	596	1364854	99	3.86829	1.45774	2.84	IP_ICU11_FLAG_merged_peak_253	AT1G04840	-	PCMP-H64	595
chr1	1368536	1369074	539	1368608	99	3.69626	1.44104	2.67766	IP_ICU11_FLAG_merged_peak_254	AT1G04850	-	AT1G04850	538
chr1	1375335	1376795	1461	1376041	369	133.114	4.9888	130.979	IP_ICU11_FLAG_merged_peak_255	AT1G04870	-	PRMT10,ATPRMT10	786
chr1	1380694	1382122	1429	1381177	420	184.943	6.23101	182.668	IP_ICU11_FLAG_merged_peak_256	AT1G04890	-	AT1G04890	1428
chr1	1382824	1383181	358	1382872	90	2.59161	1.34685	1.63966	IP_ICU11_FLAG_merged_peak_257	AT1G04293	-	AT1G04293	357
chr1	1382824	1383181	358	1382872	90	2.59161	1.34685	1.63966	IP_ICU11_FLAG_merged_peak_257	AT1G04890	-	AT1G04890	75
chr1	1382824	1383181	358	1382872	90	2.59161	1.34685	1.63966	IP_ICU11_FLAG_merged_peak_257	AT1G04895	-	AT1G04895	173
chr1	1383766	1384146	381	1383910	104	5.08283	1.55405	3.99011	IP_ICU11_FLAG_merged_peak_258	AT1G04900	+	AT1G04900	380
chr1	1391596	1392907	1312	1392604	145	16.5249	2.16087	15.1328	IP_ICU11_FLAG_merged_peak_259	AT1G04910	-	AT1G04910	85
chr1	1391596	1392907	1312	1392604	145	16.5249	2.16087	15.1328	IP_ICU11_FLAG_merged_peak_259	AT1G04920	-	ATSPS3F,SPS3F	1311
chr1	1395117	1396169	1053	1395830	272	69.8734	3.64187	67.9989	IP_ICU11_FLAG_merged_peak_260	AT1G04920	-	ATSPS3F,SPS3F	1052
chr1	1398586	1399069	484	1398821	125	8.65913	1.75411	7.4408	IP_ICU11_FLAG_merged_peak_261	AT1G04930	-	AT1G04930	483
chr1	1398586	1399069	484	1398821	125	8.65913	1.75411	7.4408	IP_ICU11_FLAG_merged_peak_261	AT1G04940	+	TIC20,Tic20-I,AtTic20-I,atTIC20	187
chr1	1398586	1399069	484	1398821	125	8.65913	1.75411	7.4408	IP_ICU11_FLAG_merged_peak_261	AT1G04945	+	AT1G04945	195
chr1	1400470	1401191	722	1400923	174	27.0298	2.55481	25.4908	IP_ICU11_FLAG_merged_peak_262	AT1G04945	+	AT1G04945	721
chr1	1418070	1418479	410	1418280	136	12.8625	1.98396	11.5431	IP_ICU11_FLAG_merged_peak_263	AT1G04985	-	AT1G04985	409
chr1	1421839	1422705	867	1422070	117	6.55625	1.63013	5.40749	IP_ICU11_FLAG_merged_peak_264	AT1G04990	-	AT1G04990	324
chr1	1425730	1426083	354	1425852	100	4.23308	1.48959	3.1855	IP_ICU11_FLAG_merged_peak_265	AT1G05000	+	PFA-DSP1,AtPFA-DSP1	353
chr1	1431045	1432411	1367	1431891	179	27.3848	2.53574	25.8412	IP_ICU11_FLAG_merged_peak_266	AT1G05010	-	EAT1,EFE,ACO4	1234
chr1	1435361	1437352	1992	1436020	317	106.65	4.63562	104.604	IP_ICU11_FLAG_merged_peak_267	AT1G05020	-	AP180	1991
chr1	1452293	1453074	782	1452682	128	11.046	1.90567	9.76738	IP_ICU11_FLAG_merged_peak_268	AT1G05060	-	AT1G05060	781
chr1	1453895	1454580	686	1454190	142	10.5794	1.81155	9.31012	IP_ICU11_FLAG_merged_peak_269	.	.	.	.
chr1	1458741	1459720	980	1459074	214	43.2148	3.02881	41.5187	IP_ICU11_FLAG_merged_peak_270	AT1G05070	-	AT1G05070	361
chr1	1458741	1459720	980	1459074	214	43.2148	3.02881	41.5187	IP_ICU11_FLAG_merged_peak_270	AT1G05080	+	AT1G05080	929
chr1	1469259	1470905	1647	1470117	231	55.3885	3.43372	53.6019	IP_ICU11_FLAG_merged_peak_271	AT1G05100	+	MAPKKK18	1622
chr1	1475876	1476250	375	1476113	111	5.71052	1.5837	4.59556	IP_ICU11_FLAG_merged_peak_272	AT1G05120	-	AT1G05120	374
chr1	1483289	1483716	428	1483561	120	8.86634	1.79086	7.64123	IP_ICU11_FLAG_merged_peak_274	AT1G05140	+	ARASP2	427
chr1	1504433	1504805	373	1504657	128	10.7178	1.88326	9.44657	IP_ICU11_FLAG_merged_peak_275	AT1G05200	+	ATGLR3.4,GLR3.4,GLUR3	164
chr1	1516645	1517271	627	1517097	166	24.3857	2.47168	22.878	IP_ICU11_FLAG_merged_peak_276	AT1G05230	-	HDG2	626
chr1	1518346	1519031	686	1518626	267	76.1178	3.96653	74.2081	IP_ICU11_FLAG_merged_peak_277	AT1G05230	-	HDG2	685
chr1	1519931	1522528	2598	1521181	205	41.9001	3.0489	40.2139	IP_ICU11_FLAG_merged_peak_278	AT1G05240	+	PR9	2550
chr1	1525879	1527432	1554	1527147	191	35.2125	2.8417	33.5856	IP_ICU11_FLAG_merged_peak_279	AT1G05250	-	PRX2,AtPRX1	1553
chr1	1534187	1535025	839	1534828	146	16.8713	2.17567	15.4734	IP_ICU11_FLAG_merged_peak_280	AT1G05270	-	AT1G05270	838
chr1	1543449	1544082	634	1543916	118	8.34252	1.76126	7.13261	IP_ICU11_FLAG_merged_peak_281	AT1G04377	-	AT1G04377	138
chr1	1543449	1544082	634	1543916	118	8.34252	1.76126	7.13261	IP_ICU11_FLAG_merged_peak_281	AT1G04387	+	AT1G04387	633
chr1	1547370	1547808	439	1547545	125	10.1424	1.8583	8.88536	IP_ICU11_FLAG_merged_peak_282	AT1G05300	-	ZIP5	438
chr1	1558048	1559762	1715	1559380	216	47.4437	3.21171	45.714	IP_ICU11_FLAG_merged_peak_283	AT1G05330	+	AT1G05330	697
chr1	1558048	1559762	1715	1559380	216	47.4437	3.21171	45.714	IP_ICU11_FLAG_merged_peak_283	AT1G05340	-	AthCYSTM1	984
chr1	1569491	1569848	358	1569661	137	7.99071	1.66437	6.7939	IP_ICU11_FLAG_merged_peak_284	AT1G05370	-	AT1G05370	357
chr1	1572179	1572614	436	1572375	121	9.13348	1.80566	7.90089	IP_ICU11_FLAG_merged_peak_285	AT1G05370	-	AT1G05370	435
chr1	1583738	1584304	567	1583792	110	4.27286	1.46522	3.22312	IP_ICU11_FLAG_merged_peak_286	AT1G05385	-	LPA19,Psb27-H1	322
chr1	1583738	1584304	567	1583792	110	4.27286	1.46522	3.22312	IP_ICU11_FLAG_merged_peak_286	AT1G05390	-	AT1G05390	373
chr1	1583738	1584304	567	1583792	110	4.27286	1.46522	3.22312	IP_ICU11_FLAG_merged_peak_286	AT1G05400	+	AT1G05400	531
chr1	1587584	1588197	614	1587839	141	14.7102	2.07305	13.3531	IP_ICU11_FLAG_merged_peak_287	AT1G05410	-	AT1G05410	510
chr1	1597582	1597947	366	1597838	109	6.16294	1.62806	5.02624	IP_ICU11_FLAG_merged_peak_288	AT1G05440	-	AT1G05440	365
chr1	1628851	1629671	821	1629202	157	13.8839	1.94285	12.5412	IP_ICU11_FLAG_merged_peak_289	AT1G05510	+	OBAP1a	525
chr1	1637200	1637976	777	1637616	192	35.676	2.8565	34.0446	IP_ICU11_FLAG_merged_peak_290	AT1G05530	-	UGT2,UGT75B2	776
chr1	1645338	1648013	2676	1646673	151	15.238	2.04945	13.8696	IP_ICU11_FLAG_merged_peak_291	AT1G05560	-	UGT1,UGT75B1	2397
chr1	1645338	1648013	2676	1646673	151	15.238	2.04945	13.8696	IP_ICU11_FLAG_merged_peak_291	AT1G05562	+	AT1G05562	2097
chr1	1658962	1659485	524	1659100	159	21.6324	2.36808	20.1608	IP_ICU11_FLAG_merged_peak_292	AT1G05570	-	GSL6,CALS1,GSL06,ATGSL06,ATGSL6	523
chr1	1661107	1662151	1045	1661901	165	23.9845	2.45688	22.4818	IP_ICU11_FLAG_merged_peak_293	AT1G04397	+	AT1G04397	506
chr1	1661107	1662151	1045	1661901	165	23.9845	2.45688	22.4818	IP_ICU11_FLAG_merged_peak_293	AT1G05575	-	AT1G05575	601
chr1	1663087	1664268	1182	1663599	246	63.7523	3.65572	61.9128	IP_ICU11_FLAG_merged_peak_294	AT1G05577	-	AT1G05577	1181
chr1	1674189	1676102	1914	1674493	213	45.9074	3.16731	44.1892	IP_ICU11_FLAG_merged_peak_295	AT1G05610	-	APS2	1913
chr1	1677310	1679005	1696	1677567	134	12.9111	1.99807	11.5881	IP_ICU11_FLAG_merged_peak_296	AT1G05615	-	AT1G05615	1063
chr1	1677310	1679005	1696	1677567	134	12.9111	1.99807	11.5881	IP_ICU11_FLAG_merged_peak_296	AT1G05620	+	URH2,NSH2	424
chr1	1682510	1683140	631	1682967	109	6.16294	1.62806	5.02624	IP_ICU11_FLAG_merged_peak_297	AT1G05630	+	AT5PTASE13,5PTASE13	630
chr1	1687590	1688362	773	1687783	112	6.85652	1.67246	5.69481	IP_ICU11_FLAG_merged_peak_298	AT1G05640	-	AT1G05640	772
chr1	1700684	1703026	2343	1702365	277	82.2597	4.11454	80.3185	IP_ICU11_FLAG_merged_peak_299	AT1G05670	-	AT1G05670	681
chr1	1700684	1703026	2343	1702365	277	82.2597	4.11454	80.3185	IP_ICU11_FLAG_merged_peak_299	AT1G05675	-	UGT74E1	1910
chr1	1703758	1705139	1382	1704267	337	108.71	4.46165	106.657	IP_ICU11_FLAG_merged_peak_300	AT1G05680	-	UGT74E2	1380
chr1	1707742	1709398	1657	1708836	247	64.3241	3.67052	62.4812	IP_ICU11_FLAG_merged_peak_301	AT1G05700	+	AT1G05700	25
chr1	1710160	1710820	661	1710456	174	27.6861	2.59009	26.1383	IP_ICU11_FLAG_merged_peak_302	AT1G05700	+	AT1G05700	660
chr1	1711756	1712743	988	1711904	107	5.71938	1.59845	4.59994	IP_ICU11_FLAG_merged_peak_303	AT1G05700	+	AT1G05700	987
chr1	1713403	1713800	398	1713642	129	10.5592	1.86757	9.29004	IP_ICU11_FLAG_merged_peak_304	AT1G04407	-	AT1G04407	321
chr1	1718559	1719542	984	1719063	186	28.093	2.52136	26.5428	IP_ICU11_FLAG_merged_peak_305	AT1G04417	-	AT1G04417	242
chr1	1718559	1719542	984	1719063	186	28.093	2.52136	26.5428	IP_ICU11_FLAG_merged_peak_305	AT1G05720	-	AT1G05720	650
chr1	1718559	1719542	984	1719063	186	28.093	2.52136	26.5428	IP_ICU11_FLAG_merged_peak_305	AT1G05730	+	AT1G05730	983
chr1	1719919	1722207	2289	1721238	528	243.783	6.63463	241.39	IP_ICU11_FLAG_merged_peak_306	AT1G04417	-	AT1G04417	40
chr1	1719919	1722207	2289	1721238	528	243.783	6.63463	241.39	IP_ICU11_FLAG_merged_peak_306	AT1G05740	+	AT1G05740	1016
chr1	1719919	1722207	2289	1721238	528	243.783	6.63463	241.39	IP_ICU11_FLAG_merged_peak_306	AT1G05750	+	PDE247,CLB19	998
chr1	1729638	1730107	470	1729867	122	6.01513	1.57249	4.88637	IP_ICU11_FLAG_merged_peak_307	AT1G04427	+	AT1G04427	252
chr1	1729638	1730107	470	1729867	122	6.01513	1.57249	4.88637	IP_ICU11_FLAG_merged_peak_307	AT1G05783	-	AT1G05783	451
chr1	1729638	1730107	470	1729867	122	6.01513	1.57249	4.88637	IP_ICU11_FLAG_merged_peak_307	AT1G05785	+	AT1G05785	165
chr1	1741080	1742624	1545	1741570	307	101.598	4.55856	99.5713	IP_ICU11_FLAG_merged_peak_308	AT1G05800	+	DGL	1539
chr1	1744973	1746024	1052	1745709	137	11.0199	1.86069	9.74143	IP_ICU11_FLAG_merged_peak_309	AT1G05805	+	AKS2	1051
chr1	1748062	1749827	1766	1748843	310	103.444	4.59618	101.411	IP_ICU11_FLAG_merged_peak_310	AT1G05810	+	ATRAB11D,ARA-1,ARA,RABA5E,ATRABA5E	1464
chr1	1748062	1749827	1766	1748843	310	103.444	4.59618	101.411	IP_ICU11_FLAG_merged_peak_310	AT1G05820	+	ATSPPL5,SPPL5	649
chr1	1762000	1763640	1641	1762517	145	16.0426	2.13144	14.6607	IP_ICU11_FLAG_merged_peak_311	AT1G04433	-	AT1G04433	630
chr1	1762000	1763640	1641	1762517	145	16.0426	2.13144	14.6607	IP_ICU11_FLAG_merged_peak_311	AT1G05835	+	AT1G05835	814
chr1	1766246	1767752	1507	1766891	166	21.8802	2.33391	20.4068	IP_ICU11_FLAG_merged_peak_312	AT1G05840	-	AT1G05840	337
chr1	1768986	1769384	399	1769250	109	4.44775	1.48316	3.38892	IP_ICU11_FLAG_merged_peak_313	AT1G05850	-	ELP,POM1,CTL1,ERH2,ELP1,ATCTL1,HOT2	151
chr1	1768986	1769384	399	1769250	109	4.44775	1.48316	3.38892	IP_ICU11_FLAG_merged_peak_313	AT1G05860	+	AT1G05860	398
chr1	1770955	1771920	966	1771331	119	8.60268	1.77606	7.38516	IP_ICU11_FLAG_merged_peak_314	.	.	.	.
chr1	1773412	1773762	351	1773438	98	3.36157	1.41046	2.3629	IP_ICU11_FLAG_merged_peak_315	AT1G05870	-	AT1G05870	273
chr1	1775505	1775918	414	1775588	112	6.85652	1.67246	5.69481	IP_ICU11_FLAG_merged_peak_316	AT1G05880	+	ARI12,ATARI12	413
chr1	1785985	1786866	882	1786613	212	39.5	2.87193	37.8341	IP_ICU11_FLAG_merged_peak_317	AT1G05900	+	NTH2,ATNTH2	317
chr1	1799318	1800247	930	1799676	145	16.5249	2.16087	15.1328	IP_ICU11_FLAG_merged_peak_318	AT1G05930	+	AT1G05930	929
chr1	1803687	1804367	681	1804239	104	4.24713	1.47918	3.19861	IP_ICU11_FLAG_merged_peak_319	AT1G05940	-	CAT9	613
chr1	1807333	1808289	957	1807892	126	10.5204	1.87966	9.25181	IP_ICU11_FLAG_merged_peak_320	AT1G05950	-	AT1G05950	637
chr1	1818396	1819018	623	1818620	176	26.3154	2.50183	24.7855	IP_ICU11_FLAG_merged_peak_321	AT1G05990	+	RHS1	622
chr1	1826670	1830256	3587	1828941	377	141.709	5.20836	139.549	IP_ICU11_FLAG_merged_peak_323	AT1G06030	+	FRK2,FRK6	1609
chr1	1826670	1830256	3587	1828941	377	141.709	5.20836	139.549	IP_ICU11_FLAG_merged_peak_323	AT1G06040	-	STO,BBX24	1916
chr1	1826670	1830256	3587	1828941	377	141.709	5.20836	139.549	IP_ICU11_FLAG_merged_peak_323	AT1G06045	+	AT1G06045	643
chr1	1834571	1835390	820	1835281	121	9.13348	1.80566	7.90089	IP_ICU11_FLAG_merged_peak_324	.	.	.	.
chr1	1836652	1838086	1435	1837715	136	9.56915	1.77123	8.32686	IP_ICU11_FLAG_merged_peak_325	AT1G06070	-	bZIP69	1406
chr1	1860430	1860873	444	1860654	114	7.30515	1.69955	6.1315	IP_ICU11_FLAG_merged_peak_326	AT1G06130	-	GLX2-4	443
chr1	1868639	1869163	525	1869061	101	4.48155	1.50965	3.41684	IP_ICU11_FLAG_merged_peak_327	AT1G06143	-	EMB1444	524
chr1	1876793	1877761	969	1877281	253	62.7819	3.53606	60.9487	IP_ICU11_FLAG_merged_peak_328	AT1G06148	-	AT1G06148	968
chr1	1885605	1886708	1104	1886013	116	7.8328	1.73166	6.63865	IP_ICU11_FLAG_merged_peak_329	AT1G06170	-	bHLH089	1103
chr1	1893990	1894395	406	1894269	115	3.80475	1.41258	2.77782	IP_ICU11_FLAG_merged_peak_330	AT1G06190	-	RHON1	405
chr1	1897298	1897877	580	1897661	144	8.90276	1.69988	7.67717	IP_ICU11_FLAG_merged_peak_331	AT1G06200	-	AT1G06200	29
chr1	1897298	1897877	580	1897661	144	8.90276	1.69988	7.67717	IP_ICU11_FLAG_merged_peak_331	AT1G06210	+	TOL2	579
chr1	1899943	1900334	392	1900103	143	11.1504	1.84278	9.86713	IP_ICU11_FLAG_merged_peak_332	AT1G06220	+	MEE5,CLO,GFA1	391
chr1	1907043	1908511	1469	1907382	139	14.5083	2.07207	13.1531	IP_ICU11_FLAG_merged_peak_333	AT1G06230	+	GTE4	1468
chr1	1910643	1911031	389	1910674	101	3.23049	1.3902	2.23531	IP_ICU11_FLAG_merged_peak_334	AT1G06230	+	GTE4	388
chr1	1910643	1911031	389	1910674	101	3.23049	1.3902	2.23531	IP_ICU11_FLAG_merged_peak_334	AT1G06240	+	AT1G06240	236
chr1	1919560	1919965	406	1919777	119	8.60268	1.77606	7.38516	IP_ICU11_FLAG_merged_peak_335	AT1G06270	-	AT1G06270	405
chr1	1931895	1934179	2285	1933586	310	103.603	4.60296	101.569	IP_ICU11_FLAG_merged_peak_336	AT1G06330	-	AT1G06330	834
chr1	1931895	1934179	2285	1933586	310	103.603	4.60296	101.569	IP_ICU11_FLAG_merged_peak_336	AT1G06340	-	AT1G06340	895
chr1	1944708	1945691	984	1945093	214	46.4175	3.18211	44.6954	IP_ICU11_FLAG_merged_peak_337	AT1G06380	+	AT1G06380	983
chr1	1953723	1954214	492	1953961	129	11.0059	1.89786	9.72767	IP_ICU11_FLAG_merged_peak_339	AT1G04453	-	AT1G04453	480
chr1	1965650	1967046	1397	1966008	196	33.223	2.70076	31.6174	IP_ICU11_FLAG_merged_peak_341	AT1G04463	-	AT1G04463	1027
chr1	1965650	1967046	1397	1966008	196	33.223	2.70076	31.6174	IP_ICU11_FLAG_merged_peak_341	AT1G06450	+	CAF1-1	1396
chr1	1968719	1969744	1026	1969089	118	8.34252	1.76126	7.13261	IP_ICU11_FLAG_merged_peak_342	AT1G04467	+	AT1G04467	613
chr1	1968719	1969744	1026	1969089	118	8.34252	1.76126	7.13261	IP_ICU11_FLAG_merged_peak_342	AT1G06460	-	ACD32.1,ACD31.2	1025
chr1	1968719	1969744	1026	1969089	118	8.34252	1.76126	7.13261	IP_ICU11_FLAG_merged_peak_342	AT1G06470	+	AT1G06470	386
chr1	1974001	1974390	390	1974208	124	9.95547	1.85006	8.70103	IP_ICU11_FLAG_merged_peak_343	AT1G06470	+	AT1G06470	389
chr1	1974001	1974390	390	1974208	124	9.95547	1.85006	8.70103	IP_ICU11_FLAG_merged_peak_343	AT1G06475	-	AT1G06475	389
chr1	1994135	1994710	576	1994358	117	8.08589	1.74646	6.8838	IP_ICU11_FLAG_merged_peak_344	AT1G06520	-	GPAT1,ATGPAT1,sn-2-GPAT1	575
chr1	2001156	2001773	618	2001431	181	25.559	2.42791	24.0387	IP_ICU11_FLAG_merged_peak_345	AT1G06530	+	PMD2	617
chr1	2006975	2007591	617	2007288	210	37.9843	2.81758	36.3332	IP_ICU11_FLAG_merged_peak_346	AT1G06550	-	AT1G06550	537
chr1	2006975	2007591	617	2007288	210	37.9843	2.81758	36.3332	IP_ICU11_FLAG_merged_peak_346	AT1G06560	+	NOP2C,TRM4f,AtTRM4f	276
chr1	2025201	2027261	2061	2025854	183	31.5864	2.72329	29.996	IP_ICU11_FLAG_merged_peak_348	AT1G06610	+	AT1G06610	227
chr1	2025201	2027261	2061	2025854	183	31.5864	2.72329	29.996	IP_ICU11_FLAG_merged_peak_348	AT1G06620	+	AT1G06620	2017
chr1	2029967	2030438	472	2030018	102	3.88409	1.45101	2.85491	IP_ICU11_FLAG_merged_peak_349	AT1G06630	+	AT1G06630	471
chr1	2083000	2083808	809	2083470	192	32.728	2.70779	31.1271	IP_ICU11_FLAG_merged_peak_353	AT1G06780	+	GAUT6	797
chr1	2086462	2087556	1095	2087253	184	29.6696	2.61594	28.1013	IP_ICU11_FLAG_merged_peak_354	AT1G06790	+	NRPC7	674
chr1	2092180	2093218	1039	2092665	190	34.7513	2.8269	33.1288	IP_ICU11_FLAG_merged_peak_356	AT1G06810	-	AT1G06810	659
chr1	2111035	2111441	407	2111208	107	5.22438	1.55632	4.12866	IP_ICU11_FLAG_merged_peak_358	AT1G04527	-	AT1G04527	377
chr1	2111035	2111441	407	2111208	107	5.22438	1.55632	4.12866	IP_ICU11_FLAG_merged_peak_358	AT1G06880	-	AT1G06880	293
chr1	2123556	2124147	592	2123833	158	20.3621	2.30256	18.9103	IP_ICU11_FLAG_merged_peak_359	AT1G06910	+	TRFL7	245
chr1	2124987	2128326	3340	2126594	634	348.548	8.38614	345.993	IP_ICU11_FLAG_merged_peak_360	AT1G04533	-	AT1G04533	859
chr1	2124987	2128326	3340	2126594	634	348.548	8.38614	345.993	IP_ICU11_FLAG_merged_peak_360	AT1G06920	-	ATOFP4,OFP4	1215
chr1	2124987	2128326	3340	2126594	634	348.548	8.38614	345.993	IP_ICU11_FLAG_merged_peak_360	AT1G06923	+	AT1G06923	1200
chr1	2124987	2128326	3340	2126594	634	348.548	8.38614	345.993	IP_ICU11_FLAG_merged_peak_360	AT1G06925	-	AT1G06925	622
chr1	2129023	2130352	1330	2129382	268	68.5314	3.62699	66.6641	IP_ICU11_FLAG_merged_peak_361	AT1G06930	+	AT1G06930	860
chr1	2135257	2136125	869	2135849	152	18.8749	2.25651	17.4457	IP_ICU11_FLAG_merged_peak_362	AT1G06950	-	ATTIC110,TIC110	746
chr1	2135257	2136125	869	2135849	152	18.8749	2.25651	17.4457	IP_ICU11_FLAG_merged_peak_362	AT1G06960	+	AT1G06960	615
chr1	2139128	2141475	2348	2140148	374	149.194	5.55019	147.012	IP_ICU11_FLAG_merged_peak_363	AT1G06970	+	ATCHX14,CHX14	1847
chr1	2143178	2143951	774	2143509	201	37.6853	2.87791	36.0358	IP_ICU11_FLAG_merged_peak_364	AT1G06980	-	AT1G06980	773
chr1	2154970	2155912	943	2155445	172	25.5962	2.49299	24.0757	IP_ICU11_FLAG_merged_peak_366	AT1G04537	+	AT1G04537	652
chr1	2154970	2155912	943	2155445	172	25.5962	2.49299	24.0757	IP_ICU11_FLAG_merged_peak_366	AT1G07020	-	AT1G07020	699
chr1	2164177	2165138	962	2164689	183	31.5864	2.72329	29.996	IP_ICU11_FLAG_merged_peak_367	AT1G07050	-	AT1G07050	961
chr1	2168231	2168704	474	2168515	103	4.42408	1.49824	3.36687	IP_ICU11_FLAG_merged_peak_368	AT1G07060	-	ATDFO,DFO	466
chr1	2168231	2168704	474	2168515	103	4.42408	1.49824	3.36687	IP_ICU11_FLAG_merged_peak_368	AT1G07070	+	RPL35AA	443
chr1	2170067	2170452	386	2170199	120	6.50374	1.61577	5.3564	IP_ICU11_FLAG_merged_peak_369	AT1G07080	+	AT1G07080	385
chr1	2173602	2175345	1744	2174712	210	44.3893	3.12291	42.6826	IP_ICU11_FLAG_merged_peak_371	AT1G07090	-	LSH6	1386
chr1	2177650	2178350	701	2177903	155	11.1395	1.79536	9.85644	IP_ICU11_FLAG_merged_peak_372	AT1G07100	+	AT1G07100	308
chr1	2191539	2192400	862	2192271	118	5.76962	1.56583	4.64972	IP_ICU11_FLAG_merged_peak_375	AT1G07140	-	SIRANBP	721
chr1	2193182	2193813	632	2193580	163	13.6566	1.90486	12.3194	IP_ICU11_FLAG_merged_peak_376	AT1G07140	-	SIRANBP	631
chr1	2194362	2195770	1409	2195001	234	53.9808	3.33737	52.2045	IP_ICU11_FLAG_merged_peak_377	AT1G07150	-	MAPKKK13	1408
chr1	2198169	2200211	2043	2198721	172	25.4715	2.48629	23.9518	IP_ICU11_FLAG_merged_peak_378	AT1G07160	-	AT1G07160	1904
chr1	2198169	2200211	2043	2198721	172	25.4715	2.48629	23.9518	IP_ICU11_FLAG_merged_peak_378	AT1G07170	+	AT1G07170	514
chr1	2203811	2205209	1399	2204035	190	31.4741	2.6609	29.8866	IP_ICU11_FLAG_merged_peak_379	AT1G07180	+	ATNDI1,NDA1	1398
chr1	2206307	2206876	570	2206733	125	8.13955	1.7173	6.93667	IP_ICU11_FLAG_merged_peak_380	AT1G07180	+	ATNDI1,NDA1	569
chr1	2207302	2208021	720	2207676	105	5.29113	1.56885	4.1894	IP_ICU11_FLAG_merged_peak_381	AT1G07190	+	AT1G07190	308
chr1	2213881	2214316	436	2214166	173	16.6736	2.02101	15.2802	IP_ICU11_FLAG_merged_peak_382	.	.	.	.
chr1	2218483	2218909	427	2218869	113	3.97648	1.432	2.93978	IP_ICU11_FLAG_merged_peak_383	AT1G04567	+	AT1G04567	323
chr1	2218483	2218909	427	2218869	113	3.97648	1.432	2.93978	IP_ICU11_FLAG_merged_peak_383	AT1G07220	-	AT1G07220	426
chr1	2222461	2222931	471	2222828	108	4.44419	1.4856	3.3855	IP_ICU11_FLAG_merged_peak_384	AT1G07230	-	NPC1	470
chr1	2223936	2225555	1620	2224905	246	49.5391	3.03724	47.7937	IP_ICU11_FLAG_merged_peak_385	AT1G07250	+	UGT71C4	96
chr1	2238384	2240279	1896	2238866	155	20.1176	2.30888	18.6678	IP_ICU11_FLAG_merged_peak_387	AT1G07280	+	AT1G07280	1895
chr1	2254759	2256687	1929	2255455	378	152.21	5.60939	150.019	IP_ICU11_FLAG_merged_peak_389	AT1G07340	+	STP2,ATSTP2	1928
chr1	2257512	2258064	553	2257699	95	3.38802	1.42085	2.38284	IP_ICU11_FLAG_merged_peak_390	AT1G07350	-	SR45a	552
chr1	2260054	2261022	969	2260576	144	16.1814	2.14607	14.7953	IP_ICU11_FLAG_merged_peak_391	AT1G07350	-	SR45a	433
chr1	2262252	2263155	904	2262847	198	32.8459	2.66724	31.2444	IP_ICU11_FLAG_merged_peak_392	AT1G07360	-	MAC5A	903
chr1	2262252	2263155	904	2262847	198	32.8459	2.66724	31.2444	IP_ICU11_FLAG_merged_peak_392	AT1G07370	+	PCNA1,ATPCNA1	418
chr1	2276119	2276767	649	2276236	106	5.50332	1.58365	4.39274	IP_ICU11_FLAG_merged_peak_393	AT1G07410	+	RABA2b,RAB-A2B,ATRABA2B,ATRAB-A2B	648
chr1	2280087	2282686	2600	2282192	238	54.9232	3.34015	53.1401	IP_ICU11_FLAG_merged_peak_394	AT1G07430	-	AtAIP1,AIP1,HON,HAI2	1940
chr1	2285199	2285576	378	2285431	137	10.7122	1.84095	9.44105	IP_ICU11_FLAG_merged_peak_395	.	.	.	.
chr1	2289998	2290599	602	2290207	125	10.1752	1.86059	8.91777	IP_ICU11_FLAG_merged_peak_396	AT1G07460	+	AT1G07460	601
chr1	2291553	2292195	643	2291686	121	8.47779	1.75806	7.26576	IP_ICU11_FLAG_merged_peak_397	AT1G07470	+	AT1G07470	642
chr1	2298829	2299409	581	2299132	131	9.11293	1.7609	7.88428	IP_ICU11_FLAG_merged_peak_398	AT1G07480	-	AT1G07480	580
chr1	2304534	2306466	1933	2305948	211	44.8933	3.13771	43.1827	IP_ICU11_FLAG_merged_peak_399	AT1G07500	-	SMR5	565
chr1	2304534	2306466	1933	2305948	211	44.8933	3.13771	43.1827	IP_ICU11_FLAG_merged_peak_399	AT1G07510	+	ftsh10	1932
chr1	2308964	2310349	1386	2309808	136	13.5407	2.02767	12.2047	IP_ICU11_FLAG_merged_peak_400	AT1G07510	+	ftsh10	1385
chr1	2311195	2312074	880	2311822	117	7.73677	1.72014	6.54786	IP_ICU11_FLAG_merged_peak_401	AT1G07510	+	ftsh10	879
chr1	2311195	2312074	880	2311822	117	7.73677	1.72014	6.54786	IP_ICU11_FLAG_merged_peak_401	AT1G07520	-	AT1G07520	879
chr1	2313483	2314094	612	2313944	125	7.82787	1.69511	6.63772	IP_ICU11_FLAG_merged_peak_402	AT1G07530	-	SCL14,ATGRAS2,GRAS2	513
chr1	2314799	2315901	1103	2314970	125	7.3823	1.66322	6.2034	IP_ICU11_FLAG_merged_peak_403	AT1G07530	-	SCL14,ATGRAS2,GRAS2	1102
chr1	2318338	2319306	969	2318582	162	15.7697	2.02413	14.3933	IP_ICU11_FLAG_merged_peak_404	AT1G07540	-	TRFL2	968
chr1	2321132	2322308	1177	2322050	161	15.1184	1.99322	13.7542	IP_ICU11_FLAG_merged_peak_405	AT1G04593	+	AT1G04593	829
chr1	2321132	2322308	1177	2322050	161	15.1184	1.99322	13.7542	IP_ICU11_FLAG_merged_peak_405	AT1G07540	-	TRFL2	832
chr1	2335706	2336077	372	2336006	112	5.02207	1.52361	3.93555	IP_ICU11_FLAG_merged_peak_406	.	.	.	.
chr1	2338077	2339442	1366	2339126	155	20.1176	2.30888	18.6678	IP_ICU11_FLAG_merged_peak_407	AT1G07590	-	AT1G07590	1365
chr1	2338077	2339442	1366	2339126	155	20.1176	2.30888	18.6678	IP_ICU11_FLAG_merged_peak_407	AT1G07600	-	MT-Q,MT1A,ATMT1,MT1,LSR4,ATMT-2,ATMT-Q	538
chr1	2343674	2344082	409	2343803	105	5.29113	1.56885	4.1894	IP_ICU11_FLAG_merged_peak_408	AT1G07615	-	Obg	408
chr1	2344788	2345421	634	2345100	135	11.7295	1.9159	10.4326	IP_ICU11_FLAG_merged_peak_409	AT1G07620	-	TRM32,ATOBGM	633
chr1	2349025	2350503	1479	2349739	244	62.6138	3.62612	60.7813	IP_ICU11_FLAG_merged_peak_410	AT1G07630	+	PLL5	1478
chr1	2351099	2351958	860	2351231	105	3.41611	1.39921	2.41025	IP_ICU11_FLAG_merged_peak_411	AT1G07630	+	PLL5	700
chr1	2354437	2356647	2211	2355447	291	91.1185	4.32175	89.1359	IP_ICU11_FLAG_merged_peak_412	AT1G07640	-	URP3,OBP2	2210
chr1	2359531	2360042	512	2359633	104	5.08283	1.55405	3.99011	IP_ICU11_FLAG_merged_peak_413	AT1G07650	-	AT1G07650	511
chr1	2367882	2368587	706	2368311	96	3.50989	1.4306	2.50179	IP_ICU11_FLAG_merged_peak_414	AT1G07645	-	DSI-1VOC,ATDSI-1VOC	705
chr1	2367882	2368587	706	2368311	96	3.50989	1.4306	2.50179	IP_ICU11_FLAG_merged_peak_414	AT1G07660	+	AT1G07660	54
chr1	2369119	2370679	1561	2370058	129	11.3926	1.92407	10.1032	IP_ICU11_FLAG_merged_peak_415	AT1G07660	+	AT1G07660	616
chr1	2381298	2381735	438	2381485	101	4.48155	1.50965	3.41684	IP_ICU11_FLAG_merged_peak_416	AT1G07705	+	NOT2a	437
chr1	2390079	2392366	2288	2391626	331	117.986	4.91377	115.899	IP_ICU11_FLAG_merged_peak_417	AT1G07720	-	KCS3	1835
chr1	2395305	2395974	670	2395507	124	7.15091	1.65002	5.97998	IP_ICU11_FLAG_merged_peak_418	AT1G07725	-	ATEXO70H6,EXO70H6	669
chr1	2395305	2395974	670	2395507	124	7.15091	1.65002	5.97998	IP_ICU11_FLAG_merged_peak_418	AT1G07728	+	AT1G07728	669
chr1	2396709	2397249	541	2396977	136	13.5407	2.02767	12.2047	IP_ICU11_FLAG_merged_peak_419	AT1G07725	-	ATEXO70H6,EXO70H6	540
chr1	2396709	2397249	541	2396977	136	13.5407	2.02767	12.2047	IP_ICU11_FLAG_merged_peak_419	AT1G07728	+	AT1G07728	540
chr1	2399838	2400356	519	2399965	111	6.62161	1.65766	5.46817	IP_ICU11_FLAG_merged_peak_420	AT1G07740	-	AT1G07740	518
chr1	2402762	2403195	434	2403020	150	12.1773	1.87511	10.872	IP_ICU11_FLAG_merged_peak_421	AT1G07745	-	SSN1,RAD51D,ATRAD51D	433
chr1	2404173	2404858	686	2404366	121	7.9382	1.71867	6.74229	IP_ICU11_FLAG_merged_peak_422	AT1G07750	-	AT1G07750	685
chr1	2406875	2407304	430	2406950	123	6.69181	1.61981	5.5372	IP_ICU11_FLAG_merged_peak_423	AT1G07760	-	AT1G07760	330
chr1	2408359	2408747	389	2408433	110	4.63551	1.49664	3.56739	IP_ICU11_FLAG_merged_peak_424	AT1G07770	-	RPS15A	388
chr1	2409274	2409756	483	2409507	143	13.4502	1.98414	12.1181	IP_ICU11_FLAG_merged_peak_425	AT1G07770	-	RPS15A	482
chr1	2412610	2414572	1963	2413356	275	78.5599	3.97726	76.6372	IP_ICU11_FLAG_merged_peak_426	AT1G07780	-	PAI1,TRP6	467
chr1	2412610	2414572	1963	2413356	275	78.5599	3.97726	76.6372	IP_ICU11_FLAG_merged_peak_426	AT1G07790	+	HTB1	1152
chr1	2412610	2414572	1963	2413356	275	78.5599	3.97726	76.6372	IP_ICU11_FLAG_merged_peak_426	AT1G07795	+	AT1G07795	729
chr1	2421192	2422429	1238	2422233	147	12.6025	1.91345	11.2859	IP_ICU11_FLAG_merged_peak_427	AT1G07820	-	AT1G07820	1174
chr1	2421192	2422429	1238	2422233	147	12.6025	1.91345	11.2859	IP_ICU11_FLAG_merged_peak_427	AT1G07830	+	AT1G07830	603
chr1	2422799	2423165	367	2422982	127	10.8078	1.89446	9.53214	IP_ICU11_FLAG_merged_peak_428	AT1G07830	+	AT1G07830	366
chr1	2423665	2424254	590	2423966	167	21.1846	2.28974	19.7214	IP_ICU11_FLAG_merged_peak_429	AT1G07840	+	AT1G07840	509
chr1	2426665	2431072	4408	2429450	305	100.268	4.52895	98.2467	IP_ICU11_FLAG_merged_peak_430	AT1G07850	+	AT1G07850	2560
chr1	2426665	2431072	4408	2429450	305	100.268	4.52895	98.2467	IP_ICU11_FLAG_merged_peak_430	AT1G07860	-	AT1G07860	820
chr1	2443747	2444177	431	2444020	130	9.98017	1.82372	8.72542	IP_ICU11_FLAG_merged_peak_432	AT1G07901	-	AT1G07901	206
chr1	2443747	2444177	431	2444020	130	9.98017	1.82372	8.72542	IP_ICU11_FLAG_merged_peak_432	AT1G07902	+	AT1G07902	430
chr1	2444904	2445783	880	2445515	128	8.47317	1.72901	7.26133	IP_ICU11_FLAG_merged_peak_433	AT1G07910	+	AtRLG1,RNL,ZYG3,ATRNL	646
chr1	2472264	2472688	425	2472550	135	13.2244	2.01287	11.8949	IP_ICU11_FLAG_merged_peak_436	AT1G07970	-	AT1G07970	424
chr1	2483272	2483737	466	2483456	104	5.02082	1.54858	3.93459	IP_ICU11_FLAG_merged_peak_437	AT1G08000	-	GATA10	465
chr1	2485347	2486691	1345	2486319	142	14.9893	2.08457	13.6262	IP_ICU11_FLAG_merged_peak_438	AT1G08000	-	GATA10	679
chr1	2485347	2486691	1345	2486319	142	14.9893	2.08457	13.6262	IP_ICU11_FLAG_merged_peak_438	AT1G08005	+	AT1G08005	377
chr1	2498470	2501385	2916	2499359	939	703.413	13.9125	700.525	IP_ICU11_FLAG_merged_peak_439	AT1G08040	-	AT1G08040	594
chr1	2498470	2501385	2916	2499359	939	703.413	13.9125	700.525	IP_ICU11_FLAG_merged_peak_439	AT1G08050	-	AT1G08050	2591
chr1	2528101	2528752	652	2528330	144	16.1814	2.14607	14.7953	IP_ICU11_FLAG_merged_peak_440	AT1G08100	-	ACH2,ATNRT2.2,NRT2.2,NRT2;2AT	651
chr1	2537747	2539193	1447	2538558	504	227.941	6.46254	225.577	IP_ICU11_FLAG_merged_peak_441	AT1G08115	-	AT1G08115	464
chr1	2537747	2539193	1447	2538558	504	227.941	6.46254	225.577	IP_ICU11_FLAG_merged_peak_441	AT1G08120	+	AT1G08120	878
chr1	2547300	2548530	1231	2547866	377	145.753	5.36608	143.581	IP_ICU11_FLAG_merged_peak_442	AT1G08130	-	ATLIG1,LIG1	946
chr1	2549043	2549728	686	2549369	174	27.6861	2.59009	26.1383	IP_ICU11_FLAG_merged_peak_443	AT1G08135	-	CHX6B,ATCHX6B	685
chr1	2554279	2555161	883	2554683	179	29.829	2.66409	28.2575	IP_ICU11_FLAG_merged_peak_444	AT1G08140	-	ATCHX6A,CHX6A	882
chr1	2563031	2563739	709	2563505	106	5.50332	1.58365	4.39274	IP_ICU11_FLAG_merged_peak_445	AT1G08170	-	AT1G08170	708
chr1	2573034	2576817	3784	2574121	275	81.0187	4.08494	79.0836	IP_ICU11_FLAG_merged_peak_446	AT1G08200	-	AXS2	2999
chr1	2588953	2590075	1123	2589369	154	15.8645	2.06979	14.4842	IP_ICU11_FLAG_merged_peak_447	AT1G08250	-	ADT6,AtADT6	1122
chr1	2588953	2590075	1123	2589369	154	15.8645	2.06979	14.4842	IP_ICU11_FLAG_merged_peak_447	AT1G08260	+	ABO4,TIL1,EMB142,POL2A,EMB529,ESD7,EMB2284	1122
chr1	2590426	2591043	618	2590860	128	6.44618	1.58625	5.30035	IP_ICU11_FLAG_merged_peak_448	AT1G08250	-	ADT6,AtADT6	483
chr1	2590426	2591043	618	2590860	128	6.44618	1.58625	5.30035	IP_ICU11_FLAG_merged_peak_448	AT1G08260	+	ABO4,TIL1,EMB142,POL2A,EMB529,ESD7,EMB2284	617
chr1	2607049	2607980	932	2607765	151	11.8359	1.85097	10.5379	IP_ICU11_FLAG_merged_peak_449	AT1G08270	-	AT1G08270	758
chr1	2607049	2607980	932	2607765	151	11.8359	1.85097	10.5379	IP_ICU11_FLAG_merged_peak_449	AT1G08280	+	GALT29A	403
chr1	2612836	2613494	659	2613287	134	12.9111	1.99807	11.5881	IP_ICU11_FLAG_merged_peak_450	AT1G08290	-	WIP3	658
chr1	2614386	2615193	808	2614994	131	8.31185	1.70659	7.10621	IP_ICU11_FLAG_merged_peak_451	AT1G08300	+	NVL	719
chr1	2623539	2623949	411	2623717	119	8.60268	1.77606	7.38516	IP_ICU11_FLAG_merged_peak_453	AT1G08320	-	TGA9,bZIP21	410
chr1	2630426	2631424	999	2630980	159	16.3066	2.06859	14.9194	IP_ICU11_FLAG_merged_peak_454	AT1G08340	+	ROPGAP5	833
chr1	2635824	2636339	516	2636028	173	20.2372	2.20426	18.7865	IP_ICU11_FLAG_merged_peak_455	AT1G08350	-	TMN5	342
chr1	2635824	2636339	516	2636028	173	20.2372	2.20426	18.7865	IP_ICU11_FLAG_merged_peak_455	AT1G08360	+	RPL10AA	515
chr1	2637324	2638605	1282	2638258	133	11.1491	1.88772	9.86587	IP_ICU11_FLAG_merged_peak_456	AT1G08370	+	ATDCP1,DCP1	868
chr1	2646144	2646577	434	2646273	127	10.0828	1.84453	8.82663	IP_ICU11_FLAG_merged_peak_458	AT1G08400	-	MAG2L	204
chr1	2646144	2646577	434	2646273	127	10.0828	1.84453	8.82663	IP_ICU11_FLAG_merged_peak_458	AT1G08410	+	LSG1-2,DIG6	433
chr1	2673752	2674376	625	2674215	101	3.00093	1.36713	2.02429	IP_ICU11_FLAG_merged_peak_459	AT1G08460	+	ATHDA8,HDA08,HDA8	624
chr1	2675732	2676756	1025	2676035	164	23.5859	2.44208	22.0884	IP_ICU11_FLAG_merged_peak_460	AT1G08465	+	YAB2	1024
chr1	2690822	2691816	995	2691052	148	13.5764	1.96682	12.2401	IP_ICU11_FLAG_merged_peak_461	AT1G08510	-	FATB	754
chr1	2692779	2693235	457	2692972	106	4.05053	1.45582	3.01238	IP_ICU11_FLAG_merged_peak_462	AT1G08510	-	FATB	456
chr1	2694007	2694696	690	2694167	128	10.9774	1.90099	9.6996	IP_ICU11_FLAG_merged_peak_463	AT1G08510	-	FATB	689
chr1	2700872	2701240	369	2700980	101	3.70846	1.43692	2.68905	IP_ICU11_FLAG_merged_peak_464	AT1G08530	+	AT1G08530	368
chr1	2713199	2715113	1915	2714293	229	51.5746	3.27683	49.816	IP_ICU11_FLAG_merged_peak_465	.	.	.	.
chr1	2716108	2716652	545	2716389	193	35.943	2.86119	34.3102	IP_ICU11_FLAG_merged_peak_466	AT1G08580	-	AT1G08580	544
chr1	2723875	2724234	360	2723933	108	4.08868	1.45408	3.04867	IP_ICU11_FLAG_merged_peak_467	AT1G08600	+	ATRX,CHR20	359
chr1	2735471	2735960	490	2735737	149	10.9921	1.8091	9.7141	IP_ICU11_FLAG_merged_peak_468	AT1G08610	-	AT1G08610	489
chr1	2736719	2737393	675	2737084	119	8.60268	1.77606	7.38516	IP_ICU11_FLAG_merged_peak_469	AT1G04657	-	AT1G04657	411
chr1	2736719	2737393	675	2737084	119	8.60268	1.77606	7.38516	IP_ICU11_FLAG_merged_peak_469	AT1G08620	+	PKDM7D	674
chr1	2743587	2744255	669	2743954	214	46.4175	3.18211	44.6954	IP_ICU11_FLAG_merged_peak_470	.	.	.	.
chr1	2752104	2754062	1959	2752547	479	194.035	5.68014	191.74	IP_ICU11_FLAG_merged_peak_471	AT1G08645	-	AT1G08645	791
chr1	2752104	2754062	1959	2752547	479	194.035	5.68014	191.74	IP_ICU11_FLAG_merged_peak_471	AT1G08650	+	ATPPCK1,PPCK1	1705
chr1	2755257	2755648	392	2755493	107	5.61448	1.58958	4.50284	IP_ICU11_FLAG_merged_peak_472	.	.	.	.
chr1	2771062	2771476	415	2771144	106	4.89513	1.53104	3.81138	IP_ICU11_FLAG_merged_peak_473	AT1G08700	-	PS1	414
chr1	2771062	2771476	415	2771144	106	4.89513	1.53104	3.81138	IP_ICU11_FLAG_merged_peak_473	AT1G08710	+	SKIP24	156
chr1	2774017	2775227	1211	2774250	142	13.1438	1.97036	11.8181	IP_ICU11_FLAG_merged_peak_474	AT1G08720	+	ATEDR1,EDR1	1210
chr1	2775814	2776752	939	2776111	102	4.67801	1.52445	3.60382	IP_ICU11_FLAG_merged_peak_475	AT1G08720	+	ATEDR1,EDR1	938
chr1	2779165	2780061	897	2779517	166	24.3857	2.47168	22.878	IP_ICU11_FLAG_merged_peak_476	AT1G08730	+	XIC,ATXIC	896
chr1	2808885	2809668	784	2809160	125	9.45452	1.8101	8.21396	IP_ICU11_FLAG_merged_peak_477	AT1G08770	+	PRA1.E	783
chr1	2810519	2812675	2157	2811986	264	74.3064	3.92213	72.4065	IP_ICU11_FLAG_merged_peak_478	AT1G08780	-	PFD4,AIP3	1094
chr1	2810519	2812675	2157	2811986	264	74.3064	3.92213	72.4065	IP_ICU11_FLAG_merged_peak_478	AT1G08790	+	AT1G08790	986
chr1	2821238	2821605	368	2821481	108	5.93926	1.61325	4.81115	IP_ICU11_FLAG_merged_peak_479	AT1G08820	-	VAP27-2	251
chr1	2827111	2828711	1601	2828464	142	11.164	1.84786	9.88065	IP_ICU11_FLAG_merged_peak_480	AT1G08830	+	AtSOD1,CSD1,SOD1	1600
chr1	2829201	2829624	424	2829375	122	7.66536	1.69478	6.47779	IP_ICU11_FLAG_merged_peak_481	AT1G08840	-	JHS1,emb2411	423
chr1	2838786	2839249	464	2838990	113	7.01955	1.68132	5.85446	IP_ICU11_FLAG_merged_peak_482	AT1G08840	-	JHS1,emb2411	369
chr1	2838786	2839249	464	2838990	113	7.01955	1.68132	5.85446	IP_ICU11_FLAG_merged_peak_482	AT1G08845	+	HES	463
chr1	2841500	2842545	1046	2842156	311	104.275	4.61776	102.237	IP_ICU11_FLAG_merged_peak_483	AT1G08860	+	BON3	876
chr1	2846452	2848033	1582	2847629	181	20.0718	2.15372	18.6252	IP_ICU11_FLAG_merged_peak_484	AT1G08870	-	AT1G08870	372
chr1	2846452	2848033	1582	2847629	181	20.0718	2.15372	18.6252	IP_ICU11_FLAG_merged_peak_484	AT1G08880	-	GAMMA-H2AX,G-H2AX,H2AXA,HTA5	1139
chr1	2846452	2848033	1582	2847629	181	20.0718	2.15372	18.6252	IP_ICU11_FLAG_merged_peak_484	AT1G08890	+	SUGTL4	184
chr1	2855800	2856244	445	2856013	109	6.16294	1.62806	5.02624	IP_ICU11_FLAG_merged_peak_485	AT1G08910	+	PIAL1	382
chr1	2861115	2862139	1025	2861942	113	7.09513	1.68726	5.92519	IP_ICU11_FLAG_merged_peak_486	AT1G04673	-	AT1G04673	493
chr1	2867215	2870098	2884	2867514	153	15.8066	2.07181	14.4299	IP_ICU11_FLAG_merged_peak_487	AT1G08920	+	ESL1	2883
chr1	2870476	2871160	685	2870843	133	12.1905	1.95626	10.885	IP_ICU11_FLAG_merged_peak_488	AT1G08920	+	ESL1	269
chr1	2879189	2879540	352	2879370	127	8.9145	1.76368	7.68875	IP_ICU11_FLAG_merged_peak_490	AT1G08950	+	AT1G08950	185
chr1	2879189	2879540	352	2879370	127	8.9145	1.76368	7.68875	IP_ICU11_FLAG_merged_peak_490	AT1G08960	+	CAX11,CCX5,ATCAX11,AtCXX5	334
chr1	2882445	2882876	432	2882626	131	11.816	1.94202	10.5181	IP_ICU11_FLAG_merged_peak_491	AT1G08970	+	HAP5C,NF-YC9	431
chr1	2884202	2886593	2392	2886211	165	23.7213	2.44224	22.2228	IP_ICU11_FLAG_merged_peak_492	AT1G08980	+	TOC64-I,ATTOC64-I,ATAMI1,AMI1	2391
chr1	2889084	2889443	360	2889232	116	6.50828	1.62997	5.3607	IP_ICU11_FLAG_merged_peak_493	AT1G08990	+	PGSIP5,GUX5	359
chr1	2904398	2904832	435	2904613	108	5.93926	1.61325	4.81115	IP_ICU11_FLAG_merged_peak_494	AT1G09020	-	SNF4,ATSNF4,KIN&#946;&#947;	434
chr1	2907487	2907983	497	2907767	136	13.5407	2.02767	12.2047	IP_ICU11_FLAG_merged_peak_495	.	.	.	.
chr1	2920588	2921559	972	2920877	123	9.67807	1.83526	8.43091	IP_ICU11_FLAG_merged_peak_496	.	.	.	.
chr1	2921962	2923541	1580	2922182	127	10.8078	1.89446	9.53214	IP_ICU11_FLAG_merged_peak_497	AT1G09060	-	JMJ24	1579
chr1	2924066	2925905	1840	2925704	126	10.4916	1.87767	9.2268	IP_ICU11_FLAG_merged_peak_498	AT1G09060	-	JMJ24	1839
chr1	2939117	2939730	614	2939425	156	20.4922	2.32368	19.0367	IP_ICU11_FLAG_merged_peak_500	AT1G09100	-	RPT5B	546
chr1	2939117	2939730	614	2939425	156	20.4922	2.32368	19.0367	IP_ICU11_FLAG_merged_peak_500	AT1G09110	+	AT1G09110	371
chr1	2942002	2942464	463	2942312	153	7.87315	1.61022	6.67837	IP_ICU11_FLAG_merged_peak_501	AT1G09130	-	AT1G09130	462
chr1	2949311	2950918	1608	2950004	190	34.7513	2.8269	33.1288	IP_ICU11_FLAG_merged_peak_502	AT1G09155	-	AtPP2-B15,PP2-B15	1297
chr1	2952021	2952486	466	2952323	161	14.745	1.97275	13.3875	IP_ICU11_FLAG_merged_peak_503	AT1G09157	-	DMP8	465
chr1	2953208	2953608	401	2953281	103	4.06076	1.46483	3.02204	IP_ICU11_FLAG_merged_peak_504	AT1G09160	-	AT1G09160	400
chr1	2954302	2955687	1386	2955380	134	12.9111	1.99807	11.5881	IP_ICU11_FLAG_merged_peak_505	AT1G09160	-	AT1G09160	1385
chr1	2960845	2962607	1763	2961156	192	35.676	2.8565	34.0446	IP_ICU11_FLAG_merged_peak_506	AT1G09170	-	AT1G09170	1762
chr1	2963964	2965422	1459	2964339	165	23.9845	2.45688	22.4818	IP_ICU11_FLAG_merged_peak_507	AT1G09176	+	AT1G09176	763
chr1	2963964	2965422	1459	2964339	165	23.9845	2.45688	22.4818	IP_ICU11_FLAG_merged_peak_507	AT1G09180	+	SARA1A,ATSAR1,ATSARA1A	699
chr1	2967106	2967707	602	2967466	148	17.5729	2.20528	16.1629	IP_ICU11_FLAG_merged_peak_508	AT1G09190	-	PCMP-E70	601
chr1	2971361	2973413	2053	2971802	205	37.9516	2.85678	36.3007	IP_ICU11_FLAG_merged_peak_509	AT1G09195	-	AT1G09195	507
chr1	2971361	2973413	2053	2971802	205	37.9516	2.85678	36.3007	IP_ICU11_FLAG_merged_peak_509	AT1G09200	-	H3.1	1063
chr1	2974849	2975272	424	2974920	105	5.29113	1.56885	4.1894	IP_ICU11_FLAG_merged_peak_510	AT1G09210	-	AtCRT1b,CRT1b	423
chr1	2978695	2979141	447	2978942	122	9.40406	1.82046	8.16415	IP_ICU11_FLAG_merged_peak_511	AT1G09220	-	PCMP-E25	446
chr1	2985035	2985808	774	2985298	115	5.62915	1.56405	4.51637	IP_ICU11_FLAG_merged_peak_512	AT1G09240	+	ATNAS3,NAS3	773
chr1	2994317	2994740	424	2994537	110	5.35215	1.55733	4.24986	IP_ICU11_FLAG_merged_peak_514	AT1G09270	+	IMPA-4	423
chr1	2997918	2998375	458	2998176	100	3.6491	1.43379	2.6316	IP_ICU11_FLAG_merged_peak_515	.	.	.	.
chr1	3009037	3009938	902	3009656	126	10.5204	1.87966	9.25181	IP_ICU11_FLAG_merged_peak_516	AT1G09310	+	AT1G09310	861
chr1	3011970	3012758	789	3012327	175	28.1098	2.60489	26.5573	IP_ICU11_FLAG_merged_peak_517	AT1G09320	-	AT1G09320	737
chr1	3018047	3018786	740	3018467	170	22.5595	2.34431	21.0763	IP_ICU11_FLAG_merged_peak_518	AT1G09340	+	HIP1.3,CRB,CSP41B	495
chr1	3019416	3020450	1035	3019947	138	14.1827	2.05727	12.8339	IP_ICU11_FLAG_merged_peak_519	AT1G09350	+	GolS3,AtGolS3	1034
chr1	3056946	3058716	1771	3057553	355	120.727	4.69925	118.632	IP_ICU11_FLAG_merged_peak_522	AT1G09470	-	AtNEAP3	897
chr1	3056946	3058716	1771	3057553	355	120.727	4.69925	118.632	IP_ICU11_FLAG_merged_peak_522	AT1G09480	+	AT1G09480	1041
chr1	3061586	3062011	426	3061810	126	10.5204	1.87966	9.25181	IP_ICU11_FLAG_merged_peak_523	AT1G09483	-	AtNEAP4	425
chr1	3063042	3063740	699	3063384	191	22.7135	2.23008	21.2292	IP_ICU11_FLAG_merged_peak_524	AT1G09490	+	AT1G09490	104
chr1	3071237	3073144	1908	3071979	248	45.2701	2.84941	43.5579	IP_ICU11_FLAG_merged_peak_525	AT1G09520	-	AT1G09520	1137
chr1	3079011	3080128	1118	3079954	134	12.9111	1.99807	11.5881	IP_ICU11_FLAG_merged_peak_526	AT1G09530	+	PIF3,PAP3,POC1	643
chr1	3086818	3087932	1115	3087675	168	25.1957	2.50129	23.6777	IP_ICU11_FLAG_merged_peak_527	AT1G09540	+	ATMYB61,MYB61	1096
chr1	3097753	3099057	1305	3098691	109	6.16294	1.62806	5.02624	IP_ICU11_FLAG_merged_peak_529	AT1G09570	-	FRE1,FHY2,HY8,PHYA	1304
chr1	3101331	3102739	1409	3102551	108	5.93926	1.61325	4.81115	IP_ICU11_FLAG_merged_peak_530	AT1G09575	-	MCU1	1408
chr1	3106185	3106954	770	3106535	261	72.5097	3.87773	70.6196	IP_ICU11_FLAG_merged_peak_531	AT1G09590	+	RPL21A	769
chr1	3107794	3108157	364	3107941	129	8.60511	1.73422	7.38749	IP_ICU11_FLAG_merged_peak_532	AT1G09600	+	AT1G09600	363
chr1	3115923	3116807	885	3116592	140	11.145	1.85531	9.86189	IP_ICU11_FLAG_merged_peak_533	AT1G09620	-	AT1G09620	884
chr1	3121163	3122746	1584	3121616	118	7.46291	1.6954	6.28247	IP_ICU11_FLAG_merged_peak_534	AT1G09645	+	AT1G09645	120
chr1	3134895	3136428	1534	3135138	141	15.1685	2.10167	13.8009	IP_ICU11_FLAG_merged_peak_535	AT1G09680	-	AT1G09680	1381
chr1	3137034	3137890	857	3137477	284	70.0171	3.53072	68.1421	IP_ICU11_FLAG_merged_peak_536	AT1G09690	-	RPL21A	856
chr1	3161329	3162199	871	3161905	200	28.4739	2.44767	26.9194	IP_ICU11_FLAG_merged_peak_538	AT1G09760	-	U2A'	663
chr1	3161329	3162199	871	3161905	200	28.4739	2.44767	26.9194	IP_ICU11_FLAG_merged_peak_538	AT1G09770	+	ATCDC5,ATMYBCDC5,CDC5	667
chr1	3180082	3181400	1319	3180656	163	18.8644	2.18779	17.4353	IP_ICU11_FLAG_merged_peak_539	AT1G04733	-	AT1G04733	488
chr1	3180082	3181400	1319	3180656	163	18.8644	2.18779	17.4353	IP_ICU11_FLAG_merged_peak_539	AT1G09800	-	AT1G09800	952
chr1	3187642	3188061	420	3187892	119	8.43004	1.76331	7.21894	IP_ICU11_FLAG_merged_peak_540	AT1G09812	+	AT1G09812	419
chr1	3192172	3192792	621	3192454	155	17.768	2.1733	16.3565	IP_ICU11_FLAG_merged_peak_541	AT1G09820	-	AT1G09820	616
chr1	3201027	3201380	354	3201147	104	4.62194	1.51309	3.55494	IP_ICU11_FLAG_merged_peak_542	.	.	.	.
chr1	3211261	3212087	827	3211683	231	55.3885	3.43372	53.6019	IP_ICU11_FLAG_merged_peak_543	AT1G09880	-	AT1G09880	826
chr1	3217589	3218047	459	3217824	142	15.5032	2.11647	14.1294	IP_ICU11_FLAG_merged_peak_544	AT1G09890	-	AT1G09890	314
chr1	3217589	3218047	459	3217824	142	15.5032	2.11647	14.1294	IP_ICU11_FLAG_merged_peak_544	AT1G09900	+	AT1G09900	214
chr1	3224241	3224800	560	3224580	129	11.3926	1.92407	10.1032	IP_ICU11_FLAG_merged_peak_545	AT1G09910	-	AT1G09910	559
chr1	3229516	3230692	1177	3229928	145	16.5249	2.16087	15.1328	IP_ICU11_FLAG_merged_peak_546	AT1G09930	-	ATOPT2,OPT2	1041
chr1	3231938	3233127	1190	3232673	197	38.0266	2.9305	36.3734	IP_ICU11_FLAG_merged_peak_547	AT1G09932	-	AT1G09932	1189
chr1	3242829	3244001	1173	3243658	142	15.453	2.11336	14.0826	IP_ICU11_FLAG_merged_peak_550	AT1G09960	+	ATSUC4,SUC4,ATSUT4,SUT4	315
chr1	3247739	3248223	485	3247995	167	18.5766	2.14991	17.1527	IP_ICU11_FLAG_merged_peak_551	AT1G04753	-	AT1G04753	444
chr1	3261343	3262182	840	3261683	138	12.8608	1.97324	11.5415	IP_ICU11_FLAG_merged_peak_553	AT1G09980	-	AT1G09980	698
chr1	3269721	3270560	840	3270295	125	7.47885	1.67015	6.29814	IP_ICU11_FLAG_merged_peak_554	AT1G10020	-	AT1G10020	839
chr1	3271106	3272145	1040	3271906	194	30.8736	2.60134	29.2918	IP_ICU11_FLAG_merged_peak_555	AT1G10020	-	AT1G10020	1039
chr1	3282986	3284060	1075	3283925	114	5.02457	1.51802	3.9378	IP_ICU11_FLAG_merged_peak_556	AT1G10060	+	BCAT1,BCAT-1,ATBCAT-1	287
chr1	3285025	3286188	1164	3285307	186	32.929	2.76769	31.3249	IP_ICU11_FLAG_merged_peak_557	AT1G10060	+	BCAT1,BCAT-1,ATBCAT-1	1163
chr1	3293922	3297173	3252	3296874	200	39.4631	2.9749	37.7974	IP_ICU11_FLAG_merged_peak_559	AT1G10090	-	AT1G10090	2576
chr1	3302346	3303188	843	3302883	146	15.2683	2.07861	13.8996	IP_ICU11_FLAG_merged_peak_560	AT1G04763	-	AT1G04763	373
chr1	3302346	3303188	843	3302883	146	15.2683	2.07861	13.8996	IP_ICU11_FLAG_merged_peak_560	AT1G10110	+	AT1G10110	842
chr1	3322994	3323376	383	3323131	124	9.91687	1.84734	8.66642	IP_ICU11_FLAG_merged_peak_561	AT1G10140	-	AT1G10140	382
chr1	3325226	3326041	816	3325355	113	7.09513	1.68726	5.92519	IP_ICU11_FLAG_merged_peak_562	AT1G10150	+	PP2A10	542
chr1	3332944	3333862	919	3333610	130	11.6899	1.93887	10.3936	IP_ICU11_FLAG_merged_peak_563	AT1G10170	-	ATNFXL1,NFXL1	358
chr1	3335167	3335845	679	3335493	109	6.16294	1.62806	5.02624	IP_ICU11_FLAG_merged_peak_564	AT1G10170	-	ATNFXL1,NFXL1	678
chr1	3354289	3355043	755	3354719	164	23.5859	2.44208	22.0884	IP_ICU11_FLAG_merged_peak_566	AT1G10225	+	AT1G10225	567
chr1	3355888	3356597	710	3356204	190	21.6648	2.18569	20.1929	IP_ICU11_FLAG_merged_peak_567	AT1G10230	+	SK18,ASK18	263
chr1	3359510	3360013	504	3359818	137	10.4115	1.82162	9.14755	IP_ICU11_FLAG_merged_peak_568	AT1G10240	-	FRS11	503
chr1	3362969	3363932	964	3363324	182	31.1435	2.70849	29.558	IP_ICU11_FLAG_merged_peak_569	AT1G10270	+	GRP23	800
chr1	3370660	3371014	355	3370877	105	5.29113	1.56885	4.1894	IP_ICU11_FLAG_merged_peak_570	AT1G10290	+	DRP2A,ADL6	354
chr1	3377281	3378362	1082	3377838	418	183.342	6.20141	181.071	IP_ICU11_FLAG_merged_peak_571	AT1G10300	+	Nog1-2	784
chr1	3390598	3391075	478	3390891	109	6.16294	1.62806	5.02624	IP_ICU11_FLAG_merged_peak_572	AT1G10340	-	AT1G10340	477
chr1	3391634	3394751	3118	3392086	158	21.2496	2.35328	19.7834	IP_ICU11_FLAG_merged_peak_573	AT1G10340	-	AT1G10340	1299
chr1	3395597	3395993	397	3395876	110	4.99823	1.52756	3.9134	IP_ICU11_FLAG_merged_peak_574	AT1G10360	-	ATGSTU18,GSTU18,GST29	396
chr1	3396448	3398268	1821	3397378	153	17.3417	2.16062	15.9368	IP_ICU11_FLAG_merged_peak_575	AT1G10360	-	ATGSTU18,GSTU18,GST29	805
chr1	3396448	3398268	1821	3397378	153	17.3417	2.16062	15.9368	IP_ICU11_FLAG_merged_peak_575	AT1G10370	-	GST30,ATGSTU17,GSTU17,ERD9,GST30B	1385
chr1	3400850	3401957	1108	3401724	152	16.74	2.1315	15.3459	IP_ICU11_FLAG_merged_peak_576	AT1G10380	+	AT1G10380	1107
chr1	3406694	3407500	807	3406966	153	19.3765	2.27928	17.9378	IP_ICU11_FLAG_merged_peak_577	AT1G10390	-	DRA2	544
chr1	3410936	3411317	382	3411218	107	5.71938	1.59845	4.59994	IP_ICU11_FLAG_merged_peak_578	AT1G10390	-	DRA2	381
chr1	3412464	3413149	686	3412648	138	10.0937	1.79709	8.83741	IP_ICU11_FLAG_merged_peak_579	AT1G10390	-	DRA2	685
chr1	3412464	3413149	686	3412648	138	10.0937	1.79709	8.83741	IP_ICU11_FLAG_merged_peak_579	AT1G10395	+	AT1G10395	278
chr1	3414981	3416559	1579	3415962	504	229.87	6.52899	227.501	IP_ICU11_FLAG_merged_peak_580	AT1G10400	-	UGT90A2	1578
chr1	3427231	3427844	614	3427555	261	69.8154	3.75787	67.9411	IP_ICU11_FLAG_merged_peak_581	AT1G10417	-	AT1G10417	600
chr1	3431092	3431526	435	3431254	135	10.7704	1.8536	9.49855	IP_ICU11_FLAG_merged_peak_582	AT1G10430	-	PP2A-2	132
chr1	3431092	3431526	435	3431254	135	10.7704	1.8536	9.49855	IP_ICU11_FLAG_merged_peak_582	AT1G10440	-	AT1G10440	341
chr1	3431092	3431526	435	3431254	135	10.7704	1.8536	9.49855	IP_ICU11_FLAG_merged_peak_582	AT1G10450	+	SNL6	62
chr1	3442297	3442828	532	3442613	114	7.21579	1.6926	6.04356	IP_ICU11_FLAG_merged_peak_583	AT1G10470	-	MEE7,ARR4,ATRR1,IBC7	531
chr1	3452784	3453592	809	3453184	763	503.965	11.1372	501.241	IP_ICU11_FLAG_merged_peak_584	AT1G10490	+	AT1G10490	701
chr1	3461284	3461805	522	3461502	118	3.67431	1.39507	2.65642	IP_ICU11_FLAG_merged_peak_585	AT1G10500	-	CPISCA,ATCPISCA	501
chr1	3461284	3461805	522	3461502	118	3.67431	1.39507	2.65642	IP_ICU11_FLAG_merged_peak_585	AT1G10510	+	emb2004	470
chr1	3469466	3469846	381	3469701	129	11.3926	1.92407	10.1032	IP_ICU11_FLAG_merged_peak_586	AT1G10522	+	PRIN2	380
chr1	3493342	3493894	553	3493747	116	7.8328	1.73166	6.63865	IP_ICU11_FLAG_merged_peak_588	AT1G10580	-	AT1G10580	552
chr1	3494481	3495112	632	3494722	104	5.08283	1.55405	3.99011	IP_ICU11_FLAG_merged_peak_589	AT1G10585	-	BHLH167	631
chr1	3503150	3503538	389	3503305	114	5.63112	1.56738	4.51817	IP_ICU11_FLAG_merged_peak_590	AT1G10590	-	AT1G10590	388
chr1	3503150	3503538	389	3503305	114	5.63112	1.56738	4.51817	IP_ICU11_FLAG_merged_peak_590	AT1G10600	+	AMSH2	198
chr1	3508605	3509474	870	3509100	161	15.3685	2.00694	13.9989	IP_ICU11_FLAG_merged_peak_591	.	.	.	.
chr1	3510992	3512765	1774	3511812	314	103.379	4.53927	101.346	IP_ICU11_FLAG_merged_peak_592	AT1G10620	-	PERK11,AtPERK11	1629
chr1	3517239	3517836	598	3517604	142	11.1792	1.8488	9.89572	IP_ICU11_FLAG_merged_peak_593	AT1G10640	-	AT1G10640	597
chr1	3523473	3525124	1652	3523930	134	12.9111	1.99807	11.5881	IP_ICU11_FLAG_merged_peak_594	AT1G10650	-	AT1G10650	1138
chr1	3527505	3527934	430	3527733	124	9.95547	1.85006	8.70103	IP_ICU11_FLAG_merged_peak_595	.	.	.	.
chr1	3530123	3530539	417	3530276	113	6.38581	1.6312	5.24487	IP_ICU11_FLAG_merged_peak_596	AT1G10657	+	AT1G10657	416
chr1	3540001	3542929	2929	3541141	682	424.689	10.1087	422.044	IP_ICU11_FLAG_merged_peak_597	AT1G10680	-	ABCB10,PGP10	2928
chr1	3550116	3550788	673	3550428	151	18.6466	2.24968	17.2192	IP_ICU11_FLAG_merged_peak_598	AT1G10690	-	SMR8	672
chr1	3554172	3555287	1116	3554428	155	16.1551	2.08107	14.772	IP_ICU11_FLAG_merged_peak_599	AT1G10700	+	PRS3	1115
chr1	3555842	3556257	416	3556054	101	4.48155	1.50965	3.41684	IP_ICU11_FLAG_merged_peak_600	AT1G10700	+	PRS3	415
chr1	3567851	3568316	466	3568026	95	3.38802	1.42085	2.38284	IP_ICU11_FLAG_merged_peak_601	.	.	.	.
chr1	3574961	3575351	391	3575195	112	6.85652	1.67246	5.69481	IP_ICU11_FLAG_merged_peak_602	AT1G04817	+	AT1G04817	274
chr1	3574961	3575351	391	3575195	112	6.85652	1.67246	5.69481	IP_ICU11_FLAG_merged_peak_602	AT1G10750	-	AT1G10750	390
chr1	3580852	3581299	448	3581248	98	3.91634	1.46525	2.881	IP_ICU11_FLAG_merged_peak_603	AT1G10760	-	GWD,SEX1,SOP1,SOP,GWD1	447
chr1	3584156	3584661	506	3584379	112	6.85652	1.67246	5.69481	IP_ICU11_FLAG_merged_peak_604	AT1G10760	-	GWD,SEX1,SOP1,SOP,GWD1	505
chr1	3586200	3586754	555	3586241	92	2.89738	1.37645	1.92376	IP_ICU11_FLAG_merged_peak_605	AT1G10760	-	GWD,SEX1,SOP1,SOP,GWD1	554
chr1	3598680	3599359	680	3598985	162	22.7966	2.41248	21.3092	IP_ICU11_FLAG_merged_peak_606	AT1G10800	-	AT1G10800	505
chr1	3598680	3599359	680	3598985	162	22.7966	2.41248	21.3092	IP_ICU11_FLAG_merged_peak_606	AT1G10810	+	AT1G10810	576
chr1	3610074	3610914	841	3610510	194	36.6096	2.8861	34.9694	IP_ICU11_FLAG_merged_peak_607	AT1G10840	-	TIF3H1	840
chr1	3613815	3614416	602	3614334	101	4.48155	1.50965	3.41684	IP_ICU11_FLAG_merged_peak_608	AT1G10850	+	AT1G10850	601
chr1	3625776	3627139	1364	3626327	291	91.1185	4.32175	89.1359	IP_ICU11_FLAG_merged_peak_609	AT1G10880	-	AT1G10880	1363
chr1	3627533	3627978	446	3627691	110	5.02039	1.52944	3.93434	IP_ICU11_FLAG_merged_peak_610	AT1G10890	+	AT1G10890	445
chr1	3629889	3632126	2238	3630594	187	32.431	2.73352	30.8339	IP_ICU11_FLAG_merged_peak_611	AT1G10890	+	AT1G10890	919
chr1	3655360	3656094	735	3655645	105	5.29113	1.56885	4.1894	IP_ICU11_FLAG_merged_peak_612	AT1G10930	-	ATRECQ4A,RECQ4A,ATSGS1	625
chr1	3668666	3670186	1521	3669794	253	67.7915	3.75933	65.9281	IP_ICU11_FLAG_merged_peak_614	AT1G10980	-	AT1G10980	1520
chr1	3676299	3677238	940	3676633	372	147.693	5.52059	145.515	IP_ICU11_FLAG_merged_peak_615	AT1G11000	-	ATMLO4,MLO4	134
chr1	3676299	3677238	940	3676633	372	147.693	5.52059	145.515	IP_ICU11_FLAG_merged_peak_615	AT1G11010	+	AT1G11010	384
chr1	3676299	3677238	940	3676633	372	147.693	5.52059	145.515	IP_ICU11_FLAG_merged_peak_615	AT1G11020	+	AT1G11020	847
chr1	3678548	3678928	381	3678826	136	12.1365	1.93721	10.8317	IP_ICU11_FLAG_merged_peak_616	AT1G11030	-	AT1G11030	153
chr1	3679443	3680478	1036	3679907	134	12.9111	1.99807	11.5881	IP_ICU11_FLAG_merged_peak_617	AT1G11040	-	AT1G11040	1035
chr1	3681762	3684467	2706	3682357	331	112.242	4.67704	110.176	IP_ICU11_FLAG_merged_peak_618	AT1G04833	-	AT1G04833	2647
chr1	3681762	3684467	2706	3682357	331	112.242	4.67704	110.176	IP_ICU11_FLAG_merged_peak_618	AT1G11050	+	AT1G11050	2407
chr1	3681762	3684467	2706	3682357	331	112.242	4.67704	110.176	IP_ICU11_FLAG_merged_peak_618	AT1G11060	+	AtWAPL1,WAPL1	199
chr1	3684848	3685548	701	3685336	139	11.911	1.90811	10.6119	IP_ICU11_FLAG_merged_peak_619	AT1G11060	+	AtWAPL1,WAPL1	700
chr1	3694927	3695765	839	3695140	132	12.2942	1.96847	10.9843	IP_ICU11_FLAG_merged_peak_620	AT1G11080	-	scpl31	838
chr1	3701885	3702291	407	3702005	114	7.3374	1.70206	6.15926	IP_ICU11_FLAG_merged_peak_621	.	.	.	.
chr1	3702681	3703649	969	3703244	182	28.236	2.55752	26.6828	IP_ICU11_FLAG_merged_peak_622	AT1G04837	-	AT1G04837	968
chr1	3702681	3703649	969	3703244	182	28.236	2.55752	26.6828	IP_ICU11_FLAG_merged_peak_622	AT1G11090	+	MAGL1	968
chr1	3719207	3719617	411	3719379	109	4.82345	1.51566	3.74639	IP_ICU11_FLAG_merged_peak_623	AT1G11125	+	AT1G11125	410
chr1	3730409	3731588	1180	3731058	440	201.181	6.52702	198.869	IP_ICU11_FLAG_merged_peak_624	.	.	.	.
chr1	3740372	3740771	400	3740474	111	4.6384	1.4941	3.57009	IP_ICU11_FLAG_merged_peak_625	AT1G11170	+	AT1G11170	399
chr1	3760597	3761665	1069	3761435	115	7.5833	1.71686	6.39716	IP_ICU11_FLAG_merged_peak_627	AT1G11220	-	AT1G11220	1068
chr1	3768707	3769648	942	3769186	192	32.9502	2.71888	31.346	IP_ICU11_FLAG_merged_peak_628	AT1G11240	-	AT1G11240	941
chr1	3768707	3769648	942	3769186	192	32.9502	2.71888	31.346	IP_ICU11_FLAG_merged_peak_628	AT1G11250	+	ATSYP125,SYP125	941
chr1	3774310	3775110	801	3774602	175	28.1098	2.60489	26.5573	IP_ICU11_FLAG_merged_peak_629	.	.	.	.
chr1	3790532	3791010	479	3790811	189	21.1616	2.16682	19.6986	IP_ICU11_FLAG_merged_peak_632	AT1G11280	-	AT1G11280	478
chr1	3806772	3807299	528	3807088	139	9.55295	1.7586	8.31098	IP_ICU11_FLAG_merged_peak_634	AT1G11320	+	AT1G11320	527
chr1	3809675	3811044	1370	3809884	155	18.4864	2.21457	17.0631	IP_ICU11_FLAG_merged_peak_635	AT1G11330	+	AT1G11330	1369
chr1	3848614	3850902	2289	3850354	261	72.5097	3.87773	70.6196	IP_ICU11_FLAG_merged_peak_636	AT1G11440	+	AT1G11440	1834
chr1	3860218	3861183	966	3860618	193	36.1417	2.8713	34.5059	IP_ICU11_FLAG_merged_peak_637	AT1G11470	-	AT1G11470	686
chr1	3862143	3862902	760	3862499	252	57.9956	3.33964	56.193	IP_ICU11_FLAG_merged_peak_638	AT1G11475	+	NRPE10,NRPB10,NRPD10	759
chr1	3864104	3864542	439	3864397	105	5.29113	1.56885	4.1894	IP_ICU11_FLAG_merged_peak_639	AT1G11480	-	AT1G11480	438
chr1	3867739	3869879	2141	3868672	355	114.435	4.46489	112.362	IP_ICU11_FLAG_merged_peak_640	AT1G11490	-	AT1G11490	995
chr1	3872545	3873714	1170	3873266	210	44.3893	3.12291	42.6826	IP_ICU11_FLAG_merged_peak_641	AT1G11510	-	AT1G11510	684
chr1	3872545	3873714	1170	3873266	210	44.3893	3.12291	42.6826	IP_ICU11_FLAG_merged_peak_641	AT1G11520	+	AT1G11520	890
chr1	3875159	3877430	2272	3876880	761	506.512	11.278	503.784	IP_ICU11_FLAG_merged_peak_642	AT1G04853	-	AT1G04853	36
chr1	3875159	3877430	2272	3876880	761	506.512	11.278	503.784	IP_ICU11_FLAG_merged_peak_642	AT1G11540	-	AT1G11540	1988
chr1	3881270	3883774	2505	3883101	188	33.8356	2.7973	32.2222	IP_ICU11_FLAG_merged_peak_643	AT1G11550	+	AT1G11550	338
chr1	3881270	3883774	2505	3883101	188	33.8356	2.7973	32.2222	IP_ICU11_FLAG_merged_peak_643	AT1G11560	+	OST3A	1492
chr1	3881270	3883774	2505	3883101	188	33.8356	2.7973	32.2222	IP_ICU11_FLAG_merged_peak_643	AT1G11570	+	NTL	907
chr1	3884324	3884904	581	3884604	154	18.7064	2.23361	17.2786	IP_ICU11_FLAG_merged_peak_644	AT1G11572	+	AT1G11572	580
chr1	3888692	3890744	2053	3889070	190	34.7513	2.8269	33.1288	IP_ICU11_FLAG_merged_peak_645	AT1G11580	+	PMEPCRA,ATPMEPCRA	2052
chr1	3903200	3903576	377	3903398	105	5.29113	1.56885	4.1894	IP_ICU11_FLAG_merged_peak_646	AT1G11600	+	CYP77B1	376
chr1	3905393	3905849	457	3905728	104	5.08283	1.55405	3.99011	IP_ICU11_FLAG_merged_peak_647	AT1G11608	+	AT1G11608	456
chr1	3907039	3907462	424	3907264	115	7.5833	1.71686	6.39716	IP_ICU11_FLAG_merged_peak_648	AT1G11610	-	CYP71A18	423
chr1	3910876	3911855	980	3911617	130	11.6899	1.93887	10.3936	IP_ICU11_FLAG_merged_peak_649	AT1G11620	+	AT1G11620	979
chr1	3914012	3915158	1147	3914635	138	14.1827	2.05727	12.8339	IP_ICU11_FLAG_merged_peak_650	AT1G11630	-	AT1G11630	753
chr1	3914012	3915158	1147	3914635	138	14.1827	2.05727	12.8339	IP_ICU11_FLAG_merged_peak_650	AT1G11640	-	AT1G11640	378
chr1	3914012	3915158	1147	3914635	138	14.1827	2.05727	12.8339	IP_ICU11_FLAG_merged_peak_650	AT1G11650	+	ATRBP45B,RBP45B	684
chr1	3917764	3918439	676	3918267	111	5.22104	1.54322	4.12643	IP_ICU11_FLAG_merged_peak_651	AT1G11650	+	ATRBP45B,RBP45B	479
chr1	3940252	3940612	361	3940479	107	5.71938	1.59845	4.59994	IP_ICU11_FLAG_merged_peak_653	AT1G11680	+	CYP51A2,CYP51G1,CYP51,atCYP51,EMB1738	360
chr1	3941223	3942640	1418	3941974	599	343.012	8.8803	340.464	IP_ICU11_FLAG_merged_peak_654	AT1G11684	-	AT1G11684	536
chr1	3941223	3942640	1418	3941974	599	343.012	8.8803	340.464	IP_ICU11_FLAG_merged_peak_654	AT1G11690	+	AT1G11690	989
chr1	3944839	3946332	1494	3946158	120	8.33933	1.75226	7.13261	IP_ICU11_FLAG_merged_peak_655	AT1G11700	+	AT1G11700	1048
chr1	3947573	3948234	662	3947944	135	12.8641	1.98949	11.5446	IP_ICU11_FLAG_merged_peak_656	.	.	.	.
chr1	3972718	3973362	645	3973093	148	17.5729	2.20528	16.1629	IP_ICU11_FLAG_merged_peak_657	AT1G11760	-	MED32	644
chr1	3975687	3978209	2523	3977239	520	243.116	6.73585	240.724	IP_ICU11_FLAG_merged_peak_658	AT1G04887	-	AT1G04887	1608
chr1	3975687	3978209	2523	3977239	520	243.116	6.73585	240.724	IP_ICU11_FLAG_merged_peak_658	AT1G11770	+	AtBBE2	1692
chr1	3978717	3979235	519	3978974	135	12.6659	1.97664	11.3488	IP_ICU11_FLAG_merged_peak_659	AT1G11780	-	AT1G11780	518
chr1	3986619	3988846	2228	3987884	179	27.9359	2.56448	26.3868	IP_ICU11_FLAG_merged_peak_660	AT1G11800	-	AT1G11800	971
chr1	3999250	3999622	373	3999421	119	8.60268	1.77606	7.38516	IP_ICU11_FLAG_merged_peak_661	AT1G11850	+	AT1G11850	372
chr1	4007240	4007632	393	4007350	109	5.64513	1.58514	4.53121	IP_ICU11_FLAG_merged_peak_662	AT1G04897	-	AT1G04897	80
chr1	4007240	4007632	393	4007350	109	5.64513	1.58514	4.53121	IP_ICU11_FLAG_merged_peak_662	AT1G04907	-	AT1G04907	392
chr1	4012747	4013643	897	4013439	143	12.0935	1.90082	10.7892	IP_ICU11_FLAG_merged_peak_663	AT1G04917	+	AT1G04917	748
chr1	4016214	4018066	1853	4016677	151	18.6466	2.24968	17.2192	IP_ICU11_FLAG_merged_peak_664	.	.	.	.
chr1	4019164	4019872	709	4019677	109	5.58658	1.58025	4.47523	IP_ICU11_FLAG_merged_peak_665	AT1G11910	-	ATAPA1,APA1,PaspA1,AtPaspA1	708
chr1	4021784	4023098	1315	4022369	445	193.416	6.14531	191.122	IP_ICU11_FLAG_merged_peak_667	AT1G11915	+	AT1G11915	1314
chr1	4024660	4025100	441	4024964	124	9.95547	1.85006	8.70103	IP_ICU11_FLAG_merged_peak_668	AT1G11920	-	AT1G11920	440
chr1	4048758	4049156	399	4048871	119	8.60268	1.77606	7.38516	IP_ICU11_FLAG_merged_peak_670	AT1G11990	-	AT1G11990	398
chr1	4057901	4058442	542	4058141	180	30.2648	2.67889	28.6886	IP_ICU11_FLAG_merged_peak_671	AT1G12013	+	SNOR111	429
chr1	4057901	4058442	542	4058141	180	30.2648	2.67889	28.6886	IP_ICU11_FLAG_merged_peak_671	AT1G12015	+	AT1G12015	255
chr1	4062657	4063418	762	4063086	170	25.7583	2.51683	24.2344	IP_ICU11_FLAG_merged_peak_672	AT1G12020	-	AT1G12020	761
chr1	4064616	4065261	646	4064847	150	18.2859	2.23488	16.8643	IP_ICU11_FLAG_merged_peak_673	AT1G12030	-	AT1G12030	645
chr1	4066034	4067118	1085	4066746	161	15.4556	2.01171	14.0851	IP_ICU11_FLAG_merged_peak_674	AT1G12030	-	AT1G12030	610
chr1	4076403	4076959	557	4076703	152	17.7289	2.18925	16.3177	IP_ICU11_FLAG_merged_peak_675	AT1G12060	+	BAG5,ATBAG5	556
chr1	4103225	4103657	433	4103372	143	15.6491	2.11944	14.2739	IP_ICU11_FLAG_merged_peak_677	.	.	.	.
chr1	4106215	4106867	653	4106515	156	18.9968	2.23759	17.5666	IP_ICU11_FLAG_merged_peak_678	AT1G12110	+	AtNPF6.3,ATNRT1,CHL1-1,B-1,NPF6.3,NRT1.1,NRT1,CHL1	652
chr1	4107526	4109419	1894	4107952	232	53.1533	3.31957	51.3834	IP_ICU11_FLAG_merged_peak_679	AT1G12110	+	AtNPF6.3,ATNRT1,CHL1-1,B-1,NPF6.3,NRT1.1,NRT1,CHL1	1893
chr1	4114769	4115263	495	4114992	113	6.52547	1.6423	5.37746	IP_ICU11_FLAG_merged_peak_680	AT1G12120	-	AT1G12120	494
chr1	4130455	4131452	998	4130899	113	7.09513	1.68726	5.92519	IP_ICU11_FLAG_merged_peak_681	AT1G12180	+	AT1G12180	713
chr1	4137496	4138057	562	4137741	132	12.2942	1.96847	10.9843	IP_ICU11_FLAG_merged_peak_682	AT1G12200	+	FMO	561
chr1	4143505	4144613	1109	4143969	216	47.4437	3.21171	45.714	IP_ICU11_FLAG_merged_peak_683	AT1G12211	-	AT1G12211	909
chr1	4143505	4144613	1109	4143969	216	47.4437	3.21171	45.714	IP_ICU11_FLAG_merged_peak_683	AT1G12220	+	RPS5	656
chr1	4150525	4151320	796	4151171	105	5.29113	1.56885	4.1894	IP_ICU11_FLAG_merged_peak_684	AT1G12230	+	AT1G12230	531
chr1	4161371	4162236	866	4162038	126	10.425	1.87305	9.1609	IP_ICU11_FLAG_merged_peak_686	AT1G12250	+	TL20.3	135
chr1	4163026	4164099	1074	4163585	345	127.896	5.12097	125.777	IP_ICU11_FLAG_merged_peak_687	AT1G12260	-	NAC007,VND4,EMB2749,ANAC007	1073
chr1	4172092	4172447	356	4172288	116	7.8328	1.73166	6.63865	IP_ICU11_FLAG_merged_peak_688	AT1G12270	+	Hop1	355
chr1	4187494	4188416	923	4187790	129	11.3926	1.92407	10.1032	IP_ICU11_FLAG_merged_peak_689	AT1G12310	-	CML13	922
chr1	4187494	4188416	923	4187790	129	11.3926	1.92407	10.1032	IP_ICU11_FLAG_merged_peak_689	AT1G12320	+	AT1G12320	922
chr1	4195335	4196157	823	4196044	116	6.50828	1.62997	5.3607	IP_ICU11_FLAG_merged_peak_690	AT1G12330	+	AT1G12330	822
chr1	4206291	4206762	472	4206525	127	8.69134	1.74815	7.47263	IP_ICU11_FLAG_merged_peak_691	.	.	.	.
chr1	4208396	4209018	623	4208764	159	21.6324	2.36808	20.1608	IP_ICU11_FLAG_merged_peak_692	AT1G12370	-	PHR1,UVR2	622
chr1	4216337	4217255	919	4217173	105	4.49026	1.49827	3.42543	IP_ICU11_FLAG_merged_peak_693	AT1G12380	-	AT1G12380	918
chr1	4229768	4230405	638	4230158	134	9.89852	1.80093	8.64825	IP_ICU11_FLAG_merged_peak_694	.	.	.	.
chr1	4241712	4243337	1626	4242195	216	38.7416	2.80553	37.0832	IP_ICU11_FLAG_merged_peak_695	AT1G12440	-	SAP1	1625
chr1	4246887	4247726	840	4247274	140	11.5535	1.88097	10.262	IP_ICU11_FLAG_merged_peak_696	AT1G12460	+	AT1G12460	808
chr1	4260219	4261387	1169	4260623	288	89.1953	4.27735	87.2213	IP_ICU11_FLAG_merged_peak_697	AT1G12490	+	AT1G12490	904
chr1	4263117	4265004	1888	4264609	174	27.0298	2.55481	25.4908	IP_ICU11_FLAG_merged_peak_698	AT1G12500	-	AT1G12500	1854
chr1	4266788	4267487	700	4266907	135	8.25943	1.68884	7.05445	IP_ICU11_FLAG_merged_peak_699	AT1G12510	-	AT1G12510	373
chr1	4278360	4279269	910	4278691	188	27.8374	2.49483	26.2889	IP_ICU11_FLAG_merged_peak_700	AT1G12570	-	AT1G12570	909
chr1	4282523	4286120	3598	4285845	252	48.2272	2.9386	46.4923	IP_ICU11_FLAG_merged_peak_701	AT1G12580	+	PEPKR1	3353
chr1	4282523	4286120	3598	4285845	252	48.2272	2.9386	46.4923	IP_ICU11_FLAG_merged_peak_701	AT1G12590	-	AT1G12590	233
chr1	4298662	4299814	1153	4299453	158	19.2594	2.23991	17.8243	IP_ICU11_FLAG_merged_peak_703	AT1G12630	+	ERF027	909
chr1	4340714	4341398	685	4341121	181	30.703	2.69369	29.1221	IP_ICU11_FLAG_merged_peak_704	.	.	.	.
chr1	4343832	4345515	1684	4344377	125	10.2362	1.86486	8.97466	IP_ICU11_FLAG_merged_peak_705	.	.	.	.
chr1	4346427	4347558	1132	4347393	106	5.50332	1.58365	4.39274	IP_ICU11_FLAG_merged_peak_706	AT1G12750	-	ATRBL6,RBL6	1131
chr1	4348158	4351594	3437	4348821	158	19.7069	2.26529	18.2657	IP_ICU11_FLAG_merged_peak_707	AT1G12750	-	ATRBL6,RBL6	532
chr1	4348158	4351594	3437	4348821	158	19.7069	2.26529	18.2657	IP_ICU11_FLAG_merged_peak_707	AT1G12760	+	AT1G12760	2795
chr1	4348158	4351594	3437	4348821	158	19.7069	2.26529	18.2657	IP_ICU11_FLAG_merged_peak_707	AT1G12770	+	EMB1586,ISE1	875
chr1	4368753	4371505	2753	4371345	120	8.86634	1.79086	7.64123	IP_ICU11_FLAG_merged_peak_708	AT1G04973	-	AT1G04973	40
chr1	4368753	4371505	2753	4371345	120	8.86634	1.79086	7.64123	IP_ICU11_FLAG_merged_peak_708	AT1G04977	+	AT1G04977	864
chr1	4368753	4371505	2753	4371345	120	8.86634	1.79086	7.64123	IP_ICU11_FLAG_merged_peak_708	AT1G12820	-	AFB3	2745
chr1	4374682	4375456	775	4375179	188	27.8374	2.49483	26.2889	IP_ICU11_FLAG_merged_peak_709	AT1G12830	-	AT1G12830	774
chr1	4374682	4375456	775	4375179	188	27.8374	2.49483	26.2889	IP_ICU11_FLAG_merged_peak_709	AT1G12840	+	DET3,ATVHA-C	774
chr1	4378546	4379672	1127	4379289	128	9.46052	1.79715	8.21979	IP_ICU11_FLAG_merged_peak_710	AT1G12845	-	AT1G12845	840
chr1	4381258	4383737	2480	4383006	711	452.703	10.4794	450.029	IP_ICU11_FLAG_merged_peak_711	AT1G12850	-	AT1G12850	806
chr1	4381258	4383737	2480	4383006	711	452.703	10.4794	450.029	IP_ICU11_FLAG_merged_peak_711	AT1G12855	+	AT1G12855	1813
chr1	4384307	4385994	1688	4384535	120	8.86634	1.79086	7.64123	IP_ICU11_FLAG_merged_peak_712	AT1G12860	+	SCRM2,ICE2	1687
chr1	4386760	4389083	2324	4387231	238	59.2411	3.53732	57.4293	IP_ICU11_FLAG_merged_peak_713	AT1G12870	-	AT1G12870	1954
chr1	4392096	4394286	2191	4392894	163	23.1263	2.42371	21.6367	IP_ICU11_FLAG_merged_peak_714	AT1G12900	-	GAPA-2	1848
chr1	4395758	4396318	561	4396106	155	15.3954	2.03779	14.0255	IP_ICU11_FLAG_merged_peak_715	AT1G12910	-	ATAN11,LWD1	560
chr1	4397863	4398391	529	4398107	181	26.5928	2.48055	25.0587	IP_ICU11_FLAG_merged_peak_716	AT1G12920	-	ERF1-2	528
chr1	4416374	4417037	664	4416670	157	20.8695	2.33848	19.4086	IP_ICU11_FLAG_merged_peak_717	AT1G12940	+	ATNRT2.5,NRT2.5	663
chr1	4422685	4423909	1225	4423164	383	147.59	5.34965	145.413	IP_ICU11_FLAG_merged_peak_718	AT1G12960	-	RPL27AA	748
chr1	4422685	4423909	1225	4423164	383	147.59	5.34965	145.413	IP_ICU11_FLAG_merged_peak_718	AT1G12970	+	PIRL3	669
chr1	4429601	4430370	770	4429996	220	48.4866	3.22161	46.7489	IP_ICU11_FLAG_merged_peak_719	AT1G12980	+	ESR1,DRN	769
chr1	4433421	4436393	2973	4435974	145	14.9418	2.06447	13.5793	IP_ICU11_FLAG_merged_peak_720	AT1G12990	+	AT1G12990	2681
chr1	4440188	4440594	407	4440356	138	10.6843	1.83482	9.41348	IP_ICU11_FLAG_merged_peak_721	AT1G13010	+	AT1G13010	98
chr1	4454858	4455215	358	4455009	110	6.3904	1.64286	5.24524	IP_ICU11_FLAG_merged_peak_722	AT1G13060	+	PBE1	42
chr1	4455703	4456296	594	4456042	137	13.8602	2.04247	12.5177	IP_ICU11_FLAG_merged_peak_723	.	.	.	.
chr1	4461832	4462290	459	4462032	128	9.24157	1.78209	8.00741	IP_ICU11_FLAG_merged_peak_724	AT1G13090	+	CYP71B28	458
chr1	4463597	4464925	1329	4464397	319	109.694	4.73616	107.637	IP_ICU11_FLAG_merged_peak_725	AT1G13100	+	CYP71B29	1328
chr1	4466477	4468207	1731	4467714	171	26.4296	2.54569	24.8967	IP_ICU11_FLAG_merged_peak_726	AT1G13110	+	CYP71B7	1413
chr1	4477370	4478278	909	4477580	121	9.13348	1.80566	7.90089	IP_ICU11_FLAG_merged_peak_727	AT1G13130	+	AT1G13130	635
chr1	4484396	4485019	624	4484667	202	37.0208	2.83703	35.3786	IP_ICU11_FLAG_merged_peak_728	AT1G13160	+	AT1G13160	623
chr1	4499026	4502462	3437	4500168	136	12.3747	1.95255	11.0639	IP_ICU11_FLAG_merged_peak_729	AT1G13190	+	AT1G13190	2598
chr1	4503496	4503847	352	4503765	97	3.7361	1.45045	2.71066	IP_ICU11_FLAG_merged_peak_730	AT1G13195	-	AT1G13195	351
chr1	4515383	4515954	572	4515713	167	24.7894	2.48648	23.2766	IP_ICU11_FLAG_merged_peak_732	AT1G13220	+	CRWN2,LINC2	571
chr1	4521068	4522321	1254	4521459	217	47.9598	3.22651	46.226	IP_ICU11_FLAG_merged_peak_733	AT1G13230	+	PII-2	1253
chr1	4523761	4524321	561	4524067	194	32.1411	2.6632	30.5455	IP_ICU11_FLAG_merged_peak_734	.	.	.	.
chr1	4541909	4544226	2318	4542971	573	318.42	8.49549	315.908	IP_ICU11_FLAG_merged_peak_737	AT1G13260	+	RAV1,EDF4,AtRAV1	2061
chr1	4547748	4549026	1279	4548822	142	13.1438	1.97036	11.8181	IP_ICU11_FLAG_merged_peak_738	AT1G13280	+	AOC4	1146
chr1	4551158	4551588	431	4551395	120	8.86634	1.79086	7.64123	IP_ICU11_FLAG_merged_peak_739	AT1G13290	-	DOT5,WIP6	430
chr1	4561414	4562196	783	4561761	164	21.4661	2.32443	19.9983	IP_ICU11_FLAG_merged_peak_740	AT1G13310	-	AT1G13310	782
chr1	4562682	4563766	1085	4563258	276	81.6384	4.09974	79.7003	IP_ICU11_FLAG_merged_peak_741	AT1G13310	-	AT1G13310	778
chr1	4569673	4570149	477	4569794	102	4.67801	1.52445	3.60382	IP_ICU11_FLAG_merged_peak_742	AT1G13330	+	HOP2,AHP2	476
chr1	4569673	4570149	477	4569794	102	4.67801	1.52445	3.60382	IP_ICU11_FLAG_merged_peak_742	AT1G13340	-	ISTL6	476
chr1	4570513	4570892	380	4570722	103	4.87844	1.53925	3.79489	IP_ICU11_FLAG_merged_peak_743	AT1G13340	-	ISTL6	379
chr1	4587308	4589026	1719	4588670	509	206.998	5.71258	204.674	IP_ICU11_FLAG_merged_peak_745	AT1G13370	-	AT1G13370	1181
chr1	4590098	4590624	527	4590431	133	12.6011	1.98327	11.2846	IP_ICU11_FLAG_merged_peak_746	AT1G13380	-	AT1G13380	526
chr1	4592092	4593485	1394	4592712	195	30.7304	2.58723	29.1494	IP_ICU11_FLAG_merged_peak_747	AT1G13390	-	AT1G13390	1181
chr1	4601258	4601793	536	4601579	126	9.21834	1.78911	7.98457	IP_ICU11_FLAG_merged_peak_748	AT1G13410	+	AT1G13410	535
chr1	4607828	4608873	1046	4608105	124	9.01591	1.78364	7.78866	IP_ICU11_FLAG_merged_peak_749	AT1G13440	-	GAPC2,GAPC-2	796
chr1	4610246	4610662	417	4610397	125	6.90825	1.62902	5.74571	IP_ICU11_FLAG_merged_peak_750	AT1G13440	-	GAPC2,GAPC-2	416
chr1	4637781	4642177	4397	4638249	264	72.9793	3.86302	71.0876	IP_ICU11_FLAG_merged_peak_751	AT1G13550	-	AT1G13550	849
chr1	4637781	4642177	4397	4638249	264	72.9793	3.86302	71.0876	IP_ICU11_FLAG_merged_peak_751	AT1G13560	-	AAPT1,ATAAPT1	3709
chr1	4680078	4681403	1326	4680594	265	74.4186	3.91507	72.5184	IP_ICU11_FLAG_merged_peak_752	AT1G13640	-	PI4KG6	84
chr1	4688355	4689272	918	4689016	123	9.67807	1.83526	8.43091	IP_ICU11_FLAG_merged_peak_753	AT1G13670	+	BGL2	910
chr1	4693503	4695654	2152	4695285	161	20.8279	2.30885	19.3699	IP_ICU11_FLAG_merged_peak_754	AT1G05017	-	AT1G05017	521
chr1	4693503	4695654	2152	4695285	161	20.8279	2.30885	19.3699	IP_ICU11_FLAG_merged_peak_754	AT1G05023	+	AT1G05023	579
chr1	4693503	4695654	2152	4695285	161	20.8279	2.30885	19.3699	IP_ICU11_FLAG_merged_peak_754	AT1G13690	+	ATE1	907
chr1	4702606	4703727	1122	4703232	198	38.5033	2.9453	36.8458	IP_ICU11_FLAG_merged_peak_755	AT1G13710	-	KLU,CYP78A5	1070
chr1	4704183	4704597	415	4704371	117	8.08589	1.74646	6.8838	IP_ICU11_FLAG_merged_peak_756	AT1G13710	-	KLU,CYP78A5	414
chr1	4709462	4710042	581	4709686	116	7.49023	1.70556	6.30929	IP_ICU11_FLAG_merged_peak_757	AT1G13720	+	AT1G13720	244
chr1	4709462	4710042	581	4709686	116	7.49023	1.70556	6.30929	IP_ICU11_FLAG_merged_peak_757	AT1G13730	+	AT1G13730	580
chr1	4714359	4715782	1424	4715611	101	4.48155	1.50965	3.41684	IP_ICU11_FLAG_merged_peak_758	AT1G05033	-	AT1G05033	793
chr1	4726840	4727345	506	4727128	112	6.85652	1.67246	5.69481	IP_ICU11_FLAG_merged_peak_759	AT1G13790	+	FDM4	505
chr1	4741945	4743370	1426	4742959	209	43.8873	3.10811	42.1846	IP_ICU11_FLAG_merged_peak_760	AT1G13840	+	AT1G13840	126
chr1	4741945	4743370	1426	4742959	209	43.8873	3.10811	42.1846	IP_ICU11_FLAG_merged_peak_760	AT1G13850	+	AT1G13850	372
chr1	4748548	4751297	2750	4749327	246	59.8551	3.47961	58.0397	IP_ICU11_FLAG_merged_peak_761	AT1G13870	-	AtKTI12,DRL1	418
chr1	4748548	4751297	2750	4749327	246	59.8551	3.47961	58.0397	IP_ICU11_FLAG_merged_peak_761	AT1G13880	+	ELM2	2686
chr1	4748548	4751297	2750	4749327	246	59.8551	3.47961	58.0397	IP_ICU11_FLAG_merged_peak_761	AT1G13890	+	ATSNAP30,SNAP30	165
chr1	4760960	4762444	1485	4761404	495	230.304	6.68768	227.935	IP_ICU11_FLAG_merged_peak_762	AT1G13930	+	AT1G13930	1484
chr1	4794817	4795191	375	4795067	105	4.7656	1.52279	3.69036	IP_ICU11_FLAG_merged_peak_763	AT1G13990	+	AT1G13990	374
chr1	4800021	4800948	928	4800448	150	16.8764	2.15131	15.4784	IP_ICU11_FLAG_merged_peak_764	AT1G05043	+	AT1G05043	560
chr1	4815513	4815941	429	4815681	117	8.08589	1.74646	6.8838	IP_ICU11_FLAG_merged_peak_765	AT1G14048	-	AT1G14048	258
chr1	4827106	4827701	596	4827391	146	16.3309	2.14288	14.9434	IP_ICU11_FLAG_merged_peak_766	AT1G14100	+	FUT8	40
chr1	4831838	4832247	410	4832166	135	12.0641	1.9376	10.7601	IP_ICU11_FLAG_merged_peak_767	AT1G14110	+	FUT9,ATFUT9	77
chr1	4839810	4842046	2237	4841134	296	94.3535	4.39575	92.3571	IP_ICU11_FLAG_merged_peak_768	AT1G05057	+	AT1G05057	71
chr1	4839810	4842046	2237	4841134	296	94.3535	4.39575	92.3571	IP_ICU11_FLAG_merged_peak_768	AT1G14140	-	UCP3	123
chr1	4839810	4842046	2237	4841134	296	94.3535	4.39575	92.3571	IP_ICU11_FLAG_merged_peak_768	AT1G14150	+	PnsL2,PQL1,PQL2	1013
chr1	4839810	4842046	2237	4841134	296	94.3535	4.39575	92.3571	IP_ICU11_FLAG_merged_peak_768	AT1G14160	-	CASPL1A1	1484
chr1	4850520	4851626	1107	4850820	122	9.40406	1.82046	8.16415	IP_ICU11_FLAG_merged_peak_769	AT1G14185	+	AT1G14185	1106
chr1	4852929	4855126	2198	4854476	302	98.2835	4.48455	96.2705	IP_ICU11_FLAG_merged_peak_770	AT1G14200	-	AT1G14200	902
chr1	4864651	4865906	1256	4865311	386	156.153	5.64146	153.951	IP_ICU11_FLAG_merged_peak_771	AT1G14240	+	APY3	1255
chr1	4868184	4869595	1412	4868833	426	155.064	5.05296	152.866	IP_ICU11_FLAG_merged_peak_772	AT1G14250	+	APY5	1411
chr1	4877571	4879735	2165	4877822	213	37.1348	2.75544	35.49	IP_ICU11_FLAG_merged_peak_773	AT1G14280	+	PKS2	1736
chr1	4884346	4884916	571	4884530	144	16.0015	2.13503	14.62	IP_ICU11_FLAG_merged_peak_774	AT1G14300	-	AT1G14300	570
chr1	4884346	4884916	571	4884530	144	16.0015	2.13503	14.62	IP_ICU11_FLAG_merged_peak_774	AT1G14310	+	AT1G14310	265
chr1	4887682	4890121	2440	4888077	403	136.397	4.69247	134.253	IP_ICU11_FLAG_merged_peak_775	AT1G14315	-	AT1G14315	551
chr1	4887682	4890121	2440	4888077	403	136.397	4.69247	134.253	IP_ICU11_FLAG_merged_peak_775	AT1G14320	+	RPL10,RPL10A,SAC52	1890
chr1	4894585	4895199	615	4894872	277	75.5518	3.82579	73.6452	IP_ICU11_FLAG_merged_peak_776	.	.	.	.
chr1	4924721	4925233	513	4924988	118	8.34252	1.76126	7.13261	IP_ICU11_FLAG_merged_peak_779	AT1G14390	+	AT1G14390	512
chr1	4926923	4927437	515	4927025	95	3.29464	1.41123	2.29792	IP_ICU11_FLAG_merged_peak_780	AT1G14400	-	ATUBC1,UBC1	514
chr1	4931554	4933685	2132	4933171	298	94.9613	4.39538	92.9635	IP_ICU11_FLAG_merged_peak_781	AT1G14420	-	AT59	2131
chr1	4934257	4934872	616	4934837	100	2.99849	1.36901	2.02188	IP_ICU11_FLAG_merged_peak_782	AT1G14430	+	AT1G14430	615
chr1	4958891	4959323	433	4959234	101	4.48155	1.50965	3.41684	IP_ICU11_FLAG_merged_peak_783	AT1G14490	-	AHL28	432
chr1	4964167	4964576	410	4964415	147	17.2206	2.19047	15.8166	IP_ICU11_FLAG_merged_peak_784	AT1G14510	-	AtAL7,AL7	409
chr1	4969342	4970701	1360	4970193	183	30.8	2.68225	29.2185	IP_ICU11_FLAG_merged_peak_785	AT1G14520	-	MIOX1	1269
chr1	4974075	4975537	1463	4974625	445	205.302	6.60102	202.982	IP_ICU11_FLAG_merged_peak_786	AT1G14540	-	PRX4,PER4	1462
chr1	4982751	4983870	1120	4983471	352	125.749	4.93336	123.637	IP_ICU11_FLAG_merged_peak_787	AT1G14570	+	PUX7,AtPUX7	681
chr1	4989443	4992211	2769	4991706	193	30.4513	2.588	28.8741	IP_ICU11_FLAG_merged_peak_788	AT1G14580	+	BLJ	2768
chr1	5003011	5003968	958	5003342	144	16.1814	2.14607	14.7953	IP_ICU11_FLAG_merged_peak_789	AT1G14600	-	AT1G14600	926
chr1	5023186	5023796	611	5023423	225	52.1588	3.34491	50.3945	IP_ICU11_FLAG_merged_peak_790	AT1G14640	+	AT1G14640	610
chr1	5027373	5028409	1037	5027634	150	18.2859	2.23488	16.8643	IP_ICU11_FLAG_merged_peak_791	AT1G14650	+	AT1G14650	1036
chr1	5031545	5031977	433	5031696	102	4.67801	1.52445	3.60382	IP_ICU11_FLAG_merged_peak_792	.	.	.	.
chr1	5042063	5042712	650	5042356	150	13.8367	1.97251	12.4976	IP_ICU11_FLAG_merged_peak_794	AT1G14685	+	BPC2,ATBPC2,BBR/BPC2	649
chr1	5043431	5044584	1154	5043755	139	14.5083	2.07207	13.1531	IP_ICU11_FLAG_merged_peak_795	AT1G14685	+	BPC2,ATBPC2,BBR/BPC2	1153
chr1	5045682	5046903	1222	5046181	324	99.139	4.24548	97.1228	IP_ICU11_FLAG_merged_peak_796	AT1G14686	-	AT1G14686	1221
chr1	5047919	5048367	449	5048148	155	12.3333	1.86359	11.023	IP_ICU11_FLAG_merged_peak_797	AT1G14687	+	AtHB32,ZHD14,HB32	448
chr1	5051156	5051543	388	5051303	149	15.737	2.08971	14.3607	IP_ICU11_FLAG_merged_peak_798	AT1G05117	+	AT1G05117	387
chr1	5051156	5051543	388	5051303	149	15.737	2.08971	14.3607	IP_ICU11_FLAG_merged_peak_798	AT1G14688	-	AT1G14688	127
chr1	5064925	5065473	549	5065156	207	40.3077	2.95276	38.6363	IP_ICU11_FLAG_merged_peak_800	AT1G14710	-	AT1G14710	548
chr1	5066763	5067268	506	5067043	112	4.64146	1.49162	3.57301	IP_ICU11_FLAG_merged_peak_801	AT1G14720	-	EXGT-A2,XTR2,ATXTH28,XTH28	505
chr1	5079230	5080397	1168	5079750	418	155.111	5.15225	152.913	IP_ICU11_FLAG_merged_peak_804	AT1G14750	-	SDS	1167
chr1	5091196	5091763	568	5091584	127	10.8078	1.89446	9.53214	IP_ICU11_FLAG_merged_peak_805	AT1G14780	+	AT1G14780	567
chr1	5092783	5094937	2155	5093773	154	19.7457	2.29408	18.3014	IP_ICU11_FLAG_merged_peak_806	.	.	.	.
chr1	5104062	5104653	592	5104466	133	12.6011	1.98327	11.2846	IP_ICU11_FLAG_merged_peak_807	AT1G14810	-	AT1G14810	591
chr1	5106963	5107924	962	5107223	100	4.2891	1.49485	3.23401	IP_ICU11_FLAG_merged_peak_808	AT1G14820	-	AT1G14820	444
chr1	5122807	5123602	796	5123339	144	15.2587	2.0895	13.8901	IP_ICU11_FLAG_merged_peak_809	AT1G14850	-	NUP155	795
chr1	5127873	5129008	1136	5128064	127	10.0003	1.83884	8.74521	IP_ICU11_FLAG_merged_peak_810	AT1G14870	-	AtPCR2,PCR2	664
chr1	5137087	5137736	650	5137423	147	17.2206	2.19047	15.8166	IP_ICU11_FLAG_merged_peak_811	AT1G14890	+	AT1G14890	649
chr1	5138696	5140472	1777	5139579	127	8.63982	1.74456	7.42172	IP_ICU11_FLAG_merged_peak_812	AT1G14900	-	HMGA	1071
chr1	5166317	5166883	567	5166632	157	20.479	2.31602	19.0263	IP_ICU11_FLAG_merged_peak_814	AT1G14980	-	CPN10	566
chr1	5180414	5181177	764	5180634	130	11.6899	1.93887	10.3936	IP_ICU11_FLAG_merged_peak_816	AT1G05147	+	AT1G05147	763
chr1	5180414	5181177	764	5180634	130	11.6899	1.93887	10.3936	IP_ICU11_FLAG_merged_peak_816	AT1G15040	-	GAT1_2.1,GAT	763
chr1	5189577	5190027	451	5189748	154	16.6094	2.11255	15.2165	IP_ICU11_FLAG_merged_peak_817	AT1G15090	-	AT1G15090	340
chr1	5193432	5194206	775	5193858	200	39.4631	2.9749	37.7974	IP_ICU11_FLAG_merged_peak_818	AT1G15100	-	RHA2A	774
chr1	5204767	5206496	1730	5205249	135	13.2244	2.01287	11.8949	IP_ICU11_FLAG_merged_peak_819	.	.	.	.
chr1	5209289	5209808	520	5209480	132	11.5374	1.91832	10.2462	IP_ICU11_FLAG_merged_peak_820	AT1G15130	-	BRO1	519
chr1	5231013	5231742	730	5231317	108	5.93926	1.61325	4.81115	IP_ICU11_FLAG_merged_peak_822	AT1G15200	-	AT1G15200	471
chr1	5234452	5235130	679	5235022	99	4.10069	1.48005	3.0554	IP_ICU11_FLAG_merged_peak_823	AT1G15210	-	ABCG35,ATPDR7,PDR7	678
chr1	5241066	5241522	457	5241291	116	7.79929	1.72911	6.60948	IP_ICU11_FLAG_merged_peak_824	AT1G15220	-	CCMH,ATCCMH	456
chr1	5242924	5243526	603	5243219	129	9.15322	1.77182	7.92034	IP_ICU11_FLAG_merged_peak_825	AT1G15230	-	AT1G15230	602
chr1	5242924	5243526	603	5243219	129	9.15322	1.77182	7.92034	IP_ICU11_FLAG_merged_peak_825	AT1G15240	+	AT1G15240	443
chr1	5248896	5250376	1481	5249490	191	35.2125	2.8417	33.5856	IP_ICU11_FLAG_merged_peak_826	AT1G15250	-	RPL37A	1080
chr1	5248896	5250376	1481	5249490	191	35.2125	2.8417	33.5856	IP_ICU11_FLAG_merged_peak_826	AT1G15260	+	AT1G15260	916
chr1	5251766	5252577	812	5252165	212	39.5	2.87193	37.8341	IP_ICU11_FLAG_merged_peak_827	AT1G15270	-	AT1G15270	655
chr1	5251766	5252577	812	5252165	212	39.5	2.87193	37.8341	IP_ICU11_FLAG_merged_peak_827	AT1G15280	+	AT1G15280	592
chr1	5256610	5258494	1885	5257639	148	17.4437	2.19751	16.0377	IP_ICU11_FLAG_merged_peak_828	.	.	.	.
chr1	5259069	5259567	499	5259309	120	8.2222	1.74365	7.0179	IP_ICU11_FLAG_merged_peak_829	AT1G15290	-	REC3	498
chr1	5268234	5268730	497	5268539	156	11.9975	1.84056	10.6943	IP_ICU11_FLAG_merged_peak_830	.	.	.	.
chr1	5271694	5272240	547	5271994	206	42.3938	3.0637	40.7034	IP_ICU11_FLAG_merged_peak_831	AT1G15310	-	SRP54-1,ATHSRP54A	546
chr1	5275432	5278166	2735	5277130	188	29.9732	2.60099	28.401	IP_ICU11_FLAG_merged_peak_832	AT1G15340	-	MBD10	2550
chr1	5281381	5282761	1381	5281778	169	18.849	2.15359	17.4201	IP_ICU11_FLAG_merged_peak_833	.	.	.	.
chr1	5295978	5296681	704	5296101	103	4.62036	1.51605	3.55354	IP_ICU11_FLAG_merged_peak_834	AT1G15400	-	AT1G15400	703
chr1	5304224	5305917	1694	5304463	144	16.1814	2.14607	14.7953	IP_ICU11_FLAG_merged_peak_835	AT1G15430	+	AT1G15430	1693
chr1	5309004	5310884	1881	5309352	179	28.1484	2.57559	26.5957	IP_ICU11_FLAG_merged_peak_836	AT1G15440	-	PWP2,ATPWP2	854
chr1	5309004	5310884	1881	5309352	179	28.1484	2.57559	26.5957	IP_ICU11_FLAG_merged_peak_836	AT1G15450	-	AT1G15450	371
chr1	5313127	5313480	354	5313273	107	5.71938	1.59845	4.59994	IP_ICU11_FLAG_merged_peak_837	AT1G15460	-	BOR4,ATBOR4	353
chr1	5317931	5318280	350	5318042	124	9.59847	1.82487	8.35574	IP_ICU11_FLAG_merged_peak_838	AT1G15480	+	AT1G15480	349
chr1	5326092	5326733	642	5326292	105	5.29113	1.56885	4.1894	IP_ICU11_FLAG_merged_peak_839	AT1G15500	+	ATNTT2	641
chr1	5364789	5365244	456	5364940	107	3.43233	1.3963	2.42572	IP_ICU11_FLAG_merged_peak_841	AT1G15570	+	CYCA2;3	455
chr1	5380785	5381548	764	5381094	132	12.2942	1.96847	10.9843	IP_ICU11_FLAG_merged_peak_842	AT1G15650	+	AT1G15650	203
chr1	5380785	5381548	764	5381094	132	12.2942	1.96847	10.9843	IP_ICU11_FLAG_merged_peak_842	AT1G15660	+	CENP-C	763
chr1	5390327	5391011	685	5390802	133	9.35099	1.76882	8.11532	IP_ICU11_FLAG_merged_peak_843	AT1G15670	+	KFB01,KMD2	684
chr1	5392830	5394068	1239	5393185	364	141.736	5.40218	139.575	IP_ICU11_FLAG_merged_peak_844	AT1G15680	+	AT1G15680	961
chr1	5409457	5410017	561	5409760	161	20.8606	2.31068	19.4024	IP_ICU11_FLAG_merged_peak_847	AT1G15730	-	AT1G15730	560
chr1	5423097	5423626	530	5423296	153	16.2762	2.09892	14.8892	IP_ICU11_FLAG_merged_peak_849	.	.	.	.
chr1	5425870	5426403	534	5425945	94	3.22025	1.40605	2.22548	IP_ICU11_FLAG_merged_peak_850	AT1G15760	+	AT1G15760	533
chr1	5453914	5454349	436	5454169	119	7.44586	1.69019	6.26588	IP_ICU11_FLAG_merged_peak_852	AT1G15850	-	AT1G15850	435
chr1	5457016	5457387	372	5457154	136	8.2474	1.68462	7.04267	IP_ICU11_FLAG_merged_peak_853	AT1G15870	+	AT1G15870	371
chr1	5460130	5460951	822	5460664	167	19.4132	2.19459	17.9743	IP_ICU11_FLAG_merged_peak_854	AT1G15880	-	atgos11,GOS11	529
chr1	5460130	5460951	822	5460664	167	19.4132	2.19459	17.9743	IP_ICU11_FLAG_merged_peak_854	AT1G15885	+	AT1G15885	774
chr1	5469216	5469814	599	5469509	174	23.4088	2.36315	21.9149	IP_ICU11_FLAG_merged_peak_855	AT1G15920	+	CAF1-2	598
chr1	5471059	5471749	691	5471407	163	15.3588	1.9971	13.9892	IP_ICU11_FLAG_merged_peak_856	AT1G15930	+	RPS12A	690
chr1	5473439	5474137	699	5473598	109	3.80993	1.42655	2.78293	IP_ICU11_FLAG_merged_peak_857	AT1G15940	+	PDS5E,AtPDS5E	698
chr1	5478986	5479959	974	5479779	111	6.62161	1.65766	5.46817	IP_ICU11_FLAG_merged_peak_858	AT1G15950	+	CCR1,IRX4,ATCCR1	973
chr1	5480375	5481084	710	5480924	93	3.05669	1.39125	2.07228	IP_ICU11_FLAG_merged_peak_859	AT1G05213	-	AT1G05213	709
chr1	5480375	5481084	710	5480924	93	3.05669	1.39125	2.07228	IP_ICU11_FLAG_merged_peak_859	AT1G15950	+	CCR1,IRX4,ATCCR1	709
chr1	5481825	5482261	437	5481980	105	5.29113	1.56885	4.1894	IP_ICU11_FLAG_merged_peak_860	AT1G05213	-	AT1G05213	205
chr1	5481825	5482261	437	5481980	105	5.29113	1.56885	4.1894	IP_ICU11_FLAG_merged_peak_860	AT1G15960	-	ATNRAMP6,NRAMP6	436
chr1	5485433	5485855	423	5485713	121	7.9382	1.71867	6.74229	IP_ICU11_FLAG_merged_peak_861	AT1G15960	-	ATNRAMP6,NRAMP6	422
chr1	5489034	5490670	1637	5490268	206	42.3938	3.0637	40.7034	IP_ICU11_FLAG_merged_peak_862	AT1G15970	-	AT1G15970	398
chr1	5489034	5490670	1637	5490268	206	42.3938	3.0637	40.7034	IP_ICU11_FLAG_merged_peak_862	AT1G15980	+	PnsB1,NDF1,NDH48	1636
chr1	5491448	5494403	2956	5494095	155	20.1176	2.30888	18.6678	IP_ICU11_FLAG_merged_peak_863	AT1G15990	-	ATCNGC7,CNGC7	2955
chr1	5491448	5494403	2956	5494095	155	20.1176	2.30888	18.6678	IP_ICU11_FLAG_merged_peak_863	AT1G16000	+	AT1G16000	170
chr1	5518343	5521052	2710	5519054	160	20.4563	2.2946	19.0038	IP_ICU11_FLAG_merged_peak_864	AT1G16100	-	AT1G16100	91
chr1	5518343	5521052	2710	5519054	160	20.4563	2.2946	19.0038	IP_ICU11_FLAG_merged_peak_864	AT1G16110	+	WAKL6	2586
chr1	5524750	5525439	690	5525142	187	33.3811	2.78249	31.7724	IP_ICU11_FLAG_merged_peak_865	AT1G16120	+	WAKL1	689
chr1	5524750	5525439	690	5525142	187	33.3811	2.78249	31.7724	IP_ICU11_FLAG_merged_peak_865	AT1G16130	+	WAKL2	446
chr1	5525823	5526704	882	5526249	127	9.58199	1.80995	8.3396	IP_ICU11_FLAG_merged_peak_866	AT1G16130	+	WAKL2	881
chr1	5528195	5528597	403	5528413	99	4.10069	1.48005	3.0554	IP_ICU11_FLAG_merged_peak_867	AT1G16130	+	WAKL2	17
chr1	5538517	5539099	583	5538687	96	3.55998	1.43565	2.54458	IP_ICU11_FLAG_merged_peak_868	AT1G16170	-	AT1G16170	433
chr1	5545757	5546329	573	5545910	97	3.7361	1.45045	2.71066	IP_ICU11_FLAG_merged_peak_870	.	.	.	.
chr1	5559068	5560201	1134	5559827	102	4.67801	1.52445	3.60382	IP_ICU11_FLAG_merged_peak_872	.	.	.	.
chr1	5562726	5563202	477	5562882	111	6.62161	1.65766	5.46817	IP_ICU11_FLAG_merged_peak_873	AT1G16270	+	AT1G16270	476
chr1	5579415	5580281	867	5579484	102	4.67801	1.52445	3.60382	IP_ICU11_FLAG_merged_peak_874	AT1G16310	+	MTP10	866
chr1	5587243	5587852	610	5587588	221	47.2054	3.1515	45.4782	IP_ICU11_FLAG_merged_peak_875	AT1G16330	-	CYCB3;1	518
chr1	5590780	5591318	539	5590942	162	22.6459	2.40399	21.162	IP_ICU11_FLAG_merged_peak_876	AT1G16340	-	ATKDSA2,ATKSDA,AtKDO8PS	281
chr1	5590780	5591318	539	5590942	162	22.6459	2.40399	21.162	IP_ICU11_FLAG_merged_peak_876	AT1G16350	+	AT1G16350	538
chr1	5596330	5601285	4956	5597226	540	287.947	8.00707	285.482	IP_ICU11_FLAG_merged_peak_877	AT1G16370	+	OCT6,ATOCT6	2114
chr1	5596330	5601285	4956	5597226	540	287.947	8.00707	285.482	IP_ICU11_FLAG_merged_peak_877	AT1G16380	-	CHX1,ATCHX1	2874
chr1	5602460	5604303	1844	5603557	279	79.9721	3.99061	78.0427	IP_ICU11_FLAG_merged_peak_878	AT1G16390	+	ATOCT3,OCT3	1817
chr1	5605313	5606116	804	5605973	118	8.34252	1.76126	7.13261	IP_ICU11_FLAG_merged_peak_879	AT1G16400	+	CYP79F2	803
chr1	5606843	5607267	425	5607047	120	8.86634	1.79086	7.64123	IP_ICU11_FLAG_merged_peak_880	AT1G16400	+	CYP79F2	424
chr1	5614412	5614911	500	5614686	104	5.02082	1.54858	3.93459	IP_ICU11_FLAG_merged_peak_882	AT1G16430	+	MED22A	499
chr1	5628589	5629366	778	5629021	221	37.8649	2.72983	36.2145	IP_ICU11_FLAG_merged_peak_883	AT1G05227	+	AT1G05227	590
chr1	5628589	5629366	778	5629021	221	37.8649	2.72983	36.2145	IP_ICU11_FLAG_merged_peak_883	AT1G16480	-	AT1G16480	724
chr1	5628589	5629366	778	5629021	221	37.8649	2.72983	36.2145	IP_ICU11_FLAG_merged_peak_883	AT1G16489	+	AT1G16489	483
chr1	5647905	5649208	1304	5648789	162	16.4618	2.0619	15.0731	IP_ICU11_FLAG_merged_peak_884	AT1G16515	-	AT1G16515	509
chr1	5647905	5649208	1304	5648789	162	16.4618	2.0619	15.0731	IP_ICU11_FLAG_merged_peak_884	AT1G16520	+	AT1G16520	872
chr1	5652307	5652868	562	5652612	124	7.58832	1.68166	6.40201	IP_ICU11_FLAG_merged_peak_885	AT1G16530	-	ASL9,LBD3	561
chr1	5678429	5678819	391	5678556	155	12.967	1.89968	11.6435	IP_ICU11_FLAG_merged_peak_886	AT1G16610	-	RNPS1,AtSR45,SR45	390
chr1	5686051	5686726	676	5686416	251	55.8481	3.25803	54.0598	IP_ICU11_FLAG_merged_peak_887	AT1G05247	-	AT1G05247	386
chr1	5686051	5686726	676	5686416	251	55.8481	3.25803	54.0598	IP_ICU11_FLAG_merged_peak_887	AT1G16635	-	AT1G16635	617
chr1	5686051	5686726	676	5686416	251	55.8481	3.25803	54.0598	IP_ICU11_FLAG_merged_peak_887	AT1G16640	+	AT1G16640	501
chr1	5702129	5702500	372	5702421	98	3.91634	1.46525	2.881	IP_ICU11_FLAG_merged_peak_888	AT1G16680	+	AT1G16680	371
chr1	5721907	5722730	824	5722599	108	5.93926	1.61325	4.81115	IP_ICU11_FLAG_merged_peak_889	AT1G16720	+	HCF173	139
chr1	5726118	5727755	1638	5727136	109	4.60284	1.49664	3.53653	IP_ICU11_FLAG_merged_peak_890	AT1G05257	+	AT1G05257	415
chr1	5726118	5727755	1638	5727136	109	4.60284	1.49664	3.53653	IP_ICU11_FLAG_merged_peak_890	AT1G16730	-	UP6	1338
chr1	5726118	5727755	1638	5727136	109	4.60284	1.49664	3.53653	IP_ICU11_FLAG_merged_peak_890	AT1G16740	+	AT1G16740	433
chr1	5728793	5729763	971	5729439	145	16.5249	2.16087	15.1328	IP_ICU11_FLAG_merged_peak_891	.	.	.	.
chr1	5730151	5730837	687	5730736	105	5.29113	1.56885	4.1894	IP_ICU11_FLAG_merged_peak_892	AT1G16750	-	AT1G16750	686
chr1	5734225	5737133	2909	5734910	354	121.354	4.73577	119.257	IP_ICU11_FLAG_merged_peak_893	AT1G16760	+	AT1G16760	2908
chr1	5738244	5739177	934	5738899	207	42.8895	3.0785	41.1951	IP_ICU11_FLAG_merged_peak_894	AT1G16770	+	AT1G16770	933
chr1	5744725	5745158	434	5744958	143	11.0152	1.83444	9.73693	IP_ICU11_FLAG_merged_peak_895	AT1G16780	-	AtVHP2;2,VHP2;2	211
chr1	5744725	5745158	434	5744958	143	11.0152	1.83444	9.73693	IP_ICU11_FLAG_merged_peak_895	AT1G16790	+	AT1G16790	433
chr1	5744725	5745158	434	5744958	143	11.0152	1.83444	9.73693	IP_ICU11_FLAG_merged_peak_895	AT1G16800	-	AT1G16800	433
chr1	5755218	5755740	523	5755557	119	3.83512	1.4068	2.80745	IP_ICU11_FLAG_merged_peak_896	AT1G16800	-	AT1G16800	522
chr1	5755218	5755740	523	5755557	119	3.83512	1.4068	2.80745	IP_ICU11_FLAG_merged_peak_896	AT1G16810	+	AT1G16810	452
chr1	5762268	5764112	1845	5763788	168	25.1957	2.50129	23.6777	IP_ICU11_FLAG_merged_peak_897	AT1G16840	-	AT1G16840	1418
chr1	5764734	5765632	899	5765373	129	9.81257	1.81682	8.56346	IP_ICU11_FLAG_merged_peak_898	AT1G16850	-	AT1G16850	825
chr1	5768380	5769179	800	5768657	116	7.64188	1.71713	6.45474	IP_ICU11_FLAG_merged_peak_899	AT1G16860	+	AT1G16860	799
chr1	5773175	5773532	358	5773345	128	6.0251	1.55582	4.89608	IP_ICU11_FLAG_merged_peak_900	AT1G16870	-	AT1G16870	357
chr1	5773175	5773532	358	5773345	128	6.0251	1.55582	4.89608	IP_ICU11_FLAG_merged_peak_900	AT1G16880	+	ACR11	320
chr1	5775450	5776781	1332	5776397	166	23.4219	2.41841	21.9278	IP_ICU11_FLAG_merged_peak_901	.	.	.	.
chr1	5778022	5778471	450	5778319	138	14.1827	2.05727	12.8339	IP_ICU11_FLAG_merged_peak_902	AT1G16890	-	UBC36,AtUBC36,UBC13B	449
chr1	5782451	5783903	1453	5783073	165	23.9845	2.45688	22.4818	IP_ICU11_FLAG_merged_peak_903	AT1G16900	-	EBS3	282
chr1	5782451	5783903	1453	5783073	165	23.9845	2.45688	22.4818	IP_ICU11_FLAG_merged_peak_903	AT1G16905	-	AT1G16905	1448
chr1	5786314	5787606	1293	5787302	114	7.3374	1.70206	6.15926	IP_ICU11_FLAG_merged_peak_904	AT1G16916	-	AT1G16916	1049
chr1	5789025	5789909	885	5789220	120	7.43759	1.6857	6.25771	IP_ICU11_FLAG_merged_peak_905	AT1G16920	-	BEX5,ATRABA1B,RABA1b,RAB11	587
chr1	5789025	5789909	885	5789220	120	7.43759	1.6857	6.25771	IP_ICU11_FLAG_merged_peak_905	AT1G16930	+	AT1G16930	530
chr1	5793228	5794939	1712	5794667	211	44.8933	3.13771	43.1827	IP_ICU11_FLAG_merged_peak_906	AT1G16945	+	AT1G16945	592
chr1	5818144	5819215	1072	5818504	189	34.2923	2.8121	32.6743	IP_ICU11_FLAG_merged_peak_907	AT1G17010	+	AT1G17010	1071
chr1	5820842	5821414	573	5821091	133	12.495	1.97629	11.1829	IP_ICU11_FLAG_merged_peak_908	AT1G17020	+	ATSRG1,SRG1	572
chr1	5849647	5850010	364	5849830	92	2.89738	1.37645	1.92376	IP_ICU11_FLAG_merged_peak_910	AT1G17110	-	UBP15	363
chr1	5851630	5852274	645	5851868	129	7.58528	1.66362	6.39906	IP_ICU11_FLAG_merged_peak_911	AT1G17120	+	CAT8	644
chr1	5856326	5857623	1298	5856742	196	34.1156	2.74448	32.5007	IP_ICU11_FLAG_merged_peak_912	.	.	.	.
chr1	5859572	5860054	483	5859913	114	6.20755	1.61345	5.07046	IP_ICU11_FLAG_merged_peak_913	.	.	.	.
chr1	5863560	5863974	415	5863752	123	9.67807	1.83526	8.43091	IP_ICU11_FLAG_merged_peak_914	AT1G17147	-	VQ1	414
chr1	5867991	5868557	567	5868017	99	2.65623	1.33535	1.70218	IP_ICU11_FLAG_merged_peak_915	AT1G17160	+	RBSK	566
chr1	5879163	5880436	1274	5879768	121	9.13348	1.80566	7.90089	IP_ICU11_FLAG_merged_peak_916	.	.	.	.
chr1	5886249	5886956	708	5886724	118	7.8066	1.72122	6.61671	IP_ICU11_FLAG_merged_peak_917	AT1G17220	+	FUG1	707
chr1	5928090	5928810	721	5928467	158	21.2496	2.35328	19.7834	IP_ICU11_FLAG_merged_peak_919	AT1G17310	-	AT1G17310	720
chr1	5936081	5936485	405	5936343	99	2.9187	1.36294	1.9443	IP_ICU11_FLAG_merged_peak_920	AT1G17340	+	SAC5	404
chr1	5937781	5939211	1431	5938444	285	80.4375	3.94072	78.5054	IP_ICU11_FLAG_merged_peak_921	AT1G17340	+	SAC5	1036
chr1	5961015	5961670	656	5961325	204	41.4085	3.0341	39.7263	IP_ICU11_FLAG_merged_peak_924	AT1G17400	-	AtLAZY2,LAZY2,DRO3,AtNGR1	655
chr1	5983477	5984618	1142	5983868	159	21.0329	2.33394	19.5707	IP_ICU11_FLAG_merged_peak_926	.	.	.	.
chr1	5985319	5985667	349	5985466	111	5.63513	1.57751	4.52195	IP_ICU11_FLAG_merged_peak_927	AT1G17440	-	CKH1,TAF12B,EER4	348
chr1	6002653	6003182	530	6002924	161	22.4059	2.39768	20.9237	IP_ICU11_FLAG_merged_peak_929	AT1G17470	+	ATDRG1,DRG1,ATDRG,Drg1-2	529
chr1	6024025	6024615	591	6024298	126	8.53265	1.7411	7.31979	IP_ICU11_FLAG_merged_peak_930	AT1G17510	-	AT1G17510	584
chr1	6027703	6028207	505	6027999	111	5.41345	1.55921	4.31056	IP_ICU11_FLAG_merged_peak_931	AT1G17520	-	AT1G17520	162
chr1	6027703	6028207	505	6027999	111	5.41345	1.55921	4.31056	IP_ICU11_FLAG_merged_peak_931	AT1G17530	+	ATTIM23-1,TIM23-1	504
chr1	6034258	6034631	374	6034456	103	4.24911	1.48223	3.20053	IP_ICU11_FLAG_merged_peak_932	AT1G17550	+	AtHAB2,HAB2	373
chr1	6037392	6037800	409	6037662	114	7.3374	1.70206	6.15926	IP_ICU11_FLAG_merged_peak_933	.	.	.	.
chr1	6038430	6039069	640	6038688	155	17.768	2.1733	16.3565	IP_ICU11_FLAG_merged_peak_934	AT1G17560	-	HLL	568
chr1	6038430	6039069	640	6038688	155	17.768	2.1733	16.3565	IP_ICU11_FLAG_merged_peak_934	AT1G17570	+	AT1G17570	381
chr1	6038430	6039069	640	6038688	155	17.768	2.1733	16.3565	IP_ICU11_FLAG_merged_peak_934	AT1G17580	+	ATMYA1,XI-1,MYA1	119
chr1	6049610	6050091	482	6049772	135	11.7295	1.9159	10.4326	IP_ICU11_FLAG_merged_peak_935	AT1G17580	+	ATMYA1,XI-1,MYA1	75
chr1	6060416	6061511	1096	6061221	292	91.7626	4.33655	89.7772	IP_ICU11_FLAG_merged_peak_936	AT1G17615	+	TN2	435
chr1	6075719	6076208	490	6075953	138	12.6234	1.95816	11.3065	IP_ICU11_FLAG_merged_peak_938	AT1G17660	+	AT1G17660	172
chr1	6075719	6076208	490	6075953	138	12.6234	1.95816	11.3065	IP_ICU11_FLAG_merged_peak_938	AT1G17670	-	AT1G17670	263
chr1	6075719	6076208	490	6075953	138	12.6234	1.95816	11.3065	IP_ICU11_FLAG_merged_peak_938	AT1G17680	+	AT1G17680	437
chr1	6093176	6093917	742	6093590	168	22.0239	2.32861	20.5469	IP_ICU11_FLAG_merged_peak_939	AT1G17720	-	ATB	732
chr1	6098919	6099555	637	6099355	149	17.9279	2.22008	16.5121	IP_ICU11_FLAG_merged_peak_940	AT1G17730	+	CHMP1B,VPS46.1	636
chr1	6100231	6100581	351	6100234	92	2.43763	1.32498	1.50315	IP_ICU11_FLAG_merged_peak_941	AT1G17730	+	CHMP1B,VPS46.1	166
chr1	6101169	6101892	724	6101603	204	41.4085	3.0341	39.7263	IP_ICU11_FLAG_merged_peak_942	AT1G17744	-	AT1G17744	723
chr1	6101169	6101892	724	6101603	204	41.4085	3.0341	39.7263	IP_ICU11_FLAG_merged_peak_942	AT1G17745	+	PGDH,PGDH2	723
chr1	6121968	6122817	850	6122331	168	25.1957	2.50129	23.6777	IP_ICU11_FLAG_merged_peak_943	AT1G17770	+	SUVH7,SDG17	849
chr1	6135585	6137538	1954	6137286	105	5.29113	1.56885	4.1894	IP_ICU11_FLAG_merged_peak_944	AT1G05333	-	AT1G05333	60
chr1	6135585	6137538	1954	6137286	105	5.29113	1.56885	4.1894	IP_ICU11_FLAG_merged_peak_944	AT1G17820	-	AT1G17820	60
chr1	6143007	6143828	822	6143282	130	11.6899	1.93887	10.3936	IP_ICU11_FLAG_merged_peak_945	AT1G05337	-	AT1G05337	123
chr1	6143007	6143828	822	6143282	130	11.6899	1.93887	10.3936	IP_ICU11_FLAG_merged_peak_945	AT1G17840	+	DSO,ATWBC11,AtABCG11,WBC11,ABCG11,COF1	821
chr1	6149363	6150409	1047	6149755	172	26.1328	2.5219	24.6041	IP_ICU11_FLAG_merged_peak_946	AT1G05347	-	AT1G05347	1046
chr1	6149363	6150409	1047	6149755	172	26.1328	2.5219	24.6041	IP_ICU11_FLAG_merged_peak_946	AT1G17860	+	KTI2	675
chr1	6151650	6152849	1200	6151932	117	4.14105	1.43694	3.09477	IP_ICU11_FLAG_merged_peak_947	AT1G05353	+	AT1G05353	496
chr1	6151650	6152849	1200	6151932	117	4.14105	1.43694	3.09477	IP_ICU11_FLAG_merged_peak_947	AT1G17870	-	EGY3,ATEGY3	872
chr1	6153736	6154175	440	6153939	118	7.46291	1.6954	6.28247	IP_ICU11_FLAG_merged_peak_948	AT1G17880	-	ATBTF3,BTF3	439
chr1	6159180	6159633	454	6159313	99	4.10069	1.48005	3.0554	IP_ICU11_FLAG_merged_peak_949	AT1G17910	+	WAKL13	453
chr1	6182952	6184435	1484	6183832	399	168.337	5.9202	166.103	IP_ICU11_FLAG_merged_peak_950	AT1G17960	-	AT1G17960	1154
chr1	6182952	6184435	1484	6183832	399	168.337	5.9202	166.103	IP_ICU11_FLAG_merged_peak_950	AT1G17970	+	AT1G17970	18
chr1	6187944	6189264	1321	6188949	101	4.48155	1.50965	3.41684	IP_ICU11_FLAG_merged_peak_951	AT1G17980	-	PAPS1	1320
chr1	6208905	6210877	1973	6210547	379	152.966	5.62419	150.773	IP_ICU11_FLAG_merged_peak_954	AT1G18040	-	CAK2AT,CDKD1;3,AT;CDCKD;3	923
chr1	6213244	6214854	1611	6213593	169	24.5757	2.45987	23.0666	IP_ICU11_FLAG_merged_peak_955	AT1G18060	-	AT1G18060	647
chr1	6217786	6218230	445	6218118	126	6.67466	1.60886	5.52042	IP_ICU11_FLAG_merged_peak_956	AT1G18070	-	AT1G18070	444
chr1	6221951	6223294	1344	6222346	264	63.6131	3.46163	61.7756	IP_ICU11_FLAG_merged_peak_957	AT1G18080	+	RACK1A_AT,ATARCA,AtRACK1,SAC53,RACK1A	1343
chr1	6224067	6224790	724	6224521	133	12.6011	1.98327	11.2846	IP_ICU11_FLAG_merged_peak_958	AT1G18090	+	AT1G18090	685
chr1	6239918	6240327	410	6240253	107	4.42019	1.48628	3.36318	IP_ICU11_FLAG_merged_peak_959	AT1G18140	-	ATLAC1,LAC1	409
chr1	6271955	6272345	391	6272250	94	3.22025	1.40605	2.22548	IP_ICU11_FLAG_merged_peak_961	AT1G05397	-	AT1G05397	390
chr1	6297505	6297961	457	6297706	114	6.62189	1.64617	5.46844	IP_ICU11_FLAG_merged_peak_962	AT1G18290	+	AT1G18290	456
chr1	6303664	6304555	892	6304167	175	23.2388	2.34787	21.746	IP_ICU11_FLAG_merged_peak_964	AT1G18310	-	AT1G18310	592
chr1	6303664	6304555	892	6304167	175	23.2388	2.34787	21.746	IP_ICU11_FLAG_merged_peak_964	AT1G18320	+	AT1G18320	495
chr1	6316364	6317517	1154	6317188	148	17.5729	2.20528	16.1629	IP_ICU11_FLAG_merged_peak_965	.	.	.	.
chr1	6325712	6327290	1579	6326130	291	84.0817	4.02339	82.1328	IP_ICU11_FLAG_merged_peak_966	AT1G18382	-	AT1G18382	1159
chr1	6325712	6327290	1579	6326130	291	84.0817	4.02339	82.1328	IP_ICU11_FLAG_merged_peak_966	AT1G18390	+	LRK10L1.1,LRK10L1.2	1578
chr1	6328938	6329863	926	6329053	109	6.16294	1.62806	5.02624	IP_ICU11_FLAG_merged_peak_967	AT1G18390	+	LRK10L1.1,LRK10L1.2	925
chr1	6330453	6330854	402	6330627	112	6.85652	1.67246	5.69481	IP_ICU11_FLAG_merged_peak_968	.	.	.	.
chr1	6331511	6332094	584	6331858	144	16.1814	2.14607	14.7953	IP_ICU11_FLAG_merged_peak_969	AT1G18400	+	BEE1	583
chr1	6345484	6346261	778	6345954	198	26.6918	2.37727	25.1573	IP_ICU11_FLAG_merged_peak_970	AT1G18415	-	AT1G18415	603
chr1	6345484	6346261	778	6345954	198	26.6918	2.37727	25.1573	IP_ICU11_FLAG_merged_peak_970	AT1G18430	+	AT1G18430	351
chr1	6345484	6346261	778	6345954	198	26.6918	2.37727	25.1573	IP_ICU11_FLAG_merged_peak_970	AT1G18440	+	AT1G18440	587
chr1	6353570	6354377	808	6353876	122	9.22207	1.8074	7.98829	IP_ICU11_FLAG_merged_peak_971	AT1G18460	+	AT1G18460	807
chr1	6355057	6356742	1686	6356011	226	46.9541	3.09387	45.2278	IP_ICU11_FLAG_merged_peak_972	.	.	.	.
chr1	6361538	6362078	541	6361700	137	9.54889	1.766	8.30692	IP_ICU11_FLAG_merged_peak_973	AT1G18480	+	AtSLP2,SLP2	540
chr1	6369340	6369846	507	6369554	129	10.0215	1.83104	8.76622	IP_ICU11_FLAG_merged_peak_974	AT1G18500	+	MAML-4,IPMS1	506
chr1	6378123	6378774	652	6378435	216	47.4437	3.21171	45.714	IP_ICU11_FLAG_merged_peak_975	AT1G18540	-	RPL6A	651
chr1	6385182	6385584	403	6385376	132	12.2942	1.96847	10.9843	IP_ICU11_FLAG_merged_peak_976	AT1G18560	+	AT1G18560	402
chr1	6389571	6391501	1931	6390884	221	47.4479	3.16285	45.7181	IP_ICU11_FLAG_merged_peak_977	AT1G18570	+	MYB51,AtMYB51,HIG1,BW51A,BW51B	1815
chr1	6395451	6395912	462	6395677	160	17.8284	2.14777	16.4164	IP_ICU11_FLAG_merged_peak_978	AT1G18580	+	GAUT11	443
chr1	6398624	6400259	1636	6399169	262	66.8791	3.61936	65.0218	IP_ICU11_FLAG_merged_peak_979	AT1G18590	+	SOT17,ATST5C,ATSOT17	1405
chr1	6398624	6400259	1636	6399169	262	66.8791	3.61936	65.0218	IP_ICU11_FLAG_merged_peak_979	AT1G18600	+	RBL12,AtPARL,ATRBL12,PARL	277
chr1	6458242	6460430	2189	6459464	260	57.3454	3.24109	55.5469	IP_ICU11_FLAG_merged_peak_981	AT1G18720	-	AT1G18720	2188
chr1	6458242	6460430	2189	6459464	260	57.3454	3.24109	55.5469	IP_ICU11_FLAG_merged_peak_981	AT1G18730	+	NDF6,PnsB4	327
chr1	6483115	6484032	918	6483576	314	100.902	4.43674	98.8799	IP_ICU11_FLAG_merged_peak_983	AT1G18800	-	NRP2	831
chr1	6485813	6486832	1020	6486374	199	34.2212	2.72588	32.6058	IP_ICU11_FLAG_merged_peak_984	AT1G18810	-	PKS3	1019
chr1	6488574	6489655	1082	6488840	126	8.93473	1.76929	7.70864	IP_ICU11_FLAG_merged_peak_985	AT1G18820	+	AT1G18820	161
chr1	6488574	6489655	1082	6488840	126	8.93473	1.76929	7.70864	IP_ICU11_FLAG_merged_peak_985	AT1G18830	+	SEC31A	722
chr1	6496070	6496606	537	6496314	163	23.19	2.42728	21.6976	IP_ICU11_FLAG_merged_peak_986	AT1G18835	-	MIF3	536
chr1	6505954	6506773	820	6506439	410	168.318	5.74394	166.084	IP_ICU11_FLAG_merged_peak_987	AT1G18850	-	PCP2	819
chr1	6510548	6510929	382	6510845	100	4.2891	1.49485	3.23401	IP_ICU11_FLAG_merged_peak_988	AT1G18860	+	ATWRKY61,WRKY61	381
chr1	6512479	6513002	524	6512771	183	31.5864	2.72329	29.996	IP_ICU11_FLAG_merged_peak_989	.	.	.	.
chr1	6515773	6517096	1324	6516642	231	50.2392	3.19667	48.4895	IP_ICU11_FLAG_merged_peak_990	AT1G18870	+	ICS2,ATICS2	1323
chr1	6525010	6525938	929	6525500	241	53.8325	3.26294	52.0566	IP_ICU11_FLAG_merged_peak_992	AT1G05453	+	AT1G05453	914
chr1	6525010	6525938	929	6525500	241	53.8325	3.26294	52.0566	IP_ICU11_FLAG_merged_peak_992	AT1G18890	-	AtCPK10,CDPK1,CPK10,ATCDPK1	928
chr1	6546122	6546812	691	6546536	111	6.62161	1.65766	5.46817	IP_ICU11_FLAG_merged_peak_993	AT1G18950	+	AT1G18950	690
chr1	6552465	6554148	1684	6553967	155	19.2587	2.25911	17.8237	IP_ICU11_FLAG_merged_peak_994	AT1G18960	+	AT1G18960	1571
chr1	6554778	6555434	657	6555202	129	11.3926	1.92407	10.1032	IP_ICU11_FLAG_merged_peak_995	AT1G18970	-	GLP4	656
chr1	6554778	6555434	657	6555202	129	11.3926	1.92407	10.1032	IP_ICU11_FLAG_merged_peak_995	AT1G18975	+	AT1G18975	656
chr1	6557609	6558375	767	6558145	138	13.1701	1.99289	11.8442	IP_ICU11_FLAG_merged_peak_996	AT1G18980	-	AT1G18980	766
chr1	6560553	6561688	1136	6561087	199	36.4104	2.83249	34.7732	IP_ICU11_FLAG_merged_peak_997	AT1G18990	-	MYOB5	308
chr1	6560553	6561688	1136	6561087	199	36.4104	2.83249	34.7732	IP_ICU11_FLAG_merged_peak_997	AT1G19000	-	AT1G19000	1135
chr1	6565536	6565893	358	6565710	110	3.93145	1.43508	2.89562	IP_ICU11_FLAG_merged_peak_998	AT1G19010	+	AT1G19010	357
chr1	6571001	6571413	413	6571299	108	5.93926	1.61325	4.81115	IP_ICU11_FLAG_merged_peak_1000	.	.	.	.
chr1	6586283	6587113	831	6586789	195	37.0798	2.9009	35.4352	IP_ICU11_FLAG_merged_peak_1002	AT1G19080	+	PSF3,TTN10	234
chr1	6594898	6595394	497	6595178	119	6.04452	1.58402	4.91468	IP_ICU11_FLAG_merged_peak_1003	AT1G19100	+	MORC6,AtMORC6,DMS11	496
chr1	6602317	6602802	486	6602409	115	5.44162	1.549	4.33612	IP_ICU11_FLAG_merged_peak_1004	AT1G19110	+	AT1G19110	485
chr1	6605481	6605952	472	6605807	107	5.66063	1.59349	4.54621	IP_ICU11_FLAG_merged_peak_1005	AT1G19110	+	AT1G19110	471
chr1	6605481	6605952	472	6605807	107	5.66063	1.59349	4.54621	IP_ICU11_FLAG_merged_peak_1005	AT1G19115	+	DRO2,AtNGR3,LAZY3	15
chr1	6612211	6614962	2752	6614490	221	50.0272	3.28492	48.28	IP_ICU11_FLAG_merged_peak_1006	AT1G19140	-	AT1G19140	698
chr1	6612211	6614962	2752	6614490	221	50.0272	3.28492	48.28	IP_ICU11_FLAG_merged_peak_1006	AT1G19150	+	Lhca6,LHCA2*1	1642
chr1	6612211	6614962	2752	6614490	221	50.0272	3.28492	48.28	IP_ICU11_FLAG_merged_peak_1006	AT1G19160	-	AT1G19160	875
chr1	6620580	6621288	709	6620844	135	12.6659	1.97664	11.3488	IP_ICU11_FLAG_merged_peak_1007	AT1G05473	-	AT1G05473	434
chr1	6630819	6631220	402	6631016	92	2.89738	1.37645	1.92376	IP_ICU11_FLAG_merged_peak_1009	AT1G19220	-	IAA22,ARF11,ARF19	401
chr1	6649973	6650591	619	6650402	185	32.185	2.7376	30.5893	IP_ICU11_FLAG_merged_peak_1010	AT1G19240	-	AT1G19240	618
chr1	6676102	6677073	972	6676750	176	25.6303	2.46586	24.1071	IP_ICU11_FLAG_merged_peak_1012	AT1G19310	-	AT1G19310	863
chr1	6679512	6680983	1472	6679766	126	9.509	1.80938	8.26761	IP_ICU11_FLAG_merged_peak_1013	AT1G19320	+	AT1G19320	740
chr1	6683015	6683807	793	6683481	207	37.2854	2.80878	35.6398	IP_ICU11_FLAG_merged_peak_1014	AT1G19330	-	AT1G19330	792
chr1	6686568	6687073	506	6686798	136	12.7391	1.97601	11.4211	IP_ICU11_FLAG_merged_peak_1015	AT1G19340	+	AT1G19340	505
chr1	6703133	6703585	453	6703147	100	2.65426	1.33321	1.70026	IP_ICU11_FLAG_merged_peak_1018	AT1G19390	-	WAKL11	452
chr1	6711830	6712231	402	6712030	120	6.48247	1.61416	5.33573	IP_ICU11_FLAG_merged_peak_1019	AT1G19400	-	AT1G19400	209
chr1	6712783	6713386	604	6713070	117	4.48144	1.46532	3.41684	IP_ICU11_FLAG_merged_peak_1020	AT1G19400	-	AT1G19400	603
chr1	6720277	6720674	398	6720536	105	4.43449	1.49327	3.37643	IP_ICU11_FLAG_merged_peak_1021	.	.	.	.
chr1	6738426	6738928	503	6738662	154	12.6801	1.8875	11.3626	IP_ICU11_FLAG_merged_peak_1022	AT1G19460	+	AT1G19460	502
chr1	6739953	6742400	2448	6740413	736	459.16	10.1549	456.48	IP_ICU11_FLAG_merged_peak_1023	AT1G19464	+	MIR864A	391
chr1	6739953	6742400	2448	6740413	736	459.16	10.1549	456.48	IP_ICU11_FLAG_merged_peak_1023	AT1G19470	+	AT1G19470	1404
chr1	6746317	6747035	719	6746552	125	10.2362	1.86486	8.97466	IP_ICU11_FLAG_merged_peak_1024	AT1G19485	+	AT1G19485	557
chr1	6759747	6760371	625	6759985	226	52.6924	3.35971	50.9244	IP_ICU11_FLAG_merged_peak_1025	AT1G19520	+	NFD5	624
chr1	6784623	6785224	602	6784940	126	8.93473	1.76929	7.70864	IP_ICU11_FLAG_merged_peak_1027	AT1G19630	-	CYP722A1	601
chr1	6803167	6804851	1685	6804150	210	37.2868	2.78523	35.6412	IP_ICU11_FLAG_merged_peak_1028	AT1G19660	-	AtBBD2,BBD2	39
chr1	6803167	6804851	1685	6804150	210	37.2868	2.78523	35.6412	IP_ICU11_FLAG_merged_peak_1028	AT1G19670	-	CORI1,ATCLH1,CLH1,ATHCOR1	1365
chr1	6809391	6810703	1313	6809970	164	23.5859	2.44208	22.0884	IP_ICU11_FLAG_merged_peak_1029	AT1G19690	-	AT1G19690	551
chr1	6820914	6822771	1858	6822273	144	16.0299	2.13678	14.6482	IP_ICU11_FLAG_merged_peak_1031	AT1G19720	-	DYW7	1857
chr1	6838204	6838667	464	6838462	109	6.09342	1.62233	4.96164	IP_ICU11_FLAG_merged_peak_1034	AT1G19790	-	SRS7	463
chr1	6839621	6840272	652	6840066	96	3.55998	1.43565	2.54458	IP_ICU11_FLAG_merged_peak_1035	AT1G19790	-	SRS7	651
chr1	6844662	6845224	563	6844906	180	30.2648	2.67889	28.6886	IP_ICU11_FLAG_merged_peak_1036	.	.	.	.
chr1	6849742	6850764	1023	6850193	167	24.7232	2.48283	23.2131	IP_ICU11_FLAG_merged_peak_1037	.	.	.	.
chr1	6867809	6868291	483	6868029	158	20.8548	2.33068	19.3967	IP_ICU11_FLAG_merged_peak_1039	.	.	.	.
chr1	6874522	6874890	369	6874672	101	4.48155	1.50965	3.41684	IP_ICU11_FLAG_merged_peak_1040	.	.	.	.
chr1	6894431	6894964	534	6894649	146	16.0981	2.12878	14.7156	IP_ICU11_FLAG_merged_peak_1041	AT1G19860	-	AT1G19860	533
chr1	6907316	6907713	398	6907530	107	5.71938	1.59845	4.59994	IP_ICU11_FLAG_merged_peak_1042	AT1G19900	-	AT1G19900	397
chr1	6916293	6917911	1619	6917041	535	266.455	7.30535	264.024	IP_ICU11_FLAG_merged_peak_1043	AT1G19920	-	APS2,ASA1,ATPS2	830
chr1	6916293	6917911	1619	6917041	535	266.455	7.30535	264.024	IP_ICU11_FLAG_merged_peak_1043	AT1G19930	+	AT1G19930	1191
chr1	6920088	6920701	614	6920514	120	8.86634	1.79086	7.64123	IP_ICU11_FLAG_merged_peak_1044	AT1G19940	-	GH9B5,AtGH9B5	613
chr1	6934899	6935720	822	6935244	550	266.386	7.05121	263.955	IP_ICU11_FLAG_merged_peak_1045	AT1G19990	+	AT1G19990	802
chr1	6938301	6938728	428	6938473	106	5.50332	1.58365	4.39274	IP_ICU11_FLAG_merged_peak_1046	AT1G20010	-	TUB5	427
chr1	6943450	6943862	413	6943731	105	5.29113	1.56885	4.1894	IP_ICU11_FLAG_merged_peak_1047	AT1G20020	+	ATLFNR2,FNR2,LFNR2	412
chr1	6945663	6946989	1327	6946286	162	17.2937	2.10738	15.889	IP_ICU11_FLAG_merged_peak_1048	AT1G20030	+	AT1G20030	1326
chr1	6957754	6959386	1633	6958424	302	85.5032	3.95802	83.5469	IP_ICU11_FLAG_merged_peak_1049	AT1G05523	+	AT1G05523	1370
chr1	6957754	6959386	1633	6958424	302	85.5032	3.95802	83.5469	IP_ICU11_FLAG_merged_peak_1049	AT1G05527	+	AT1G05527	526
chr1	6957754	6959386	1633	6958424	302	85.5032	3.95802	83.5469	IP_ICU11_FLAG_merged_peak_1049	AT1G20070	-	AT1G20070	1376
chr1	6964547	6965105	559	6964949	162	21.9559	2.36524	20.4819	IP_ICU11_FLAG_merged_peak_1050	AT1G20080	+	NTMC2TYPE1.2,NTMC2T1.2,SYT2,SYTB,ATSYTB	558
chr1	6974726	6975730	1005	6975125	200	30.5957	2.54631	29.0177	IP_ICU11_FLAG_merged_peak_1052	AT1G20120	+	AT1G20120	691
chr1	6986407	6987092	686	6986575	125	10.2362	1.86486	8.97466	IP_ICU11_FLAG_merged_peak_1053	AT1G20140	+	ASK4,SK4	685
chr1	7003972	7004627	656	7004215	127	8.11022	1.70754	6.9078	IP_ICU11_FLAG_merged_peak_1054	AT1G20200	-	EMB2719,HAP15	655
chr1	7003972	7004627	656	7004215	127	8.11022	1.70754	6.9078	IP_ICU11_FLAG_merged_peak_1054	AT1G20210	+	AT1G20210	371
chr1	7007287	7007818	532	7007554	205	37.5678	2.83842	35.9187	IP_ICU11_FLAG_merged_peak_1055	AT1G20220	-	AT1G20220	531
chr1	7019858	7020605	748	7020152	117	7.14349	1.67512	5.97268	IP_ICU11_FLAG_merged_peak_1056	AT1G20260	+	AtVAB3,VAB3	747
chr1	7029644	7030228	585	7029972	129	11.2927	1.91729	10.0076	IP_ICU11_FLAG_merged_peak_1057	AT1G20290	-	AT1G20290	354
chr1	7029644	7030228	585	7029972	129	11.2927	1.91729	10.0076	IP_ICU11_FLAG_merged_peak_1057	AT1G20300	+	AT1G20300	584
chr1	7031899	7033314	1416	7032744	180	27.7989	2.54983	26.2506	IP_ICU11_FLAG_merged_peak_1058	AT1G20310	+	AT1G20310	1415
chr1	7034247	7034939	693	7034626	133	12.6011	1.98327	11.2846	IP_ICU11_FLAG_merged_peak_1059	AT1G20320	-	AT1G20320	692
chr1	7045798	7047413	1616	7046675	139	14.5083	2.07207	13.1531	IP_ICU11_FLAG_merged_peak_1062	AT1G05537	-	AT1G05537	555
chr1	7050259	7050701	443	7050465	106	4.42567	1.4896	3.36842	IP_ICU11_FLAG_merged_peak_1063	AT1G05547	+	AT1G05547	170
chr1	7082218	7082798	581	7082482	144	14.493	2.04268	13.1411	IP_ICU11_FLAG_merged_peak_1064	AT1G20410	-	AT1G20410	580
chr1	7082218	7082798	581	7082482	144	14.493	2.04268	13.1411	IP_ICU11_FLAG_merged_peak_1064	AT1G20420	+	AT1G20420	371
chr1	7098557	7098947	391	7098677	97	3.7361	1.45045	2.71066	IP_ICU11_FLAG_merged_peak_1067	AT1G20490	-	AT1G20490	390
chr1	7107235	7107849	615	7107635	117	8.08589	1.74646	6.8838	IP_ICU11_FLAG_merged_peak_1069	AT1G20515	+	AT1G20515	614
chr1	7107235	7107849	615	7107635	117	8.08589	1.74646	6.8838	IP_ICU11_FLAG_merged_peak_1069	AT1G20520	-	AT1G20520	614
chr1	7128583	7129379	797	7128937	332	118.271	4.91122	116.184	IP_ICU11_FLAG_merged_peak_1070	AT1G20575	-	DPMS1	479
chr1	7128583	7129379	797	7128937	332	118.271	4.91122	116.184	IP_ICU11_FLAG_merged_peak_1070	AT1G20580	+	SMD3B	796
chr1	7139290	7139642	353	7139478	138	14.1827	2.05727	12.8339	IP_ICU11_FLAG_merged_peak_1071	.	.	.	.
chr1	7149375	7150178	804	7150079	91	2.74235	1.36165	1.77949	IP_ICU11_FLAG_merged_peak_1073	AT1G20630	+	CAT1	803
chr1	7158000	7159031	1032	7158791	145	14.4157	2.03254	13.0645	IP_ICU11_FLAG_merged_peak_1074	AT1G20650	-	ASG5	1031
chr1	7162513	7164771	2259	7163334	189	34.2923	2.8121	32.6743	IP_ICU11_FLAG_merged_peak_1075	AT1G20670	-	AT1G20670	689
chr1	7167319	7167962	644	7167593	140	12.9827	1.97055	11.6589	IP_ICU11_FLAG_merged_peak_1076	AT1G20670	-	AT1G20670	643
chr1	7174705	7175460	756	7175233	113	7.09513	1.68726	5.92519	IP_ICU11_FLAG_merged_peak_1077	AT1G20690	+	AT1G20690	755
chr1	7174705	7175460	756	7175233	113	7.09513	1.68726	5.92519	IP_ICU11_FLAG_merged_peak_1077	AT1G20691	-	AT1G20691	755
chr1	7176452	7176852	401	7176680	113	3.48244	1.38823	2.47474	IP_ICU11_FLAG_merged_peak_1078	AT1G05563	-	AT1G05563	37
chr1	7176452	7176852	401	7176680	113	3.48244	1.38823	2.47474	IP_ICU11_FLAG_merged_peak_1078	AT1G20691	-	AT1G20691	400
chr1	7176452	7176852	401	7176680	113	3.48244	1.38823	2.47474	IP_ICU11_FLAG_merged_peak_1078	AT1G20693	+	HMGB2,NFD2,NFD02,HMG	400
chr1	7177436	7179895	2460	7179047	142	9.72754	1.7584	8.47973	IP_ICU11_FLAG_merged_peak_1079	AT1G20696	+	HMGB3,NFD3,NFD03	922
chr1	7192263	7193125	863	7192730	384	143.816	5.19104	141.65	IP_ICU11_FLAG_merged_peak_1080	AT1G20720	-	AT1G20720	862
chr1	7198038	7198535	498	7198315	114	5.84496	1.58455	4.72298	IP_ICU11_FLAG_merged_peak_1081	AT1G20735	+	AT1G20735	497
chr1	7208462	7209434	973	7208960	456	214.455	6.76383	212.116	IP_ICU11_FLAG_merged_peak_1082	AT1G20750	-	AT1G20750	851
chr1	7208462	7209434	973	7208960	456	214.455	6.76383	212.116	IP_ICU11_FLAG_merged_peak_1082	AT1G20760	+	AT1G20760	436
chr1	7216762	7217412	651	7217041	119	7.97007	1.72924	6.77358	IP_ICU11_FLAG_merged_peak_1083	AT1G20770	-	AT1G20770	435
chr1	7216762	7217412	651	7217041	119	7.97007	1.72924	6.77358	IP_ICU11_FLAG_merged_peak_1083	AT1G20780	+	PUB44,SAUL1,ATPUB44	650
chr1	7220948	7222978	2031	7221749	411	177.77	6.09781	175.512	IP_ICU11_FLAG_merged_peak_1084	AT1G20790	-	AT1G20790	1784
chr1	7225158	7225711	554	7225435	138	14.1827	2.05727	12.8339	IP_ICU11_FLAG_merged_peak_1085	AT1G05597	-	AT1G05597	402
chr1	7225158	7225711	554	7225435	138	14.1827	2.05727	12.8339	IP_ICU11_FLAG_merged_peak_1085	AT1G05603	+	AT1G05603	553
chr1	7226626	7227662	1037	7226990	118	8.34252	1.76126	7.13261	IP_ICU11_FLAG_merged_peak_1086	AT1G20795	-	AT1G20795	1036
chr1	7229339	7229980	642	7229583	120	8.86634	1.79086	7.64123	IP_ICU11_FLAG_merged_peak_1087	AT1G20800	-	AT1G20800	641
chr1	7231307	7232272	966	7231764	196	37.5521	2.9157	35.9032	IP_ICU11_FLAG_merged_peak_1088	AT1G20803	-	AT1G20803	593
chr1	7231307	7232272	966	7231764	196	37.5521	2.9157	35.9032	IP_ICU11_FLAG_merged_peak_1088	AT1G20810	+	FKBP18	591
chr1	7244358	7245436	1079	7244757	157	20.8695	2.33848	19.4086	IP_ICU11_FLAG_merged_peak_1090	.	.	.	.
chr1	7250571	7251246	676	7250937	234	55.9019	3.4257	54.1134	IP_ICU11_FLAG_merged_peak_1091	.	.	.	.
chr1	7251631	7253376	1746	7251851	155	20.1176	2.30888	18.6678	IP_ICU11_FLAG_merged_peak_1092	AT1G20850	+	XCP2	1565
chr1	7253948	7254893	946	7254537	393	163.68	5.8314	161.457	IP_ICU11_FLAG_merged_peak_1093	AT1G20860	-	PHT1;8	895
chr1	7264888	7265279	392	7265047	110	6.3904	1.64286	5.24524	IP_ICU11_FLAG_merged_peak_1094	AT1G20880	-	AT1G20880	391
chr1	7272333	7273894	1562	7272707	323	112.437	4.79536	110.37	IP_ICU11_FLAG_merged_peak_1095	AT1G20900	+	ORE7,AHL27,ESC	1561
chr1	7284963	7285370	408	7285104	141	15.1685	2.10167	13.8009	IP_ICU11_FLAG_merged_peak_1096	AT1G20920	+	RCF1	407
chr1	7325364	7327241	1878	7326416	148	17.5729	2.20528	16.1629	IP_ICU11_FLAG_merged_peak_1097	AT1G20980	+	ATSPL14,FBR6,SPL1R2,SPL14	1877
chr1	7327832	7329535	1704	7329098	140	12.2037	1.92174	10.898	IP_ICU11_FLAG_merged_peak_1098	AT1G20980	+	ATSPL14,FBR6,SPL1R2,SPL14	1609
chr1	7346106	7347284	1179	7346605	304	83.6301	3.8638	81.6825	IP_ICU11_FLAG_merged_peak_1100	AT1G21010	+	AT1G21010	1177
chr1	7375987	7376460	474	7376122	100	4.2891	1.49485	3.23401	IP_ICU11_FLAG_merged_peak_1102	AT1G21070	-	URGT2	473
chr1	7378057	7378992	936	7378390	112	5.42537	1.557	4.32121	IP_ICU11_FLAG_merged_peak_1103	AT1G21070	-	URGT2	470
chr1	7379734	7380750	1017	7380063	93	3.01634	1.38692	2.03924	IP_ICU11_FLAG_merged_peak_1104	AT1G21080	-	AT1G21080	1016
chr1	7384670	7387215	2546	7385812	176	28.536	2.61969	26.9787	IP_ICU11_FLAG_merged_peak_1105	AT1G21090	+	AT1G21090	1910
chr1	7387593	7388569	977	7388156	204	41.4085	3.0341	39.7263	IP_ICU11_FLAG_merged_peak_1106	AT1G21100	-	IGMT1	976
chr1	7390669	7391725	1057	7391372	163	23.19	2.42728	21.6976	IP_ICU11_FLAG_merged_peak_1107	AT1G21110	-	IGMT3	1056
chr1	7395864	7396798	935	7396497	173	24.9419	2.45077	23.4281	IP_ICU11_FLAG_merged_peak_1108	AT1G21120	-	IGMT2	934
chr1	7404390	7405053	664	7404836	125	9.24138	1.79513	8.00725	IP_ICU11_FLAG_merged_peak_1110	AT1G21140	+	VTL1,AtVTL1	663
chr1	7428385	7429429	1045	7428964	381	154.483	5.65379	152.286	IP_ICU11_FLAG_merged_peak_1111	.	.	.	.
chr1	7440913	7441410	498	7441281	99	4.10069	1.48005	3.0554	IP_ICU11_FLAG_merged_peak_1112	AT1G21250	+	PRO25,WAK1,AtWAK1	497
chr1	7442557	7443869	1313	7443134	336	96.6993	4.02582	94.6938	IP_ICU11_FLAG_merged_peak_1113	.	.	.	.
chr1	7444775	7445592	818	7445216	119	8.60268	1.77606	7.38516	IP_ICU11_FLAG_merged_peak_1114	AT1G21270	+	WAK2	817
chr1	7446550	7447382	833	7447242	109	6.16294	1.62806	5.02624	IP_ICU11_FLAG_merged_peak_1115	AT1G21270	+	WAK2	832
chr1	7447996	7448929	934	7448307	179	20.6338	2.19194	19.1773	IP_ICU11_FLAG_merged_peak_1116	AT1G21280	-	AT1G21280	787
chr1	7449940	7451870	1931	7450505	587	331.6	8.7027	329.068	IP_ICU11_FLAG_merged_peak_1117	.	.	.	.
chr1	7465963	7466409	447	7466094	126	10.5204	1.87966	9.25181	IP_ICU11_FLAG_merged_peak_1119	AT1G21320	-	NSRB	446
chr1	7465963	7466409	447	7466094	126	10.5204	1.87966	9.25181	IP_ICU11_FLAG_merged_peak_1119	AT1G21323	+	AT1G21323	15
chr1	7468739	7469744	1006	7469108	137	13.8602	2.04247	12.5177	IP_ICU11_FLAG_merged_peak_1120	AT1G21326	-	AT1G21326	979
chr1	7472665	7473321	657	7472983	187	33.3811	2.78249	31.7724	IP_ICU11_FLAG_merged_peak_1121	AT1G05657	+	AT1G05657	610
chr1	7475737	7476439	703	7476071	118	8.34252	1.76126	7.13261	IP_ICU11_FLAG_merged_peak_1122	AT1G21340	+	DOF1.2	702
chr1	7487151	7487688	538	7487154	93	2.44843	1.32422	1.5076	IP_ICU11_FLAG_merged_peak_1124	AT1G21380	-	TOL3	537
chr1	7488465	7489210	746	7488830	251	59.9847	3.4346	58.1689	IP_ICU11_FLAG_merged_peak_1125	AT1G21380	-	TOL3	615
chr1	7493711	7496963	3253	7496527	194	27.1255	2.4215	25.5858	IP_ICU11_FLAG_merged_peak_1126	AT1G21410	+	SKP2A	265
chr1	7499416	7501947	2532	7501184	360	124.136	4.76525	122.029	IP_ICU11_FLAG_merged_peak_1127	AT1G21420	-	AT1G21420	371
chr1	7499416	7501947	2532	7501184	360	124.136	4.76525	122.029	IP_ICU11_FLAG_merged_peak_1127	AT1G21430	+	YUC11	1402
chr1	7503776	7504165	390	7503897	115	7.45929	1.70732	6.27905	IP_ICU11_FLAG_merged_peak_1128	AT1G21440	-	AT1G21440	389
chr1	7509952	7511569	1618	7511359	117	6.05175	1.59102	4.92159	IP_ICU11_FLAG_merged_peak_1129	AT1G21450	+	SCL1	1617
chr1	7516996	7518215	1220	7517391	248	64.8977	3.68533	63.0513	IP_ICU11_FLAG_merged_peak_1131	AT1G21470	-	AT1G21470	941
chr1	7524087	7524445	359	7524273	105	5.29113	1.56885	4.1894	IP_ICU11_FLAG_merged_peak_1132	AT1G21475	-	AT1G21475	358
chr1	7529471	7531046	1576	7530048	192	33.8027	2.7616	32.1917	IP_ICU11_FLAG_merged_peak_1133	AT1G21500	-	AT1G21500	1341
chr1	7542786	7543312	527	7542985	123	9.67807	1.83526	8.43091	IP_ICU11_FLAG_merged_peak_1134	AT1G21528	-	AT1G21528	526
chr1	7549181	7550428	1248	7549836	133	12.6011	1.98327	11.2846	IP_ICU11_FLAG_merged_peak_1135	AT1G21540	-	AEE9	1247
chr1	7556901	7557569	669	7557176	100	4.2891	1.49485	3.23401	IP_ICU11_FLAG_merged_peak_1136	.	.	.	.
chr1	7564347	7566771	2425	7565496	125	9.24138	1.79513	8.00725	IP_ICU11_FLAG_merged_peak_1137	AT1G21580	-	SOP1	1867
chr1	7574038	7574472	435	7574222	128	9.17428	1.77746	7.94113	IP_ICU11_FLAG_merged_peak_1138	AT1G21600	-	PTAC6	109
chr1	7574038	7574472	435	7574222	128	9.17428	1.77746	7.94113	IP_ICU11_FLAG_merged_peak_1138	AT1G21610	+	UBN1	434
chr1	7579343	7580488	1146	7580000	216	46.4372	3.1633	44.7149	IP_ICU11_FLAG_merged_peak_1139	AT1G21620	+	PUM20,APUM20	828
chr1	7587173	7587812	640	7587309	101	4.48155	1.50965	3.41684	IP_ICU11_FLAG_merged_peak_1140	AT1G21630	+	AT1G21630	639
chr1	7588223	7588755	533	7588535	138	12.9727	1.98035	11.649	IP_ICU11_FLAG_merged_peak_1141	AT1G21640	+	NADK2,ATNADK2	532
chr1	7623933	7624974	1042	7624181	146	12.6398	1.92026	11.3228	IP_ICU11_FLAG_merged_peak_1143	AT1G21700	-	CHB4,SWI3C,ATSWI3C	533
chr1	7623933	7624974	1042	7624181	146	12.6398	1.92026	11.3228	IP_ICU11_FLAG_merged_peak_1143	AT1G21710	+	OGG1,ATOGG1	954
chr1	7641134	7642358	1225	7641964	189	32.232	2.70695	30.636	IP_ICU11_FLAG_merged_peak_1144	AT1G21738	-	AT1G21738	391
chr1	7641134	7642358	1225	7641964	189	32.232	2.70695	30.636	IP_ICU11_FLAG_merged_peak_1144	AT1G21740	+	AT1G21740	1224
chr1	7650944	7652263	1320	7652103	121	6.93892	1.64495	5.7757	IP_ICU11_FLAG_merged_peak_1145	AT1G21770	-	AT1G21770	617
chr1	7650944	7652263	1320	7652103	121	6.93892	1.64495	5.7757	IP_ICU11_FLAG_merged_peak_1145	AT1G21780	+	AT1G21780	681
chr1	7668967	7669969	1003	7669546	233	56.4801	3.46332	54.6863	IP_ICU11_FLAG_merged_peak_1148	AT1G21850	-	sks8	1002
chr1	7680363	7681057	695	7680618	118	8.34252	1.76126	7.13261	IP_ICU11_FLAG_merged_peak_1149	AT1G21880	+	LYM1,LYP2	694
chr1	7704392	7705986	1595	7705376	142	15.5032	2.11647	14.1294	IP_ICU11_FLAG_merged_peak_1151	AT1G21920	-	AT1G21920	1594
chr1	7741723	7742672	950	7742438	119	8.60268	1.77606	7.38516	IP_ICU11_FLAG_merged_peak_1152	AT1G21990	-	AT1G21990	683
chr1	7815232	7815688	457	7815396	142	14.6038	2.06068	13.2477	IP_ICU11_FLAG_merged_peak_1153	AT1G22140	-	AT1G22140	456
chr1	7817503	7821441	3939	7819833	251	66.6288	3.72973	64.7722	IP_ICU11_FLAG_merged_peak_1154	AT1G22150	+	SULTR1;3	3938
chr1	7830189	7830603	415	7830271	105	5.19099	1.56014	4.09717	IP_ICU11_FLAG_merged_peak_1155	AT1G22180	-	AT1G22180	414
chr1	7846817	7847627	811	7847149	142	14.2385	2.03806	12.8891	IP_ICU11_FLAG_merged_peak_1157	AT1G22220	+	AUF2	810
chr1	7850667	7851610	944	7851447	126	10.5204	1.87966	9.25181	IP_ICU11_FLAG_merged_peak_1158	AT1G22230	+	AT1G22230	497
chr1	7853383	7853843	461	7853647	126	10.5204	1.87966	9.25181	IP_ICU11_FLAG_merged_peak_1159	AT1G22240	+	APUM8,PUM8	460
chr1	7864924	7865883	960	7865192	170	20.0186	2.20968	18.5722	IP_ICU11_FLAG_merged_peak_1160	AT1G22260	-	ZYP1,ZYP1a,AtZYP1a	639
chr1	7864924	7865883	960	7865192	170	20.0186	2.20968	18.5722	IP_ICU11_FLAG_merged_peak_1160	AT1G22270	+	TRM112b,AtTRM112b	748
chr1	7873950	7876461	2512	7874221	149	11.5883	1.84448	10.2964	IP_ICU11_FLAG_merged_peak_1161	AT1G22280	+	PAPP2C	2068
chr1	7878370	7878824	455	7878637	116	7.15818	1.68014	5.98723	IP_ICU11_FLAG_merged_peak_1162	AT1G22300	-	GF14,GRF10,14-3-3EPSILON	65
chr1	7881049	7881598	550	7881267	99	3.9647	1.46703	2.92809	IP_ICU11_FLAG_merged_peak_1163	AT1G22300	-	GF14,GRF10,14-3-3EPSILON	549
chr1	7884093	7884749	657	7884423	296	94.1203	4.38568	92.1257	IP_ICU11_FLAG_merged_peak_1164	AT1G22310	-	MBD8,ATMBD8	31
chr1	7884093	7884749	657	7884423	296	94.1203	4.38568	92.1257	IP_ICU11_FLAG_merged_peak_1164	AT1G22320	-	AT1G22320	379
chr1	7888405	7889077	673	7888940	105	4.07327	1.46055	3.03381	IP_ICU11_FLAG_merged_peak_1165	AT1G22330	+	AT1G22330	672
chr1	7894009	7894400	392	7894230	130	10.8435	1.88193	9.56745	IP_ICU11_FLAG_merged_peak_1166	.	.	.	.
chr1	7896642	7897627	986	7897237	193	34.0145	2.76394	32.4002	IP_ICU11_FLAG_merged_peak_1168	AT1G22360	-	UGT85A2,AtUGT85A2	985
chr1	7899492	7900343	852	7900099	124	9.95547	1.85006	8.70103	IP_ICU11_FLAG_merged_peak_1169	AT1G22370	-	UGT85A5,AtUGT85A5	851
chr1	7912125	7914626	2502	7912386	142	15.1759	2.09615	13.8081	IP_ICU11_FLAG_merged_peak_1170	AT1G22410	+	AT1G22410	2501
chr1	7920031	7920476	446	7920373	103	4.87844	1.53925	3.79489	IP_ICU11_FLAG_merged_peak_1171	AT1G22430	+	AT1G22430	445
chr1	7938680	7939108	429	7938827	145	13.9051	2.00158	12.5623	IP_ICU11_FLAG_merged_peak_1172	AT1G22490	-	bHLH94,bHLH094	428
chr1	7951974	7952695	722	7952525	122	9.40406	1.82046	8.16415	IP_ICU11_FLAG_merged_peak_1174	AT1G05757	+	AT1G05757	496
chr1	7951974	7952695	722	7952525	122	9.40406	1.82046	8.16415	IP_ICU11_FLAG_merged_peak_1174	AT1G22510	-	AT1G22510	721
chr1	7953981	7954453	473	7954198	117	8.08589	1.74646	6.8838	IP_ICU11_FLAG_merged_peak_1175	AT1G22520	-	AT1G22520	472
chr1	7955700	7956048	349	7955855	105	5.29113	1.56885	4.1894	IP_ICU11_FLAG_merged_peak_1176	AT1G22530	-	PATL2	348
chr1	7956863	7958227	1365	7957098	144	16.0584	2.13852	14.6763	IP_ICU11_FLAG_merged_peak_1177	AT1G22530	-	PATL2	1364
chr1	7976315	7978705	2391	7977272	295	81.3097	3.86665	79.3738	IP_ICU11_FLAG_merged_peak_1178	AT1G22570	-	NPF5.15	2281
chr1	7994936	7995702	767	7995216	124	6.68577	1.61609	5.53128	IP_ICU11_FLAG_merged_peak_1179	AT1G22610	+	MCTP6	766
chr1	7994936	7995702	767	7995216	124	6.68577	1.61609	5.53128	IP_ICU11_FLAG_merged_peak_1179	AT1G22620	-	SAC1,ATSAC1	766
chr1	7997043	7997821	779	7997463	123	8.99928	1.78689	7.77219	IP_ICU11_FLAG_merged_peak_1180	AT1G22620	-	SAC1,ATSAC1	778
chr1	8006689	8007381	693	8006981	147	13.9746	1.99552	12.631	IP_ICU11_FLAG_merged_peak_1181	AT1G22640	+	ATMYB3,MYB3	692
chr1	8030632	8033110	2479	8032136	300	96.9677	4.45495	94.9603	IP_ICU11_FLAG_merged_peak_1182	AT1G22710	-	SUC2,SUT1,ATSUC2	2478
chr1	8055487	8057040	1554	8055863	284	78.8115	3.88437	76.8882	IP_ICU11_FLAG_merged_peak_1183	AT1G22760	+	PAB3	1553
chr1	8067053	8068272	1220	8067878	404	166.636	5.77213	164.407	IP_ICU11_FLAG_merged_peak_1184	AT1G22780	+	RPS18A,PFL,PFL1	708
chr1	8073590	8075086	1497	8074603	212	42.9542	3.03463	41.2593	IP_ICU11_FLAG_merged_peak_1185	AT1G22810	-	ERF019,AtERF019	855
chr1	8079109	8079644	536	8079316	153	19.1605	2.26662	17.7263	IP_ICU11_FLAG_merged_peak_1186	AT1G22840	+	ATCYTC-A,CYTC-1	535
chr1	8080075	8081023	949	8080761	128	9.46052	1.79715	8.21979	IP_ICU11_FLAG_merged_peak_1187	AT1G05773	-	AT1G05773	220
chr1	8080075	8081023	949	8080761	128	9.46052	1.79715	8.21979	IP_ICU11_FLAG_merged_peak_1187	AT1G05777	+	AT1G05777	539
chr1	8089383	8089938	556	8089618	114	7.0079	1.6764	5.84308	IP_ICU11_FLAG_merged_peak_1188	AT1G22870	+	SCYL2A	555
chr1	8093484	8094199	716	8094084	111	6.62161	1.65766	5.46817	IP_ICU11_FLAG_merged_peak_1189	AT1G22870	+	SCYL2A	715
chr1	8096979	8098112	1134	8097374	250	51.5113	3.08643	49.753	IP_ICU11_FLAG_merged_peak_1190	AT1G22882	+	SUN3,AtSUN3	20
chr1	8100622	8101321	700	8100917	105	2.97647	1.35649	2.00055	IP_ICU11_FLAG_merged_peak_1191	AT1G22882	+	SUN3,AtSUN3	699
chr1	8100622	8101321	700	8100917	105	2.97647	1.35649	2.00055	IP_ICU11_FLAG_merged_peak_1191	AT1G22885	+	AT1G22885	197
chr1	8102158	8103339	1182	8102346	102	3.31358	1.39612	2.31621	IP_ICU11_FLAG_merged_peak_1192	AT1G22890	+	AT1G22890	911
chr1	8105306	8105705	400	8105529	112	6.85652	1.67246	5.69481	IP_ICU11_FLAG_merged_peak_1193	AT1G22910	+	AT1G22910	399
chr1	8117524	8122423	4900	8121098	179	25.791	2.45329	24.2669	IP_ICU11_FLAG_merged_peak_1194	AT1G22930	+	AT1G22930	4627
chr1	8117524	8122423	4900	8121098	179	25.791	2.45329	24.2669	IP_ICU11_FLAG_merged_peak_1194	AT1G22940	+	TH-1,THIE,TH1	384
chr1	8125338	8128464	3127	8127175	795	360.271	6.53369	357.701	IP_ICU11_FLAG_merged_peak_1195	AT1G22950	-	AT1G22950	2248
chr1	8133769	8134520	752	8134222	150	17.2933	2.17597	15.8887	IP_ICU11_FLAG_merged_peak_1196	AT1G22980	-	AT1G22980	751
chr1	8135374	8136106	733	8135726	176	27.7962	2.5802	26.248	IP_ICU11_FLAG_merged_peak_1197	AT1G22985	-	CRF7	732
chr1	8139199	8140106	908	8139656	134	12.9111	1.99807	11.5881	IP_ICU11_FLAG_merged_peak_1198	AT1G22990	+	HIPP22	907
chr1	8144151	8144969	819	8144656	136	12.9869	1.99198	11.6629	IP_ICU11_FLAG_merged_peak_1199	AT1G23000	+	AT1G23000	818
chr1	8147821	8149148	1328	8148632	162	22.7966	2.41248	21.3092	IP_ICU11_FLAG_merged_peak_1200	AT1G23010	+	LPR1	1327
chr1	8149802	8152273	2472	8150930	558	304.464	8.27348	301.972	IP_ICU11_FLAG_merged_peak_1201	.	.	.	.
chr1	8157488	8159622	2135	8158621	156	19.4653	2.26448	18.026	IP_ICU11_FLAG_merged_peak_1202	AT1G23030	+	PUB11	1697
chr1	8164903	8165535	633	8165237	154	19.7457	2.29408	18.3014	IP_ICU11_FLAG_merged_peak_1203	AT1G23040	+	AT1G23040	632
chr1	8168755	8169148	394	8168834	113	6.80322	1.66428	5.6461	IP_ICU11_FLAG_merged_peak_1204	AT1G23050	+	AT1G23050	393
chr1	8168755	8169148	394	8168834	113	6.80322	1.66428	5.6461	IP_ICU11_FLAG_merged_peak_1204	AT1G23052	-	AT1G23052	393
chr1	8172270	8172993	724	8172595	221	40.5531	2.84826	38.8786	IP_ICU11_FLAG_merged_peak_1205	AT1G23060	-	MDP40	723
chr1	8182165	8183836	1672	8183619	163	22.9496	2.4138	21.4612	IP_ICU11_FLAG_merged_peak_1206	AT1G23080	-	PIN7,ATPIN7	1671
chr1	8186287	8186893	607	8186434	116	7.8328	1.73166	6.63865	IP_ICU11_FLAG_merged_peak_1207	AT1G23090	-	AST91,SULTR3;3	606
chr1	8195426	8196267	842	8195793	486	235.218	7.02423	232.84	IP_ICU11_FLAG_merged_peak_1208	AT1G23100	+	AT1G23100	791
chr1	8206370	8207388	1019	8207157	142	15.5032	2.11647	14.1294	IP_ICU11_FLAG_merged_peak_1209	AT1G23150	+	AT1G23150	1018
chr1	8227639	8228168	530	8227975	107	5.22438	1.55632	4.12866	IP_ICU11_FLAG_merged_peak_1210	AT1G23200	+	PME6,HMS	529
chr1	8228837	8229208	372	8228968	110	6.27836	1.63373	5.13946	IP_ICU11_FLAG_merged_peak_1211	AT1G23200	+	PME6,HMS	371
chr1	8234109	8234743	635	8234468	143	15.8408	2.13127	14.4608	IP_ICU11_FLAG_merged_peak_1212	AT1G23205	-	AT1G23205	634
chr1	8262500	8263583	1084	8262971	274	66.4776	3.48375	64.6231	IP_ICU11_FLAG_merged_peak_1213	AT1G23280	-	AT1G23280	595
chr1	8262500	8263583	1084	8262971	274	66.4776	3.48375	64.6231	IP_ICU11_FLAG_merged_peak_1213	AT1G23290	+	RPL27AB,RPL27A	958
chr1	8265224	8265930	707	8265748	95	3.38802	1.42085	2.38284	IP_ICU11_FLAG_merged_peak_1214	AT1G23300	-	DTX32	706
chr1	8267729	8271552	3824	8268727	368	144.705	5.46139	142.536	IP_ICU11_FLAG_merged_peak_1215	AT1G23310	-	GGAT1,GGT1,AOAT1	3167
chr1	8298052	8299464	1413	8299184	128	11.0986	1.90926	9.81595	IP_ICU11_FLAG_merged_peak_1216	AT1G23380	-	KNAT6L,KNAT6S,KNAT6	1412
chr1	8301170	8301626	457	8301411	108	5.93926	1.61325	4.81115	IP_ICU11_FLAG_merged_peak_1217	AT1G23380	-	KNAT6L,KNAT6S,KNAT6	456
chr1	8302160	8302872	713	8302490	131	11.0183	1.88876	9.74	IP_ICU11_FLAG_merged_peak_1218	AT1G23380	-	KNAT6L,KNAT6S,KNAT6	712
chr1	8314451	8315670	1220	8314895	474	211.147	6.33659	208.815	IP_ICU11_FLAG_merged_peak_1220	AT1G23400	-	ATCAF2,CAF2	1219
chr1	8314451	8315670	1220	8314895	474	211.147	6.33659	208.815	IP_ICU11_FLAG_merged_peak_1220	AT1G23410	+	RPS27AA	1117
chr1	8324582	8325128	547	8324788	129	11.3926	1.92407	10.1032	IP_ICU11_FLAG_merged_peak_1221	AT1G23450	+	AT1G23450	546
chr1	8342739	8343123	385	8342892	127	8.63982	1.74456	7.42172	IP_ICU11_FLAG_merged_peak_1223	AT1G23510	-	AT1G23510	357
chr1	8344673	8345240	568	8344977	158	21.2496	2.35328	19.7834	IP_ICU11_FLAG_merged_peak_1224	AT1G23520	-	AT1G23520	466
chr1	8349141	8351106	1966	8349892	190	23.2391	2.26022	21.7462	IP_ICU11_FLAG_merged_peak_1225	AT1G23540	-	PERK12,IGI1,AtPERK12	1227
chr1	8349141	8351106	1966	8349892	190	23.2391	2.26022	21.7462	IP_ICU11_FLAG_merged_peak_1225	AT1G23550	+	SRO2	678
chr1	8383029	8383625	597	8383375	196	34.7397	2.77523	33.1194	IP_ICU11_FLAG_merged_peak_1226	.	.	.	.
chr1	8396480	8399683	3204	8396919	207	42.8895	3.0785	41.1951	IP_ICU11_FLAG_merged_peak_1228	AT1G23740	-	AOR	1568
chr1	8402068	8403892	1825	8402507	140	14.8369	2.08687	13.4754	IP_ICU11_FLAG_merged_peak_1229	AT1G23760	+	PG3,JP630	1824
chr1	8405290	8406581	1292	8406236	302	98.2835	4.48455	96.2705	IP_ICU11_FLAG_merged_peak_1230	AT1G23770	-	AT1G23770	1276
chr1	8408103	8408594	492	8408357	185	27.573	2.50231	26.0283	IP_ICU11_FLAG_merged_peak_1231	AT1G23780	-	SKIP22	491
chr1	8416541	8417644	1104	8416698	148	11.9268	1.86873	10.6276	IP_ICU11_FLAG_merged_peak_1232	AT1G23810	+	AT1G23810	449
chr1	8420191	8420679	489	8420372	167	16.9948	2.06582	15.5958	IP_ICU11_FLAG_merged_peak_1233	AT1G23820	+	SPDS1	488
chr1	8422861	8423782	922	8422948	97	3.7361	1.45045	2.71066	IP_ICU11_FLAG_merged_peak_1234	AT1G05837	+	AT1G05837	921
chr1	8428963	8429444	482	8429239	146	12.312	1.90052	11.002	IP_ICU11_FLAG_merged_peak_1235	AT1G23860	-	SRZ-21,SRZ21,RSZ21,RSZP21,At-RSZ21	481
chr1	8433028	8434195	1168	8434125	99	4.10069	1.48005	3.0554	IP_ICU11_FLAG_merged_peak_1236	AT1G23870	+	ATTPS9,TPS9	1167
chr1	8434833	8435900	1068	8435505	107	5.71938	1.59845	4.59994	IP_ICU11_FLAG_merged_peak_1237	AT1G23880	+	AT1G23880	543
chr1	8440784	8441148	365	8440915	114	5.59749	1.56467	4.48608	IP_ICU11_FLAG_merged_peak_1238	AT1G23890	-	AT1G23890	364
chr1	8440784	8441148	365	8440915	114	5.59749	1.56467	4.48608	IP_ICU11_FLAG_merged_peak_1238	AT1G23900	+	GAMMA-ADAPTIN,Gamma-ADR	364
chr1	8515273	8515761	489	8515504	140	14.8369	2.08687	13.4754	IP_ICU11_FLAG_merged_peak_1239	AT1G24068	+	AT1G24068	488
chr1	8520005	8520723	719	8520438	179	29.5496	2.64929	27.982	IP_ICU11_FLAG_merged_peak_1240	AT1G24070	-	CSLA10,ATCSLA10	279
chr1	8520005	8520723	719	8520438	179	29.5496	2.64929	27.982	IP_ICU11_FLAG_merged_peak_1240	AT1G24080	-	AT1G24080	373
chr1	8520005	8520723	719	8520438	179	29.5496	2.64929	27.982	IP_ICU11_FLAG_merged_peak_1240	AT1G24090	+	RNH1C	580
chr1	8522940	8523714	775	8523335	190	34.7513	2.8269	33.1288	IP_ICU11_FLAG_merged_peak_1241	AT1G24095	+	AT1G24095	774
chr1	8528021	8528430	410	8528173	117	8.08589	1.74646	6.8838	IP_ICU11_FLAG_merged_peak_1243	AT1G24110	+	PER6	409
chr1	8535391	8537751	2361	8536711	511	245.474	6.96618	243.078	IP_ICU11_FLAG_merged_peak_1244	AT1G24130	-	AT1G24130	569
chr1	8535391	8537751	2361	8536711	511	245.474	6.96618	243.078	IP_ICU11_FLAG_merged_peak_1244	AT1G24140	-	AT3-MMP	1752
chr1	8541205	8543413	2209	8541548	182	31.1435	2.70849	29.558	IP_ICU11_FLAG_merged_peak_1245	AT1G24147	+	AT1G24147	1501
chr1	8545043	8545702	660	8545302	120	8.86634	1.79086	7.64123	IP_ICU11_FLAG_merged_peak_1246	AT1G24148	+	AT1G24148	547
chr1	8549288	8551573	2286	8551215	168	22.9894	2.38078	21.5007	IP_ICU11_FLAG_merged_peak_1247	AT1G24150	+	FH4,ATFH4	2285
chr1	8552803	8553192	390	8553071	105	4.84156	1.5295	3.76349	IP_ICU11_FLAG_merged_peak_1248	AT1G24159	+	AT1G24159	389
chr1	8557581	8559064	1484	8557998	140	11.5834	1.88284	10.2917	IP_ICU11_FLAG_merged_peak_1249	AT1G24170	-	LGT9,GATL8	1483
chr1	8562821	8563511	691	8563183	171	24.8675	2.46112	23.3541	IP_ICU11_FLAG_merged_peak_1250	AT1G24180	-	IAR4	690
chr1	8582330	8582842	513	8582620	131	11.8874	1.94679	10.5886	IP_ICU11_FLAG_merged_peak_1251	AT1G24220	-	AT1G24220	512
chr1	8585150	8585557	408	8585390	141	15.1685	2.10167	13.8009	IP_ICU11_FLAG_merged_peak_1252	AT1G24230	-	AT1G24230	285
chr1	8588702	8590238	1537	8589805	201	39.9463	2.9897	38.2764	IP_ICU11_FLAG_merged_peak_1253	AT1G24250	-	AT1G24250	1144
chr1	8594786	8596998	2213	8596594	429	161.577	5.2363	159.36	IP_ICU11_FLAG_merged_peak_1254	AT1G24260	-	AGL9,SEP3	1637
chr1	8598387	8599108	722	8598676	194	36.6096	2.8861	34.9694	IP_ICU11_FLAG_merged_peak_1255	AT1G05863	+	AT1G05863	603
chr1	8623958	8624550	593	8624206	137	9.54889	1.766	8.30692	IP_ICU11_FLAG_merged_peak_1256	AT1G24310	+	NUP54	592
chr1	8640442	8641108	667	8640670	117	8.08589	1.74646	6.8838	IP_ICU11_FLAG_merged_peak_1258	AT1G24350	-	AT1G24350	666
chr1	8640442	8641108	667	8640670	117	8.08589	1.74646	6.8838	IP_ICU11_FLAG_merged_peak_1258	AT1G24360	+	AT1G24360	666
chr1	8652577	8653068	492	8652808	110	6.3904	1.64286	5.24524	IP_ICU11_FLAG_merged_peak_1259	AT1G24400	-	AATL2,LHT2,ATLHT2	491
chr1	8658952	8660185	1234	8659850	115	7.5833	1.71686	6.39716	IP_ICU11_FLAG_merged_peak_1260	AT1G05903	+	AT1G05903	807
chr1	8658952	8660185	1234	8659850	115	7.5833	1.71686	6.39716	IP_ICU11_FLAG_merged_peak_1260	AT1G24430	-	AT1G24430	862
chr1	8663470	8663838	369	8663503	92	2.89738	1.37645	1.92376	IP_ICU11_FLAG_merged_peak_1261	AT1G24440	+	AT1G24440	368
chr1	8663470	8663838	369	8663503	92	2.89738	1.37645	1.92376	IP_ICU11_FLAG_merged_peak_1261	AT1G24450	+	NFD2	41
chr1	8676011	8676991	981	8676108	104	3.25605	1.38601	2.26021	IP_ICU11_FLAG_merged_peak_1262	AT1G24475	-	AT1G24475	361
chr1	8676011	8676991	981	8676108	104	3.25605	1.38601	2.26021	IP_ICU11_FLAG_merged_peak_1262	AT1G24480	-	AT1G24480	631
chr1	8687947	8688430	484	8688250	136	13.5407	2.02767	12.2047	IP_ICU11_FLAG_merged_peak_1263	AT1G24510	-	CCT5	483
chr1	8687947	8688430	484	8688250	136	13.5407	2.02767	12.2047	IP_ICU11_FLAG_merged_peak_1263	AT1G24520	+	BCP1	167
chr1	8699202	8701132	1931	8699880	314	106.297	4.66216	104.252	IP_ICU11_FLAG_merged_peak_1265	AT1G24540	+	CYP86C1	1782
chr1	8708832	8711467	2636	8709298	186	30.3332	2.63436	28.7565	IP_ICU11_FLAG_merged_peak_1266	AT1G24575	-	AT1G24575	620
chr1	8708832	8711467	2636	8709298	186	30.3332	2.63436	28.7565	IP_ICU11_FLAG_merged_peak_1266	AT1G24580	+	AT1G24580	1183
chr1	8711825	8712951	1127	8712034	129	10.3414	1.85278	9.07846	IP_ICU11_FLAG_merged_peak_1267	AT1G24575	-	AT1G24575	53
chr1	8711825	8712951	1127	8712034	129	10.3414	1.85278	9.07846	IP_ICU11_FLAG_merged_peak_1267	AT1G24577	-	AT1G24577	473
chr1	8713951	8715250	1300	8714518	106	4.81971	1.52444	3.74317	IP_ICU11_FLAG_merged_peak_1268	AT1G24590	-	DRNL,SOB2,DRN-LIKE,ESR2	885
chr1	8715869	8716632	764	8716258	289	76.7955	3.74932	74.8823	IP_ICU11_FLAG_merged_peak_1269	.	.	.	.
chr1	8717749	8718139	391	8717904	123	9.67807	1.83526	8.43091	IP_ICU11_FLAG_merged_peak_1270	.	.	.	.
chr1	8719606	8720378	773	8719705	110	3.30865	1.37839	2.31175	IP_ICU11_FLAG_merged_peak_1271	AT1G24600	+	AT1G24600	369
chr1	8737052	8737758	707	8737436	468	215.847	6.60702	213.506	IP_ICU11_FLAG_merged_peak_1272	AT1G24650	+	TMK2	263
chr1	8741917	8742280	364	8742080	117	7.47631	1.70042	6.29564	IP_ICU11_FLAG_merged_peak_1273	AT1G24706	+	AtTHO2,THO2,EMB2793	363
chr1	8756294	8756838	545	8756639	166	24.138	2.45796	22.6343	IP_ICU11_FLAG_merged_peak_1274	AT1G05907	-	AT1G05907	309
chr1	8756294	8756838	545	8756639	166	24.138	2.45796	22.6343	IP_ICU11_FLAG_merged_peak_1274	AT1G05913	-	AT1G05913	544
chr1	8756294	8756838	545	8756639	166	24.138	2.45796	22.6343	IP_ICU11_FLAG_merged_peak_1274	AT1G05917	-	AT1G05917	398
chr1	8769253	8771044	1792	8769709	350	91.8922	3.73194	89.9064	IP_ICU11_FLAG_merged_peak_1275	AT1G24800	+	AT1G24800	1791
chr1	8834927	8835800	874	8835373	328	66.1215	3.06371	64.2682	IP_ICU11_FLAG_merged_peak_1283	AT1G25211	+	AT1G25211	714
chr1	8836427	8840034	3608	8839244	181	23.5993	2.32907	22.1015	IP_ICU11_FLAG_merged_peak_1284	AT1G05927	-	AT1G05927	723
chr1	8836427	8840034	3608	8839244	181	23.5993	2.32907	22.1015	IP_ICU11_FLAG_merged_peak_1284	AT1G05933	+	AT1G05933	994
chr1	8836427	8840034	3608	8839244	181	23.5993	2.32907	22.1015	IP_ICU11_FLAG_merged_peak_1284	AT1G25220	-	TRP4,WEI7,ASB1	3074
chr1	8845081	8847196	2116	8846370	202	40.2189	2.99393	38.5479	IP_ICU11_FLAG_merged_peak_1285	AT1G25240	+	AT1G25240	1645
chr1	8848267	8850448	2182	8849034	303	98.9435	4.49935	96.9278	IP_ICU11_FLAG_merged_peak_1286	AT1G05943	-	AT1G05943	800
chr1	8848267	8850448	2182	8849034	303	98.9435	4.49935	96.9278	IP_ICU11_FLAG_merged_peak_1286	AT1G25250	+	AtIDD16,IDD16	1714
chr1	8855550	8855937	388	8855778	126	7.37251	1.659	6.19381	IP_ICU11_FLAG_merged_peak_1287	AT1G25260	-	AT1G25260	387
chr1	8871358	8872902	1545	8872481	910	670.255	13.4833	667.391	IP_ICU11_FLAG_merged_peak_1290	AT1G25300	+	AT1G25300	1028
chr1	8894051	8894957	907	8894597	203	40.9189	3.0193	39.2409	IP_ICU11_FLAG_merged_peak_1291	AT1G25350	-	OVA9	555
chr1	8894051	8894957	907	8894597	203	40.9189	3.0193	39.2409	IP_ICU11_FLAG_merged_peak_1291	AT1G25360	+	PCMP-H74	877
chr1	8896366	8897328	963	8896906	163	23.19	2.42728	21.6976	IP_ICU11_FLAG_merged_peak_1292	AT1G25360	+	PCMP-H74	758
chr1	8898409	8898931	523	8898737	115	7.5833	1.71686	6.39716	IP_ICU11_FLAG_merged_peak_1293	AT1G25370	-	AT1G25370	522
chr1	8905544	8907541	1998	8905954	163	23.19	2.42728	21.6976	IP_ICU11_FLAG_merged_peak_1294	.	.	.	.
chr1	8908038	8909071	1034	8908453	130	8.06984	1.69366	6.87188	IP_ICU11_FLAG_merged_peak_1295	AT1G25390	-	LRK10L4	1033
chr1	8918526	8919308	783	8919046	124	9.95547	1.85006	8.70103	IP_ICU11_FLAG_merged_peak_1297	AT1G25422	+	AT1G25422	782
chr1	8933830	8935342	1513	8934714	154	19.7457	2.29408	18.3014	IP_ICU11_FLAG_merged_peak_1298	AT1G25440	-	BBX15	1512
chr1	8938271	8940225	1955	8939442	137	13.8602	2.04247	12.5177	IP_ICU11_FLAG_merged_peak_1299	AT1G25450	-	CER60,KCS5	1838
chr1	9001798	9003874	2077	9002499	207	37.5098	2.81935	35.863	IP_ICU11_FLAG_merged_peak_1302	AT1G25682	-	CWC16a	1589
chr1	9024255	9026726	2472	9026226	158	19.7069	2.26529	18.2657	IP_ICU11_FLAG_merged_peak_1303	AT1G26100	-	CYB561D	126
chr1	9027478	9028098	621	9027750	188	29.3831	2.5715	27.8187	IP_ICU11_FLAG_merged_peak_1304	AT1G26110	-	DCP5	620
chr1	9039151	9039888	738	9039529	131	11.9904	1.95367	10.6873	IP_ICU11_FLAG_merged_peak_1305	AT1G26140	-	AT1G26140	689
chr1	9041792	9042561	770	9042328	133	12.6011	1.98327	11.2846	IP_ICU11_FLAG_merged_peak_1306	AT1G26150	-	AtPERK10,PERK10	769
chr1	9063901	9065173	1273	9064401	232	55.9334	3.44852	54.1431	IP_ICU11_FLAG_merged_peak_1307	AT1G26200	-	AT1G26200	1272
chr1	9071172	9072299	1128	9071423	120	8.86634	1.79086	7.64123	IP_ICU11_FLAG_merged_peak_1308	AT1G26208	-	AT1G26208	596
chr1	9071172	9072299	1128	9071423	120	8.86634	1.79086	7.64123	IP_ICU11_FLAG_merged_peak_1308	AT1G26218	-	sORF14	1127
chr1	9071172	9072299	1128	9071423	120	8.86634	1.79086	7.64123	IP_ICU11_FLAG_merged_peak_1308	AT1G26220	+	AT1G26220	689
chr1	9082244	9082802	559	9082558	125	10.2362	1.86486	8.97466	IP_ICU11_FLAG_merged_peak_1309	.	.	.	.
chr1	9089654	9090126	473	9089904	109	3.60264	1.40768	2.58591	IP_ICU11_FLAG_merged_peak_1310	AT1G26270	-	PI4KG5	472
chr1	9090676	9091648	973	9091219	130	11.0685	1.89707	9.78957	IP_ICU11_FLAG_merged_peak_1311	AT1G26270	-	PI4KG5	972
chr1	9126877	9128856	1980	9128279	325	113.816	4.82496	111.744	IP_ICU11_FLAG_merged_peak_1312	AT1G26380	-	FOX,FOX1,AtBBE3	1979
chr1	9130096	9131866	1771	9131315	180	30.2648	2.67889	28.6886	IP_ICU11_FLAG_merged_peak_1313	AT1G26390	-	AtBBE4	1770
chr1	9133319	9134913	1595	9134405	213	43.4456	3.04888	41.7466	IP_ICU11_FLAG_merged_peak_1314	AT1G26400	-	AtBBE5	1594
chr1	9139071	9140605	1535	9140144	325	113.816	4.82496	111.744	IP_ICU11_FLAG_merged_peak_1315	AT1G26410	-	AtBBE6	1534
chr1	9141658	9143908	2251	9143104	430	193.012	6.37902	190.718	IP_ICU11_FLAG_merged_peak_1316	AT1G26420	-	AtBBE7	1978
chr1	9141658	9143908	2251	9143104	430	193.012	6.37902	190.718	IP_ICU11_FLAG_merged_peak_1316	AT1G26430	+	AT1G26430	373
chr1	9151670	9152175	506	9151871	155	20.1176	2.30888	18.6678	IP_ICU11_FLAG_merged_peak_1317	AT1G26460	+	AT1G26460	505
chr1	9154890	9155360	471	9155189	137	11.7338	1.90642	10.4369	IP_ICU11_FLAG_merged_peak_1318	AT1G26470	+	SNS1	470
chr1	9157967	9159187	1221	9158243	155	12.967	1.89968	11.6435	IP_ICU11_FLAG_merged_peak_1319	AT1G06003	-	AT1G06003	616
chr1	9157967	9159187	1221	9158243	155	12.967	1.89968	11.6435	IP_ICU11_FLAG_merged_peak_1319	AT1G26480	-	GF14,GRF12	426
chr1	9157967	9159187	1221	9158243	155	12.967	1.89968	11.6435	IP_ICU11_FLAG_merged_peak_1319	AT1G26490	+	AT1G26490	288
chr1	9157967	9159187	1221	9158243	155	12.967	1.89968	11.6435	IP_ICU11_FLAG_merged_peak_1319	AT1G26500	+	AT1G26500	1107
chr1	9162482	9163172	691	9162780	222	50.5696	3.30051	48.8166	IP_ICU11_FLAG_merged_peak_1320	AT1G26515	-	AT1G26515	690
chr1	9170496	9171057	562	9170877	157	16.8163	2.10775	15.4216	IP_ICU11_FLAG_merged_peak_1321	AT1G26540	-	DUF3	561
chr1	9170496	9171057	562	9170877	157	16.8163	2.10775	15.4216	IP_ICU11_FLAG_merged_peak_1321	AT1G26550	+	AT1G26550	239
chr1	9178435	9179550	1116	9179353	103	4.87844	1.53925	3.79489	IP_ICU11_FLAG_merged_peak_1322	AT1G26560	+	BGLU40	1115
chr1	9180600	9182358	1759	9180864	126	10.5204	1.87966	9.25181	IP_ICU11_FLAG_merged_peak_1323	AT1G26570	+	UGD1,ATUGD1	650
chr1	9184439	9185345	907	9184845	167	13.8395	1.89871	12.5004	IP_ICU11_FLAG_merged_peak_1324	AT1G26580	+	AT1G26580	906
chr1	9186220	9186619	400	9186452	97	3.7361	1.45045	2.71066	IP_ICU11_FLAG_merged_peak_1325	AT1G26580	+	AT1G26580	399
chr1	9191045	9192140	1096	9191316	177	27.6563	2.56505	26.1111	IP_ICU11_FLAG_merged_peak_1326	AT1G26600	+	CLE9	937
chr1	9205692	9207574	1883	9205914	153	19.3765	2.27928	17.9378	IP_ICU11_FLAG_merged_peak_1327	AT1G26630	+	ELF5A-2,ATELF5A-2,FBR12	1725
chr1	9240946	9242441	1496	9241734	355	119.435	4.65043	117.344	IP_ICU11_FLAG_merged_peak_1328	AT1G06013	-	AT1G06013	218
chr1	9240946	9242441	1496	9241734	355	119.435	4.65043	117.344	IP_ICU11_FLAG_merged_peak_1328	AT1G26730	+	PHO1-H7	1495
chr1	9243969	9245052	1084	9244148	110	5.2215	1.54638	4.1266	IP_ICU11_FLAG_merged_peak_1329	.	.	.	.
chr1	9250359	9251575	1217	9250649	117	8.08589	1.74646	6.8838	IP_ICU11_FLAG_merged_peak_1330	AT1G26761	-	AT1G26761	1216
chr1	9259502	9261774	2273	9261493	165	23.9845	2.45688	22.4818	IP_ICU11_FLAG_merged_peak_1331	AT1G26770	+	ATEXP10,ATHEXP,ATEXPA10,AT-EXP10,EXP10,EXPA10	1811
chr1	9273728	9275361	1634	9274262	273	79.7839	4.05534	77.855	IP_ICU11_FLAG_merged_peak_1332	AT1G26790	-	AT1G26790	1633
chr1	9285415	9286441	1027	9285745	171	26.4296	2.54569	24.8967	IP_ICU11_FLAG_merged_peak_1333	AT1G26800	-	MPSR1	1026
chr1	9295490	9296014	525	9295706	119	5.3334	1.5287	4.23128	IP_ICU11_FLAG_merged_peak_1334	AT1G26830	+	CUL3,CUL3A,ATCUL3,ATCUL3A	524
chr1	9298256	9299436	1181	9298763	124	9.95547	1.85006	8.70103	IP_ICU11_FLAG_merged_peak_1335	AT1G26840	+	ORC6,ATORC6	1066
chr1	9300676	9302016	1341	9301062	116	7.8328	1.73166	6.63865	IP_ICU11_FLAG_merged_peak_1336	.	.	.	.
chr1	9302429	9304066	1638	9303880	113	6.22444	1.61834	5.08717	IP_ICU11_FLAG_merged_peak_1337	AT1G26850	-	AT1G26850	1637
chr1	9314105	9315458	1354	9314600	347	129.332	5.15058	127.208	IP_ICU11_FLAG_merged_peak_1338	.	.	.	.
chr1	9316408	9316959	552	9316690	176	27.7962	2.5802	26.248	IP_ICU11_FLAG_merged_peak_1339	AT1G06033	-	AT1G06033	53
chr1	9316408	9316959	552	9316690	176	27.7962	2.5802	26.248	IP_ICU11_FLAG_merged_peak_1339	AT1G26880	-	RPL34A	551
chr1	9321419	9321936	518	9321606	177	23.042	2.32522	21.5529	IP_ICU11_FLAG_merged_peak_1340	AT1G26900	-	PCMP-E54	393
chr1	9321419	9321936	518	9321606	177	23.042	2.32522	21.5529	IP_ICU11_FLAG_merged_peak_1340	AT1G26910	+	RPL10B	517
chr1	9351580	9352931	1352	9352470	155	20.1176	2.30888	18.6678	IP_ICU11_FLAG_merged_peak_1342	AT1G26945	+	KDR,PRE6	1253
chr1	9360034	9360845	812	9360396	162	20.5515	2.28689	19.0956	IP_ICU11_FLAG_merged_peak_1343	AT1G26970	+	PBL4	811
chr1	9379091	9379500	410	9379288	124	9.95547	1.85006	8.70103	IP_ICU11_FLAG_merged_peak_1344	AT1G27020	+	AT1G27020	409
chr1	9387099	9387515	417	9387291	109	6.16294	1.62806	5.02624	IP_ICU11_FLAG_merged_peak_1345	AT1G27040	-	NPF4.5,AtNPF4.5	416
chr1	9390662	9391121	460	9390901	139	14.5083	2.07207	13.1531	IP_ICU11_FLAG_merged_peak_1346	.	.	.	.
chr1	9392062	9394125	2064	9392824	486	239.992	7.20785	237.605	IP_ICU11_FLAG_merged_peak_1347	AT1G27050	+	ATHB54	772
chr1	9394737	9395087	351	9394933	110	6.27836	1.63373	5.13946	IP_ICU11_FLAG_merged_peak_1348	AT1G27060	+	AT1G27060	350
chr1	9399067	9399470	404	9399167	98	3.91634	1.46525	2.881	IP_ICU11_FLAG_merged_peak_1349	AT1G27070	-	PTST2	403
chr1	9402345	9404274	1930	9402772	154	16.6094	2.11255	15.2165	IP_ICU11_FLAG_merged_peak_1350	.	.	.	.
chr1	9409558	9411537	1980	9410712	158	19.8797	2.2751	18.4346	IP_ICU11_FLAG_merged_peak_1352	AT1G27100	-	AT1G27100	1979
chr1	9433435	9434186	752	9433880	291	91.1185	4.32175	89.1359	IP_ICU11_FLAG_merged_peak_1354	AT1G27170	+	AT1G27170	751
chr1	9449047	9451564	2518	9451114	196	25.9284	2.35337	24.4033	IP_ICU11_FLAG_merged_peak_1355	AT1G27190	-	BIR3	299
chr1	9449047	9451564	2518	9451114	196	25.9284	2.35337	24.4033	IP_ICU11_FLAG_merged_peak_1355	AT1G27200	-	AT1G27200	2226
chr1	9454896	9456022	1127	9455049	124	9.50455	1.81823	8.26334	IP_ICU11_FLAG_merged_peak_1356	AT1G27210	-	TOR1L4	745
chr1	9469477	9470034	558	9469582	100	4.2891	1.49485	3.23401	IP_ICU11_FLAG_merged_peak_1358	AT1G27260	+	AT1G27260	386
chr1	9471515	9472436	922	9471742	132	12.2942	1.96847	10.9843	IP_ICU11_FLAG_merged_peak_1359	AT1G27270	+	AT1G27270	659
chr1	9475530	9475961	432	9475653	106	5.50332	1.58365	4.39274	IP_ICU11_FLAG_merged_peak_1360	AT1G06073	-	AT1G06073	431
chr1	9492354	9494470	2117	9492705	150	18.2859	2.23488	16.8643	IP_ICU11_FLAG_merged_peak_1362	AT1G27330	+	AT1G27330	1833
chr1	9497389	9498584	1196	9497776	161	16.962	2.09445	15.5631	IP_ICU11_FLAG_merged_peak_1363	.	.	.	.
chr1	9501080	9501779	700	9501449	223	38.1404	2.72775	36.4868	IP_ICU11_FLAG_merged_peak_1364	AT1G27360	+	SPL11	699
chr1	9507407	9507873	467	9507747	139	13.1682	1.98744	11.8424	IP_ICU11_FLAG_merged_peak_1365	AT1G27370	-	SPL10	466
chr1	9514697	9515542	846	9515143	202	34.6002	2.72085	32.9807	IP_ICU11_FLAG_merged_peak_1366	AT1G06087	+	AT1G06087	214
chr1	9514697	9515542	846	9515143	202	34.6002	2.72085	32.9807	IP_ICU11_FLAG_merged_peak_1366	AT1G27390	-	TOM20-2	653
chr1	9514697	9515542	846	9515143	202	34.6002	2.72085	32.9807	IP_ICU11_FLAG_merged_peak_1366	AT1G27400	+	RPL17A	728
chr1	9516903	9517897	995	9517770	106	5.50332	1.58365	4.39274	IP_ICU11_FLAG_merged_peak_1367	AT1G27410	+	AT1G27410	994
chr1	9528511	9528908	398	9528656	120	8.86634	1.79086	7.64123	IP_ICU11_FLAG_merged_peak_1368	AT1G27435	-	AT1G27435	397
chr1	9530838	9531473	636	9531340	148	11.9268	1.86873	10.6276	IP_ICU11_FLAG_merged_peak_1369	AT1G27440	-	GUT2,ATGUT1,IRX10	635
chr1	9534125	9534503	379	9534405	108	5.93926	1.61325	4.81115	IP_ICU11_FLAG_merged_peak_1370	AT1G27460	+	NPGR1	315
chr1	9545436	9546682	1247	9546400	128	11.0986	1.90926	9.81595	IP_ICU11_FLAG_merged_peak_1372	.	.	.	.
chr1	9571226	9572035	810	9571543	136	13.5407	2.02767	12.2047	IP_ICU11_FLAG_merged_peak_1373	.	.	.	.
chr1	9590231	9591131	901	9590878	143	15.8408	2.13127	14.4608	IP_ICU11_FLAG_merged_peak_1374	AT1G27580	-	AT1G27580	900
chr1	9592057	9592467	411	9592256	133	12.6011	1.98327	11.2846	IP_ICU11_FLAG_merged_peak_1375	AT1G27595	+	TANG1	410
chr1	9603307	9603749	443	9603422	101	3.87869	1.4532	2.84979	IP_ICU11_FLAG_merged_peak_1376	AT1G27600	-	I9H,IRX9-L	442
chr1	9610793	9611459	667	9611108	304	99.6049	4.51415	97.5866	IP_ICU11_FLAG_merged_peak_1377	AT1G27630	+	CYCT1;3	666
chr1	9614285	9614967	683	9614625	191	30.7409	2.61684	29.1597	IP_ICU11_FLAG_merged_peak_1378	AT1G27640	-	AT1G27640	504
chr1	9614285	9614967	683	9614625	191	30.7409	2.61684	29.1597	IP_ICU11_FLAG_merged_peak_1378	AT1G27650	+	ATU2AF35A	682
chr1	9615330	9616090	761	9615896	106	5.50332	1.58365	4.39274	IP_ICU11_FLAG_merged_peak_1379	AT1G27650	+	ATU2AF35A	760
chr1	9638178	9638679	502	9638447	106	5.50332	1.58365	4.39274	IP_ICU11_FLAG_merged_peak_1380	AT1G27690	+	AT1G27690	501
chr1	9642487	9643268	782	9642855	165	23.9845	2.45688	22.4818	IP_ICU11_FLAG_merged_peak_1381	AT1G27710	+	AT1G27710	781
chr1	9642487	9643268	782	9642855	165	23.9845	2.45688	22.4818	IP_ICU11_FLAG_merged_peak_1381	AT1G27720	-	TAF4,TAF4B	781
chr1	9705337	9706304	968	9705790	159	21.6324	2.36808	20.1608	IP_ICU11_FLAG_merged_peak_1385	AT1G27860	-	AT1G27860	967
chr1	9714765	9715184	420	9714912	110	5.2215	1.54638	4.1266	IP_ICU11_FLAG_merged_peak_1386	AT1G27890	-	CAF1-4	419
chr1	9720467	9721206	740	9720771	121	4.16685	1.43024	3.12028	IP_ICU11_FLAG_merged_peak_1387	AT1G27900	-	AT1G27900	462
chr1	9733462	9734904	1443	9734120	417	182.543	6.18661	180.273	IP_ICU11_FLAG_merged_peak_1389	AT1G27940	-	ABCB13,PGP13	1442
chr1	9737755	9738644	890	9738199	526	275.28	7.79987	272.835	IP_ICU11_FLAG_merged_peak_1390	AT1G27940	-	ABCB13,PGP13	781
chr1	9757518	9758315	798	9757838	151	18.6466	2.24968	17.2192	IP_ICU11_FLAG_merged_peak_1393	AT1G28000	-	AT1G28000	745
chr1	9765999	9767831	1833	9767204	200	39.4631	2.9749	37.7974	IP_ICU11_FLAG_merged_peak_1394	AT1G28010	+	ABCB14,ATABCB14,MDR12,PGP14	1832
chr1	9770091	9770769	679	9770496	205	41.9001	3.0489	40.2139	IP_ICU11_FLAG_merged_peak_1395	AT1G28020	-	AT1G28020	678
chr1	9779020	9779505	486	9779265	148	15.4083	2.07578	14.0382	IP_ICU11_FLAG_merged_peak_1396	AT1G28060	+	RDM16	485
chr1	9782536	9783008	473	9782782	105	5.29113	1.56885	4.1894	IP_ICU11_FLAG_merged_peak_1397	AT1G28070	+	AT1G28070	461
chr1	9826544	9827920	1377	9827471	208	43.3874	3.09331	41.6888	IP_ICU11_FLAG_merged_peak_1398	AT1G28130	+	VAS2,GH3.17	1376
chr1	9831368	9832634	1267	9832031	129	6.2309	1.56788	5.0935	IP_ICU11_FLAG_merged_peak_1399	AT1G28140	-	AT1G28140	758
chr1	9844129	9845132	1004	9844711	290	90.4759	4.30695	88.4962	IP_ICU11_FLAG_merged_peak_1400	AT1G28180	-	AT1G28180	732
chr1	9846722	9847807	1086	9847291	189	34.2923	2.8121	32.6743	IP_ICU11_FLAG_merged_peak_1401	AT1G28190	-	AT1G28190	1060
chr1	9851518	9852339	822	9852110	153	19.3193	2.27592	17.8839	IP_ICU11_FLAG_merged_peak_1402	AT1G28200	-	FIP1	821
chr1	9863991	9864924	934	9864351	153	19.3765	2.27928	17.9378	IP_ICU11_FLAG_merged_peak_1403	AT1G28230	-	ATPUP1,PUP1	933
chr1	9870602	9871079	478	9870871	104	5.08283	1.55405	3.99011	IP_ICU11_FLAG_merged_peak_1405	AT1G28240	-	AT1G28240	477
chr1	9890106	9890647	542	9890174	91	2.74235	1.36165	1.77949	IP_ICU11_FLAG_merged_peak_1407	AT1G28290	-	AGP31	541
chr1	9895908	9896604	697	9896213	160	22.0178	2.38288	20.541	IP_ICU11_FLAG_merged_peak_1408	.	.	.	.
chr1	9899251	9900208	958	9899487	121	9.13348	1.80566	7.90089	IP_ICU11_FLAG_merged_peak_1409	AT1G28300	-	LEC2,AtLEC2	925
chr1	9932540	9932921	382	9932773	108	5.93926	1.61325	4.81115	IP_ICU11_FLAG_merged_peak_1410	AT1G28327	+	AT1G28327	381
chr1	9949950	9950490	541	9950319	126	10.5204	1.87966	9.25181	IP_ICU11_FLAG_merged_peak_1412	.	.	.	.
chr1	9951722	9953008	1287	9952073	202	40.4315	3.0045	38.7576	IP_ICU11_FLAG_merged_peak_1413	AT1G28360	+	ATERF12,ERF12	1286
chr1	9954092	9954570	479	9954328	104	5.08283	1.55405	3.99011	IP_ICU11_FLAG_merged_peak_1414	.	.	.	.
chr1	9971051	9971822	772	9971499	279	66.6065	3.44303	64.7515	IP_ICU11_FLAG_merged_peak_1417	AT1G28395	-	AT1G28395	771
chr1	9972855	9973392	538	9973172	101	4.48155	1.50965	3.41684	IP_ICU11_FLAG_merged_peak_1418	AT1G28400	-	AT1G28400	537
chr1	9996900	9998187	1288	9997547	148	17.5729	2.20528	16.1629	IP_ICU11_FLAG_merged_peak_1419	AT1G28440	+	HSL1	1287
chr1	9999902	10000613	712	10000306	141	13.5447	2.00042	12.2086	IP_ICU11_FLAG_merged_peak_1420	AT1G28440	+	HSL1	553
chr1	10011319	10012127	809	10011642	188	33.8356	2.7973	32.2222	IP_ICU11_FLAG_merged_peak_1421	AT1G28470	+	SND3,ANAC010,NAC010	808
chr1	10012584	10014085	1502	10013787	148	17.5729	2.20528	16.1629	IP_ICU11_FLAG_merged_peak_1422	AT1G06163	+	AT1G06163	679
chr1	10012584	10014085	1502	10013787	148	17.5729	2.20528	16.1629	IP_ICU11_FLAG_merged_peak_1422	AT1G28480	-	GRX480,roxy19,GRXC9	651
chr1	10018454	10019502	1049	10018946	352	132.944	5.22458	130.809	IP_ICU11_FLAG_merged_peak_1423	AT1G28500	+	AT1G28500	1048
chr1	10035268	10035931	664	10035520	128	6.66477	1.60192	5.51068	IP_ICU11_FLAG_merged_peak_1424	AT1G28530	-	ANU10	663
chr1	10035268	10035931	664	10035520	128	6.66477	1.60192	5.51068	IP_ICU11_FLAG_merged_peak_1424	AT1G28540	+	AT1G28540	614
chr1	10041183	10042417	1235	10041979	135	13.2244	2.01287	11.8949	IP_ICU11_FLAG_merged_peak_1425	AT1G28560	-	SRD2	661
chr1	10043099	10043687	589	10043385	129	11.3926	1.92407	10.1032	IP_ICU11_FLAG_merged_peak_1426	AT1G28570	-	AT1G28570	588
chr1	10046389	10046749	361	10046724	103	2.43298	1.30435	1.49884	IP_ICU11_FLAG_merged_peak_1427	AT1G28580	-	AT1G28580	360
chr1	10048577	10050430	1854	10049877	210	41.9777	3.00614	40.291	IP_ICU11_FLAG_merged_peak_1428	AT1G28590	-	AT1G28590	1066
chr1	10051012	10053082	2071	10052561	161	16.962	2.09445	15.5631	IP_ICU11_FLAG_merged_peak_1429	AT1G28600	-	AT1G28600	2070
chr1	10054000	10055845	1846	10055260	346	128.613	5.13577	126.492	IP_ICU11_FLAG_merged_peak_1430	AT1G28610	-	AT1G28610	1845
chr1	10068428	10069080	653	10068753	171	26.4296	2.54569	24.8967	IP_ICU11_FLAG_merged_peak_1431	AT1G28640	-	AT1G28640	652
chr1	10070192	10071079	888	10070652	165	23.9845	2.45688	22.4818	IP_ICU11_FLAG_merged_peak_1432	AT1G28650	-	AT1G28650	887
chr1	10072095	10073423	1329	10073091	185	31.9702	2.72646	30.3778	IP_ICU11_FLAG_merged_peak_1433	AT1G28660	-	AT1G28660	1328
chr1	10075601	10076312	712	10075985	125	10.2362	1.86486	8.97466	IP_ICU11_FLAG_merged_peak_1434	AT1G28670	-	ARAB-1	711
chr1	10102607	10103642	1036	10103145	258	59.5312	3.34853	57.7185	IP_ICU11_FLAG_merged_peak_1436	AT1G28715	-	AT1G28715	621
chr1	10102607	10103642	1036	10103145	258	59.5312	3.34853	57.7185	IP_ICU11_FLAG_merged_peak_1436	AT1G28760	+	Nemp_A	861
chr1	10122712	10123431	720	10123325	120	8.86634	1.79086	7.64123	IP_ICU11_FLAG_merged_peak_1437	AT1G29020	-	AT1G29020	561
chr1	10133575	10134053	479	10133783	151	18.6466	2.24968	17.2192	IP_ICU11_FLAG_merged_peak_1438	AT1G29030	-	AT1G29030	478
chr1	10133575	10134053	479	10133783	151	18.6466	2.24968	17.2192	IP_ICU11_FLAG_merged_peak_1438	AT1G29040	+	AT1G29040	370
chr1	10151051	10151782	732	10151480	127	10.8078	1.89446	9.53214	IP_ICU11_FLAG_merged_peak_1439	AT1G29071	-	SNOR105	114
chr1	10157677	10158258	582	10157952	117	8.08589	1.74646	6.8838	IP_ICU11_FLAG_merged_peak_1440	AT1G29080	-	AT1G29080	581
chr1	10163226	10163928	703	10163517	142	15.5032	2.11647	14.1294	IP_ICU11_FLAG_merged_peak_1441	AT1G29090	-	AT1G29090	702
chr1	10172015	10172974	960	10172597	180	30.2648	2.67889	28.6886	IP_ICU11_FLAG_merged_peak_1442	AT1G29110	+	AT1G29110	959
chr1	10180233	10180625	393	10180493	141	10.9034	1.83587	9.62647	IP_ICU11_FLAG_merged_peak_1443	AT1G29150	+	ATS9,RPN6	392
chr1	10194863	10195351	489	10195242	101	4.48155	1.50965	3.41684	IP_ICU11_FLAG_merged_peak_1444	AT1G29170	-	SCAR3,WAVE2,ATSCAR3	488
chr1	10207176	10207734	559	10207560	115	7.5833	1.71686	6.39716	IP_ICU11_FLAG_merged_peak_1445	AT1G29200	+	AT1G29200	457
chr1	10207176	10207734	559	10207560	115	7.5833	1.71686	6.39716	IP_ICU11_FLAG_merged_peak_1445	AT1G29210	-	AT1G29210	372
chr1	10212430	10212824	395	10212646	127	9.77995	1.82363	8.53135	IP_ICU11_FLAG_merged_peak_1446	AT1G29220	-	AT1G29220	394
chr1	10214500	10215580	1081	10214939	201	39.9463	2.9897	38.2764	IP_ICU11_FLAG_merged_peak_1447	AT1G29230	+	ATWL1,WL1,ATCIPK18,SnRK3.20,CIPK18	1080
chr1	10224403	10225057	655	10224742	179	20.6338	2.19194	19.1773	IP_ICU11_FLAG_merged_peak_1448	AT1G29250	-	AT1G29250	654
chr1	10224403	10225057	655	10224742	179	20.6338	2.19194	19.1773	IP_ICU11_FLAG_merged_peak_1448	AT1G29260	+	ATPEX7,PEX7	542
chr1	10236808	10237554	747	10237213	158	21.2496	2.35328	19.7834	IP_ICU11_FLAG_merged_peak_1449	AT1G29280	+	WRKY65,ATWRKY65	746
chr1	10245108	10245485	378	10245326	122	9.40406	1.82046	8.16415	IP_ICU11_FLAG_merged_peak_1450	AT1G29290	+	CEP14	377
chr1	10248031	10248725	695	10248327	118	7.2942	1.68268	6.12068	IP_ICU11_FLAG_merged_peak_1451	AT1G29300	-	UNE1	694
chr1	10255090	10255480	391	10255372	112	6.85652	1.67246	5.69481	IP_ICU11_FLAG_merged_peak_1452	AT1G29320	+	AT1G29320	390
chr1	10257515	10258153	639	10257856	141	14.9817	2.09	13.6189	IP_ICU11_FLAG_merged_peak_1453	AT1G29320	+	AT1G29320	638
chr1	10260050	10260524	475	10260482	108	3.86853	1.43425	2.84022	IP_ICU11_FLAG_merged_peak_1454	AT1G29330	-	ERD2,ATERD2,AERD2	474
chr1	10263816	10267060	3245	10266200	252	67.1218	3.74055	65.2637	IP_ICU11_FLAG_merged_peak_1455	AT1G29340	+	ATPUB17,PUB17	3101
chr1	10268563	10269255	693	10268880	118	7.72143	1.71483	6.5328	IP_ICU11_FLAG_merged_peak_1456	AT1G29350	-	AT1G29350	692
chr1	10273254	10273615	362	10273451	129	8.44452	1.72317	7.2331	IP_ICU11_FLAG_merged_peak_1457	AT1G29350	-	AT1G29350	361
chr1	10277458	10278534	1077	10278154	117	8.08589	1.74646	6.8838	IP_ICU11_FLAG_merged_peak_1458	AT1G29370	-	AT1G29370	786
chr1	10283391	10284876	1486	10284616	111	6.54071	1.65115	5.39224	IP_ICU11_FLAG_merged_peak_1459	AT1G29370	-	AT1G29370	134
chr1	10283391	10284876	1486	10284616	111	6.54071	1.65115	5.39224	IP_ICU11_FLAG_merged_peak_1459	AT1G29380	+	AT1G29380	1485
chr1	10291229	10291959	731	10291459	120	8.86634	1.79086	7.64123	IP_ICU11_FLAG_merged_peak_1461	AT1G29400	-	ML5,AML5	730
chr1	10299809	10301127	1319	10300194	357	124.742	4.827	122.634	IP_ICU11_FLAG_merged_peak_1462	AT1G06227	-	AT1G06227	823
chr1	10299809	10301127	1319	10300194	357	124.742	4.827	122.634	IP_ICU11_FLAG_merged_peak_1462	AT1G06233	+	HID2	402
chr1	10299809	10301127	1319	10300194	357	124.742	4.827	122.634	IP_ICU11_FLAG_merged_peak_1462	AT1G06237	+	AT1G06237	376
chr1	10299809	10301127	1319	10300194	357	124.742	4.827	122.634	IP_ICU11_FLAG_merged_peak_1462	AT1G06243	+	AT1G06243	380
chr1	10299809	10301127	1319	10300194	357	124.742	4.827	122.634	IP_ICU11_FLAG_merged_peak_1462	AT1G06247	+	AT1G06247	385
chr1	10299809	10301127	1319	10300194	357	124.742	4.827	122.634	IP_ICU11_FLAG_merged_peak_1462	AT1G06253	+	AT1G06253	439
chr1	10299809	10301127	1319	10300194	357	124.742	4.827	122.634	IP_ICU11_FLAG_merged_peak_1462	AT1G29410	-	PAI3	564
chr1	10299809	10301127	1319	10300194	357	124.742	4.827	122.634	IP_ICU11_FLAG_merged_peak_1462	AT1G29418	+	AT1G29418	796
chr1	10301506	10303384	1879	10302832	191	35.2125	2.8417	33.5856	IP_ICU11_FLAG_merged_peak_1463	AT1G06257	+	AT1G06257	481
chr1	10301506	10303384	1879	10302832	191	35.2125	2.8417	33.5856	IP_ICU11_FLAG_merged_peak_1463	AT1G29420	-	SAUR61	893
chr1	10301506	10303384	1879	10302832	191	35.2125	2.8417	33.5856	IP_ICU11_FLAG_merged_peak_1463	AT1G29430	-	SAUR62	799
chr1	10307129	10308739	1611	10307822	139	14.5083	2.07207	13.1531	IP_ICU11_FLAG_merged_peak_1465	AT1G06263	+	AT1G06263	288
chr1	10307129	10308739	1611	10307822	139	14.5083	2.07207	13.1531	IP_ICU11_FLAG_merged_peak_1465	AT1G06267	+	AT1G06267	158
chr1	10307129	10308739	1611	10307822	139	14.5083	2.07207	13.1531	IP_ICU11_FLAG_merged_peak_1465	AT1G06273	+	AT1G06273	28
chr1	10307129	10308739	1611	10307822	139	14.5083	2.07207	13.1531	IP_ICU11_FLAG_merged_peak_1465	AT1G29460	-	SAUR65	1194
chr1	10307129	10308739	1611	10307822	139	14.5083	2.07207	13.1531	IP_ICU11_FLAG_merged_peak_1465	AT1G29465	+	AT1G29465	519
chr1	10317960	10318376	417	10318155	137	13.8602	2.04247	12.5177	IP_ICU11_FLAG_merged_peak_1466	AT1G29480	+	AT1G29480	416
chr1	10321245	10324417	3173	10321527	196	37.5521	2.9157	35.9032	IP_ICU11_FLAG_merged_peak_1467	AT1G29500	+	SAUR66	733
chr1	10321245	10324417	3173	10321527	196	37.5521	2.9157	35.9032	IP_ICU11_FLAG_merged_peak_1467	AT1G29510	+	SAUR67	1116
chr1	10321245	10324417	3173	10321527	196	37.5521	2.9157	35.9032	IP_ICU11_FLAG_merged_peak_1467	AT1G29520	+	AT1G29520	1081
chr1	10328585	10329029	445	10328816	115	6.5939	1.64026	5.44479	IP_ICU11_FLAG_merged_peak_1468	AT1G06287	+	AT1G06287	444
chr1	10328585	10329029	445	10328816	115	6.5939	1.64026	5.44479	IP_ICU11_FLAG_merged_peak_1468	AT1G29535	-	AT1G29535	444
chr1	10335512	10336063	552	10335763	210	44.3893	3.12291	42.6826	IP_ICU11_FLAG_merged_peak_1469	AT1G29570	+	AT1G29570	453
chr1	10338042	10338665	624	10338618	92	2.89738	1.37645	1.92376	IP_ICU11_FLAG_merged_peak_1470	AT1G29580	+	AT1G29580	522
chr1	10355974	10356553	580	10356300	142	15.5032	2.11647	14.1294	IP_ICU11_FLAG_merged_peak_1471	AT1G29640	-	AT1G29640	579
chr1	10371767	10373851	2085	10373215	209	43.8873	3.10811	42.1846	IP_ICU11_FLAG_merged_peak_1472	AT1G29660	+	AT1G29660	2084
chr1	10387524	10388167	644	10387768	138	10.6982	1.83571	9.4273	IP_ICU11_FLAG_merged_peak_1474	AT1G29700	-	AT1G29700	217
chr1	10387524	10388167	644	10387768	138	10.6982	1.83571	9.4273	IP_ICU11_FLAG_merged_peak_1474	AT1G29710	+	DYW4	643
chr1	10393077	10393807	731	10393388	232	55.9334	3.44852	54.1431	IP_ICU11_FLAG_merged_peak_1475	AT1G29720	-	RFK1	148
chr1	10400424	10401048	625	10400707	172	25.5962	2.49299	24.0757	IP_ICU11_FLAG_merged_peak_1476	AT1G29730	-	AT1G29730	484
chr1	10430138	10430839	702	10430258	112	3.62596	1.40323	2.60896	IP_ICU11_FLAG_merged_peak_1477	AT1G29790	+	AT1G29790	701
chr1	10432257	10432726	470	10432265	103	2.81913	1.34458	1.85396	IP_ICU11_FLAG_merged_peak_1478	AT1G29800	+	AT1G29800	427
chr1	10458100	10459837	1738	10458854	254	68.3754	3.77413	66.5086	IP_ICU11_FLAG_merged_peak_1479	AT1G29870	-	AT1G29870	982
chr1	10462356	10463326	971	10462736	168	24.5091	2.46359	23.0005	IP_ICU11_FLAG_merged_peak_1480	AT1G29880	-	AT1G29880	911
chr1	10462356	10463326	971	10462736	168	24.5091	2.46359	23.0005	IP_ICU11_FLAG_merged_peak_1480	AT1G29890	+	RWA4	597
chr1	10467883	10468552	670	10468095	145	16.5249	2.16087	15.1328	IP_ICU11_FLAG_merged_peak_1481	AT1G29900	+	CARB,VEN3	669
chr1	10499156	10499682	527	10499472	155	20.1176	2.30888	18.6678	IP_ICU11_FLAG_merged_peak_1485	AT1G29965	-	RPL18AA	526
chr1	10499156	10499682	527	10499472	155	20.1176	2.30888	18.6678	IP_ICU11_FLAG_merged_peak_1485	AT1G29970	-	RPL18AA	526
chr1	10501106	10501485	380	10501319	117	7.86329	1.72969	6.6687	IP_ICU11_FLAG_merged_peak_1486	AT1G29970	-	RPL18AA	379
chr1	10503457	10504865	1409	10504364	175	23.723	2.37305	22.2245	IP_ICU11_FLAG_merged_peak_1487	AT1G29980	-	AT1G29980	1408
chr1	10537744	10538790	1047	10538012	137	11.9856	1.92253	10.6858	IP_ICU11_FLAG_merged_peak_1488	AT1G30040	+	ATGA2OX2,GA2OX2	1046
chr1	10542926	10544458	1533	10543440	308	102.265	4.57336	100.236	IP_ICU11_FLAG_merged_peak_1489	AT1G30050	+	MadA3	1532
chr1	10551951	10552819	869	10552316	140	14.8369	2.08687	13.4754	IP_ICU11_FLAG_merged_peak_1490	AT1G30080	-	AT1G30080	868
chr1	10571425	10573329	1905	10571774	142	15.5032	2.11647	14.1294	IP_ICU11_FLAG_merged_peak_1491	AT1G30100	+	ATNCED5,NCED5	1904
chr1	10596645	10597559	915	10597098	149	17.9279	2.22008	16.5121	IP_ICU11_FLAG_merged_peak_1492	AT1G30135	+	JAZ8,TIFY5A	696
chr1	10610105	10611047	943	10610519	273	79.7839	4.05534	77.855	IP_ICU11_FLAG_merged_peak_1493	.	.	.	.
chr1	10613729	10614518	790	10614020	118	8.34252	1.76126	7.13261	IP_ICU11_FLAG_merged_peak_1494	.	.	.	.
chr1	10618802	10620423	1622	10619499	624	344.316	8.42702	341.766	IP_ICU11_FLAG_merged_peak_1495	AT1G30190	+	AT1G30190	1265
chr1	10645505	10646217	713	10645888	226	52.6924	3.35971	50.9244	IP_ICU11_FLAG_merged_peak_1497	AT1G30240	-	AT1G30240	712
chr1	10648718	10649387	670	10648966	178	19.8692	2.15885	18.4241	IP_ICU11_FLAG_merged_peak_1498	.	.	.	.
chr1	10651187	10651598	412	10651287	108	5.93926	1.61325	4.81115	IP_ICU11_FLAG_merged_peak_1499	AT1G30260	+	AT1G30260	411
chr1	10682684	10683195	512	10682992	137	13.8602	2.04247	12.5177	IP_ICU11_FLAG_merged_peak_1500	AT1G30320	+	AT1G30320	453
chr1	10684569	10686043	1475	10684965	457	208.799	6.52749	206.472	IP_ICU11_FLAG_merged_peak_1501	AT1G30330	-	ARF6	221
chr1	10686809	10687417	609	10687067	110	6.3904	1.64286	5.24524	IP_ICU11_FLAG_merged_peak_1502	AT1G30330	-	ARF6	608
chr1	10691381	10691995	615	10691721	123	9.67807	1.83526	8.43091	IP_ICU11_FLAG_merged_peak_1503	.	.	.	.
chr1	10692944	10693421	478	10693206	152	18.43	2.23035	17.0073	IP_ICU11_FLAG_merged_peak_1504	.	.	.	.
chr1	10695478	10695991	514	10695749	153	19.3765	2.27928	17.9378	IP_ICU11_FLAG_merged_peak_1505	.	.	.	.
chr1	10711226	10711777	552	10711448	145	14.815	2.05677	13.4567	IP_ICU11_FLAG_merged_peak_1506	AT1G30350	-	AT1G30350	551
chr1	10722310	10724300	1991	10722939	250	66.05	3.71493	64.1969	IP_ICU11_FLAG_merged_peak_1508	AT1G30380	+	PSAK	937
chr1	10737240	10738215	976	10737730	246	63.7523	3.65572	61.9128	IP_ICU11_FLAG_merged_peak_1509	AT1G30400	+	ATMRP1,ABCC1,EST1,MRP1,ATABCC1	852
chr1	10789737	10790665	929	10790303	169	25.6045	2.51609	24.0815	IP_ICU11_FLAG_merged_peak_1510	AT1G06337	+	AT1G06337	295
chr1	10789737	10790665	929	10790303	169	25.6045	2.51609	24.0815	IP_ICU11_FLAG_merged_peak_1510	AT1G30475	-	AT1G30475	804
chr1	10789737	10790665	929	10790303	169	25.6045	2.51609	24.0815	IP_ICU11_FLAG_merged_peak_1510	AT1G30480	+	RSN2,SFPS,DRT111	928
chr1	10826133	10827223	1091	10826782	116	7.7064	1.72204	6.51819	IP_ICU11_FLAG_merged_peak_1511	AT1G30560	+	G3Pp3,AtG3Pp3	272
chr1	10835322	10835743	422	10835472	121	9.13348	1.80566	7.90089	IP_ICU11_FLAG_merged_peak_1512	AT1G30580	-	EngD-1	421
chr1	10839515	10841058	1544	10840478	272	74.7071	3.84588	72.8059	IP_ICU11_FLAG_merged_peak_1513	AT1G30590	-	AT1G30590	1543
chr1	10864865	10865387	523	10865136	104	5.08283	1.55405	3.99011	IP_ICU11_FLAG_merged_peak_1515	AT1G30640	+	AT1G30640	209
chr1	10876224	10876866	643	10876506	143	15.8408	2.13127	14.4608	IP_ICU11_FLAG_merged_peak_1516	AT1G30660	+	AT1G30660	442
chr1	10879555	10880618	1064	10880027	150	18.2859	2.23488	16.8643	IP_ICU11_FLAG_merged_peak_1517	AT1G30670	-	BHLH52	933
chr1	10881048	10881681	634	10881383	152	14.4521	1.99864	13.1006	IP_ICU11_FLAG_merged_peak_1518	AT1G30680	+	ATH	502
chr1	10887314	10888044	731	10887667	267	70.793	3.73361	68.9126	IP_ICU11_FLAG_merged_peak_1519	AT1G30690	+	PATL4	730
chr1	10888970	10890043	1074	10889755	125	8.56353	1.74735	7.35035	IP_ICU11_FLAG_merged_peak_1520	AT1G30690	+	PATL4	1073
chr1	10892533	10894071	1539	10892936	305	100.268	4.52895	98.2467	IP_ICU11_FLAG_merged_peak_1521	AT1G30700	+	AtBBE8	1538
chr1	10895141	10896643	1503	10896179	151	18.6466	2.24968	17.2192	IP_ICU11_FLAG_merged_peak_1522	AT1G30710	+	AtBBE9	1502
chr1	10898187	10899614	1428	10898522	211	44.8933	3.13771	43.1827	IP_ICU11_FLAG_merged_peak_1523	AT1G30720	+	AtBBE10	1427
chr1	10900861	10902218	1358	10901304	232	53.1533	3.31957	51.3834	IP_ICU11_FLAG_merged_peak_1524	AT1G30730	+	AtBBE11	1357
chr1	10903329	10904349	1021	10903650	138	11.4578	1.88409	10.1676	IP_ICU11_FLAG_merged_peak_1525	AT1G30740	+	AtBBE12	1020
chr1	10904870	10906053	1184	10905104	163	23.19	2.42728	21.6976	IP_ICU11_FLAG_merged_peak_1526	AT1G30750	-	AT1G30750	1154
chr1	10908975	10909459	485	10909349	104	5.08283	1.55405	3.99011	IP_ICU11_FLAG_merged_peak_1527	AT1G30755	-	PSI2	484
chr1	10908975	10909459	485	10909349	104	5.08283	1.55405	3.99011	IP_ICU11_FLAG_merged_peak_1527	AT1G30757	+	AT1G30757	484
chr1	10919206	10919989	784	10919404	110	6.3904	1.64286	5.24524	IP_ICU11_FLAG_merged_peak_1528	AT1G30760	+	AtBBE-like	783
chr1	10938850	10939274	425	10939128	97	3.7361	1.45045	2.71066	IP_ICU11_FLAG_merged_peak_1529	AT1G30810	-	JMJ18	424
chr1	10940142	10940755	614	10940426	123	9.67807	1.83526	8.43091	IP_ICU11_FLAG_merged_peak_1530	AT1G30810	-	JMJ18	613
chr1	10944969	10946726	1758	10945266	145	13.3601	1.96855	12.0291	IP_ICU11_FLAG_merged_peak_1531	AT1G30814	-	AT1G30814	58
chr1	10944969	10946726	1758	10945266	145	13.3601	1.96855	12.0291	IP_ICU11_FLAG_merged_peak_1531	AT1G30820	-	AT1G30820	1757
chr1	10947253	10949356	2104	10948113	115	7.5833	1.71686	6.39716	IP_ICU11_FLAG_merged_peak_1532	AT1G30820	-	AT1G30820	2103
chr1	10966869	10968146	1278	10967162	168	25.1957	2.50129	23.6777	IP_ICU11_FLAG_merged_peak_1533	.	.	.	.
chr1	10974780	10975952	1173	10975664	164	23.5859	2.44208	22.0884	IP_ICU11_FLAG_merged_peak_1534	AT1G30840	+	PUP4,ATPUP4	1172
chr1	10984686	10986069	1384	10985261	371	146.944	5.50579	144.768	IP_ICU11_FLAG_merged_peak_1535	AT1G30850	+	RSH4	1306
chr1	10986641	10989178	2538	10988681	265	74.9085	3.93693	73.0054	IP_ICU11_FLAG_merged_peak_1536	AT1G30860	-	AT1G30860	2537
chr1	10992304	10994463	2160	10994104	184	32.0316	2.73809	30.4366	IP_ICU11_FLAG_merged_peak_1537	AT1G30880	-	AT1G30880	1450
chr1	10992304	10994463	2160	10994104	184	32.0316	2.73809	30.4366	IP_ICU11_FLAG_merged_peak_1537	AT1G30890	+	AT1G30890	520
chr1	11004945	11005379	435	11005114	112	6.85652	1.67246	5.69481	IP_ICU11_FLAG_merged_peak_1538	AT1G30920	-	AT1G30920	434
chr1	11013118	11014160	1043	11013717	211	44.8933	3.13771	43.1827	IP_ICU11_FLAG_merged_peak_1539	AT1G06383	-	AT1G06383	649
chr1	11023063	11023463	401	11023383	110	6.3904	1.64286	5.24524	IP_ICU11_FLAG_merged_peak_1540	.	.	.	.
chr1	11036272	11037431	1160	11036983	143	15.3203	2.09915	13.951	IP_ICU11_FLAG_merged_peak_1541	AT1G30950	+	UFO	1159
chr1	11043182	11043719	538	11043565	120	6.71194	1.63147	5.55684	IP_ICU11_FLAG_merged_peak_1542	AT1G30970	-	SUF4	537
chr1	11054256	11054753	498	11054611	126	10.5204	1.87966	9.25181	IP_ICU11_FLAG_merged_peak_1543	AT1G31000	-	AT1G31000	497
chr1	11056501	11057454	954	11056893	231	53.8029	3.3597	52.0272	IP_ICU11_FLAG_merged_peak_1544	AT1G31010	-	OSB4	758
chr1	11056501	11057454	954	11056893	231	53.8029	3.3597	52.0272	IP_ICU11_FLAG_merged_peak_1544	AT1G31020	+	TO2,ATO2	649
chr1	11072015	11072720	706	11072392	197	38.0266	2.9305	36.3734	IP_ICU11_FLAG_merged_peak_1545	AT1G31040	-	AT1G31040	705
chr1	11140657	11141169	513	11140783	130	6.65603	1.59525	5.50212	IP_ICU11_FLAG_merged_peak_1547	AT1G31175	+	AT1G31175	512
chr1	11144348	11144808	461	11144638	134	12.9111	1.99807	11.5881	IP_ICU11_FLAG_merged_peak_1548	AT1G31180	-	IMD3,ATIMD3,IPMDH1	460
chr1	11144348	11144808	461	11144638	134	12.9111	1.99807	11.5881	IP_ICU11_FLAG_merged_peak_1548	AT1G31190	+	IMPL1	336
chr1	11147301	11147655	355	11147497	112	6.85652	1.67246	5.69481	IP_ICU11_FLAG_merged_peak_1549	AT1G31200	-	ATPP2-A9,PP2-A9	354
chr1	11156590	11157054	465	11156764	112	6.78246	1.66657	5.62556	IP_ICU11_FLAG_merged_peak_1550	AT1G31220	+	PUR3	464
chr1	11163700	11165172	1473	11164729	216	41.4772	2.93031	39.7948	IP_ICU11_FLAG_merged_peak_1551	AT1G31240	-	AT1G31240	1314
chr1	11163700	11165172	1473	11164729	216	41.4772	2.93031	39.7948	IP_ICU11_FLAG_merged_peak_1551	AT1G31243	+	AT1G31243	683
chr1	11181882	11182270	389	11182193	99	4.10069	1.48005	3.0554	IP_ICU11_FLAG_merged_peak_1552	AT1G31280	+	AGO2,AtAGO2	388
chr1	11188199	11189052	854	11188582	161	20.3509	2.28217	18.8992	IP_ICU11_FLAG_merged_peak_1553	AT1G31290	+	AGO3	853
chr1	11189946	11192342	2397	11192104	166	17.8342	2.11559	16.4221	IP_ICU11_FLAG_merged_peak_1554	AT1G31290	+	AGO3	2396
chr1	11196178	11196641	464	11196442	108	5.93926	1.61325	4.81115	IP_ICU11_FLAG_merged_peak_1555	AT1G31300	+	AT1G31300	219
chr1	11218653	11219430	778	11219256	120	8.86634	1.79086	7.64123	IP_ICU11_FLAG_merged_peak_1557	AT1G31340	-	ATRUB1,NEDD8,RUB1	777
chr1	11221555	11222777	1223	11222353	224	48.2075	3.16968	46.4729	IP_ICU11_FLAG_merged_peak_1558	AT1G31350	-	KUF1	1222
chr1	11226070	11226574	505	11226215	115	7.5833	1.71686	6.39716	IP_ICU11_FLAG_merged_peak_1559	.	.	.	.
chr1	11228522	11229195	674	11228851	146	15.5408	2.09507	14.1665	IP_ICU11_FLAG_merged_peak_1560	.	.	.	.
chr1	11240146	11240720	575	11240429	146	16.8713	2.17567	15.4734	IP_ICU11_FLAG_merged_peak_1561	AT1G31380	-	AT1G31380	269
chr1	11253498	11254203	706	11253667	110	6.3904	1.64286	5.24524	IP_ICU11_FLAG_merged_peak_1562	.	.	.	.
chr1	11259845	11262883	3039	11260448	801	549.322	11.87	546.554	IP_ICU11_FLAG_merged_peak_1563	AT1G31450	-	AT1G31450	1683
chr1	11272625	11273534	910	11272952	185	29.905	2.62027	28.3331	IP_ICU11_FLAG_merged_peak_1564	AT1G31490	-	AT1G31490	909
chr1	11295944	11298269	2326	11297158	202	40.4315	3.0045	38.7576	IP_ICU11_FLAG_merged_peak_1566	AT1G31550	-	AT1G31550	1735
chr1	11295944	11298269	2326	11297158	202	40.4315	3.0045	38.7576	IP_ICU11_FLAG_merged_peak_1566	AT1G31555	-	AT1G31555	456
chr1	11311415	11312382	968	11311779	196	37.5521	2.9157	35.9032	IP_ICU11_FLAG_merged_peak_1567	AT1G31580	+	CXC750,ECS1	574
chr1	11316218	11317275	1058	11316835	258	63.9994	3.53727	62.1591	IP_ICU11_FLAG_merged_peak_1568	AT1G31600	-	TRM9,AtTRM9	664
chr1	11316218	11317275	1058	11316835	258	63.9994	3.53727	62.1591	IP_ICU11_FLAG_merged_peak_1568	AT1G31620	+	AT1G31620	634
chr1	11333094	11334035	942	11333679	193	36.1417	2.8713	34.5059	IP_ICU11_FLAG_merged_peak_1569	AT1G31660	-	ENP1,atENP1	746
chr1	11339075	11339505	431	11339273	110	6.3904	1.64286	5.24524	IP_ICU11_FLAG_merged_peak_1570	AT1G31670	+	AT1G31670	430
chr1	11340804	11341189	386	11341052	130	11.6899	1.93887	10.3936	IP_ICU11_FLAG_merged_peak_1571	AT1G31670	+	AT1G31670	385
chr1	11354501	11355096	596	11354729	149	13.8816	1.98002	12.539	IP_ICU11_FLAG_merged_peak_1572	AT1G31710	+	AT1G31710	595
chr1	11356070	11356460	391	11356334	107	5.71938	1.59845	4.59994	IP_ICU11_FLAG_merged_peak_1573	AT1G31720	+	MWL1	390
chr1	11357417	11357887	471	11357654	160	22.0178	2.38288	20.541	IP_ICU11_FLAG_merged_peak_1574	AT1G31720	+	MWL1	470
chr1	11359681	11360441	761	11359980	107	5.71938	1.59845	4.59994	IP_ICU11_FLAG_merged_peak_1575	AT1G31730	+	AP4E	760
chr1	11363412	11364016	605	11363730	108	5.93926	1.61325	4.81115	IP_ICU11_FLAG_merged_peak_1576	AT1G31730	+	AP4E	604
chr1	11372961	11373951	991	11373386	249	65.473	3.70013	63.6232	IP_ICU11_FLAG_merged_peak_1577	AT1G31760	-	SWIB5	990
chr1	11394479	11395840	1362	11395224	180	26.6576	2.49089	25.1233	IP_ICU11_FLAG_merged_peak_1578	AT1G31790	-	PCMP-A1	1150
chr1	11410489	11412208	1720	11410978	156	14.9781	2.00915	13.6153	IP_ICU11_FLAG_merged_peak_1579	AT1G31812	-	AtACBP6,ACBP6,ACBP	1442
chr1	11414165	11414684	520	11414416	143	11.9954	1.89479	10.6922	IP_ICU11_FLAG_merged_peak_1580	AT1G31814	-	FRL2	519
chr1	11418209	11418766	558	11418531	145	16.5249	2.16087	15.1328	IP_ICU11_FLAG_merged_peak_1581	AT1G31820	-	PUT1	555
chr1	11423237	11424171	935	11423676	197	26.309	2.36532	24.7792	IP_ICU11_FLAG_merged_peak_1582	AT1G06453	-	AT1G06453	470
chr1	11423237	11424171	935	11423676	197	26.309	2.36532	24.7792	IP_ICU11_FLAG_merged_peak_1582	AT1G31835	-	AT1G31835	747
chr1	11423237	11424171	935	11423676	197	26.309	2.36532	24.7792	IP_ICU11_FLAG_merged_peak_1582	AT1G31840	+	AT1G31840	565
chr1	11436332	11437053	722	11436743	175	20.0857	2.18556	18.6389	IP_ICU11_FLAG_merged_peak_1583	AT1G06467	-	AT1G06467	240
chr1	11436332	11437053	722	11436743	175	20.0857	2.18556	18.6389	IP_ICU11_FLAG_merged_peak_1583	AT1G31860	-	AT-IE,HISN2	575
chr1	11436332	11437053	722	11436743	175	20.0857	2.18556	18.6389	IP_ICU11_FLAG_merged_peak_1583	AT1G31870	+	AT1G31870	634
chr1	11445165	11445560	396	11445266	116	6.98602	1.66691	5.82167	IP_ICU11_FLAG_merged_peak_1584	AT1G31880	+	NLM9,BRX	370
chr1	11446322	11446759	438	11446628	134	12.9111	1.99807	11.5881	IP_ICU11_FLAG_merged_peak_1585	AT1G31880	+	NLM9,BRX	437
chr1	11456930	11457364	435	11457200	126	7.86767	1.6942	6.67295	IP_ICU11_FLAG_merged_peak_1587	AT1G31910	+	PMK	434
chr1	11461385	11462145	761	11461605	122	9.40406	1.82046	8.16415	IP_ICU11_FLAG_merged_peak_1588	AT1G31910	+	PMK	760
chr1	11477930	11478365	436	11478222	159	21.6324	2.36808	20.1608	IP_ICU11_FLAG_merged_peak_1589	AT1G06487	+	AT1G06487	150
chr1	11477930	11478365	436	11478222	159	21.6324	2.36808	20.1608	IP_ICU11_FLAG_merged_peak_1589	AT1G31950	+	AT1G31950	435
chr1	11479664	11480191	528	11479860	132	12.2942	1.96847	10.9843	IP_ICU11_FLAG_merged_peak_1590	AT1G31960	-	AT1G31960	290
chr1	11479664	11480191	528	11479860	132	12.2942	1.96847	10.9843	IP_ICU11_FLAG_merged_peak_1590	AT1G31970	+	STRS1,RH5	527
chr1	11514507	11515399	893	11514877	146	16.8713	2.17567	15.4734	IP_ICU11_FLAG_merged_peak_1591	AT1G32030	+	AT1G32030	892
chr1	11523492	11524180	689	11523736	137	13.8602	2.04247	12.5177	IP_ICU11_FLAG_merged_peak_1592	.	.	.	.
chr1	11527599	11528798	1200	11528098	239	52.7937	3.23598	51.0252	IP_ICU11_FLAG_merged_peak_1593	AT1G32050	+	AtSCAMP5,SCAMP5	713
chr1	11532591	11535037	2447	11533019	198	38.5033	2.9453	36.8458	IP_ICU11_FLAG_merged_peak_1595	.	.	.	.
chr1	11539467	11540346	880	11539897	173	27.2648	2.57529	25.722	IP_ICU11_FLAG_merged_peak_1596	AT1G32080	-	PLGG1,AtLrgB,LrgB,PLGG	729
chr1	11558329	11558866	538	11558432	99	4.10069	1.48005	3.0554	IP_ICU11_FLAG_merged_peak_1598	.	.	.	.
chr1	11564381	11565399	1019	11564826	149	17.9279	2.22008	16.5121	IP_ICU11_FLAG_merged_peak_1599	AT1G32140	-	AT1G32140	752
chr1	11564381	11565399	1019	11564826	149	17.9279	2.22008	16.5121	IP_ICU11_FLAG_merged_peak_1599	AT1G32150	+	AtbZIP68,bZIP68	205
chr1	11568388	11569033	646	11568650	127	10.393	1.86591	9.12934	IP_ICU11_FLAG_merged_peak_1600	AT1G32160	+	AT1G32160	645
chr1	11577322	11577770	449	11577560	135	11.2694	1.88603	9.98476	IP_ICU11_FLAG_merged_peak_1601	AT1G32170	+	XTR4,XTH30	448
chr1	11578285	11579178	894	11578897	171	26.4296	2.54569	24.8967	IP_ICU11_FLAG_merged_peak_1602	AT1G32172	+	AT1G32172	893
chr1	11584839	11585413	575	11585198	129	7.11142	1.63044	5.94121	IP_ICU11_FLAG_merged_peak_1603	.	.	.	.
chr1	11588667	11590214	1548	11589209	275	81.0187	4.08494	79.0836	IP_ICU11_FLAG_merged_peak_1604	AT1G32180	-	CSLD6,ATCSLD6	1547
chr1	11592796	11593621	826	11593374	123	9.67807	1.83526	8.43091	IP_ICU11_FLAG_merged_peak_1605	AT1G32190	-	AT1G32190	694
chr1	11595329	11595862	534	11595656	140	14.8369	2.08687	13.4754	IP_ICU11_FLAG_merged_peak_1606	AT1G32190	-	AT1G32190	533
chr1	11601317	11602255	939	11601582	133	12.6011	1.98327	11.2846	IP_ICU11_FLAG_merged_peak_1607	AT1G06533	+	AT1G06533	17
chr1	11604639	11605106	468	11604829	146	16.6723	2.16359	15.279	IP_ICU11_FLAG_merged_peak_1608	AT1G32200	-	ATS1,ACT1	467
chr1	11611991	11612519	529	11612260	128	11.0986	1.90926	9.81595	IP_ICU11_FLAG_merged_peak_1609	AT1G32230	+	CEO1,RCD1,AtRCD1,CEO,RIMB1,ATP8	528
chr1	11613594	11614483	890	11614254	127	8.78696	1.75481	7.56664	IP_ICU11_FLAG_merged_peak_1610	AT1G32230	+	CEO1,RCD1,AtRCD1,CEO,RIMB1,ATP8	889
chr1	11615507	11616626	1120	11616314	122	7.90634	1.71234	6.71109	IP_ICU11_FLAG_merged_peak_1611	AT1G32230	+	CEO1,RCD1,AtRCD1,CEO,RIMB1,ATP8	1119
chr1	11620057	11620457	401	11620332	105	5.29113	1.56885	4.1894	IP_ICU11_FLAG_merged_peak_1612	.	.	.	.
chr1	11629564	11630978	1415	11630598	292	82.0087	3.92714	80.0696	IP_ICU11_FLAG_merged_peak_1613	AT1G32240	-	KAN2	1414
chr1	11639765	11640312	548	11639961	107	5.71938	1.59845	4.59994	IP_ICU11_FLAG_merged_peak_1614	AT1G32250	+	CML17	547
chr1	11652580	11653908	1329	11652931	203	40.9189	3.0193	39.2409	IP_ICU11_FLAG_merged_peak_1615	AT1G32310	+	SAMBA	708
chr1	11654888	11656119	1232	11655521	257	70.1372	3.81853	68.2603	IP_ICU11_FLAG_merged_peak_1616	AT1G32320	+	MKK10,ATMKK10	1185
chr1	11673160	11673999	840	11673417	151	17.6423	2.19038	16.2318	IP_ICU11_FLAG_merged_peak_1617	AT1G32360	+	AT1G32360	839
chr1	11674902	11676539	1638	11675594	605	348.757	8.9691	346.201	IP_ICU11_FLAG_merged_peak_1618	AT1G32361	+	ATL1F	1308
chr1	11676916	11677526	611	11677221	145	16.5249	2.16087	15.1328	IP_ICU11_FLAG_merged_peak_1619	AT1G32370	+	TTM1,TOM2B	610
chr1	11698139	11698986	848	11698567	135	13.2244	2.01287	11.8949	IP_ICU11_FLAG_merged_peak_1620	AT1G06567	-	AT1G06567	581
chr1	11726711	11727116	406	11726917	134	12.9111	1.99807	11.5881	IP_ICU11_FLAG_merged_peak_1621	.	.	.	.
chr1	11756448	11758908	2461	11757745	318	109.012	4.72136	106.957	IP_ICU11_FLAG_merged_peak_1624	AT1G32510	+	ANAC011,NAC011	1670
chr1	11783856	11784519	664	11784127	171	26.4296	2.54569	24.8967	IP_ICU11_FLAG_merged_peak_1625	AT1G32580	+	MORF5	663
chr1	11785535	11786137	603	11785813	212	41.4931	2.96528	39.8105	IP_ICU11_FLAG_merged_peak_1626	AT1G06597	+	AT1G06597	145
chr1	11785535	11786137	603	11785813	212	41.4931	2.96528	39.8105	IP_ICU11_FLAG_merged_peak_1626	AT1G32582	+	MIR400	401
chr1	11785535	11786137	603	11785813	212	41.4931	2.96528	39.8105	IP_ICU11_FLAG_merged_peak_1626	AT1G32583	+	TDL1	602
chr1	11810153	11811375	1223	11810427	119	8.60268	1.77606	7.38516	IP_ICU11_FLAG_merged_peak_1628	AT1G32650	-	AT1G32650	493
chr1	11810153	11811375	1223	11810427	119	8.60268	1.77606	7.38516	IP_ICU11_FLAG_merged_peak_1628	AT1G32660	+	AT1G32660	635
chr1	11827454	11829949	2496	11827616	125	8.67679	1.75536	7.45816	IP_ICU11_FLAG_merged_peak_1629	AT1G32700	+	AT1G32700	2479
chr1	11840718	11841190	473	11840914	158	9.73389	1.70504	8.48595	IP_ICU11_FLAG_merged_peak_1630	AT1G32730	+	AT1G32730	472
chr1	11902173	11902664	492	11902327	149	17.9279	2.22008	16.5121	IP_ICU11_FLAG_merged_peak_1632	AT1G32850	+	UBP11	335
chr1	11907112	11908653	1542	11908133	146	14.0227	2.00352	12.6785	IP_ICU11_FLAG_merged_peak_1633	AT1G32860	-	AT1G32860	1541
chr1	11911516	11912100	585	11911845	185	32.4791	2.75289	30.8796	IP_ICU11_FLAG_merged_peak_1634	AT1G32870	+	NAC13,ANAC013,ANAC13	584
chr1	11919343	11923903	4561	11919859	354	134.397	5.25418	132.258	IP_ICU11_FLAG_merged_peak_1635	AT1G32900	-	GBSS1	3513
chr1	11925094	11928176	3083	11925626	578	323.11	8.56949	320.591	IP_ICU11_FLAG_merged_peak_1636	AT1G06627	-	AT1G06627	454
chr1	11925094	11928176	3083	11925626	578	323.11	8.56949	320.591	IP_ICU11_FLAG_merged_peak_1636	AT1G06633	+	AT1G06633	577
chr1	11925094	11928176	3083	11925626	578	323.11	8.56949	320.591	IP_ICU11_FLAG_merged_peak_1636	AT1G32910	+	AT1G32910	2208
chr1	11954324	11954825	502	11954384	99	4.10069	1.48005	3.0554	IP_ICU11_FLAG_merged_peak_1638	AT1G32980	-	AT1G32980	501
chr1	11965804	11966316	513	11965982	136	13.5407	2.02767	12.2047	IP_ICU11_FLAG_merged_peak_1639	AT1G33030	-	AT1G33030	512
chr1	11965804	11966316	513	11965982	136	13.5407	2.02767	12.2047	IP_ICU11_FLAG_merged_peak_1639	AT1G33040	+	NACA5	193
chr1	11967377	11968067	691	11967839	108	5.93926	1.61325	4.81115	IP_ICU11_FLAG_merged_peak_1640	.	.	.	.
chr1	12002120	12002754	635	12002411	213	45.9074	3.16731	44.1892	IP_ICU11_FLAG_merged_peak_1641	AT1G33102	-	AT1G33102	516
chr1	12006484	12007054	571	12006871	100	4.2891	1.49485	3.23401	IP_ICU11_FLAG_merged_peak_1642	AT1G33110	+	DTX21	570
chr1	12007754	12009069	1316	12008005	111	6.62161	1.65766	5.46817	IP_ICU11_FLAG_merged_peak_1643	AT1G33110	+	DTX21	1098
chr1	12010533	12011475	943	12010979	284	62.6587	3.25023	60.826	IP_ICU11_FLAG_merged_peak_1644	AT1G06643	-	AT1G06643	323
chr1	12010533	12011475	943	12010979	284	62.6587	3.25023	60.826	IP_ICU11_FLAG_merged_peak_1644	AT1G33120	+	RPL9C	896
chr1	12022912	12023907	996	12023278	286	67.8327	3.42852	65.9692	IP_ICU11_FLAG_merged_peak_1645	AT1G06647	-	AT1G06647	371
chr1	12022912	12023907	996	12023278	286	67.8327	3.42852	65.9692	IP_ICU11_FLAG_merged_peak_1645	AT1G33140	+	PGY2	982
chr1	12024575	12025206	632	12024886	131	11.9904	1.95367	10.6873	IP_ICU11_FLAG_merged_peak_1646	AT1G33140	+	PGY2	208
chr1	12049320	12051415	2096	12049925	261	66.4169	3.61003	64.5624	IP_ICU11_FLAG_merged_peak_1647	.	.	.	.
chr1	12051964	12053568	1605	12053371	125	10.2362	1.86486	8.97466	IP_ICU11_FLAG_merged_peak_1648	AT1G33240	-	AT-GTL1,GTL1,ATGTL1	1604
chr1	12058522	12059782	1261	12059412	365	124.917	4.7319	122.808	IP_ICU11_FLAG_merged_peak_1649	AT1G33250	-	AT1G33250	1260
chr1	12073478	12074305	828	12073777	126	10.5204	1.87966	9.25181	IP_ICU11_FLAG_merged_peak_1650	AT1G33290	+	AT1G33290	506
chr1	12082612	12083433	822	12082819	154	19.7457	2.29408	18.3014	IP_ICU11_FLAG_merged_peak_1651	AT1G33320	+	CGS2	821
chr1	12091049	12091986	938	12091301	128	11.0986	1.90926	9.81595	IP_ICU11_FLAG_merged_peak_1652	AT1G33350	-	PCMP-E57	937
chr1	12091049	12091986	938	12091301	128	11.0986	1.90926	9.81595	IP_ICU11_FLAG_merged_peak_1652	AT1G33360	+	CLPX3	506
chr1	12104468	12104926	459	12104555	107	5.22438	1.55632	4.12866	IP_ICU11_FLAG_merged_peak_1653	AT1G33390	-	FAS4,ATFAS4	458
chr1	12118495	12119049	555	12118763	140	13.2346	1.98633	11.9048	IP_ICU11_FLAG_merged_peak_1654	AT1G33410	-	SAR1,ATNUP160,NUP160	554
chr1	12118495	12119049	555	12118763	140	13.2346	1.98633	11.9048	IP_ICU11_FLAG_merged_peak_1654	AT1G33415	+	AT1G33415	359
chr1	12122522	12123891	1370	12123447	232	55.9334	3.44852	54.1431	IP_ICU11_FLAG_merged_peak_1655	AT1G33415	+	AT1G33415	1369
chr1	12122522	12123891	1370	12123447	232	55.9334	3.44852	54.1431	IP_ICU11_FLAG_merged_peak_1655	AT1G33420	-	AT1G33420	1354
chr1	12158624	12161011	2388	12160048	278	82.8825	4.12934	80.9382	IP_ICU11_FLAG_merged_peak_1656	AT1G33520	-	MOS2	801
chr1	12158624	12161011	2388	12160048	278	82.8825	4.12934	80.9382	IP_ICU11_FLAG_merged_peak_1656	AT1G33530	+	AT1G33530	1427
chr1	12161435	12161846	412	12161650	145	16.5249	2.16087	15.1328	IP_ICU11_FLAG_merged_peak_1657	.	.	.	.
chr1	12171398	12172055	658	12171555	124	9.26512	1.8013	8.03064	IP_ICU11_FLAG_merged_peak_1658	AT1G33560	+	ADR1	657
chr1	12203727	12204269	543	12204021	153	19.3765	2.27928	17.9378	IP_ICU11_FLAG_merged_peak_1661	AT1G33680	+	AT1G33680	542
chr1	12207580	12209153	1574	12208844	153	19.3765	2.27928	17.9378	IP_ICU11_FLAG_merged_peak_1662	.	.	.	.
chr1	12212831	12213420	590	12213106	165	23.9845	2.45688	22.4818	IP_ICU11_FLAG_merged_peak_1663	AT1G33700	-	AT1G33700	589
chr1	12220791	12222020	1230	12221460	148	17.5729	2.20528	16.1629	IP_ICU11_FLAG_merged_peak_1664	AT1G33720	-	CYP76C6	1162
chr1	12227008	12228824	1817	12228259	259	71.3201	3.84813	69.4367	IP_ICU11_FLAG_merged_peak_1665	AT1G33730	+	CYP76C5	1548
chr1	12322293	12322662	370	12322502	121	9.13348	1.80566	7.90089	IP_ICU11_FLAG_merged_peak_1667	.	.	.	.
chr1	12350334	12352122	1789	12351632	207	42.8895	3.0785	41.1951	IP_ICU11_FLAG_merged_peak_1668	AT1G33970	-	IAN9	1284
chr1	12350334	12352122	1789	12351632	207	42.8895	3.0785	41.1951	IP_ICU11_FLAG_merged_peak_1668	AT1G33980	+	ATUPF3,UPF3	856
chr1	12355118	12355468	351	12355177	100	4.2891	1.49485	3.23401	IP_ICU11_FLAG_merged_peak_1669	AT1G33990	+	MES14,ATMES14	211
chr1	12357570	12358860	1291	12358658	133	9.66035	1.78937	8.41689	IP_ICU11_FLAG_merged_peak_1670	AT1G06717	+	AT1G06717	633
chr1	12357570	12358860	1291	12358658	133	9.66035	1.78937	8.41689	IP_ICU11_FLAG_merged_peak_1670	AT1G34000	-	OHP2	950
chr1	12369717	12371737	2021	12371508	166	24.3857	2.47168	22.878	IP_ICU11_FLAG_merged_peak_1671	AT1G34030	-	RPS18C	1672
chr1	12417013	12417633	621	12417337	116	7.8328	1.73166	6.63865	IP_ICU11_FLAG_merged_peak_1672	AT1G34110	-	RGI5	620
chr1	12430068	12430537	470	12430480	99	4.10069	1.48005	3.0554	IP_ICU11_FLAG_merged_peak_1673	AT1G34130	+	STT3B	469
chr1	12434177	12435018	842	12434661	193	36.1417	2.8713	34.5059	IP_ICU11_FLAG_merged_peak_1674	AT1G34140	-	PAB1	841
chr1	12441351	12442074	724	12441759	168	24.5091	2.46359	23.0005	IP_ICU11_FLAG_merged_peak_1675	AT1G34160	+	PCMP-H68	723
chr1	12448433	12449349	917	12448691	235	57.579	3.49292	55.778	IP_ICU11_FLAG_merged_peak_1676	AT1G34180	+	anac016,NAC016	916
chr1	12450715	12451688	974	12450957	138	14.1827	2.05727	12.8339	IP_ICU11_FLAG_merged_peak_1677	AT1G34190	+	RAO2,anac017,NAC017	583
chr1	12454199	12454668	470	12454417	118	8.34252	1.76126	7.13261	IP_ICU11_FLAG_merged_peak_1678	AT1G34190	+	RAO2,anac017,NAC017	343
chr1	12462555	12463966	1412	12463836	103	4.87844	1.53925	3.79489	IP_ICU11_FLAG_merged_peak_1679	.	.	.	.
chr1	12492069	12492648	580	12492373	156	20.3507	2.3155	18.8991	IP_ICU11_FLAG_merged_peak_1680	.	.	.	.
chr1	12515232	12516786	1555	12515848	261	72.5097	3.87773	70.6196	IP_ICU11_FLAG_merged_peak_1681	AT1G34315	-	AT1G34315	1554
chr1	12515232	12516786	1555	12515848	261	72.5097	3.87773	70.6196	IP_ICU11_FLAG_merged_peak_1681	AT1G34317	+	AT1G34317	743
chr1	12550178	12552529	2352	12552254	147	17.2206	2.19047	15.8166	IP_ICU11_FLAG_merged_peak_1682	AT1G06753	-	AT1G06753	716
chr1	12550178	12552529	2352	12552254	147	17.2206	2.19047	15.8166	IP_ICU11_FLAG_merged_peak_1682	AT1G34370	+	AtSTOP1,STOP1	2351
chr1	12582098	12583175	1078	12582480	204	37.1076	2.82464	35.4628	IP_ICU11_FLAG_merged_peak_1683	AT1G34418	+	sORF15	623
chr1	12584389	12584744	356	12584491	104	5.08283	1.55405	3.99011	IP_ICU11_FLAG_merged_peak_1684	AT1G34420	+	AT1G34420	355
chr1	12596050	12597226	1177	12596704	296	94.3535	4.39575	92.3571	IP_ICU11_FLAG_merged_peak_1685	AT1G34460	+	CYC3,CYCB1;5	1176
chr1	12611806	12613130	1325	12612667	614	357.423	9.10231	354.856	IP_ICU11_FLAG_merged_peak_1686	AT1G34500	+	AT1G34500	857
chr1	12623360	12624238	879	12623609	172	26.846	2.56049	25.308	IP_ICU11_FLAG_merged_peak_1687	AT1G34520	+	AT1G34520	878
chr1	12636981	12639020	2040	12637203	146	16.8186	2.17247	15.4238	IP_ICU11_FLAG_merged_peak_1688	AT1G34540	+	CYP94D1	1711
chr1	12657054	12658800	1747	12657461	277	82.2597	4.11454	80.3185	IP_ICU11_FLAG_merged_peak_1689	AT1G34575	-	AtBBE14	1746
chr1	12661710	12662069	360	12661895	126	10.5204	1.87966	9.25181	IP_ICU11_FLAG_merged_peak_1690	AT1G34580	+	STP5	359
chr1	12746336	12746907	572	12746547	161	21.7659	2.36154	20.2933	IP_ICU11_FLAG_merged_peak_1691	AT1G34770	+	NSE3	571
chr1	12840079	12843440	3362	12840519	229	54.3044	3.40412	52.5252	IP_ICU11_FLAG_merged_peak_1692	.	.	.	.
chr1	12844938	12845459	522	12845131	108	5.93926	1.61325	4.81115	IP_ICU11_FLAG_merged_peak_1693	.	.	.	.
chr1	12866771	12867796	1026	12866923	129	11.3926	1.92407	10.1032	IP_ICU11_FLAG_merged_peak_1695	AT1G35160	+	GRF4,14-3-3PHI,GF14	1015
chr1	12896256	12897484	1229	12897114	149	17.9279	2.22008	16.5121	IP_ICU11_FLAG_merged_peak_1696	AT1G35210	-	AT1G35210	902
chr1	12959194	12961602	2409	12960422	907	656.951	13.0846	654.096	IP_ICU11_FLAG_merged_peak_1697	AT1G35320	-	AT1G35320	2408
chr1	12980663	12984833	4171	12984283	418	183.113	6.19229	180.843	IP_ICU11_FLAG_merged_peak_1698	AT1G35350	-	PHO1-H8	4144
chr1	13026378	13027407	1030	13026677	141	13.2893	1.98453	11.9591	IP_ICU11_FLAG_merged_peak_1699	AT1G35420	+	AT1G35420	1029
chr1	13030655	13031080	426	13030947	120	8.86634	1.79086	7.64123	IP_ICU11_FLAG_merged_peak_1700	AT1G35430	-	AT1G35430	425
chr1	13045277	13045628	352	13045457	116	7.8328	1.73166	6.63865	IP_ICU11_FLAG_merged_peak_1701	.	.	.	.
chr1	13046390	13046761	372	13046491	116	7.61436	1.71503	6.4277	IP_ICU11_FLAG_merged_peak_1702	.	.	.	.
chr1	13047210	13047657	448	13047422	107	5.22438	1.55632	4.12866	IP_ICU11_FLAG_merged_peak_1703	.	.	.	.
chr1	13076529	13076901	373	13076838	113	7.09513	1.68726	5.92519	IP_ICU11_FLAG_merged_peak_1704	.	.	.	.
chr1	13078677	13079417	741	13078934	99	4.10069	1.48005	3.0554	IP_ICU11_FLAG_merged_peak_1705	AT1G35515	+	MYB8	740
chr1	13078677	13079417	741	13078934	99	4.10069	1.48005	3.0554	IP_ICU11_FLAG_merged_peak_1705	AT1G35516	+	AT1G35516	740
chr1	13089888	13090239	352	13090018	122	9.40406	1.82046	8.16415	IP_ICU11_FLAG_merged_peak_1706	AT1G35530	+	FANCM,At-FANCM	351
chr1	13115614	13117967	2354	13116261	230	54.8456	3.41892	53.0626	IP_ICU11_FLAG_merged_peak_1707	AT1G35560	-	AtTCP23,TCP23	1711
chr1	13121997	13123617	1621	13122400	160	19.9844	2.26808	18.5382	IP_ICU11_FLAG_merged_peak_1708	AT1G35580	-	CINV1,A/N-InvG	1535
chr1	13208806	13209195	390	13208966	117	8.08589	1.74646	6.8838	IP_ICU11_FLAG_merged_peak_1709	AT1G35680	+	RPL21C	389
chr1	13221368	13224518	3151	13223102	132	12.1896	1.96154	10.8841	IP_ICU11_FLAG_merged_peak_1710	AT1G35710	+	AT1G35710	3150
chr1	13226026	13227494	1469	13226871	117	8.08589	1.74646	6.8838	IP_ICU11_FLAG_merged_peak_1711	.	.	.	.
chr1	13228660	13230143	1484	13229381	562	308.169	8.33268	305.671	IP_ICU11_FLAG_merged_peak_1712	AT1G35730	-	APUM9,PUM9	1483
chr1	13254656	13255940	1285	13255167	300	96.9677	4.45495	94.9603	IP_ICU11_FLAG_merged_peak_1713	AT1G35750	-	PUM10,APUM10	1214
chr1	13281244	13282189	946	13281652	345	127.896	5.12097	125.777	IP_ICU11_FLAG_merged_peak_1714	.	.	.	.
chr1	13320806	13322578	1773	13322177	225	52.1588	3.34491	50.3945	IP_ICU11_FLAG_merged_peak_1715	AT1G06937	+	AT1G06937	69
chr1	13320806	13322578	1773	13322177	225	52.1588	3.34491	50.3945	IP_ICU11_FLAG_merged_peak_1715	AT1G35830	-	AT1G35830	1772
chr1	13454615	13455712	1098	13455094	294	93.0551	4.36615	91.0642	IP_ICU11_FLAG_merged_peak_1716	AT1G36060	-	WIND3,TG	1097
chr1	13669327	13669807	481	13669522	156	20.4922	2.32368	19.0367	IP_ICU11_FLAG_merged_peak_1717	AT1G36310	+	AtTRM9,TRM9	480
chr1	13696193	13697121	929	13696832	120	8.86634	1.79086	7.64123	IP_ICU11_FLAG_merged_peak_1718	AT1G36370	-	MSA1,SHM7	928
chr1	13697579	13698733	1155	13698294	140	14.8369	2.08687	13.4754	IP_ICU11_FLAG_merged_peak_1719	AT1G36370	-	MSA1,SHM7	1154
chr1	13836231	13836837	607	13836508	113	7.09513	1.68726	5.92519	IP_ICU11_FLAG_merged_peak_1720	AT1G36622	-	AT1G36622	606
chr1	14026889	14027257	369	14027053	112	6.85652	1.67246	5.69481	IP_ICU11_FLAG_merged_peak_1722	.	.	.	.
chr1	14030081	14030441	361	14030273	104	5.08283	1.55405	3.99011	IP_ICU11_FLAG_merged_peak_1723	AT1G36990	-	AT1G36990	360
chr1	14030081	14030441	361	14030273	104	5.08283	1.55405	3.99011	IP_ICU11_FLAG_merged_peak_1723	AT1G36992	+	AT1G36992	360
chr1	14170040	14170474	435	14170235	106	5.50332	1.58365	4.39274	IP_ICU11_FLAG_merged_peak_1725	AT1G37140	-	MCT1	123
chr1	14171786	14172338	553	14172109	133	12.6011	1.98327	11.2846	IP_ICU11_FLAG_merged_peak_1726	AT1G37140	-	MCT1	552
chr1	14284268	14284747	480	14284480	163	23.19	2.42728	21.6976	IP_ICU11_FLAG_merged_peak_1727	.	.	.	.
chr1	14738602	14739026	425	14738785	152	11.5854	1.83238	10.2938	IP_ICU11_FLAG_merged_peak_1728	AT1G39070	+	AT1G39070	424
chr1	15650149	15650834	686	15650229	117	8.08589	1.74646	6.8838	IP_ICU11_FLAG_merged_peak_1729	AT1G41880	-	RPL35AB	199
chr1	15652196	15652649	454	15652493	149	17.9279	2.22008	16.5121	IP_ICU11_FLAG_merged_peak_1730	AT1G41880	-	RPL35AB	453
chr1	15928299	15929088	790	15928570	116	7.8328	1.73166	6.63865	IP_ICU11_FLAG_merged_peak_1731	AT1G42470	+	AtNPC1	789
chr1	15930679	15931107	429	15930852	93	3.05669	1.39125	2.07228	IP_ICU11_FLAG_merged_peak_1732	AT1G42470	+	AtNPC1	428
chr1	15931666	15932474	809	15932215	108	5.93926	1.61325	4.81115	IP_ICU11_FLAG_merged_peak_1733	AT1G42470	+	AtNPC1	808
chr1	15933259	15934563	1305	15934483	97	3.7361	1.45045	2.71066	IP_ICU11_FLAG_merged_peak_1734	AT1G42470	+	AtNPC1	1304
chr1	15935168	15936122	955	15935728	166	21.745	2.32654	20.2726	IP_ICU11_FLAG_merged_peak_1735	AT1G42480	+	AT1G42480	266
chr1	15976818	15979734	2917	15977899	264	74.3064	3.92213	72.4065	IP_ICU11_FLAG_merged_peak_1736	AT1G42550	+	PMI1	2916
chr1	16128321	16129874	1554	16129114	127	10.8078	1.89446	9.53214	IP_ICU11_FLAG_merged_peak_1737	AT1G42970	+	GAPB	1553
chr1	16150878	16151458	581	16151134	212	45.3993	3.15251	43.6849	IP_ICU11_FLAG_merged_peak_1739	AT1G43005	+	AT1G43005	580
chr1	16266589	16269319	2731	16266856	173	19.8119	2.18228	18.3672	IP_ICU11_FLAG_merged_peak_1740	AT1G43170	+	RPL3A,RP1,ARP1,emb2207	2356
chr1	16266589	16269319	2731	16266856	173	19.8119	2.18228	18.3672	IP_ICU11_FLAG_merged_peak_1740	AT1G43171	+	AT1G43171	544
chr1	16414946	16416060	1115	16415442	412	178.562	6.11261	176.303	IP_ICU11_FLAG_merged_peak_1741	AT1G07167	+	AT1G07167	298
chr1	16414946	16416060	1115	16415442	412	178.562	6.11261	176.303	IP_ICU11_FLAG_merged_peak_1741	AT1G43600	+	AT1G43600	965
chr1	16424386	16425079	694	16424771	186	32.929	2.76769	31.3249	IP_ICU11_FLAG_merged_peak_1742	AT1G07177	+	AT1G07177	178
chr1	16424386	16425079	694	16424771	186	32.929	2.76769	31.3249	IP_ICU11_FLAG_merged_peak_1742	AT1G43610	+	AT1G43610	693
chr1	16579954	16580854	901	16580409	255	68.9609	3.78893	67.0908	IP_ICU11_FLAG_merged_peak_1743	AT1G43810	-	AT1G43810	407
chr1	16616924	16617401	478	16617074	139	14.5083	2.07207	13.1531	IP_ICU11_FLAG_merged_peak_1744	AT1G43850	+	SEU	477
chr1	16620847	16622310	1464	16621900	124	9.95547	1.85006	8.70103	IP_ICU11_FLAG_merged_peak_1745	AT1G43860	-	AT1G43860	1463
chr1	16641335	16641780	446	16641446	97	3.7361	1.45045	2.71066	IP_ICU11_FLAG_merged_peak_1746	.	.	.	.
chr1	16648657	16649523	867	16649020	140	14.8369	2.08687	13.4754	IP_ICU11_FLAG_merged_peak_1747	.	.	.	.
chr1	16656929	16658078	1150	16657343	184	32.0316	2.73809	30.4366	IP_ICU11_FLAG_merged_peak_1748	AT1G43910	-	AT1G43910	1057
chr1	16689085	16689528	444	16689268	157	20.8695	2.33848	19.4086	IP_ICU11_FLAG_merged_peak_1749	AT1G43980	-	PCMP-E58	443
chr1	16755056	16756166	1111	16755910	116	7.8328	1.73166	6.63865	IP_ICU11_FLAG_merged_peak_1750	AT1G07237	+	AT1G07237	500
chr1	16755056	16756166	1111	16755910	116	7.8328	1.73166	6.63865	IP_ICU11_FLAG_merged_peak_1750	AT1G44080	-	AT1G44080	914
chr1	16764467	16765478	1012	16764887	159	21.6324	2.36808	20.1608	IP_ICU11_FLAG_merged_peak_1751	AT1G44100	-	AAP5	1011
chr1	16795024	16796208	1185	16795613	286	84.2353	4.08891	82.2848	IP_ICU11_FLAG_merged_peak_1752	AT1G44160	+	AT1G44160	1184
chr1	16809870	16810546	677	16810254	226	49.2293	3.19786	47.487	IP_ICU11_FLAG_merged_peak_1753	AT1G44180	-	AT1G44180	676
chr1	16811287	16811795	509	16811492	107	5.71938	1.59845	4.59994	IP_ICU11_FLAG_merged_peak_1754	AT1G07247	+	AT1G07247	282
chr1	16811287	16811795	509	16811492	107	5.71938	1.59845	4.59994	IP_ICU11_FLAG_merged_peak_1754	AT1G07253	-	AT1G07253	418
chr1	16829667	16830119	453	16829901	124	9.95547	1.85006	8.70103	IP_ICU11_FLAG_merged_peak_1755	.	.	.	.
chr1	16833942	16838398	4457	16837883	330	117.288	4.89897	115.203	IP_ICU11_FLAG_merged_peak_1756	AT1G44350	-	ILL6	4188
chr1	16871773	16872221	449	16871966	130	11.6899	1.93887	10.3936	IP_ICU11_FLAG_merged_peak_1758	AT1G44575	+	NPQ4,PSBS,CP22	448
chr1	16887888	16888486	599	16888185	136	12.4952	1.96031	11.183	IP_ICU11_FLAG_merged_peak_1759	AT1G44740	+	AT1G44740	598
chr1	16911752	16912105	354	16911947	109	6.16294	1.62806	5.02624	IP_ICU11_FLAG_merged_peak_1760	AT1G44780	+	AT1G44780	353
chr1	16926573	16926986	414	16926952	94	3.22025	1.40605	2.22548	IP_ICU11_FLAG_merged_peak_1761	AT1G44820	+	AT1G44820	413
chr1	16970051	16970856	806	16970418	182	31.1435	2.70849	29.558	IP_ICU11_FLAG_merged_peak_1762	AT1G44900	+	ATMCM2,MCM2	805
chr1	16982447	16982807	361	16982646	105	5.29113	1.56885	4.1894	IP_ICU11_FLAG_merged_peak_1763	AT1G44910	+	PRP40A,ATPRP40A	360
chr1	16990383	16990788	406	16990617	121	9.13348	1.80566	7.90089	IP_ICU11_FLAG_merged_peak_1764	.	.	.	.
chr1	17050561	17051043	483	17050787	148	17.5729	2.20528	16.1629	IP_ICU11_FLAG_merged_peak_1765	AT1G45100	+	AT1G45100	482
chr1	17052074	17052729	656	17052518	121	9.13348	1.80566	7.90089	IP_ICU11_FLAG_merged_peak_1766	AT1G45110	+	AT1G45110	554
chr1	17074391	17076563	2173	17075979	376	122.134	4.50366	120.034	IP_ICU11_FLAG_merged_peak_1767	AT1G45145	-	ATH5,LIV1,TRX-h5,ATTRX5,TRX5	1621
chr1	17090175	17091323	1149	17091114	142	15.5032	2.11647	14.1294	IP_ICU11_FLAG_merged_peak_1768	AT1G45160	-	AT1G45160	713
chr1	17090175	17091323	1149	17091114	142	15.5032	2.11647	14.1294	IP_ICU11_FLAG_merged_peak_1768	AT1G45163	-	AT1G45163	646
chr1	17090175	17091323	1149	17091114	142	15.5032	2.11647	14.1294	IP_ICU11_FLAG_merged_peak_1768	AT1G45165	+	AT1G45165	816
chr1	17124432	17125051	620	17124698	129	11.3926	1.92407	10.1032	IP_ICU11_FLAG_merged_peak_1769	AT1G45201	+	TLL1,ATTLL1	619
chr1	17164646	17166074	1429	17164747	110	5.42857	1.56371	4.32398	IP_ICU11_FLAG_merged_peak_1770	AT1G45248	-	AT1G45248	433
chr1	17169045	17169396	352	17169192	101	4.48155	1.50965	3.41684	IP_ICU11_FLAG_merged_peak_1771	.	.	.	.
chr1	17181723	17182423	701	17182141	117	8.08589	1.74646	6.8838	IP_ICU11_FLAG_merged_peak_1772	AT1G45545	-	AT1G45545	700
chr1	17182970	17184574	1605	17183280	162	22.7966	2.41248	21.3092	IP_ICU11_FLAG_merged_peak_1773	AT1G45545	-	AT1G45545	567
chr1	17199279	17199752	474	17199510	148	17.5729	2.20528	16.1629	IP_ICU11_FLAG_merged_peak_1775	AT1G45976	+	SBP1	473
chr1	17225169	17225763	595	17225560	110	6.3904	1.64286	5.24524	IP_ICU11_FLAG_merged_peak_1776	AT1G46264	+	SCZ,HSFB4,AT-HSFB4	594
chr1	17232073	17233705	1633	17232552	304	99.6049	4.51415	97.5866	IP_ICU11_FLAG_merged_peak_1777	AT1G46408	-	AGL97	1116
chr1	17266057	17266541	485	17266338	119	8.60268	1.77606	7.38516	IP_ICU11_FLAG_merged_peak_1778	AT1G46768	-	RAP2.1	484
chr1	17269990	17270571	582	17270217	139	14.5083	2.07207	13.1531	IP_ICU11_FLAG_merged_peak_1779	AT1G46840	+	AT1G46840	581
chr1	17274568	17275393	826	17274922	158	18.3908	2.19082	16.9683	IP_ICU11_FLAG_merged_peak_1780	AT1G46984	+	AT1G46984	825
chr1	17277152	17277742	591	17277523	133	12.1467	1.95338	10.8416	IP_ICU11_FLAG_merged_peak_1781	AT1G47056	-	VFB1	590
chr1	17295325	17296118	794	17295694	185	32.4791	2.75289	30.8796	IP_ICU11_FLAG_merged_peak_1783	AT1G07323	-	AT1G07323	530
chr1	17298295	17298720	426	17298536	134	12.9111	1.99807	11.5881	IP_ICU11_FLAG_merged_peak_1784	AT1G47200	-	WPP2	425
chr1	17303060	17303579	520	17303222	123	9.67807	1.83526	8.43091	IP_ICU11_FLAG_merged_peak_1785	AT1G47220	+	CYCA3;3	203
chr1	17320689	17321141	453	17320861	109	4.53789	1.491	3.47232	IP_ICU11_FLAG_merged_peak_1786	AT1G47250	+	PAF2	452
chr1	17320689	17321141	453	17320861	109	4.53789	1.491	3.47232	IP_ICU11_FLAG_merged_peak_1786	AT1G47260	-	GAMMA,APFI	452
chr1	17358965	17359451	487	17359152	107	5.71938	1.59845	4.59994	IP_ICU11_FLAG_merged_peak_1787	AT1G47350	-	AT1G47350	486
chr1	17368032	17368394	363	17368102	112	6.54008	1.64725	5.39161	IP_ICU11_FLAG_merged_peak_1788	AT1G47370	-	RBA1	362
chr1	17375612	17376050	439	17375784	118	8.34252	1.76126	7.13261	IP_ICU11_FLAG_merged_peak_1789	AT1G47380	-	AT1G47380	438
chr1	17394818	17395336	519	17395062	115	7.5833	1.71686	6.39716	IP_ICU11_FLAG_merged_peak_1790	AT1G47410	+	AT1G47410	518
chr1	17424334	17425146	813	17424650	424	152.242	4.9824	150.051	IP_ICU11_FLAG_merged_peak_1791	AT1G47490	+	ATRBP47C,RBP47C	812
chr1	17432275	17432970	696	17432545	282	84.8577	4.16528	82.9043	IP_ICU11_FLAG_merged_peak_1792	AT1G47497	-	AT1G47497	426
chr1	17432275	17432970	696	17432545	282	84.8577	4.16528	82.9043	IP_ICU11_FLAG_merged_peak_1792	AT1G47500	+	ATRBP47C',RBP47C'	695
chr1	17451658	17452720	1063	17452397	112	6.85652	1.67246	5.69481	IP_ICU11_FLAG_merged_peak_1793	AT1G47530	+	DTX33	1062
chr1	17464539	17464956	418	17464778	97	3.7361	1.45045	2.71066	IP_ICU11_FLAG_merged_peak_1794	AT1G47550	+	SEC3A	417
chr1	17483803	17484567	765	17484211	229	46.9724	3.06824	45.246	IP_ICU11_FLAG_merged_peak_1795	AT1G07393	-	AT1G07393	352
chr1	17483803	17484567	765	17484211	229	46.9724	3.06824	45.246	IP_ICU11_FLAG_merged_peak_1795	AT1G47578	+	AT1G47578	519
chr1	17486616	17487478	863	17487097	195	37.0798	2.9009	35.4352	IP_ICU11_FLAG_merged_peak_1796	.	.	.	.
chr1	17496865	17497565	701	17497138	170	24.273	2.43625	22.7683	IP_ICU11_FLAG_merged_peak_1797	AT1G47603	-	ATPUP19,PUP19	700
chr1	17504680	17505717	1038	17504934	147	17.2206	2.19047	15.8166	IP_ICU11_FLAG_merged_peak_1798	AT1G47610	+	AT1G47610	1037
chr1	17517547	17518031	485	17517811	122	9.02215	1.79302	7.79466	IP_ICU11_FLAG_merged_peak_1799	.	.	.	.
chr1	17562549	17563045	497	17562852	166	22.7096	2.37926	21.2253	IP_ICU11_FLAG_merged_peak_1800	AT1G47720	-	OSB1	496
chr1	17569478	17570060	583	17569946	98	3.36157	1.41046	2.3629	IP_ICU11_FLAG_merged_peak_1801	AT1G47750	-	PEX11A	582
chr1	17580204	17580746	543	17580467	131	11.5492	1.92422	10.2579	IP_ICU11_FLAG_merged_peak_1802	AT1G07413	+	AT1G07413	542
chr1	17627829	17628282	454	17628080	124	9.95547	1.85006	8.70103	IP_ICU11_FLAG_merged_peak_1803	.	.	.	.
chr1	17634634	17635094	461	17634854	132	9.37164	1.77424	8.13568	IP_ICU11_FLAG_merged_peak_1804	AT1G47870	+	ATE2F2,ATE2FC,E2FC	460
chr1	17644757	17645170	414	17644916	105	5.29113	1.56885	4.1894	IP_ICU11_FLAG_merged_peak_1805	AT1G47890	+	AtRLP7,RLP7	413
chr1	17693652	17694139	488	17693936	111	6.62161	1.65766	5.46817	IP_ICU11_FLAG_merged_peak_1806	AT1G47980	-	AT1G47980	487
chr1	17695424	17695921	498	17695678	142	15.5032	2.11647	14.1294	IP_ICU11_FLAG_merged_peak_1807	AT1G07457	+	AT1G07457	497
chr1	17695424	17695921	498	17695678	142	15.5032	2.11647	14.1294	IP_ICU11_FLAG_merged_peak_1807	AT1G07463	-	AT1G07463	497
chr1	17704325	17704673	349	17704530	129	11.3926	1.92407	10.1032	IP_ICU11_FLAG_merged_peak_1808	AT1G48000	-	MYB112,AtMYB112	348
chr1	17721495	17721984	490	17721748	161	22.4059	2.39768	20.9237	IP_ICU11_FLAG_merged_peak_1809	AT1G48040	-	AT1G48040	489
chr1	17728285	17728726	442	17728541	116	7.8328	1.73166	6.63865	IP_ICU11_FLAG_merged_peak_1810	AT1G48060	+	AT1G48060	441
chr1	17731701	17732208	508	17731890	149	17.9279	2.22008	16.5121	IP_ICU11_FLAG_merged_peak_1811	AT1G48080	+	AT1G48080	212
chr1	17766964	17767702	739	17767130	147	14.7053	2.03925	13.3483	IP_ICU11_FLAG_merged_peak_1812	AT1G48100	+	PGX3	738
chr1	17768151	17768505	355	17768290	106	5.50332	1.58365	4.39274	IP_ICU11_FLAG_merged_peak_1813	AT1G48100	+	PGX3	354
chr1	17773004	17773679	676	17773404	309	84.3433	3.84043	82.3926	IP_ICU11_FLAG_merged_peak_1815	AT1G48110	-	ECT7	675
chr1	17785473	17786517	1045	17785890	171	26.4296	2.54569	24.8967	IP_ICU11_FLAG_merged_peak_1816	AT1G48150	+	AT1G48150	895
chr1	17794262	17796042	1781	17795607	366	143.218	5.43178	141.053	IP_ICU11_FLAG_merged_peak_1817	AT1G48180	-	AT1G48180	498
chr1	17794262	17796042	1781	17795607	366	143.218	5.43178	141.053	IP_ICU11_FLAG_merged_peak_1817	AT1G48190	-	AT1G48190	903
chr1	17794262	17796042	1781	17795607	366	143.218	5.43178	141.053	IP_ICU11_FLAG_merged_peak_1817	AT1G48195	+	AT1G48195	84
chr1	17815776	17816779	1004	17816317	151	18.6466	2.24968	17.2192	IP_ICU11_FLAG_merged_peak_1818	AT1G48260	-	SnRK3.21,CIPK17	1003
chr1	17825193	17825948	756	17825546	411	170.286	5.80404	168.047	IP_ICU11_FLAG_merged_peak_1819	AT1G48267	+	MIR161	472
[truncated: 11,059 more rows]

## Sheet: ZDP2_enriched_peaks
Supplemental Datdset 4-2: Peaks enriched by ZDP2 as determined by ChIP-seq.
chr	Pstart	Pend	width	abs_summit	pileup	-LOG10(pvalue)	fold_enrichment	-LOG10(qvalue)	name	Gene_id	Strand	Gene_Name	overlap_with_genebody
chr1	3611	4260	650	3960	252	54.9309	3.21088	53.2535	IP_ZDP2_FLAG_merged_peak_1	AT1G01010	+	NTL10,NAC001,ANAC001	649
chr1	6336	6990	655	6728	194	28.2852	2.47668	26.8319	IP_ZDP2_FLAG_merged_peak_2	AT1G01020	-	ARV1	202
chr1	8374	8824	451	8664	162	14.1932	1.9382	12.9448	IP_ZDP2_FLAG_merged_peak_3	AT1G01020	-	ARV1	450
chr1	12078	13817	1740	13565	161	16.2908	2.05755	15.0023	IP_ZDP2_FLAG_merged_peak_4	AT1G01030	-	NGA3	1739
chr1	20595	21457	863	21127	193	27.8843	2.46398	26.4356	IP_ZDP2_FLAG_merged_peak_5	.	.	.	.
chr1	44801	45487	687	45095	185	22.8393	2.2683	21.4543	IP_ZDP2_FLAG_merged_peak_6	AT1G01080	-	AT1G01080	517
chr1	46660	47447	788	46872	124	6.19134	1.57963	5.15389	IP_ZDP2_FLAG_merged_peak_7	AT1G01080	-	AT1G01080	699
chr1	48175	48743	569	48375	116	4.45115	1.46526	3.48718	IP_ZDP2_FLAG_merged_peak_8	AT1G01090	-	PDH-E1	568
chr1	49818	51630	1813	51221	225	36.4199	2.64069	34.8852	IP_ZDP2_FLAG_merged_peak_9	AT1G01100	-	RPP1A	1601
chr1	52207	52878	672	52664	139	8.52394	1.69253	7.41095	IP_ZDP2_FLAG_merged_peak_10	AT1G01110	+	IQD18	671
chr1	55310	55773	464	55558	133	7.96402	1.67591	6.86649	IP_ZDP2_FLAG_merged_peak_11	.	.	.	.
chr1	56555	59090	2536	58144	1713	1572.96	21.1428	1569.5	IP_ZDP2_FLAG_merged_peak_12	AT1G01120	-	KCS1	1926
chr1	69621	70727	1107	70414	191	25.3207	2.35372	23.9033	IP_ZDP2_FLAG_merged_peak_14	AT1G01150	-	AT1G01150	816
chr1	72094	72863	770	72519	212	33.2875	2.58951	31.7817	IP_ZDP2_FLAG_merged_peak_15	AT1G01150	-	AT1G01150	344
chr1	72094	72863	770	72519	212	33.2875	2.58951	31.7817	IP_ZDP2_FLAG_merged_peak_15	AT1G01160	+	GIF2	769
chr1	72094	72863	770	72519	212	33.2875	2.58951	31.7817	IP_ZDP2_FLAG_merged_peak_15	AT1G04007	-	AT1G04007	217
chr1	73418	74333	916	73746	148	11.4974	1.84314	10.3058	IP_ZDP2_FLAG_merged_peak_16	AT1G04013	+	AT1G04013	198
chr1	75664	76479	816	76292	165	11.9233	1.80366	10.7234	IP_ZDP2_FLAG_merged_peak_17	AT1G01180	+	AT1G01180	815
chr1	83120	83557	438	83285	170	19.299	2.17186	17.9611	IP_ZDP2_FLAG_merged_peak_18	AT1G01190	-	CYP78A8	437
chr1	84144	84698	555	84429	136	7.93617	1.66402	6.83885	IP_ZDP2_FLAG_merged_peak_19	AT1G01190	-	CYP78A8	554
chr1	88759	89208	450	88934	163	15.4124	2.00001	14.1406	IP_ZDP2_FLAG_merged_peak_20	AT1G01210	+	AT1G01210	449
chr1	95617	96372	756	95896	131	5.09736	1.48036	4.10135	IP_ZDP2_FLAG_merged_peak_21	AT1G01225	+	AT1G01225	737
chr1	99132	99962	831	99461	177	19.6296	2.15193	18.2898	IP_ZDP2_FLAG_merged_peak_22	AT1G01240	+	AT1G01240	397
chr1	101193	102038	846	101636	173	17.5854	2.06773	16.278	IP_ZDP2_FLAG_merged_peak_23	AT1G01240	+	AT1G01240	794
chr1	104686	105096	411	104854	144	6.75167	1.56331	5.69183	IP_ZDP2_FLAG_merged_peak_24	AT1G01250	-	ERF023	410
chr1	107666	108286	621	107931	151	8.68251	1.66451	7.56367	IP_ZDP2_FLAG_merged_peak_25	.	.	.	.
chr1	108968	112231	3264	111870	297	65.7808	3.26331	64.0357	IP_ZDP2_FLAG_merged_peak_26	AT1G01260	+	bHLH13,bHLH013,JAM2	2731
chr1	108968	112231	3264	111870	297	65.7808	3.26331	64.0357	IP_ZDP2_FLAG_merged_peak_26	AT1G01270	-	AT1G01270	341
chr1	108968	112231	3264	111870	297	65.7808	3.26331	64.0357	IP_ZDP2_FLAG_merged_peak_26	AT1G01280	+	CYP703,CYP703A2	268
chr1	130471	132188	1718	131402	149	10.2934	1.76747	9.13245	IP_ZDP2_FLAG_merged_peak_30	AT1G01320	-	REC1	406
chr1	130471	132188	1718	131402	149	10.2934	1.76747	9.13245	IP_ZDP2_FLAG_merged_peak_30	AT1G01335	+	AREP1	387
chr1	138192	139290	1099	138689	155	14.4031	1.98134	13.1499	IP_ZDP2_FLAG_merged_peak_31	AT1G01355	+	AT1G01355	1098
chr1	142095	142629	535	142326	138	8.28604	1.68044	7.18016	IP_ZDP2_FLAG_merged_peak_32	AT1G01360	+	PYL9,RCAR1	534
chr1	143263	144199	937	143830	175	18.2386	2.0915	16.9203	IP_ZDP2_FLAG_merged_peak_33	AT1G01370	+	CENH3,HTR12	936
chr1	148147	151547	3401	150818	191	22.6011	2.22478	21.2172	IP_ZDP2_FLAG_merged_peak_34	AT1G01390	-	AT1G01390	2001
chr1	152939	154267	1329	153239	137	4.6166	1.43249	3.64449	IP_ZDP2_FLAG_merged_peak_35	AT1G01410	+	APUM22,PUM22	1259
chr1	159332	159736	405	159714	110	2.68976	1.31907	1.8241	IP_ZDP2_FLAG_merged_peak_37	AT1G01440	-	AT1G01440	108
chr1	161314	163000	1687	161902	118	5.08052	1.51141	4.08478	IP_ZDP2_FLAG_merged_peak_38	AT1G01440	-	AT1G01440	1686
chr1	161314	163000	1687	161902	118	5.08052	1.51141	4.08478	IP_ZDP2_FLAG_merged_peak_38	AT1G01448	+	AT1G01448	22
chr1	167036	169234	2199	167435	377	123.224	4.53057	121.221	IP_ZDP2_FLAG_merged_peak_39	AT1G01453	-	AT1G01453	1352
chr1	167036	169234	2199	167435	377	123.224	4.53057	121.221	IP_ZDP2_FLAG_merged_peak_39	AT1G01460	+	PIPK11,ATPIPK11	975
chr1	170315	173785	3471	172316	1147	838.805	13.3695	835.797	IP_ZDP2_FLAG_merged_peak_40	AT1G01470	-	LEA1,LEA14,AtLEA14,LSR3	1723
chr1	176891	178474	1584	177754	314	89.9074	4.00079	88.038	IP_ZDP2_FLAG_merged_peak_41	AT1G01480	+	ACS2,AT-ACC2	1515
chr1	179948	181285	1338	180517	193	23.7185	2.26679	22.32	IP_ZDP2_FLAG_merged_peak_42	AT1G01490	-	AT1G01490	1268
chr1	182196	182562	367	182451	130	7.63743	1.66382	6.54783	IP_ZDP2_FLAG_merged_peak_43	AT1G01490	-	AT1G01490	366
chr1	185088	185972	885	185348	164	14.1595	1.92794	12.9116	IP_ZDP2_FLAG_merged_peak_44	AT1G01500	+	AT1G01500	884
chr1	190241	190837	597	190551	135	8.82076	1.72601	7.70011	IP_ZDP2_FLAG_merged_peak_46	AT1G01520	+	ASG4,REV3	596
chr1	192298	192761	464	192688	107	3.17348	1.3717	2.27292	IP_ZDP2_FLAG_merged_peak_47	.	.	.	.
chr1	195880	196603	724	196269	172	18.6481	2.12739	17.3207	IP_ZDP2_FLAG_merged_peak_48	AT1G01540	+	AT1G01540	723
chr1	203022	204108	1087	203478	138	8.84509	1.71675	7.71983	IP_ZDP2_FLAG_merged_peak_50	AT1G01560	+	MPK11,ATMPK11	1086
chr1	205107	205819	713	205648	131	6.13365	1.55538	5.09683	IP_ZDP2_FLAG_merged_peak_51	AT1G01570	+	AT1G01570	712
chr1	206721	208017	1297	207056	183	23.9993	2.33697	22.5966	IP_ZDP2_FLAG_merged_peak_52	AT1G01570	+	AT1G01570	921
chr1	209488	213208	3721	212873	453	186.201	5.76622	184.007	IP_ZDP2_FLAG_merged_peak_53	AT1G01580	+	FRD1,FRO2,ATFRO2	3594
chr1	215241	217321	2081	216564	1566	1399.28	19.9024	1395.91	IP_ZDP2_FLAG_merged_peak_54	AT1G01590	+	ATFRO1,FRO1	2080
chr1	218601	224680	6080	221901	964	672.147	12.2564	669.267	IP_ZDP2_FLAG_merged_peak_55	AT1G01600	+	CYP86A4	2685
chr1	218601	224680	6080	221901	964	672.147	12.2564	669.267	IP_ZDP2_FLAG_merged_peak_55	AT1G01610	-	ATGPAT4,GPAT4	3009
chr1	225068	231487	6420	226166	266	57.175	3.1844	55.4814	IP_ZDP2_FLAG_merged_peak_56	AT1G01620	-	PIP1;3,PIP1C,TMP-B	2178
chr1	225068	231487	6420	226166	266	57.175	3.1844	55.4814	IP_ZDP2_FLAG_merged_peak_56	AT1G01630	+	AT1G01630	2480
chr1	239628	240859	1232	240495	131	4.93283	1.46817	3.94483	IP_ZDP2_FLAG_merged_peak_58	AT1G01660	-	AT1G01660	1018
chr1	245677	246518	842	246156	260	52.5433	3.04965	50.8805	IP_ZDP2_FLAG_merged_peak_59	AT1G01670	-	PUB56	677
chr1	259846	262303	2458	261152	231	44.5804	2.94662	42.9754	IP_ZDP2_FLAG_merged_peak_60	AT1G01700	-	ROPGEF2,ATROPGEF2	2121
chr1	266034	266846	813	266488	214	30.8676	2.47077	29.3872	IP_ZDP2_FLAG_merged_peak_61	AT1G01715	+	AT1G01715	812
chr1	270982	271398	417	271200	133	8.35001	1.70192	7.23884	IP_ZDP2_FLAG_merged_peak_63	AT1G01725	-	AT1G01725	177
chr1	270982	271398	417	271200	133	8.35001	1.70192	7.23884	IP_ZDP2_FLAG_merged_peak_63	AT1G01730	+	AT1G01730	416
chr1	274426	275115	690	274680	124	5.81448	1.55152	4.79223	IP_ZDP2_FLAG_merged_peak_64	AT1G01740	-	BSK4	689
chr1	274426	275115	690	274680	124	5.81448	1.55152	4.79223	IP_ZDP2_FLAG_merged_peak_64	AT1G01750	+	ADF11	227
chr1	283874	284384	511	284037	136	9.09078	1.74003	7.95859	IP_ZDP2_FLAG_merged_peak_65	AT1G01790	+	ATKEA1,KEA1	334
chr1	291197	291639	443	291420	132	8.10932	1.68922	7.00527	IP_ZDP2_FLAG_merged_peak_66	.	.	.	.
chr1	294686	295559	874	295094	191	27.0893	2.43858	25.6496	IP_ZDP2_FLAG_merged_peak_67	AT1G01810	+	AT1G01810	652
chr1	297862	300001	2140	299352	150	11.6056	1.84147	10.413	IP_ZDP2_FLAG_merged_peak_68	AT1G01820	-	PEX11C	772
chr1	303625	304029	405	303902	143	9.80987	1.75984	8.66195	IP_ZDP2_FLAG_merged_peak_69	AT1G01840	+	AT1G01840	404
chr1	303625	304029	405	303902	143	9.80987	1.75984	8.66195	IP_ZDP2_FLAG_merged_peak_69	AT1G04067	-	AT1G04067	404
chr1	306031	306574	544	306479	130	7.63743	1.66382	6.54783	IP_ZDP2_FLAG_merged_peak_70	AT1G01860	-	PFC1	543
chr1	306031	306574	544	306479	130	7.63743	1.66382	6.54783	IP_ZDP2_FLAG_merged_peak_70	AT1G01870	+	AT1G01870	372
chr1	308434	309957	1524	309347	158	15.0771	2.00505	13.8114	IP_ZDP2_FLAG_merged_peak_71	AT1G01880	-	AtGEN1,GEN1	1407
chr1	308434	309957	1524	309347	158	15.0771	2.00505	13.8114	IP_ZDP2_FLAG_merged_peak_71	AT1G01890	-	AT1G01890	372
chr1	308434	309957	1524	309347	158	15.0771	2.00505	13.8114	IP_ZDP2_FLAG_merged_peak_71	AT1G01900	+	ATSBT1.1,SBTI1.1	88
chr1	311651	313096	1446	312648	350	104.76	4.17112	102.829	IP_ZDP2_FLAG_merged_peak_72	AT1G01900	+	ATSBT1.1,SBTI1.1	1445
chr1	311651	313096	1446	312648	350	104.76	4.17112	102.829	IP_ZDP2_FLAG_merged_peak_72	AT1G04077	-	AT1G04077	1268
chr1	324913	325727	815	325115	169	18.9546	2.15916	17.622	IP_ZDP2_FLAG_merged_peak_73	AT1G01950	+	ARK2,AtKINUb	711
chr1	329887	330395	509	330170	155	12.9837	1.90063	11.7606	IP_ZDP2_FLAG_merged_peak_74	AT1G01950	+	ARK2,AtKINUb	508
chr1	336480	337551	1072	336938	139	9.47013	1.7533	8.33015	IP_ZDP2_FLAG_merged_peak_75	AT1G01960	-	EDA10,BIG3	1071
chr1	337919	338395	477	338076	127	6.57926	1.59885	5.52669	IP_ZDP2_FLAG_merged_peak_76	AT1G01960	-	EDA10,BIG3	293
chr1	337919	338395	477	338076	127	6.57926	1.59885	5.52669	IP_ZDP2_FLAG_merged_peak_76	AT1G01970	+	AT1G01970	454
chr1	339199	342777	3579	340481	868	569.251	11.0371	566.464	IP_ZDP2_FLAG_merged_peak_77	AT1G01980	-	AtBBE1	2232
chr1	343717	344276	560	343818	120	5.47312	1.53681	4.461	IP_ZDP2_FLAG_merged_peak_78	AT1G01990	-	AT1G01990	559
chr1	346025	347215	1191	346933	140	8.99799	1.71952	7.87119	IP_ZDP2_FLAG_merged_peak_79	AT1G02000	+	GAE2	1190
chr1	353297	354923	1627	354743	143	10.9258	1.82893	9.74685	IP_ZDP2_FLAG_merged_peak_80	AT1G02020	-	AT1G02020	1626
chr1	365166	366332	1167	365451	140	10.1214	1.79083	8.96207	IP_ZDP2_FLAG_merged_peak_82	AT1G02065	+	SPL8	1166
chr1	367729	368725	997	368489	143	10.9258	1.82893	9.74685	IP_ZDP2_FLAG_merged_peak_83	.	.	.	.
chr1	373427	373881	455	373651	156	12.8623	1.88955	11.6434	IP_ZDP2_FLAG_merged_peak_84	AT1G02080	+	AT1G02080	454
chr1	374360	374722	363	374445	118	5.08052	1.51141	4.08478	IP_ZDP2_FLAG_merged_peak_85	AT1G02080	+	AT1G02080	362
chr1	386465	387425	961	387053	193	25.3182	2.34198	23.9008	IP_ZDP2_FLAG_merged_peak_86	.	.	.	.
chr1	389129	389768	640	389460	167	17.486	2.09189	16.1792	IP_ZDP2_FLAG_merged_peak_87	AT1G02090	-	FUS5,COP15,ATCSN7,CSN7	639
chr1	389129	389768	640	389460	167	17.486	2.09189	16.1792	IP_ZDP2_FLAG_merged_peak_87	AT1G02100	+	SBI1,LCMT1	256
chr1	394931	396063	1133	395770	172	19.4047	2.16658	18.0661	IP_ZDP2_FLAG_merged_peak_89	AT1G02120	+	VAD1	674
chr1	399640	400258	619	399965	131	7.87179	1.67652	6.77498	IP_ZDP2_FLAG_merged_peak_90	.	.	.	.
chr1	401599	404548	2950	402091	671	349.346	7.78674	346.833	IP_ZDP2_FLAG_merged_peak_91	AT1G02130	-	RABD2A,ARA5,RA-5,ATRABD2A,ARA-5,ATRAB1B	620
chr1	401599	404548	2950	402091	671	349.346	7.78674	346.833	IP_ZDP2_FLAG_merged_peak_91	AT1G02140	-	MAGO,MEE63,HAP1	1448
chr1	401599	404548	2950	402091	671	349.346	7.78674	346.833	IP_ZDP2_FLAG_merged_peak_91	AT1G02145	+	EBS4,ALG12	248
chr1	401599	404548	2950	402091	671	349.346	7.78674	346.833	IP_ZDP2_FLAG_merged_peak_91	AT1G04087	+	AT1G04087	508
chr1	408670	409514	845	408905	168	18.6127	2.14646	17.2855	IP_ZDP2_FLAG_merged_peak_92	AT1G02150	+	AT1G02150	844
chr1	410215	411131	917	410672	339	105.547	4.31832	103.61	IP_ZDP2_FLAG_merged_peak_93	AT1G02160	+	AT1G02160	687
chr1	413251	415091	1841	414640	197	22.3937	2.1854	21.0139	IP_ZDP2_FLAG_merged_peak_95	AT1G02180	-	AT1G02180	1427
chr1	413251	415091	1841	414640	197	22.3937	2.1854	21.0139	IP_ZDP2_FLAG_merged_peak_95	AT1G02190	+	AT1G02190	317
chr1	418124	422684	4561	420849	224	41.2892	2.85771	39.7114	IP_ZDP2_FLAG_merged_peak_96	AT1G02205	+	CER22,CER1	4455
chr1	435807	436891	1085	436244	305	84.484	3.88648	82.64	IP_ZDP2_FLAG_merged_peak_97	AT1G02230	-	NAC004,ANAC004	1084
chr1	442323	446192	3870	446011	168	18.6127	2.14646	17.2855	IP_ZDP2_FLAG_merged_peak_98	AT1G02260	-	AT1G02260	949
chr1	442323	446192	3870	446011	168	18.6127	2.14646	17.2855	IP_ZDP2_FLAG_merged_peak_98	AT1G02270	-	AT1G02270	3074
chr1	450149	450704	556	450358	136	2.95804	1.30554	2.07414	IP_ZDP2_FLAG_merged_peak_99	AT1G02280	-	PPI1,ATTOC33,TOC33	555
chr1	458493	459072	580	458971	115	3.8631	1.41765	2.92611	IP_ZDP2_FLAG_merged_peak_100	AT1G02310	-	MAN1	579
chr1	458493	459072	580	458971	115	3.8631	1.41765	2.92611	IP_ZDP2_FLAG_merged_peak_100	AT1G04103	+	AT1G04103	250
chr1	461400	462096	697	461766	169	16.9205	2.05225	15.6244	IP_ZDP2_FLAG_merged_peak_101	AT1G02320	+	AT1G02320	446
chr1	463270	467978	4709	465910	376	125.494	4.62163	123.483	IP_ZDP2_FLAG_merged_peak_102	AT1G02330	-	CSU2	648
chr1	463270	467978	4709	465910	376	125.494	4.62163	123.483	IP_ZDP2_FLAG_merged_peak_102	AT1G02335	-	PDGLP2,GL22	1527
chr1	463270	467978	4709	465910	376	125.494	4.62163	123.483	IP_ZDP2_FLAG_merged_peak_102	AT1G02340	-	RSF1,REP1,HFR1,FBI1	2362
chr1	468575	472355	3781	471235	548	263.113	6.97281	260.75	IP_ZDP2_FLAG_merged_peak_103	AT1G02350	+	AT1G02350	1175
chr1	474416	475259	844	475022	179	19.5739	2.13904	18.2344	IP_ZDP2_FLAG_merged_peak_104	AT1G02370	+	AT1G02370	843
chr1	476959	477405	447	477191	148	10.4824	1.78243	9.31611	IP_ZDP2_FLAG_merged_peak_105	AT1G02380	+	AT1G02380	446
chr1	480709	481523	815	481046	216	37.643	2.7561	36.0966	IP_ZDP2_FLAG_merged_peak_106	AT1G02390	+	GPAT2,ATGPAT2	814
chr1	482166	483240	1075	482536	281	70.591	3.58166	68.8182	IP_ZDP2_FLAG_merged_peak_107	AT1G02390	+	GPAT2,ATGPAT2	1074
chr1	486881	490432	3552	488993	505	223.019	6.28083	220.738	IP_ZDP2_FLAG_merged_peak_108	AT1G02400	+	ATGA2OX4,ATGA2OX6,GA2OX6,DTA1	2770
chr1	486881	490432	3552	488993	505	223.019	6.28083	220.738	IP_ZDP2_FLAG_merged_peak_108	AT1G02405	-	AT1G02405	558
chr1	493010	493916	907	493644	134	8.59382	1.71463	7.47557	IP_ZDP2_FLAG_merged_peak_109	AT1G02420	+	AT1G02420	577
chr1	513018	513971	954	513443	204	24.8765	2.26266	23.4639	IP_ZDP2_FLAG_merged_peak_110	AT1G02470	-	AT1G02470	953
chr1	514859	515743	885	515499	172	14.4188	1.90946	13.1654	IP_ZDP2_FLAG_merged_peak_111	AT1G02475	-	AT1G02475	863
chr1	514859	515743	885	515499	172	14.4188	1.90946	13.1654	IP_ZDP2_FLAG_merged_peak_111	AT1G02480	+	AT1G02480	372
chr1	519021	520771	1751	520139	223	40.8267	2.84501	39.2528	IP_ZDP2_FLAG_merged_peak_112	.	.	.	.
chr1	523410	523887	478	523642	155	10.342	1.74951	9.18053	IP_ZDP2_FLAG_merged_peak_113	AT1G02520	+	MDR8,ABCB11,PGP11	477
chr1	527207	529041	1835	528408	498	221.658	6.33776	219.379	IP_ZDP2_FLAG_merged_peak_114	AT1G02520	+	MDR8,ABCB11,PGP11	1834
chr1	531899	534948	3050	533044	684	385.411	8.70014	382.843	IP_ZDP2_FLAG_merged_peak_115	.	.	.	.
chr1	536307	537082	776	536790	171	19.646	2.18456	18.3028	IP_ZDP2_FLAG_merged_peak_116	AT1G02550	+	AT1G02550	775
chr1	539402	540120	719	539949	132	5.79266	1.52843	4.77093	IP_ZDP2_FLAG_merged_peak_118	AT1G02560	+	NCLPP1,NCLPP5,CLPP5	718
chr1	541102	542207	1106	541809	298	80.3449	3.79758	78.5213	IP_ZDP2_FLAG_merged_peak_119	AT1G02570	+	AT1G02570	1105
chr1	543119	543833	715	543653	144	11.0487	1.83237	9.86917	IP_ZDP2_FLAG_merged_peak_120	AT1G02575	+	AT1G02575	714
chr1	550939	551683	745	551236	266	62.3517	3.39115	60.6258	IP_ZDP2_FLAG_merged_peak_121	AT1G04127	-	AT1G04127	394
chr1	552458	553153	696	552756	189	21.513	2.18347	20.1438	IP_ZDP2_FLAG_merged_peak_122	AT1G02590	-	AT1G02590	603
chr1	552458	553153	696	552756	189	21.513	2.18347	20.1438	IP_ZDP2_FLAG_merged_peak_122	AT1G02600	+	AT1G02600	253
chr1	555656	556018	363	555893	143	10.9258	1.82893	9.74685	IP_ZDP2_FLAG_merged_peak_123	AT1G02610	-	AT1G02610	362
chr1	557448	559009	1562	558662	308	84.8504	3.86979	83.0056	IP_ZDP2_FLAG_merged_peak_124	AT1G04133	-	AT1G04133	721
chr1	560963	562398	1436	561579	249	48.7476	2.98165	47.1127	IP_ZDP2_FLAG_merged_peak_125	AT1G02630	-	ETN8	1435
chr1	564321	564719	399	564520	143	10.9258	1.82893	9.74685	IP_ZDP2_FLAG_merged_peak_126	AT1G02640	+	ATBXL2,BXL2	398
chr1	565335	567677	2343	567220	358	100.952	3.96241	99.0366	IP_ZDP2_FLAG_merged_peak_127	AT1G02640	+	ATBXL2,BXL2	2342
chr1	568265	569785	1521	569262	162	16.6147	2.07025	15.3206	IP_ZDP2_FLAG_merged_peak_128	AT1G02650	+	AT1G02650	1520
chr1	575591	576795	1205	576160	217	36.6768	2.70586	35.1413	IP_ZDP2_FLAG_merged_peak_130	AT1G02670	+	AT1G02670	1173
chr1	580428	582771	2344	581996	343	108.124	4.36912	106.177	IP_ZDP2_FLAG_merged_peak_131	AT1G02680	+	TAF13	1882
chr1	583965	584650	686	584260	170	15.3378	1.96513	14.0667	IP_ZDP2_FLAG_merged_peak_132	AT1G02690	+	IMPA-6	685
chr1	583965	584650	686	584260	170	15.3378	1.96513	14.0667	IP_ZDP2_FLAG_merged_peak_132	AT1G04143	-	AT1G04143	195
chr1	588162	590204	2043	588695	630	303.405	7.02011	300.966	IP_ZDP2_FLAG_merged_peak_133	AT1G02700	+	AT1G02700	1318
chr1	588162	590204	2043	588695	630	303.405	7.02011	300.966	IP_ZDP2_FLAG_merged_peak_133	AT1G02705	+	AT1G02705	920
chr1	588162	590204	2043	588695	630	303.405	7.02011	300.966	IP_ZDP2_FLAG_merged_peak_133	AT1G02710	-	AT1G02710	498
chr1	592030	593240	1211	592512	169	14.1369	1.90652	12.8893	IP_ZDP2_FLAG_merged_peak_134	AT1G02720	+	AtGATL5,GATL5	1210
chr1	602042	602824	783	602601	134	6.01027	1.53874	4.98029	IP_ZDP2_FLAG_merged_peak_135	AT1G02740	-	MRG2	457
chr1	602042	602824	783	602601	134	6.01027	1.53874	4.98029	IP_ZDP2_FLAG_merged_peak_135	AT1G02750	+	DI19-2	635
chr1	607341	609561	2221	607619	166	17.9364	2.12106	16.62	IP_ZDP2_FLAG_merged_peak_136	AT1G02780	-	emb2386	1762
chr1	614974	616224	1251	615674	296	79.1752	3.77218	77.3574	IP_ZDP2_FLAG_merged_peak_137	AT1G02800	-	ATCEL2,CEL2	1250
chr1	618505	619149	645	618778	123	6.08757	1.57492	5.05134	IP_ZDP2_FLAG_merged_peak_138	AT1G02810	+	PME7	644
chr1	621385	627181	5797	625397	827	524.53	10.4481	521.79	IP_ZDP2_FLAG_merged_peak_139	AT1G02816	+	AT1G02816	1669
chr1	621385	627181	5797	625397	827	524.53	10.4481	521.79	IP_ZDP2_FLAG_merged_peak_139	AT1G02820	-	LEA3,AtLEA3	1211
chr1	621385	627181	5797	625397	827	524.53	10.4481	521.79	IP_ZDP2_FLAG_merged_peak_139	AT1G02830	-	RPL22A	824
chr1	621385	627181	5797	625397	827	524.53	10.4481	521.79	IP_ZDP2_FLAG_merged_peak_139	AT1G02840	+	SR34,SR1,SRP34,At-SR34,ATSRP34	842
chr1	629915	630521	607	630237	138	9.60001	1.76543	8.45415	IP_ZDP2_FLAG_merged_peak_140	AT1G02850	+	BGLU11	447
chr1	632748	633437	690	633010	129	7.07775	1.62807	6.00922	IP_ZDP2_FLAG_merged_peak_141	AT1G02850	+	BGLU11	672
chr1	638185	638673	489	638401	177	15.589	1.94923	14.3161	IP_ZDP2_FLAG_merged_peak_142	AT1G02870	-	AT1G02870	488
chr1	642242	642802	561	642601	120	5.47312	1.53681	4.461	IP_ZDP2_FLAG_merged_peak_143	AT1G02880	-	TPK1	297
chr1	644208	644993	786	644794	170	19.299	2.17186	17.9611	IP_ZDP2_FLAG_merged_peak_144	AT1G02880	-	TPK1	785
chr1	653353	654261	909	653635	191	27.0893	2.43858	25.6496	IP_ZDP2_FLAG_merged_peak_145	AT1G02900	-	RALFL1,ATRALF1,RALF1	657
chr1	655252	655748	497	655386	130	7.63743	1.66382	6.54783	IP_ZDP2_FLAG_merged_peak_146	AT1G02910	-	LPA1	180
chr1	657814	662355	4542	661092	611	318.142	7.77297	315.678	IP_ZDP2_FLAG_merged_peak_147	AT1G02910	-	LPA1	702
chr1	657814	662355	4542	661092	611	318.142	7.77297	315.678	IP_ZDP2_FLAG_merged_peak_147	AT1G02920	-	ATGST11,ATGSTF7,ATGSTF8,GST11,GSTF7	1702
chr1	657814	662355	4542	661092	611	318.142	7.77297	315.678	IP_ZDP2_FLAG_merged_peak_147	AT1G02930	-	GSTF6,ERD11,GST1,ATGST1,ATGSTF3,ATGSTF6	1267
chr1	663574	663925	352	663729	141	10.3866	1.80353	9.22061	IP_ZDP2_FLAG_merged_peak_148	AT1G02940	-	ATGSTF5,GSTF5	351
chr1	665579	666672	1094	665995	274	66.702	3.49276	64.9509	IP_ZDP2_FLAG_merged_peak_149	AT1G02950	-	GST31,ATGSTF4,GSTF4	1093
chr1	665579	666672	1094	665995	274	66.702	3.49276	64.9509	IP_ZDP2_FLAG_merged_peak_149	AT1G02952	+	AT1G02952	788
chr1	671299	671858	560	671599	193	27.8843	2.46398	26.4356	IP_ZDP2_FLAG_merged_peak_150	AT1G02965	-	AT1G02965	197
chr1	686721	687645	925	686965	203	31.9908	2.59099	30.4978	IP_ZDP2_FLAG_merged_peak_151	AT1G02990	-	AT1G02990	924
chr1	692244	692910	667	692535	155	13.0156	1.90245	11.7915	IP_ZDP2_FLAG_merged_peak_152	AT1G03000	-	PEX6	666
chr1	692244	692910	667	692535	155	13.0156	1.90245	11.7915	IP_ZDP2_FLAG_merged_peak_152	AT1G03010	+	AT1G03010	20
chr1	693795	696539	2745	696093	323	95.442	4.1151	93.5482	IP_ZDP2_FLAG_merged_peak_153	AT1G03010	+	AT1G03010	2709
chr1	703323	704425	1103	703906	135	6.39543	1.56291	5.35027	IP_ZDP2_FLAG_merged_peak_154	.	.	.	.
chr1	706156	711940	5785	711365	518	228.456	6.27445	226.163	IP_ZDP2_FLAG_merged_peak_155	AT1G03040	-	AT1G03040	833
chr1	706156	711940	5785	711365	518	228.456	6.27445	226.163	IP_ZDP2_FLAG_merged_peak_155	AT1G03050	+	AT1G03050	2856
chr1	706156	711940	5785	711365	518	228.456	6.27445	226.163	IP_ZDP2_FLAG_merged_peak_155	AT1G03055	-	AtD27,D27	1922
chr1	727150	727638	489	727490	125	6.51399	1.60032	5.46205	IP_ZDP2_FLAG_merged_peak_156	AT1G03060	-	BCHA1,SPI	488
chr1	729616	732427	2812	730081	468	197.814	5.95674	195.591	IP_ZDP2_FLAG_merged_peak_157	AT1G03070	+	AtLFG4,LFG4	1949
chr1	732807	733243	437	733118	121	5.67455	1.54951	4.65425	IP_ZDP2_FLAG_merged_peak_158	AT1G03080	-	NET1D	436
chr1	735677	736775	1099	736145	119	5.2751	1.52411	4.27113	IP_ZDP2_FLAG_merged_peak_159	AT1G03080	-	NET1D	1098
chr1	744194	744737	544	744553	127	6.95361	1.62572	5.88644	IP_ZDP2_FLAG_merged_peak_160	AT1G03100	-	AT1G03100	543
chr1	744194	744737	544	744553	127	6.95361	1.62572	5.88644	IP_ZDP2_FLAG_merged_peak_160	AT1G04163	+	AT1G04163	313
chr1	748894	749675	782	749320	284	68.2374	3.46165	66.4791	IP_ZDP2_FLAG_merged_peak_161	AT1G03106	-	AT1G03106	440
chr1	748894	749675	782	749320	284	68.2374	3.46165	66.4791	IP_ZDP2_FLAG_merged_peak_161	AT1G03110	+	AtTRM82,TRM82	729
chr1	755846	756313	468	756040	137	6.06402	1.5349	5.03321	IP_ZDP2_FLAG_merged_peak_163	AT1G03140	-	AT1G03140	467
chr1	755846	756313	468	756040	137	6.06402	1.5349	5.03321	IP_ZDP2_FLAG_merged_peak_163	AT1G03150	+	NAA20	199
chr1	761074	761814	741	761622	135	7.63004	1.64682	6.54526	IP_ZDP2_FLAG_merged_peak_164	AT1G03160	+	FZL	740
chr1	761074	761814	741	761622	135	7.63004	1.64682	6.54526	IP_ZDP2_FLAG_merged_peak_164	AT1G04167	-	AT1G04167	325
chr1	769449	770651	1203	770081	475	203.305	6.04564	201.068	IP_ZDP2_FLAG_merged_peak_165	AT1G03170	+	FAF2,FTM5	1202
chr1	780182	781085	904	780413	147	9.53381	1.72869	8.39293	IP_ZDP2_FLAG_merged_peak_166	AT1G03200	+	AT1G03200	866
chr1	780182	781085	904	780413	147	9.53381	1.72869	8.39293	IP_ZDP2_FLAG_merged_peak_166	AT1G04177	+	AT1G04177	227
chr1	792924	793636	713	793223	164	17.2704	2.09565	15.965	IP_ZDP2_FLAG_merged_peak_169	AT1G03240	-	AT1G03240	436
chr1	794892	795489	598	795109	132	8.10932	1.68922	7.00527	IP_ZDP2_FLAG_merged_peak_170	AT1G03250	-	AT1G03250	597
chr1	807183	807534	352	807252	129	4.68758	1.45409	3.71428	IP_ZDP2_FLAG_merged_peak_171	AT1G03290	+	AT1G03290	351
chr1	812704	813561	858	813148	207	26.8117	2.33268	25.376	IP_ZDP2_FLAG_merged_peak_172	AT1G03300	-	ATDUF1,DUF1	682
chr1	812704	813561	858	813148	207	26.8117	2.33268	25.376	IP_ZDP2_FLAG_merged_peak_172	AT1G03310	+	BE2,DBE1,ISA2,ATISA2,AtBE2	448
chr1	818923	819553	631	819188	135	8.02395	1.67317	6.9255	IP_ZDP2_FLAG_merged_peak_173	AT1G03330	-	LSM2	630
chr1	818923	819553	631	819188	135	8.02395	1.67317	6.9255	IP_ZDP2_FLAG_merged_peak_173	AT1G03340	+	AT1G03340	241
chr1	830234	831073	840	830649	158	11.6297	1.81229	10.4365	IP_ZDP2_FLAG_merged_peak_175	AT1G03370	+	AT1G03370	823
chr1	840240	844587	4348	841372	434	166.81	5.35168	164.669	IP_ZDP2_FLAG_merged_peak_176	AT1G03390	-	AT1G03390	1685
chr1	840240	844587	4348	841372	434	166.81	5.35168	164.669	IP_ZDP2_FLAG_merged_peak_176	AT1G03395	+	AT1G03395	781
chr1	840240	844587	4348	841372	434	166.81	5.35168	164.669	IP_ZDP2_FLAG_merged_peak_176	AT1G03400	-	AT1G03400	1892
chr1	845062	845459	398	845272	147	11.8817	1.87028	10.6829	IP_ZDP2_FLAG_merged_peak_177	AT1G03410	-	2A6	397
chr1	845062	845459	398	845272	147	11.8817	1.87028	10.6829	IP_ZDP2_FLAG_merged_peak_177	AT1G04183	+	AT1G04183	82
chr1	845879	847719	1841	846972	186	25.1409	2.37507	23.7243	IP_ZDP2_FLAG_merged_peak_178	AT1G03410	-	2A6	1840
chr1	845879	847719	1841	846972	186	25.1409	2.37507	23.7243	IP_ZDP2_FLAG_merged_peak_178	AT1G03430	+	AHP5	226
chr1	845879	847719	1841	846972	186	25.1409	2.37507	23.7243	IP_ZDP2_FLAG_merged_peak_178	AT1G04183	+	AT1G04183	1804
chr1	850166	850941	776	850356	140	10.0997	1.78946	8.94471	IP_ZDP2_FLAG_merged_peak_179	.	.	.	.
chr1	851819	852213	395	851892	114	4.26904	1.45483	3.31373	IP_ZDP2_FLAG_merged_peak_180	AT1G03440	+	AT1G03440	362
chr1	852778	854877	2100	853560	226	42.2201	2.88311	40.6346	IP_ZDP2_FLAG_merged_peak_181	.	.	.	.
chr1	858935	859760	826	859531	143	6.36722	1.54062	5.32236	IP_ZDP2_FLAG_merged_peak_182	AT1G03445	-	BSU1	825
chr1	862791	864320	1530	863714	199	24.2767	2.26114	22.8727	IP_ZDP2_FLAG_merged_peak_183	AT1G03457	-	BRN2,AtBRN2	1529
chr1	868622	869211	590	868762	136	9.09078	1.74003	7.95859	IP_ZDP2_FLAG_merged_peak_184	AT1G03475	-	ATCPO-I,LIN2,HEMF1	358
chr1	870553	871049	497	870823	125	6.51399	1.60032	5.46205	IP_ZDP2_FLAG_merged_peak_185	AT1G03475	-	ATCPO-I,LIN2,HEMF1	496
chr1	871418	872076	659	871734	149	12.081	1.87365	10.8766	IP_ZDP2_FLAG_merged_peak_186	AT1G03475	-	ATCPO-I,LIN2,HEMF1	190
chr1	871418	872076	659	871734	149	12.081	1.87365	10.8766	IP_ZDP2_FLAG_merged_peak_186	AT1G03490	+	ANAC006,NAC006	502
chr1	873028	874854	1827	873865	204	32.4132	2.60369	30.9158	IP_ZDP2_FLAG_merged_peak_187	AT1G03495	+	AT1G03495	1448
chr1	875217	876312	1096	875937	310	81.5879	3.72753	79.7583	IP_ZDP2_FLAG_merged_peak_188	AT1G03502	-	AT1G03502	413
chr1	875217	876312	1096	875937	310	81.5879	3.72753	79.7583	IP_ZDP2_FLAG_merged_peak_188	AT1G03506	-	AT1G03506	386
chr1	875217	876312	1096	875937	310	81.5879	3.72753	79.7583	IP_ZDP2_FLAG_merged_peak_188	AT1G04187	-	AT1G04187	272
chr1	875217	876312	1096	875937	310	81.5879	3.72753	79.7583	IP_ZDP2_FLAG_merged_peak_188	AT1G04193	-	AT1G04193	416
chr1	875217	876312	1096	875937	310	81.5879	3.72753	79.7583	IP_ZDP2_FLAG_merged_peak_188	AT1G04197	-	AT1G04197	444
chr1	877107	878364	1258	877732	244	37.305	2.56225	35.7622	IP_ZDP2_FLAG_merged_peak_189	AT1G03510	-	PCMP-E3	749
chr1	877107	878364	1258	877732	244	37.305	2.56225	35.7622	IP_ZDP2_FLAG_merged_peak_189	AT1G03515	+	AT1G03515	371
chr1	879921	880298	378	880063	131	4.78226	1.45693	3.80215	IP_ZDP2_FLAG_merged_peak_190	AT1G03520	-	AT1G03520	377
chr1	882999	884688	1690	883515	336	103.627	4.28021	101.699	IP_ZDP2_FLAG_merged_peak_191	AT1G03530	-	ATNAF1,NAF1	900
chr1	882999	884688	1690	883515	336	103.627	4.28021	101.699	IP_ZDP2_FLAG_merged_peak_191	AT1G03540	+	PCMP-E4	1305
chr1	889364	890038	675	889657	163	14.1653	1.93244	12.9173	IP_ZDP2_FLAG_merged_peak_192	.	.	.	.
chr1	892287	895049	2763	892775	152	13.4958	1.94324	12.2607	IP_ZDP2_FLAG_merged_peak_193	AT1G03560	-	AT1G03560	505
chr1	892287	895049	2763	892775	152	13.4958	1.94324	12.2607	IP_ZDP2_FLAG_merged_peak_193	AT1G03570	+	AT1G03570	298
chr1	896883	897614	732	897403	144	9.80382	1.7558	8.65592	IP_ZDP2_FLAG_merged_peak_194	AT1G03590	-	PPC6-6	731
chr1	904272	904936	665	904548	160	15.9695	2.04485	14.6867	IP_ZDP2_FLAG_merged_peak_196	AT1G03620	-	AT1G03620	664
chr1	908911	912576	3666	909756	513	233.876	6.52828	231.572	IP_ZDP2_FLAG_merged_peak_197	AT1G03640	-	AT1G03640	372
chr1	908911	912576	3666	909756	513	233.876	6.52828	231.572	IP_ZDP2_FLAG_merged_peak_197	AT1G03650	-	AT1G03650	1569
chr1	913171	913706	536	913393	152	13.4958	1.94324	12.2607	IP_ZDP2_FLAG_merged_peak_198	AT1G03660	-	AT1G03660	535
chr1	913171	913706	536	913393	152	13.4958	1.94324	12.2607	IP_ZDP2_FLAG_merged_peak_198	AT1G04203	+	AT1G04203	424
chr1	917004	918026	1023	917728	153	13.7955	1.95594	12.5543	IP_ZDP2_FLAG_merged_peak_199	AT1G03680	-	ATHM1,THM1,TRX-M1,ATM1	1022
chr1	917004	918026	1023	917728	153	13.7955	1.95594	12.5543	IP_ZDP2_FLAG_merged_peak_199	AT1G03687	+	AT1G03687	41
chr1	923231	923981	751	923604	211	35.4283	2.6926	33.9021	IP_ZDP2_FLAG_merged_peak_200	AT1G03710	+	AT1G03710	750
chr1	926954	927522	569	927351	122	5.87938	1.56221	4.85109	IP_ZDP2_FLAG_merged_peak_201	AT1G04207	-	AT1G04207	511
chr1	928269	929360	1092	928558	241	49.4394	3.07362	47.7981	IP_ZDP2_FLAG_merged_peak_202	.	.	.	.
chr1	933662	934796	1135	933907	172	19.4047	2.16658	18.0661	IP_ZDP2_FLAG_merged_peak_204	AT1G03740	+	AT1G03740	1134
chr1	950970	952479	1510	952191	197	29.501	2.51478	28.0343	IP_ZDP2_FLAG_merged_peak_206	AT1G03780	-	AtTPX2,TPX2	1180
chr1	954772	955765	994	955358	173	20.3473	2.20996	18.9938	IP_ZDP2_FLAG_merged_peak_207	AT1G03790	+	SOM,TZF4,AtTZF4	993
chr1	956941	958315	1375	957892	171	18.8242	2.1417	17.4957	IP_ZDP2_FLAG_merged_peak_208	AT1G03800	-	ERF10,ATERF10	1211
chr1	966387	966980	594	966666	178	20.4413	2.18758	19.0872	IP_ZDP2_FLAG_merged_peak_209	AT1G03830	-	AT1G03830	593
chr1	967417	968255	839	967767	287	72.4452	3.59742	70.663	IP_ZDP2_FLAG_merged_peak_210	AT1G03840	-	MGP,IDD3	785
chr1	975441	976576	1136	975814	265	61.8152	3.37845	60.0925	IP_ZDP2_FLAG_merged_peak_211	AT1G03850	-	ATGRXS13,GRXS13	705
chr1	978756	979996	1241	979781	145	9.62643	1.74128	8.48044	IP_ZDP2_FLAG_merged_peak_212	AT1G03860	-	PHB2,ATPHB2	689
chr1	993179	993717	539	993456	141	7.94673	1.64887	6.84928	IP_ZDP2_FLAG_merged_peak_214	AT1G03905	+	ABCI19,ATNAP4	538
chr1	1000247	1000942	696	1000653	187	25.526	2.38777	24.1048	IP_ZDP2_FLAG_merged_peak_215	AT1G03920	+	AT1G03920	126
chr1	1008123	1008867	745	1008475	257	56.5115	3.23289	54.8238	IP_ZDP2_FLAG_merged_peak_216	AT1G03935	+	AT1G03935	357
chr1	1008123	1008867	745	1008475	257	56.5115	3.23289	54.8238	IP_ZDP2_FLAG_merged_peak_216	AT1G04217	+	AT1G04217	443
chr1	1008123	1008867	745	1008475	257	56.5115	3.23289	54.8238	IP_ZDP2_FLAG_merged_peak_216	AT1G04223	+	AT1G04223	94
chr1	1009462	1011669	2208	1010674	242	44.5688	2.86331	42.9664	IP_ZDP2_FLAG_merged_peak_217	AT1G03940	-	3AT1	1983
chr1	1012811	1013361	551	1013122	166	17.9364	2.12106	16.62	IP_ZDP2_FLAG_merged_peak_218	AT1G03950	-	VPS2.3	550
chr1	1012811	1013361	551	1013122	166	17.9364	2.12106	16.62	IP_ZDP2_FLAG_merged_peak_218	AT1G03960	+	B''EPSILON	18
chr1	1017798	1020007	2210	1018340	233	44.5716	2.93052	42.9691	IP_ZDP2_FLAG_merged_peak_219	AT1G03970	+	GBF4	1449
chr1	1017798	1020007	2210	1018340	233	44.5716	2.93052	42.9691	IP_ZDP2_FLAG_merged_peak_219	AT1G04233	-	AT1G04233	691
chr1	1021162	1022656	1495	1021874	306	80.1421	3.71147	78.3207	IP_ZDP2_FLAG_merged_peak_220	AT1G03980	-	PCS2,ATPCS2	1246
chr1	1024411	1025525	1115	1024814	305	84.484	3.88648	82.64	IP_ZDP2_FLAG_merged_peak_221	AT1G03990	+	FAO1	1085
chr1	1035883	1036584	702	1036183	161	16.1023	2.0472	14.8184	IP_ZDP2_FLAG_merged_peak_223	AT1G04010	-	ATPSAT1,PSAT1,ERP1	681
chr1	1035883	1036584	702	1036183	161	16.1023	2.0472	14.8184	IP_ZDP2_FLAG_merged_peak_223	AT1G04020	+	ROW1,BARD1,ATBARD1	391
chr1	1040204	1040777	574	1040496	226	38.9205	2.74036	37.365	IP_ZDP2_FLAG_merged_peak_224	AT1G04030	+	AT1G04030	573
chr1	1042045	1043587	1543	1043026	150	12.9048	1.91784	11.6819	IP_ZDP2_FLAG_merged_peak_225	AT1G04040	-	AT1G04040	1225
chr1	1042045	1043587	1543	1043026	150	12.9048	1.91784	11.6819	IP_ZDP2_FLAG_merged_peak_225	AT1G04237	+	AT1G04237	597
chr1	1049643	1051777	2135	1050970	254	50.0458	2.99616	48.4007	IP_ZDP2_FLAG_merged_peak_226	AT1G04050	-	SDG13,SUVR1	521
chr1	1049643	1051777	2135	1050970	254	50.0458	2.99616	48.4007	IP_ZDP2_FLAG_merged_peak_226	AT1G04070	-	TOM22-I,ATTOM22-I	989
chr1	1049643	1051777	2135	1050970	254	50.0458	2.99616	48.4007	IP_ZDP2_FLAG_merged_peak_226	AT1G04080	+	PRP39a,PRP39	765
chr1	1056090	1060221	4132	1059219	1241	991.041	15.7746	987.926	IP_ZDP2_FLAG_merged_peak_227	AT1G04090	+	AT1G04090	2713
chr1	1056090	1060221	4132	1059219	1241	991.041	15.7746	987.926	IP_ZDP2_FLAG_merged_peak_227	AT1G04100	+	IAA10	1051
chr1	1056090	1060221	4132	1059219	1241	991.041	15.7746	987.926	IP_ZDP2_FLAG_merged_peak_227	AT1G04105	-	AT1G04105	491
chr1	1063865	1065348	1484	1064519	162	15.4252	2.00534	14.1532	IP_ZDP2_FLAG_merged_peak_228	AT1G04110	-	AtSDD1,SDD1	244
chr1	1072624	1073423	800	1073165	144	8.48728	1.67389	7.37497	IP_ZDP2_FLAG_merged_peak_229	AT1G04130	+	AtTPR2,TPR2	449
chr1	1072624	1073423	800	1073165	144	8.48728	1.67389	7.37497	IP_ZDP2_FLAG_merged_peak_229	AT1G04243	-	AT1G04243	456
chr1	1074967	1076081	1115	1075476	229	42.0946	2.8548	40.5118	IP_ZDP2_FLAG_merged_peak_230	.	.	.	.
chr1	1081017	1083141	2125	1081259	137	7.71066	1.64587	6.62047	IP_ZDP2_FLAG_merged_peak_231	AT1G04150	-	MCTP10	2117
chr1	1083599	1084896	1298	1084588	213	32.4187	2.54463	30.9213	IP_ZDP2_FLAG_merged_peak_232	AT1G04150	-	MCTP10	1132
chr1	1096093	1097998	1906	1097372	184	22.8609	2.27495	21.4757	IP_ZDP2_FLAG_merged_peak_233	AT1G04170	+	EIF2	1416
chr1	1099311	1099709	399	1099609	110	3.65033	1.4098	2.72286	IP_ZDP2_FLAG_merged_peak_234	AT1G04170	+	EIF2	398
chr1	1104395	1106876	2482	1105885	663	344.224	7.75572	341.719	IP_ZDP2_FLAG_merged_peak_235	AT1G04180	+	YUC9	1846
chr1	1108349	1108895	547	1108625	162	15.1925	1.99266	13.9258	IP_ZDP2_FLAG_merged_peak_236	AT1G04190	-	TPR3	546
chr1	1109594	1109945	352	1109744	117	4.6087	1.4758	3.63681	IP_ZDP2_FLAG_merged_peak_237	AT1G04200	+	AT1G04200	351
chr1	1113364	1115415	2052	1114540	249	53.4553	3.17523	51.7859	IP_ZDP2_FLAG_merged_peak_238	AT1G04210	+	AT1G04210	1340
chr1	1116818	1117498	681	1117228	134	8.59382	1.71463	7.47557	IP_ZDP2_FLAG_merged_peak_239	AT1G04210	+	AT1G04210	680
chr1	1119331	1120673	1343	1120032	164	17.2704	2.09565	15.965	IP_ZDP2_FLAG_merged_peak_240	AT1G04247	+	AT1G04247	748
chr1	1121730	1122303	574	1121948	145	11.4768	1.85434	10.2853	IP_ZDP2_FLAG_merged_peak_241	AT1G04220	-	KCS2	573
chr1	1121730	1122303	574	1121948	145	11.4768	1.85434	10.2853	IP_ZDP2_FLAG_merged_peak_241	AT1G04247	+	AT1G04247	573
chr1	1127517	1129746	2230	1128571	254	56.0215	3.23874	54.335	IP_ZDP2_FLAG_merged_peak_242	AT1G04240	-	IAA3,SHY2	1597
chr1	1139971	1142078	2108	1141230	330	99.8216	4.20401	97.9093	IP_ZDP2_FLAG_merged_peak_243	AT1G04260	-	MPIP7,MPI7,PRA1.D	1586
chr1	1142558	1144193	1636	1142998	221	33.7173	2.55122	32.2073	IP_ZDP2_FLAG_merged_peak_244	AT1G04270	-	RPS15	872
chr1	1148394	1150608	2215	1148755	145	11.4768	1.85434	10.2853	IP_ZDP2_FLAG_merged_peak_245	AT1G04290	-	AT1G04290	439
chr1	1154470	1155066	597	1154628	136	8.03749	1.67074	6.93887	IP_ZDP2_FLAG_merged_peak_246	AT1G04300	-	MUSE13,TRAF1b	497
chr1	1164359	1166018	1660	1164741	243	50.4328	3.09903	48.7844	IP_ZDP2_FLAG_merged_peak_247	AT1G04340	-	AT1G04340	802
chr1	1164359	1166018	1660	1164741	243	50.4328	3.09903	48.7844	IP_ZDP2_FLAG_merged_peak_247	AT1G04350	+	AT1G04350	1408
chr1	1166782	1168984	2203	1168099	1196	937.233	15.203	934.156	IP_ZDP2_FLAG_merged_peak_248	AT1G04360	-	ATL1	1696
chr1	1183952	1184614	663	1184332	222	31.7239	2.46133	30.2346	IP_ZDP2_FLAG_merged_peak_249	AT1G04390	-	AT1G04390	52
chr1	1185550	1187648	2099	1186098	167	17.2398	2.07882	15.9381	IP_ZDP2_FLAG_merged_peak_250	AT1G04400	-	CRY2,ATCRY2,FHA,AT-PHH1,PHH1	2098
chr1	1197994	1201385	3392	1200293	196	29.0935	2.50208	27.6312	IP_ZDP2_FLAG_merged_peak_252	AT1G04430	+	AT1G04430	3391
chr1	1204925	1205778	854	1205609	140	10.1214	1.79083	8.96207	IP_ZDP2_FLAG_merged_peak_253	AT1G04440	+	CKL13	853
chr1	1207206	1208000	795	1207558	224	41.2892	2.85771	39.7114	IP_ZDP2_FLAG_merged_peak_254	AT1G04445	+	AT1G04445	733
chr1	1208530	1209570	1041	1208988	279	69.4721	3.55626	67.7054	IP_ZDP2_FLAG_merged_peak_255	AT1G04450	+	RIC3	1040
chr1	1210589	1211443	855	1210910	213	36.3081	2.718	34.7739	IP_ZDP2_FLAG_merged_peak_256	.	.	.	.
chr1	1211982	1215031	3050	1214017	638	342.604	8.11589	340.101	IP_ZDP2_FLAG_merged_peak_257	AT1G04470	-	AT1G04470	3049
chr1	1215398	1216529	1132	1215858	192	24.1721	2.29352	22.7686	IP_ZDP2_FLAG_merged_peak_258	AT1G04263	-	AT1G04263	400
chr1	1215398	1216529	1132	1215858	192	24.1721	2.29352	22.7686	IP_ZDP2_FLAG_merged_peak_258	AT1G04267	+	AT1G04267	277
chr1	1215398	1216529	1132	1215858	192	24.1721	2.29352	22.7686	IP_ZDP2_FLAG_merged_peak_258	AT1G04273	+	AT1G04273	107
chr1	1215398	1216529	1132	1215858	192	24.1721	2.29352	22.7686	IP_ZDP2_FLAG_merged_peak_258	AT1G04480	+	RPL23B	904
chr1	1222094	1223684	1591	1222802	276	53.9173	2.98646	52.2467	IP_ZDP2_FLAG_merged_peak_259	AT1G04500	-	AT1G04500	1590
chr1	1226452	1226964	513	1226718	172	19.9954	2.19726	18.647	IP_ZDP2_FLAG_merged_peak_260	AT1G04510	+	MAC3A	512
chr1	1230770	1231177	408	1230982	133	8.35001	1.70192	7.23884	IP_ZDP2_FLAG_merged_peak_261	AT1G04520	+	PDLP2	25
chr1	1231598	1233108	1511	1232334	128	7.17832	1.63842	6.10351	IP_ZDP2_FLAG_merged_peak_262	AT1G04520	+	PDLP2	1510
chr1	1235723	1236641	919	1236118	156	14.711	1.99405	13.4517	IP_ZDP2_FLAG_merged_peak_263	AT1G04530	-	TPR4	783
chr1	1235723	1236641	919	1236118	156	14.711	1.99405	13.4517	IP_ZDP2_FLAG_merged_peak_263	AT1G04540	+	AT1G04540	187
chr1	1240163	1240796	634	1240464	212	35.5664	2.69169	34.0396	IP_ZDP2_FLAG_merged_peak_264	AT1G04550	+	IAA12,BDL	633
chr1	1246140	1246541	402	1246242	113	4.15996	1.44791	3.20641	IP_ZDP2_FLAG_merged_peak_265	.	.	.	.
chr1	1248325	1249192	868	1249123	124	6.29912	1.58762	5.25504	IP_ZDP2_FLAG_merged_peak_266	AT1G04570	-	AT1G04570	851
chr1	1250947	1251947	1001	1251294	323	95.442	4.1151	93.5482	IP_ZDP2_FLAG_merged_peak_267	.	.	.	.
chr1	1272018	1272732	715	1272442	329	89.1531	3.82385	87.2885	IP_ZDP2_FLAG_merged_peak_268	AT1G04600	+	XIA,ATXIA	570
chr1	1279512	1281239	1728	1279929	220	39.4505	2.80691	37.8885	IP_ZDP2_FLAG_merged_peak_269	AT1G04610	+	YUC3	1727
chr1	1287804	1288944	1141	1288638	190	25.2463	2.35605	23.8292	IP_ZDP2_FLAG_merged_peak_270	AT1G04625	-	AT1G04625	1113
chr1	1290884	1291564	681	1291284	151	13.1736	1.92907	11.9485	IP_ZDP2_FLAG_merged_peak_271	AT1G04630	-	MEE4	528
chr1	1290884	1291564	681	1291284	151	13.1736	1.92907	11.9485	IP_ZDP2_FLAG_merged_peak_271	AT1G04635	+	AtPOP5,EMB1687,POP5	564
chr1	1291918	1292478	561	1292185	145	10.0137	1.76507	8.85958	IP_ZDP2_FLAG_merged_peak_272	AT1G04640	+	LIP2	560
chr1	1312714	1313329	616	1312927	172	18.3072	2.10977	16.9852	IP_ZDP2_FLAG_merged_peak_274	AT1G04690	+	KAB1,KV-BETA1	186
chr1	1314780	1316016	1237	1315888	123	4.08141	1.41905	3.1349	IP_ZDP2_FLAG_merged_peak_275	AT1G04700	+	AT1G04700	177
chr1	1320264	1322126	1863	1321644	709	402.856	8.81265	400.264	IP_ZDP2_FLAG_merged_peak_276	AT1G04710	+	PKT4,KAT1	541
chr1	1324599	1325357	759	1324962	494	218.432	6.28696	216.16	IP_ZDP2_FLAG_merged_peak_277	AT1G04720	+	AT1G04720	384
chr1	1330779	1331724	946	1331276	228	43.1586	2.90851	41.5652	IP_ZDP2_FLAG_merged_peak_278	AT1G04730	-	CTF18	690
chr1	1332812	1333720	909	1333012	137	7.83381	1.65402	6.74211	IP_ZDP2_FLAG_merged_peak_279	AT1G04287	+	AT1G04287	324
chr1	1332812	1333720	909	1333012	137	7.83381	1.65402	6.74211	IP_ZDP2_FLAG_merged_peak_279	AT1G04750	-	VAMP7B,VAMP721,AT,ATVAMP721	908
chr1	1336974	1337865	892	1337087	116	4.70175	1.48601	3.72265	IP_ZDP2_FLAG_merged_peak_280	AT1G04770	-	SD!2	891
chr1	1340861	1342859	1999	1340999	129	7.07775	1.62807	6.00922	IP_ZDP2_FLAG_merged_peak_281	AT1G04780	-	AT1G04780	1998
chr1	1344850	1345418	569	1345045	228	39.4203	2.74775	37.8608	IP_ZDP2_FLAG_merged_peak_282	AT1G04790	+	AT1G04790	568
chr1	1349878	1350650	773	1350324	168	18.6127	2.14646	17.2855	IP_ZDP2_FLAG_merged_peak_284	AT1G04810	+	RPN2B	772
chr1	1364307	1365075	769	1364713	136	9.09078	1.74003	7.95859	IP_ZDP2_FLAG_merged_peak_286	AT1G04840	-	PCMP-H64	768
chr1	1368509	1369217	709	1368748	171	17.5676	2.0764	16.2604	IP_ZDP2_FLAG_merged_peak_287	AT1G04850	-	AT1G04850	708
chr1	1375350	1376739	1390	1376100	588	297.71	7.48085	295.281	IP_ZDP2_FLAG_merged_peak_288	AT1G04870	-	PRMT10,ATPRMT10	771
chr1	1380677	1383218	2542	1381156	616	322.633	7.83647	320.162	IP_ZDP2_FLAG_merged_peak_289	AT1G04293	-	AT1G04293	428
chr1	1380677	1383218	2542	1381156	616	322.633	7.83647	320.162	IP_ZDP2_FLAG_merged_peak_289	AT1G04890	-	AT1G04890	2222
chr1	1380677	1383218	2542	1381156	616	322.633	7.83647	320.162	IP_ZDP2_FLAG_merged_peak_289	AT1G04895	-	AT1G04895	210
chr1	1383780	1384166	387	1383989	128	7.17832	1.63842	6.10351	IP_ZDP2_FLAG_merged_peak_290	AT1G04900	+	AT1G04900	386
chr1	1387312	1387847	536	1387597	149	11.6866	1.8503	10.493	IP_ZDP2_FLAG_merged_peak_291	AT1G04900	+	AT1G04900	535
chr1	1391668	1393196	1529	1392165	178	22.1434	2.27347	20.7649	IP_ZDP2_FLAG_merged_peak_292	AT1G04910	-	AT1G04910	13
chr1	1391668	1393196	1529	1392165	178	22.1434	2.27347	20.7649	IP_ZDP2_FLAG_merged_peak_292	AT1G04920	-	ATSPS3F,SPS3F	1528
chr1	1394693	1396376	1684	1395829	408	139.758	4.74922	137.699	IP_ZDP2_FLAG_merged_peak_293	AT1G04920	-	ATSPS3F,SPS3F	1560
chr1	1400236	1401284	1049	1400923	232	45.0581	2.95932	43.4493	IP_ZDP2_FLAG_merged_peak_295	AT1G04945	+	AT1G04945	1048
chr1	1407421	1407918	498	1407615	134	8.59382	1.71463	7.47557	IP_ZDP2_FLAG_merged_peak_296	AT1G04950	-	ATTAF6,EMB2781,TAF6,TAFII59	410
chr1	1410470	1411223	754	1411005	139	8.17177	1.66972	7.06723	IP_ZDP2_FLAG_merged_peak_297	AT1G04960	-	AT1G04960	753
chr1	1410470	1411223	754	1411005	139	8.17177	1.66972	7.06723	IP_ZDP2_FLAG_merged_peak_297	AT1G04970	+	LBR-1	435
chr1	1416203	1416671	469	1416331	136	8.4081	1.69523	7.2965	IP_ZDP2_FLAG_merged_peak_298	AT1G04980	-	PDIL2-2,ATPDIL2-2,PDI10,ATPDI10	315
chr1	1418107	1418780	674	1418252	139	7.94182	1.65477	6.84439	IP_ZDP2_FLAG_merged_peak_299	AT1G04985	-	AT1G04985	673
chr1	1421682	1422699	1018	1422057	207	30.4163	2.49301	28.9403	IP_ZDP2_FLAG_merged_peak_300	AT1G04990	-	AT1G04990	481
chr1	1425503	1425977	475	1425745	129	7.40626	1.65112	6.32406	IP_ZDP2_FLAG_merged_peak_301	AT1G05000	+	PFA-DSP1,AtPFA-DSP1	474
chr1	1430662	1432666	2005	1431952	289	73.8159	3.63185	72.0272	IP_ZDP2_FLAG_merged_peak_302	AT1G05010	-	EAT1,EFE,ACO4	1489
chr1	1435271	1437501	2231	1436017	470	198.506	5.95205	196.282	IP_ZDP2_FLAG_merged_peak_303	AT1G05020	-	AP180	2230
chr1	1452274	1454547	2274	1452643	189	24.2673	2.31487	22.8633	IP_ZDP2_FLAG_merged_peak_304	AT1G05060	-	AT1G05060	898
chr1	1458682	1459685	1004	1459119	239	40.3702	2.71337	38.8001	IP_ZDP2_FLAG_merged_peak_305	AT1G05070	-	AT1G05070	420
chr1	1458682	1459685	1004	1459119	239	40.3702	2.71337	38.8001	IP_ZDP2_FLAG_merged_peak_305	AT1G05080	+	AT1G05080	894
chr1	1469064	1471251	2188	1470181	426	165.844	5.4233	163.706	IP_ZDP2_FLAG_merged_peak_306	AT1G05100	+	MAPKKK18	1640
chr1	1475887	1476268	382	1476080	157	10.8526	1.77194	9.67812	IP_ZDP2_FLAG_merged_peak_307	AT1G05120	-	AT1G05120	381
chr1	1483528	1484026	499	1483763	137	9.34387	1.75273	8.20479	IP_ZDP2_FLAG_merged_peak_309	AT1G05140	+	ARASP2	498
chr1	1490576	1491429	854	1490811	141	10.3866	1.80353	9.22061	IP_ZDP2_FLAG_merged_peak_310	AT1G05160	-	CYP88A3,ATKAO1,KAO1	729
chr1	1497668	1498235	568	1497980	166	16.6914	2.05455	15.3966	IP_ZDP2_FLAG_merged_peak_311	AT1G05180	-	AXR1	121
chr1	1504354	1504950	597	1504654	185	23.665	2.30867	22.2668	IP_ZDP2_FLAG_merged_peak_312	AT1G05200	+	ATGLR3.4,GLR3.4,GLUR3	309
chr1	1508429	1509364	936	1509211	118	5.08052	1.51141	4.08478	IP_ZDP2_FLAG_merged_peak_313	AT1G04343	-	AT1G04343	669
chr1	1516798	1517195	398	1517071	134	8.59382	1.71463	7.47557	IP_ZDP2_FLAG_merged_peak_314	AT1G05230	-	HDG2	397
chr1	1518415	1518878	464	1518666	186	25.1409	2.37507	23.7243	IP_ZDP2_FLAG_merged_peak_315	AT1G05230	-	HDG2	463
chr1	1520486	1522533	2048	1521201	258	58.1051	3.28954	56.4051	IP_ZDP2_FLAG_merged_peak_316	AT1G05240	+	PR9	2047
chr1	1525866	1527465	1600	1527080	248	52.9472	3.16253	51.2812	IP_ZDP2_FLAG_merged_peak_317	AT1G05250	-	PRX2,AtPRX1	1599
chr1	1534036	1534997	962	1534852	145	10.7843	1.81218	9.61099	IP_ZDP2_FLAG_merged_peak_318	AT1G05270	-	AT1G05270	961
chr1	1547182	1547733	552	1547424	138	8.28604	1.68044	7.18016	IP_ZDP2_FLAG_merged_peak_319	AT1G05300	-	ZIP5	551
chr1	1558047	1559749	1703	1559502	180	22.6975	2.28977	21.3132	IP_ZDP2_FLAG_merged_peak_320	AT1G05330	+	AT1G05330	698
chr1	1558047	1559749	1703	1559502	180	22.6975	2.28977	21.3132	IP_ZDP2_FLAG_merged_peak_320	AT1G05340	-	AthCYSTM1	971
chr1	1564479	1564876	398	1564641	121	4.40682	1.44979	3.44361	IP_ZDP2_FLAG_merged_peak_321	AT1G05350	-	AT1G05350	230
chr1	1564479	1564876	398	1564641	121	4.40682	1.44979	3.44361	IP_ZDP2_FLAG_merged_peak_321	AT1G05360	+	KMS2	397
chr1	1566831	1567248	418	1567047	130	5.57742	1.51795	4.56385	IP_ZDP2_FLAG_merged_peak_322	AT1G05360	+	KMS2	417
chr1	1569423	1570174	752	1569698	188	18.3358	2.0377	17.0135	IP_ZDP2_FLAG_merged_peak_323	AT1G05370	-	AT1G05370	751
chr1	1582231	1582883	653	1582489	134	6.75915	1.59073	5.69919	IP_ZDP2_FLAG_merged_peak_324	.	.	.	.
chr1	1583564	1584027	464	1583858	140	8.09302	1.66143	6.99375	IP_ZDP2_FLAG_merged_peak_325	AT1G05385	-	LPA19,Psb27-H1	463
chr1	1583564	1584027	464	1583858	140	8.09302	1.66143	6.99375	IP_ZDP2_FLAG_merged_peak_325	AT1G05390	-	AT1G05390	255
chr1	1583564	1584027	464	1583858	140	8.09302	1.66143	6.99375	IP_ZDP2_FLAG_merged_peak_325	AT1G05400	+	AT1G05400	254
chr1	1587605	1588218	614	1587921	153	8.08088	1.62272	6.98188	IP_ZDP2_FLAG_merged_peak_326	AT1G05410	-	AT1G05410	489
chr1	1589981	1591002	1022	1590398	265	61.8152	3.37845	60.0925	IP_ZDP2_FLAG_merged_peak_327	AT1G05420	+	OFP12,ATOFP12	1021
chr1	1595523	1595961	439	1595770	133	8.35001	1.70192	7.23884	IP_ZDP2_FLAG_merged_peak_328	AT1G05430	-	AT1G05430	438
chr1	1597502	1598079	578	1597847	162	16.6147	2.07025	15.3206	IP_ZDP2_FLAG_merged_peak_329	AT1G05440	-	AT1G05440	577
chr1	1623040	1623493	454	1623292	116	4.70175	1.48601	3.72265	IP_ZDP2_FLAG_merged_peak_330	AT1G05490	-	chr31	453
chr1	1628756	1629684	929	1629284	232	45.0581	2.95932	43.4493	IP_ZDP2_FLAG_merged_peak_331	AT1G05510	+	OBAP1a	538
chr1	1630189	1630877	689	1630600	165	17.6021	2.10835	16.2912	IP_ZDP2_FLAG_merged_peak_332	.	.	.	.
chr1	1634633	1635392	760	1635103	151	13.1989	1.93054	11.9699	IP_ZDP2_FLAG_merged_peak_333	AT1G05520	-	AT1G05520	759
chr1	1636646	1638045	1400	1637589	254	53.5497	3.13719	51.88	IP_ZDP2_FLAG_merged_peak_334	AT1G05530	-	UGT2,UGT75B2	1399
chr1	1645163	1648185	3023	1645464	193	27.8843	2.46398	26.4356	IP_ZDP2_FLAG_merged_peak_335	AT1G05560	-	UGT1,UGT75B1	2435
chr1	1645163	1648185	3023	1645464	193	27.8843	2.46398	26.4356	IP_ZDP2_FLAG_merged_peak_335	AT1G05562	+	AT1G05562	2272
chr1	1658861	1659600	740	1659108	258	58.1051	3.28954	56.4051	IP_ZDP2_FLAG_merged_peak_336	AT1G05570	-	GSL6,CALS1,GSL06,ATGSL06,ATGSL6	739
chr1	1661187	1662148	962	1661854	129	6.09538	1.55813	5.05895	IP_ZDP2_FLAG_merged_peak_337	AT1G04397	+	AT1G04397	427
chr1	1661187	1662148	962	1661854	129	6.09538	1.55813	5.05895	IP_ZDP2_FLAG_merged_peak_337	AT1G05575	-	AT1G05575	598
chr1	1663059	1664153	1095	1663650	301	69.3503	3.35986	67.5858	IP_ZDP2_FLAG_merged_peak_338	AT1G05577	-	AT1G05577	1094
chr1	1671495	1672301	807	1671905	151	13.1989	1.93054	11.9699	IP_ZDP2_FLAG_merged_peak_339	AT1G05600	+	EMB3101	685
chr1	1673900	1676088	2189	1674590	355	115.977	4.52153	114	IP_ZDP2_FLAG_merged_peak_340	AT1G05610	-	APS2	2188
chr1	1677334	1679101	1768	1678764	170	19.299	2.17186	17.9611	IP_ZDP2_FLAG_merged_peak_341	AT1G05615	-	AT1G05615	1063
chr1	1677334	1679101	1768	1678764	170	19.299	2.17186	17.9611	IP_ZDP2_FLAG_merged_peak_341	AT1G05620	+	URH2,NSH2	520
chr1	1681987	1683087	1101	1682177	128	7.17832	1.63842	6.10351	IP_ZDP2_FLAG_merged_peak_342	AT1G05630	+	AT5PTASE13,5PTASE13	1100
chr1	1700975	1705213	4239	1704250	404	149.802	5.14388	147.711	IP_ZDP2_FLAG_merged_peak_343	AT1G05670	-	AT1G05670	390
chr1	1700975	1705213	4239	1704250	404	149.802	5.14388	147.711	IP_ZDP2_FLAG_merged_peak_343	AT1G05675	-	UGT74E1	1933
chr1	1700975	1705213	4239	1704250	404	149.802	5.14388	147.711	IP_ZDP2_FLAG_merged_peak_343	AT1G05680	-	UGT74E2	2136
chr1	1707603	1711058	3456	1708846	394	142.68	5.01687	140.61	IP_ZDP2_FLAG_merged_peak_344	AT1G05700	+	AT1G05700	1685
chr1	1711446	1712575	1130	1711634	150	12.9048	1.91784	11.6819	IP_ZDP2_FLAG_merged_peak_345	AT1G05700	+	AT1G05700	1129
chr1	1713095	1713847	753	1713536	190	22.4832	2.22438	21.1029	IP_ZDP2_FLAG_merged_peak_346	AT1G04407	-	AT1G04407	368
chr1	1715056	1715519	464	1715293	125	6.51399	1.60032	5.46205	IP_ZDP2_FLAG_merged_peak_347	AT1G05710	+	AT1G05710	463
chr1	1718522	1719458	937	1719107	276	66.3468	3.46002	64.5984	IP_ZDP2_FLAG_merged_peak_348	AT1G04417	-	AT1G04417	158
chr1	1718522	1719458	937	1719107	276	66.3468	3.46002	64.5984	IP_ZDP2_FLAG_merged_peak_348	AT1G05720	-	AT1G05720	687
chr1	1718522	1719458	937	1719107	276	66.3468	3.46002	64.5984	IP_ZDP2_FLAG_merged_peak_348	AT1G05730	+	AT1G05730	936
chr1	1720097	1722186	2090	1721317	751	450.135	9.5511	447.481	IP_ZDP2_FLAG_merged_peak_349	AT1G05740	+	AT1G05740	1016
chr1	1720097	1722186	2090	1721317	751	450.135	9.5511	447.481	IP_ZDP2_FLAG_merged_peak_349	AT1G05750	+	PDE247,CLB19	977
chr1	1729749	1730106	358	1729965	126	6.73216	1.61302	5.67254	IP_ZDP2_FLAG_merged_peak_350	AT1G04427	+	AT1G04427	141
chr1	1729749	1730106	358	1729965	126	6.73216	1.61302	5.67254	IP_ZDP2_FLAG_merged_peak_350	AT1G05783	-	AT1G05783	340
chr1	1729749	1730106	358	1729965	126	6.73216	1.61302	5.67254	IP_ZDP2_FLAG_merged_peak_350	AT1G05785	+	AT1G05785	164
chr1	1741029	1742245	1217	1741562	547	262.264	6.96011	259.903	IP_ZDP2_FLAG_merged_peak_351	AT1G05800	+	DGL	1216
chr1	1744867	1746553	1687	1745728	193	24.4246	2.29991	23.0171	IP_ZDP2_FLAG_merged_peak_352	AT1G05805	+	AKS2	1686
chr1	1746939	1747416	478	1747044	112	2.93688	1.33964	2.05355	IP_ZDP2_FLAG_merged_peak_353	AT1G05805	+	AKS2	477
chr1	1747794	1749980	2187	1748843	603	310.992	7.67136	308.54	IP_ZDP2_FLAG_merged_peak_354	AT1G05810	+	ATRAB11D,ARA-1,ARA,RABA5E,ATRABA5E	1567
chr1	1747794	1749980	2187	1748843	603	310.992	7.67136	308.54	IP_ZDP2_FLAG_merged_peak_354	AT1G05820	+	ATSPPL5,SPPL5	802
chr1	1761953	1763427	1475	1762487	179	22.2818	2.27467	20.9025	IP_ZDP2_FLAG_merged_peak_355	AT1G04433	-	AT1G04433	630
chr1	1761953	1763427	1475	1762487	179	22.2818	2.27467	20.9025	IP_ZDP2_FLAG_merged_peak_355	AT1G05835	+	AT1G05835	861
chr1	1765978	1767979	2002	1766718	215	34.2265	2.61133	32.7122	IP_ZDP2_FLAG_merged_peak_356	AT1G05840	-	AT1G05840	605
chr1	1768667	1769418	752	1769169	158	12.6267	1.86819	11.4099	IP_ZDP2_FLAG_merged_peak_357	AT1G05850	-	ELP,POM1,CTL1,ERH2,ELP1,ATCTL1,HOT2	470
chr1	1768667	1769418	752	1769169	158	12.6267	1.86819	11.4099	IP_ZDP2_FLAG_merged_peak_357	AT1G05860	+	AT1G05860	732
chr1	1771034	1774036	3003	1771490	162	16.3685	2.0568	15.0794	IP_ZDP2_FLAG_merged_peak_358	AT1G05870	-	AT1G05870	2300
chr1	1775505	1775991	487	1775743	134	6.95673	1.60428	5.88942	IP_ZDP2_FLAG_merged_peak_359	AT1G05880	+	ARI12,ATARI12	486
chr1	1777819	1778485	667	1778133	177	21.3219	2.23752	19.9569	IP_ZDP2_FLAG_merged_peak_360	AT1G05880	+	ARI12,ATARI12	666
chr1	1779363	1779886	524	1779573	150	12.0642	1.86846	10.8598	IP_ZDP2_FLAG_merged_peak_361	AT1G05890	+	ATARI5,ARI5	523
chr1	1784150	1784813	664	1784603	127	5.87273	1.54746	4.84962	IP_ZDP2_FLAG_merged_peak_362	AT1G05894	+	AT1G05894	377
chr1	1785908	1786979	1072	1786616	361	119.339	4.57461	117.349	IP_ZDP2_FLAG_merged_peak_363	AT1G05900	+	NTH2,ATNTH2	430
chr1	1797501	1798183	683	1797974	119	5.2751	1.52411	4.27113	IP_ZDP2_FLAG_merged_peak_364	AT1G05920	+	AT1G05920	682
chr1	1799292	1800945	1654	1799671	208	34.1237	2.65449	32.6098	IP_ZDP2_FLAG_merged_peak_365	AT1G05930	+	AT1G05930	1641
chr1	1803652	1804494	843	1804167	146	11.7567	1.86704	10.5588	IP_ZDP2_FLAG_merged_peak_366	AT1G05940	-	CAT9	648
chr1	1807284	1808312	1029	1807831	157	15.0216	2.00675	13.7564	IP_ZDP2_FLAG_merged_peak_367	AT1G05950	-	AT1G05950	686
chr1	1815176	1815788	613	1815458	130	7.51668	1.65545	6.43345	IP_ZDP2_FLAG_merged_peak_368	AT1G05960	-	AT1G05960	612
chr1	1817056	1817518	463	1817373	148	12.3251	1.89244	11.1145	IP_ZDP2_FLAG_merged_peak_369	AT1G05970	-	AIPP1	462
chr1	1817056	1817518	463	1817373	148	12.3251	1.89244	11.1145	IP_ZDP2_FLAG_merged_peak_369	AT1G05980	+	AT1G05980	371
chr1	1818366	1819029	664	1818603	210	27.9468	2.36633	26.4978	IP_ZDP2_FLAG_merged_peak_370	AT1G05990	+	RHS1	663
chr1	1824547	1825936	1390	1825449	128	7.17832	1.63842	6.10351	IP_ZDP2_FLAG_merged_peak_372	AT1G06020	+	FRK3,FRK5	1389
chr1	1826695	1830378	3684	1828810	339	103.627	4.24695	101.699	IP_ZDP2_FLAG_merged_peak_373	AT1G06030	+	FRK2,FRK6	1584
chr1	1826695	1830378	3684	1828810	339	103.627	4.24695	101.699	IP_ZDP2_FLAG_merged_peak_373	AT1G06040	-	STO,BBX24	1943
chr1	1826695	1830378	3684	1828810	339	103.627	4.24695	101.699	IP_ZDP2_FLAG_merged_peak_373	AT1G06045	+	AT1G06045	643
chr1	1834266	1835434	1169	1834635	152	13.4958	1.94324	12.2607	IP_ZDP2_FLAG_merged_peak_374	.	.	.	.
chr1	1836609	1838454	1846	1837687	157	10.12	1.73021	8.96207	IP_ZDP2_FLAG_merged_peak_375	AT1G06070	-	bZIP69	1449
chr1	1854324	1855014	691	1854846	132	7.33363	1.63626	6.25705	IP_ZDP2_FLAG_merged_peak_376	AT1G06110	-	SKIP16	690
chr1	1865002	1865374	373	1865166	115	4.51762	1.47331	3.54698	IP_ZDP2_FLAG_merged_peak_377	AT1G06140	+	MEF3	372
chr1	1873688	1874049	362	1873910	135	8.47596	1.70321	7.36378	IP_ZDP2_FLAG_merged_peak_379	AT1G06150	-	LHL1,EMB1444	342
chr1	1876783	1877740	958	1877272	354	115.316	4.50883	113.341	IP_ZDP2_FLAG_merged_peak_380	AT1G06148	-	AT1G06148	957
chr1	1885484	1886824	1341	1886086	162	14.7875	1.97059	13.5274	IP_ZDP2_FLAG_merged_peak_381	AT1G06170	-	bHLH089	1340
chr1	1887926	1888573	648	1888200	149	12.4514	1.89556	11.2392	IP_ZDP2_FLAG_merged_peak_382	.	.	.	.
chr1	1893822	1894692	871	1894241	194	28.2852	2.47668	26.8319	IP_ZDP2_FLAG_merged_peak_383	AT1G06190	-	RHON1	672
chr1	1896660	1897911	1252	1897680	152	13.0276	1.91611	11.803	IP_ZDP2_FLAG_merged_peak_384	AT1G06200	-	AT1G06200	667
chr1	1896660	1897911	1252	1897680	152	13.0276	1.91611	11.803	IP_ZDP2_FLAG_merged_peak_384	AT1G06210	+	TOL2	1082
chr1	1906993	1907833	841	1907303	190	26.695	2.42588	25.26	IP_ZDP2_FLAG_merged_peak_386	AT1G06230	+	GTE4	840
chr1	1910630	1910990	361	1910796	133	7.54944	1.6478	6.4657	IP_ZDP2_FLAG_merged_peak_387	AT1G06230	+	GTE4	360
chr1	1910630	1910990	361	1910796	133	7.54944	1.6478	6.4657	IP_ZDP2_FLAG_merged_peak_387	AT1G06240	+	AT1G06240	195
chr1	1919562	1920022	461	1919714	152	12.1613	1.86586	10.9565	IP_ZDP2_FLAG_merged_peak_388	AT1G06270	-	AT1G06270	460
chr1	1922084	1922644	561	1922213	127	6.63715	1.60302	5.58386	IP_ZDP2_FLAG_merged_peak_389	AT1G06290	+	ACX3,ATACX3	560
chr1	1926430	1926784	355	1926623	115	4.51762	1.47331	3.54698	IP_ZDP2_FLAG_merged_peak_390	AT1G06310	+	ACX6	354
chr1	1931952	1932644	693	1932261	176	17.2601	2.03736	15.9583	IP_ZDP2_FLAG_merged_peak_391	AT1G06330	-	AT1G06330	692
chr1	1933116	1934201	1086	1933577	411	154.851	5.23278	152.745	IP_ZDP2_FLAG_merged_peak_392	AT1G06340	-	AT1G06340	917
chr1	1938964	1940307	1344	1939332	142	10.6547	1.81623	9.4822	IP_ZDP2_FLAG_merged_peak_393	AT1G06360	-	AT1G06360	1343
chr1	1942829	1943321	493	1943029	145	11.4768	1.85434	10.2853	IP_ZDP2_FLAG_merged_peak_394	.	.	.	.
chr1	1944731	1945637	907	1945070	294	70.934	3.47603	69.1606	IP_ZDP2_FLAG_merged_peak_395	AT1G06380	+	AT1G06380	906
chr1	1946642	1947172	531	1946865	117	2.63064	1.30241	1.76641	IP_ZDP2_FLAG_merged_peak_396	AT1G06390	+	GSK1,BIL2,ATSK22,ATSK2-3,ATGSK1,SK22	530
chr1	1949371	1949792	422	1949530	103	2.58968	1.3209	1.72641	IP_ZDP2_FLAG_merged_peak_397	AT1G06390	+	GSK1,BIL2,ATSK22,ATSK2-3,ATGSK1,SK22	421
chr1	1953588	1954286	699	1953931	194	27.1017	2.42038	25.6619	IP_ZDP2_FLAG_merged_peak_399	AT1G04453	-	AT1G04453	552
chr1	1954879	1959237	4359	1956268	156	14.711	1.99405	13.4517	IP_ZDP2_FLAG_merged_peak_400	AT1G06410	+	ATTPS7,ATTPSA,TPS7	3987
chr1	1954879	1959237	4359	1956268	156	14.711	1.99405	13.4517	IP_ZDP2_FLAG_merged_peak_400	AT1G06420	+	AT1G06420	659
chr1	1965600	1967046	1447	1965963	233	45.5376	2.97202	43.925	IP_ZDP2_FLAG_merged_peak_401	AT1G04463	-	AT1G04463	1027
chr1	1965600	1967046	1447	1965963	233	45.5376	2.97202	43.925	IP_ZDP2_FLAG_merged_peak_401	AT1G06450	+	CAF1-1	1446
chr1	1968903	1969528	626	1969239	148	10.2861	1.77065	9.12523	IP_ZDP2_FLAG_merged_peak_402	AT1G04467	+	AT1G04467	429
chr1	1968903	1969528	626	1969239	148	10.2861	1.77065	9.12523	IP_ZDP2_FLAG_merged_peak_402	AT1G06460	-	ACD32.1,ACD31.2	625
chr1	1968903	1969528	626	1969239	148	10.2861	1.77065	9.12523	IP_ZDP2_FLAG_merged_peak_402	AT1G06470	+	AT1G06470	170
chr1	1974075	1974625	551	1974188	130	4.60778	1.44589	3.63589	IP_ZDP2_FLAG_merged_peak_403	AT1G06475	-	AT1G06475	550
chr1	1977933	1978583	651	1978091	135	7.59054	1.64417	6.50624	IP_ZDP2_FLAG_merged_peak_404	AT1G06480	+	AT1G06480	224
chr1	1977933	1978583	651	1978091	135	7.59054	1.64417	6.50624	IP_ZDP2_FLAG_merged_peak_404	AT1G06490	+	CalS7,ATGSL07,GSL7,atgsl7,gsl07,GSL07	505
chr1	1990145	1990637	493	1990436	136	9.09078	1.74003	7.95859	IP_ZDP2_FLAG_merged_peak_405	AT1G04473	-	AT1G04473	313
chr1	1990145	1990637	493	1990436	136	9.09078	1.74003	7.95859	IP_ZDP2_FLAG_merged_peak_405	AT1G06500	+	AT1G06500	492
chr1	1994095	1994883	789	1994316	175	21.0584	2.23536	19.6947	IP_ZDP2_FLAG_merged_peak_406	AT1G06520	-	GPAT1,ATGPAT1,sn-2-GPAT1	788
chr1	2001111	2001772	662	2001425	179	21.0842	2.21449	19.7203	IP_ZDP2_FLAG_merged_peak_407	AT1G06530	+	PMD2	661
chr1	2003240	2003648	409	2003533	136	7.60568	1.64203	6.52124	IP_ZDP2_FLAG_merged_peak_408	AT1G06540	-	AT1G06540	408
chr1	2006935	2007865	931	2007285	288	74.5551	3.67057	72.7611	IP_ZDP2_FLAG_merged_peak_409	AT1G06550	-	AT1G06550	577
chr1	2006935	2007865	931	2007285	288	74.5551	3.67057	72.7611	IP_ZDP2_FLAG_merged_peak_409	AT1G06560	+	NOP2C,TRM4f,AtTRM4f	550
chr1	2024326	2026019	1694	2024620	193	27.8843	2.46398	26.4356	IP_ZDP2_FLAG_merged_peak_411	AT1G06590	-	APC5	723
chr1	2024326	2026019	1694	2024620	193	27.8843	2.46398	26.4356	IP_ZDP2_FLAG_merged_peak_411	AT1G06610	+	AT1G06610	372
chr1	2024326	2026019	1694	2024620	193	27.8843	2.46398	26.4356	IP_ZDP2_FLAG_merged_peak_411	AT1G06620	+	AT1G06620	775
chr1	2027814	2028332	519	2028062	109	2.90043	1.34147	2.01763	IP_ZDP2_FLAG_merged_peak_412	AT1G06630	+	AT1G06630	518
chr1	2029924	2030582	659	2030168	115	3.29073	1.36701	2.38784	IP_ZDP2_FLAG_merged_peak_413	AT1G06630	+	AT1G06630	658
chr1	2040130	2040735	606	2040450	153	13.7955	1.95594	12.5543	IP_ZDP2_FLAG_merged_peak_415	AT1G06660	-	JASON	589
chr1	2040130	2040735	606	2040450	153	13.7955	1.95594	12.5543	IP_ZDP2_FLAG_merged_peak_415	AT1G06670	+	NIH	605
chr1	2052284	2052710	427	2052536	114	4.33701	1.46061	3.37495	IP_ZDP2_FLAG_merged_peak_417	AT1G06690	-	AT1G06690	186
chr1	2060023	2060423	401	2060255	149	12.5889	1.90368	11.3762	IP_ZDP2_FLAG_merged_peak_418	AT1G06710	-	MTSF1,MTSF2	400
chr1	2082960	2084088	1129	2083527	239	44.4407	2.87974	42.8386	IP_ZDP2_FLAG_merged_peak_420	AT1G06780	+	GAUT6	1077
chr1	2086257	2087553	1297	2087213	220	31.3932	2.45871	29.908	IP_ZDP2_FLAG_merged_peak_421	AT1G06790	+	NRPC7	671
chr1	2092329	2093125	797	2092826	192	22.1773	2.19983	20.7986	IP_ZDP2_FLAG_merged_peak_423	AT1G06810	-	AT1G06810	510
chr1	2110857	2111452	596	2111139	169	14.4319	1.92197	13.1784	IP_ZDP2_FLAG_merged_peak_425	AT1G04527	-	AT1G04527	383
chr1	2110857	2111452	596	2111139	169	14.4319	1.92197	13.1784	IP_ZDP2_FLAG_merged_peak_425	AT1G06880	-	AT1G06880	304
chr1	2114369	2114749	381	2114530	110	3.65033	1.4098	2.72286	IP_ZDP2_FLAG_merged_peak_426	AT1G06890	-	UXT3	380
chr1	2123483	2124361	879	2123810	218	38.5428	2.7815	36.9886	IP_ZDP2_FLAG_merged_peak_427	AT1G06910	+	TRFL7	318
chr1	2124983	2128381	3399	2126529	1051	768.994	13.3614	766.038	IP_ZDP2_FLAG_merged_peak_428	AT1G04533	-	AT1G04533	859
chr1	2124983	2128381	3399	2126529	1051	768.994	13.3614	766.038	IP_ZDP2_FLAG_merged_peak_428	AT1G06920	-	ATOFP4,OFP4	1219
chr1	2124983	2128381	3399	2126529	1051	768.994	13.3614	766.038	IP_ZDP2_FLAG_merged_peak_428	AT1G06923	+	AT1G06923	1200
chr1	2124983	2128381	3399	2126529	1051	768.994	13.3614	766.038	IP_ZDP2_FLAG_merged_peak_428	AT1G06925	-	AT1G06925	677
chr1	2128961	2130542	1582	2129332	359	118.634	4.57233	116.647	IP_ZDP2_FLAG_merged_peak_429	AT1G06930	+	AT1G06930	922
chr1	2135193	2136164	972	2135859	195	28.6883	2.48938	27.2304	IP_ZDP2_FLAG_merged_peak_430	AT1G06950	-	ATTIC110,TIC110	810
chr1	2135193	2136164	972	2135859	195	28.6883	2.48938	27.2304	IP_ZDP2_FLAG_merged_peak_430	AT1G06960	+	AT1G06960	654
chr1	2137732	2138337	606	2138112	140	10.1214	1.79083	8.96207	IP_ZDP2_FLAG_merged_peak_431	AT1G06970	+	ATCHX14,CHX14	605
chr1	2139379	2141497	2119	2140126	601	309.211	7.64596	306.763	IP_ZDP2_FLAG_merged_peak_432	AT1G06970	+	ATCHX14,CHX14	1596
chr1	2143191	2143972	782	2143441	182	23.6234	2.32427	22.2254	IP_ZDP2_FLAG_merged_peak_433	AT1G06980	-	AT1G06980	781
chr1	2154743	2155931	1189	2155459	173	16.5798	2.01621	15.2894	IP_ZDP2_FLAG_merged_peak_435	AT1G04537	+	AT1G04537	709
chr1	2154743	2155931	1189	2155459	173	16.5798	2.01621	15.2894	IP_ZDP2_FLAG_merged_peak_435	AT1G07020	-	AT1G07020	718
chr1	2159909	2160895	987	2160653	142	10.1727	1.78622	9.01314	IP_ZDP2_FLAG_merged_peak_436	AT1G07030	-	AT1G07030	986
chr1	2163849	2165230	1382	2164496	227	42.6884	2.89581	41.0989	IP_ZDP2_FLAG_merged_peak_437	AT1G07050	-	AT1G07050	1381
chr1	2163849	2165230	1382	2164496	227	42.6884	2.89581	41.0989	IP_ZDP2_FLAG_merged_peak_437	AT1G07051	+	MIR847A	13
chr1	2168332	2168825	494	2168682	146	11.7567	1.86704	10.5588	IP_ZDP2_FLAG_merged_peak_438	AT1G07060	-	ATDFO,DFO	365
chr1	2168332	2168825	494	2168682	146	11.7567	1.86704	10.5588	IP_ZDP2_FLAG_merged_peak_438	AT1G07070	+	RPL35AA	493
chr1	2169806	2170428	623	2170104	130	5.93141	1.54359	4.90249	IP_ZDP2_FLAG_merged_peak_439	AT1G07080	+	AT1G07080	622
chr1	2177585	2178252	668	2177888	175	21.0584	2.23536	19.6947	IP_ZDP2_FLAG_merged_peak_441	AT1G07100	+	AT1G07100	373
chr1	2191566	2192426	861	2192286	131	6.33388	1.56958	5.28938	IP_ZDP2_FLAG_merged_peak_444	AT1G07140	-	SIRANBP	747
chr1	2193196	2193744	549	2193502	149	12.6135	1.90514	11.3968	IP_ZDP2_FLAG_merged_peak_445	AT1G07140	-	SIRANBP	548
chr1	2194174	2195822	1649	2194845	216	31.6719	2.49376	30.1828	IP_ZDP2_FLAG_merged_peak_446	AT1G07150	-	MAPKKK13	1648
chr1	2198142	2200355	2214	2198578	271	58.7384	3.20502	57.0349	IP_ZDP2_FLAG_merged_peak_447	AT1G07160	-	AT1G07160	1931
chr1	2198142	2200355	2214	2198578	271	58.7384	3.20502	57.0349	IP_ZDP2_FLAG_merged_peak_447	AT1G07170	+	AT1G07170	658
chr1	2203731	2204921	1191	2204111	281	61.7701	3.24073	60.0495	IP_ZDP2_FLAG_merged_peak_448	AT1G07180	+	ATNDI1,NDA1	1117
chr1	2206349	2206821	473	2206615	133	8.35001	1.70192	7.23884	IP_ZDP2_FLAG_merged_peak_449	AT1G07180	+	ATNDI1,NDA1	472
chr1	2207287	2208143	857	2207650	137	9.34387	1.75273	8.20479	IP_ZDP2_FLAG_merged_peak_450	AT1G07190	+	AT1G07190	430
chr1	2213899	2214363	465	2214158	175	16.2577	1.99112	14.973	IP_ZDP2_FLAG_merged_peak_451	.	.	.	.
chr1	2218004	2219277	1274	2218880	120	5.47312	1.53681	4.461	IP_ZDP2_FLAG_merged_peak_452	AT1G04567	+	AT1G04567	691
chr1	2218004	2219277	1274	2218880	120	5.47312	1.53681	4.461	IP_ZDP2_FLAG_merged_peak_452	AT1G07220	-	AT1G07220	1273
chr1	2222225	2222851	627	2222327	121	4.36413	1.44633	3.40153	IP_ZDP2_FLAG_merged_peak_453	AT1G07230	-	NPC1	626
chr1	2238196	2241652	3457	2238770	304	83.8885	3.87378	82.0474	IP_ZDP2_FLAG_merged_peak_455	AT1G04573	-	AT1G04573	141
chr1	2238196	2241652	3457	2238770	304	83.8885	3.87378	82.0474	IP_ZDP2_FLAG_merged_peak_455	AT1G07280	+	AT1G07280	3275
chr1	2254766	2256784	2019	2255341	583	293.319	7.41734	290.898	IP_ZDP2_FLAG_merged_peak_457	AT1G07340	+	STP2,ATSTP2	2018
chr1	2257356	2258346	991	2257820	169	18.9546	2.15916	17.622	IP_ZDP2_FLAG_merged_peak_458	AT1G07350	-	SR45a	962
chr1	2259882	2261140	1259	2260326	189	23.4827	2.27727	22.0883	IP_ZDP2_FLAG_merged_peak_459	AT1G07350	-	SR45a	605
chr1	2261994	2263297	1304	2262814	253	54.4156	3.181	52.7415	IP_ZDP2_FLAG_merged_peak_460	AT1G07360	-	MAC5A	1229
chr1	2261994	2263297	1304	2262814	253	54.4156	3.181	52.7415	IP_ZDP2_FLAG_merged_peak_460	AT1G07370	+	PCNA1,ATPCNA1	560
chr1	2275061	2275604	544	2275243	128	5.18019	1.49354	4.18303	IP_ZDP2_FLAG_merged_peak_461	AT1G07400	+	HSP17.8	543
chr1	2276120	2278106	1987	2277809	161	16.1903	2.05203	14.906	IP_ZDP2_FLAG_merged_peak_462	AT1G07410	+	RABA2b,RAB-A2B,ATRABA2B,ATRAB-A2B	1404
chr1	2276120	2278106	1987	2277809	161	16.1903	2.05203	14.906	IP_ZDP2_FLAG_merged_peak_462	AT1G07420	+	ATSMO1,SMO2-1	851
chr1	2279805	2283163	3359	2280984	314	63.4272	3.06458	61.6968	IP_ZDP2_FLAG_merged_peak_463	AT1G07430	-	AtAIP1,AIP1,HON,HAI2	2382
chr1	2284316	2284667	352	2284399	113	4.15996	1.44791	3.20641	IP_ZDP2_FLAG_merged_peak_464	.	.	.	.
chr1	2285137	2285602	466	2285432	166	17.9364	2.12106	16.62	IP_ZDP2_FLAG_merged_peak_465	.	.	.	.
chr1	2287871	2288361	491	2288077	134	8.59382	1.71463	7.47557	IP_ZDP2_FLAG_merged_peak_466	AT1G07440	-	AT1G07440	220
chr1	2289945	2290589	645	2290179	137	8.27307	1.68293	7.16731	IP_ZDP2_FLAG_merged_peak_467	AT1G07460	+	AT1G07460	644
chr1	2291498	2292203	706	2291943	133	8.35001	1.70192	7.23884	IP_ZDP2_FLAG_merged_peak_468	AT1G07470	+	AT1G07470	705
chr1	2298719	2299466	748	2299193	131	4.33631	1.42315	3.37495	IP_ZDP2_FLAG_merged_peak_469	AT1G07480	-	AT1G07480	747
chr1	2304610	2306307	1698	2305934	301	82.1102	3.83568	80.2779	IP_ZDP2_FLAG_merged_peak_470	AT1G07500	-	SMR5	565
chr1	2304610	2306307	1698	2305934	301	82.1102	3.83568	80.2779	IP_ZDP2_FLAG_merged_peak_470	AT1G07510	+	ftsh10	1697
chr1	2309674	2310102	429	2309975	118	5.08052	1.51141	4.08478	IP_ZDP2_FLAG_merged_peak_471	AT1G07510	+	ftsh10	428
chr1	2309674	2310102	429	2309975	118	5.08052	1.51141	4.08478	IP_ZDP2_FLAG_merged_peak_471	AT1G07520	-	AT1G07520	428
chr1	2311759	2312139	381	2311820	126	6.0286	1.56172	4.99832	IP_ZDP2_FLAG_merged_peak_472	AT1G07510	+	ftsh10	380
chr1	2311759	2312139	381	2311820	126	6.0286	1.56172	4.99832	IP_ZDP2_FLAG_merged_peak_472	AT1G07520	-	AT1G07520	380
chr1	2313242	2316416	3175	2313804	164	16.7288	2.06639	15.4337	IP_ZDP2_FLAG_merged_peak_473	AT1G07530	-	SCL14,ATGRAS2,GRAS2	2835
chr1	2317727	2319368	1642	2318762	238	47.9626	3.03552	46.3321	IP_ZDP2_FLAG_merged_peak_474	AT1G07540	-	TRFL2	1225
chr1	2320952	2322412	1461	2322089	211	27.4619	2.33992	26.0206	IP_ZDP2_FLAG_merged_peak_475	AT1G04593	+	AT1G04593	879
chr1	2320952	2322412	1461	2322089	211	27.4619	2.33992	26.0206	IP_ZDP2_FLAG_merged_peak_475	AT1G07540	-	TRFL2	1012
chr1	2323791	2324435	645	2324252	129	7.40626	1.65112	6.32406	IP_ZDP2_FLAG_merged_peak_476	AT1G07550	-	AT1G07550	644
chr1	2333482	2334118	637	2333651	132	8.10932	1.68922	7.00527	IP_ZDP2_FLAG_merged_peak_477	AT1G04597	+	AT1G04597	85
chr1	2333482	2334118	637	2333651	132	8.10932	1.68922	7.00527	IP_ZDP2_FLAG_merged_peak_477	AT1G07570	-	APK1A,APK1	585
chr1	2335694	2336615	922	2335871	163	16.547	2.06154	15.2568	IP_ZDP2_FLAG_merged_peak_478	AT1G07590	-	AT1G07590	138
chr1	2337078	2339362	2285	2338408	248	40.012	2.64372	38.4456	IP_ZDP2_FLAG_merged_peak_479	AT1G07590	-	AT1G07590	2284
chr1	2337078	2339362	2285	2338408	248	40.012	2.64372	38.4456	IP_ZDP2_FLAG_merged_peak_479	AT1G07600	-	MT-Q,MT1A,ATMT1,MT1,LSR4,ATMT-2,ATMT-Q	458
chr1	2343632	2345467	1836	2345050	207	33.693	2.64179	32.1831	IP_ZDP2_FLAG_merged_peak_480	AT1G07615	-	Obg	982
chr1	2347959	2350744	2786	2349838	294	70.934	3.47603	69.1606	IP_ZDP2_FLAG_merged_peak_481	AT1G04607	-	AT1G04607	720
chr1	2347959	2350744	2786	2349838	294	70.934	3.47603	69.1606	IP_ZDP2_FLAG_merged_peak_481	AT1G07630	+	PLL5	2129
chr1	2351140	2351903	764	2351668	124	5.63257	1.53784	4.61809	IP_ZDP2_FLAG_merged_peak_482	AT1G07630	+	PLL5	659
chr1	2354444	2356489	2046	2355475	263	60.7469	3.35305	59.0307	IP_ZDP2_FLAG_merged_peak_483	AT1G07640	-	URP3,OBP2	2045
chr1	2359512	2359929	418	2359533	109	3.4877	1.3971	2.56921	IP_ZDP2_FLAG_merged_peak_484	AT1G07650	-	AT1G07650	417
chr1	2365378	2366586	1209	2366179	136	9.09078	1.74003	7.95859	IP_ZDP2_FLAG_merged_peak_485	AT1G07650	-	AT1G07650	1208
chr1	2369136	2370676	1541	2369799	162	14.7875	1.97059	13.5274	IP_ZDP2_FLAG_merged_peak_486	.	.	.	.
chr1	2371871	2372269	399	2371945	108	3.32875	1.3844	2.41914	IP_ZDP2_FLAG_merged_peak_487	AT1G07670	-	ATECA4,ECA4	398
chr1	2381246	2381714	469	2381465	118	5.08052	1.51141	4.08478	IP_ZDP2_FLAG_merged_peak_488	AT1G07705	+	NOT2a	459
chr1	2389977	2392506	2530	2391539	628	333.485	7.98888	330.996	IP_ZDP2_FLAG_merged_peak_489	AT1G07720	-	KCS3	1975
chr1	2395174	2397850	2677	2395476	182	17.9903	2.04691	16.6735	IP_ZDP2_FLAG_merged_peak_490	AT1G07725	-	ATEXO70H6,EXO70H6	2398
chr1	2395174	2397850	2677	2395476	182	17.9903	2.04691	16.6735	IP_ZDP2_FLAG_merged_peak_490	AT1G07728	+	AT1G07728	2225
chr1	2399799	2400407	609	2399975	136	9.09078	1.74003	7.95859	IP_ZDP2_FLAG_merged_peak_491	AT1G07740	-	AT1G07740	608
chr1	2402730	2403280	551	2403054	173	17.2447	2.05027	15.943	IP_ZDP2_FLAG_merged_peak_492	AT1G07745	-	SSN1,RAD51D,ATRAD51D	512
chr1	2402730	2403280	551	2403054	173	17.2447	2.05027	15.943	IP_ZDP2_FLAG_merged_peak_492	AT1G07747	+	AT1G07747	22
chr1	2403975	2404985	1011	2404297	179	22.5098	2.28617	21.1264	IP_ZDP2_FLAG_merged_peak_493	AT1G07750	-	AT1G07750	993
chr1	2405683	2406089	407	2405965	135	8.84075	1.72733	7.7155	IP_ZDP2_FLAG_merged_peak_494	AT1G07750	-	AT1G07750	406
chr1	2406810	2407521	712	2407141	160	15.9695	2.04485	14.6867	IP_ZDP2_FLAG_merged_peak_495	AT1G07760	-	AT1G07760	371
chr1	2408249	2408794	546	2408277	116	3.99543	1.42684	3.05023	IP_ZDP2_FLAG_merged_peak_496	AT1G07770	-	RPS15A	545
chr1	2409275	2409828	554	2409545	170	19.299	2.17186	17.9611	IP_ZDP2_FLAG_merged_peak_497	AT1G07770	-	RPS15A	553
chr1	2412537	2414587	2051	2413272	306	78.4432	3.64824	76.6304	IP_ZDP2_FLAG_merged_peak_498	AT1G07780	-	PAI1,TRP6	540
chr1	2412537	2414587	2051	2413272	306	78.4432	3.64824	76.6304	IP_ZDP2_FLAG_merged_peak_498	AT1G07790	+	HTB1	1152
chr1	2412537	2414587	2051	2413272	306	78.4432	3.64824	76.6304	IP_ZDP2_FLAG_merged_peak_498	AT1G07795	+	AT1G07795	744
chr1	2420797	2422440	1644	2421415	165	16.7114	2.06051	15.4165	IP_ZDP2_FLAG_merged_peak_499	AT1G07820	-	AT1G07820	1277
chr1	2420797	2422440	1644	2421415	165	16.7114	2.06051	15.4165	IP_ZDP2_FLAG_merged_peak_499	AT1G07830	+	AT1G07830	614
chr1	2422813	2423402	590	2422954	164	13.7297	1.90477	12.4926	IP_ZDP2_FLAG_merged_peak_500	AT1G07830	+	AT1G07830	589
chr1	2423769	2424282	514	2424020	160	13.2914	1.89709	12.0616	IP_ZDP2_FLAG_merged_peak_501	AT1G07840	+	AT1G07840	513
chr1	2426611	2430557	3947	2429491	323	91.0645	3.95124	89.1914	IP_ZDP2_FLAG_merged_peak_502	AT1G07850	+	AT1G07850	2614
chr1	2426611	2430557	3947	2429491	323	91.0645	3.95124	89.1914	IP_ZDP2_FLAG_merged_peak_502	AT1G07860	-	AT1G07860	820
chr1	2443305	2446143	2839	2445541	175	15.6046	1.95807	14.3316	IP_ZDP2_FLAG_merged_peak_504	AT1G07901	-	AT1G07901	452
chr1	2443305	2446143	2839	2445541	175	15.6046	1.95807	14.3316	IP_ZDP2_FLAG_merged_peak_504	AT1G07902	+	AT1G07902	1522
chr1	2443305	2446143	2839	2445541	175	15.6046	1.95807	14.3316	IP_ZDP2_FLAG_merged_peak_504	AT1G07910	+	AtRLG1,RNL,ZYG3,ATRNL	1006
chr1	2472250	2472801	552	2472542	192	25.0127	2.33327	23.5996	IP_ZDP2_FLAG_merged_peak_508	AT1G07970	-	AT1G07970	551
chr1	2482803	2483653	851	2483328	132	8.10932	1.68922	7.00527	IP_ZDP2_FLAG_merged_peak_509	.	.	.	.
chr1	2485333	2486653	1321	2486232	179	22.5098	2.28617	21.1264	IP_ZDP2_FLAG_merged_peak_510	AT1G08000	-	GATA10	693
chr1	2485333	2486653	1321	2486232	179	22.5098	2.28617	21.1264	IP_ZDP2_FLAG_merged_peak_510	AT1G08005	+	AT1G08005	391
chr1	2498516	2501519	3004	2499387	1452	1205.43	17.0722	1202.17	IP_ZDP2_FLAG_merged_peak_511	AT1G08040	-	AT1G08040	548
chr1	2498516	2501519	3004	2499387	1452	1205.43	17.0722	1202.17	IP_ZDP2_FLAG_merged_peak_511	AT1G08050	-	AT1G08050	2725
chr1	2515919	2516404	486	2516067	135	8.57196	1.70957	7.45843	IP_ZDP2_FLAG_merged_peak_512	AT1G08070	-	OTP82,EMB3102	485
chr1	2527975	2528807	833	2528349	260	59.1569	3.31494	57.4504	IP_ZDP2_FLAG_merged_peak_513	AT1G08100	-	ACH2,ATNRT2.2,NRT2.2,NRT2;2AT	832
chr1	2537713	2539504	1792	2538561	763	424.744	8.56812	422.122	IP_ZDP2_FLAG_merged_peak_514	AT1G04643	-	AT1G04643	840
chr1	2537713	2539504	1792	2538561	763	424.744	8.56812	422.122	IP_ZDP2_FLAG_merged_peak_514	AT1G08115	-	AT1G08115	464
chr1	2537713	2539504	1792	2538561	763	424.744	8.56812	422.122	IP_ZDP2_FLAG_merged_peak_514	AT1G08120	+	AT1G08120	1189
chr1	2547342	2548594	1253	2547863	519	236.084	6.51227	233.776	IP_ZDP2_FLAG_merged_peak_515	AT1G08130	-	ATLIG1,LIG1	904
chr1	2548976	2549764	789	2549366	268	63.4297	3.41655	61.6973	IP_ZDP2_FLAG_merged_peak_516	AT1G08135	-	CHX6B,ATCHX6B	788
chr1	2554182	2555229	1048	2554678	291	76.2766	3.70867	74.4735	IP_ZDP2_FLAG_merged_peak_517	AT1G08140	-	ATCHX6A,CHX6A	1047
chr1	2563030	2563717	688	2563370	126	4.98961	1.48393	4.00071	IP_ZDP2_FLAG_merged_peak_518	AT1G08170	-	AT1G08170	687
chr1	2564793	2565509	717	2565280	114	4.33701	1.46061	3.37495	IP_ZDP2_FLAG_merged_peak_519	AT1G08180	-	SMR2	716
chr1	2573035	2576829	3795	2574123	336	103.627	4.28021	101.699	IP_ZDP2_FLAG_merged_peak_520	AT1G08200	-	AXS2	3011
chr1	2580785	2581214	430	2580991	113	4.15996	1.44791	3.20641	IP_ZDP2_FLAG_merged_peak_521	AT1G08210	-	AT1G08210	269
chr1	2585936	2586444	509	2586305	121	4.56137	1.46225	3.59011	IP_ZDP2_FLAG_merged_peak_522	AT1G08230	-	GAT1	508
chr1	2588594	2591186	2593	2590854	210	27.0864	2.32888	25.6496	IP_ZDP2_FLAG_merged_peak_523	AT1G08240	+	AT1G08240	2
chr1	2588594	2591186	2593	2590854	210	27.0864	2.32888	25.6496	IP_ZDP2_FLAG_merged_peak_523	AT1G08250	-	ADT6,AtADT6	2133
chr1	2588594	2591186	2593	2590854	210	27.0864	2.32888	25.6496	IP_ZDP2_FLAG_merged_peak_523	AT1G08260	+	ABO4,TIL1,EMB142,POL2A,EMB529,ESD7,EMB2284	2592
chr1	2606897	2608099	1203	2607821	170	15.9703	1.99804	14.6875	IP_ZDP2_FLAG_merged_peak_524	AT1G08270	-	AT1G08270	910
chr1	2606897	2608099	1203	2607821	170	15.9703	1.99804	14.6875	IP_ZDP2_FLAG_merged_peak_524	AT1G08280	+	GALT29A	522
chr1	2613011	2613383	373	2613168	117	4.88939	1.49871	3.90195	IP_ZDP2_FLAG_merged_peak_525	AT1G08290	-	WIP3	372
chr1	2614435	2615373	939	2614807	128	5.53645	1.52003	4.52344	IP_ZDP2_FLAG_merged_peak_526	AT1G08300	+	NVL	899
chr1	2630423	2631450	1028	2631171	189	26.3031	2.41318	24.8727	IP_ZDP2_FLAG_merged_peak_528	AT1G08340	+	ROPGAP5	859
chr1	2635735	2636332	598	2636052	220	27.0386	2.27711	25.6021	IP_ZDP2_FLAG_merged_peak_529	AT1G08350	-	TMN5	431
chr1	2635735	2636332	598	2636052	220	27.0386	2.27711	25.6021	IP_ZDP2_FLAG_merged_peak_529	AT1G08360	+	RPL10AA	597
chr1	2637464	2638581	1118	2638283	166	17.9364	2.12106	16.62	IP_ZDP2_FLAG_merged_peak_530	AT1G08370	+	ATDCP1,DCP1	844
chr1	2645856	2646583	728	2646288	187	25.526	2.38777	24.1048	IP_ZDP2_FLAG_merged_peak_532	AT1G08400	-	MAG2L	492
chr1	2645856	2646583	728	2646288	187	25.526	2.38777	24.1048	IP_ZDP2_FLAG_merged_peak_532	AT1G08410	+	LSG1-2,DIG6	727
chr1	2649511	2650208	698	2649838	125	6.40405	1.59227	5.35872	IP_ZDP2_FLAG_merged_peak_533	AT1G08420	+	BSL2	697
chr1	2672505	2673063	559	2672716	113	2.43285	1.28885	1.5859	IP_ZDP2_FLAG_merged_peak_534	AT1G08460	+	ATHDA8,HDA08,HDA8	558
chr1	2673765	2674423	659	2673894	115	4.51762	1.47331	3.54698	IP_ZDP2_FLAG_merged_peak_535	AT1G08460	+	ATHDA8,HDA08,HDA8	658
chr1	2683630	2684000	371	2683849	129	7.38825	1.64986	6.31109	IP_ZDP2_FLAG_merged_peak_536	AT1G08470	-	SSL3	370
chr1	2683630	2684000	371	2683849	129	7.38825	1.64986	6.31109	IP_ZDP2_FLAG_merged_peak_536	AT1G08480	+	SDH6	124
chr1	2685267	2686225	959	2685578	140	10.1214	1.79083	8.96207	IP_ZDP2_FLAG_merged_peak_537	.	.	.	.
chr1	2688321	2689058	738	2688508	144	10.6107	1.8055	9.44258	IP_ZDP2_FLAG_merged_peak_538	AT1G08490	-	ATSUFS,ATNFS2,CPNIFS,ATCPNIFS,SUFS	637
chr1	2688321	2689058	738	2688508	144	10.6107	1.8055	9.44258	IP_ZDP2_FLAG_merged_peak_538	AT1G08500	+	AtENODL18,ENODL18	478
chr1	2690639	2691938	1300	2690994	189	26.3031	2.41318	24.8727	IP_ZDP2_FLAG_merged_peak_539	AT1G08510	-	FATB	876
chr1	2692457	2693571	1115	2692955	184	24.3775	2.34967	22.9702	IP_ZDP2_FLAG_merged_peak_540	AT1G08510	-	FATB	1114
chr1	2694071	2694774	704	2694389	148	11.507	1.84371	10.3154	IP_ZDP2_FLAG_merged_peak_541	AT1G08510	-	FATB	703
chr1	2700685	2701439	755	2701073	146	11.7567	1.86704	10.5588	IP_ZDP2_FLAG_merged_peak_542	AT1G08530	+	AT1G08530	754
chr1	2713108	2715272	2165	2714428	212	35.0306	2.66753	33.5084	IP_ZDP2_FLAG_merged_peak_543	.	.	.	.
chr1	2716023	2716642	620	2716365	274	64.4462	3.40283	62.7098	IP_ZDP2_FLAG_merged_peak_544	AT1G08580	-	AT1G08580	619
chr1	2721541	2722025	485	2721889	152	13.4958	1.94324	12.2607	IP_ZDP2_FLAG_merged_peak_545	AT1G08590	+	ATPXL1,PXL1	484
chr1	2721541	2722025	485	2721889	152	13.4958	1.94324	12.2607	IP_ZDP2_FLAG_merged_peak_545	AT1G08592	-	AT1G08592	484
chr1	2735568	2736084	517	2735848	212	34.6902	2.65222	33.1717	IP_ZDP2_FLAG_merged_peak_546	AT1G08610	-	AT1G08610	516
chr1	2736785	2737302	518	2736901	133	7.77664	1.66323	6.6857	IP_ZDP2_FLAG_merged_peak_547	AT1G04657	-	AT1G04657	345
chr1	2736785	2737302	518	2736901	133	7.77664	1.66323	6.6857	IP_ZDP2_FLAG_merged_peak_547	AT1G08620	+	PKDM7D	517
chr1	2743511	2744311	801	2743954	357	116.421	4.51452	114.443	IP_ZDP2_FLAG_merged_peak_548	.	.	.	.
chr1	2752056	2753884	1829	2752684	391	140.564	4.97876	138.501	IP_ZDP2_FLAG_merged_peak_549	AT1G08645	-	AT1G08645	839
chr1	2752056	2753884	1829	2752684	391	140.564	4.97876	138.501	IP_ZDP2_FLAG_merged_peak_549	AT1G08650	+	ATPPCK1,PPCK1	1753
chr1	2755197	2755859	663	2755490	138	9.60001	1.76543	8.45415	IP_ZDP2_FLAG_merged_peak_550	.	.	.	.
chr1	2770936	2771959	1024	2771294	130	7.63743	1.66382	6.54783	IP_ZDP2_FLAG_merged_peak_551	AT1G08700	-	PS1	841
chr1	2770936	2771959	1024	2771294	130	7.63743	1.66382	6.54783	IP_ZDP2_FLAG_merged_peak_551	AT1G08710	+	SKIP24	639
chr1	2774016	2774477	462	2774316	131	7.02672	1.61818	5.95875	IP_ZDP2_FLAG_merged_peak_552	AT1G08720	+	ATEDR1,EDR1	461
chr1	2775009	2775386	378	2775074	116	4.08303	1.4343	3.13648	IP_ZDP2_FLAG_merged_peak_553	AT1G08720	+	ATEDR1,EDR1	377
chr1	2779253	2780156	904	2779623	204	28.7505	2.43612	27.2925	IP_ZDP2_FLAG_merged_peak_554	AT1G08730	+	XIC,ATXIC	903
chr1	2808564	2813444	4881	2812188	369	125.36	4.69934	123.348	IP_ZDP2_FLAG_merged_peak_555	AT1G08770	+	PRA1.E	1211
chr1	2808564	2813444	4881	2812188	369	125.36	4.69934	123.348	IP_ZDP2_FLAG_merged_peak_555	AT1G08780	-	PFD4,AIP3	1835
chr1	2808564	2813444	4881	2812188	369	125.36	4.69934	123.348	IP_ZDP2_FLAG_merged_peak_555	AT1G08790	+	AT1G08790	1093
chr1	2815166	2815867	702	2815251	117	4.88939	1.49871	3.90195	IP_ZDP2_FLAG_merged_peak_556	AT1G08800	-	MyoB1	701
chr1	2821098	2821753	656	2821478	164	17.2704	2.09565	15.965	IP_ZDP2_FLAG_merged_peak_557	AT1G08820	-	VAP27-2	399
chr1	2827134	2829764	2631	2829439	170	19.0908	2.16094	17.7573	IP_ZDP2_FLAG_merged_peak_558	AT1G08830	+	AtSOD1,CSD1,SOD1	2181
chr1	2838661	2839314	654	2839084	181	20.1513	2.15764	18.8019	IP_ZDP2_FLAG_merged_peak_559	AT1G08840	-	JHS1,emb2411	494
chr1	2838661	2839314	654	2839084	181	20.1513	2.15764	18.8019	IP_ZDP2_FLAG_merged_peak_559	AT1G08845	+	HES	653
chr1	2841509	2842556	1048	2842155	242	46.3819	2.93775	44.7646	IP_ZDP2_FLAG_merged_peak_560	AT1G08860	+	BON3	887
chr1	2846369	2848036	1668	2847594	275	63.7317	3.36587	61.9987	IP_ZDP2_FLAG_merged_peak_561	AT1G08870	-	AT1G08870	372
chr1	2846369	2848036	1668	2847594	275	63.7317	3.36587	61.9987	IP_ZDP2_FLAG_merged_peak_561	AT1G08880	-	GAMMA-H2AX,G-H2AX,H2AXA,HTA5	1142
chr1	2846369	2848036	1668	2847594	275	63.7317	3.36587	61.9987	IP_ZDP2_FLAG_merged_peak_561	AT1G08890	+	SUGTL4	187
chr1	2852378	2852779	402	2852531	113	4.15996	1.44791	3.20641	IP_ZDP2_FLAG_merged_peak_562	AT1G08900	+	SUGTL3	401
chr1	2855916	2856458	543	2856176	168	15.1232	1.96239	13.8571	IP_ZDP2_FLAG_merged_peak_563	AT1G08910	+	PIAL1	542
chr1	2861297	2862188	892	2861767	192	27.4857	2.45128	26.0415	IP_ZDP2_FLAG_merged_peak_564	AT1G04673	-	AT1G04673	508
chr1	2867157	2871022	3866	2867411	206	27.731	2.37884	26.2857	IP_ZDP2_FLAG_merged_peak_565	AT1G08920	+	ESL1	3588
chr1	2879067	2879574	508	2879337	151	12.7368	1.90359	11.5185	IP_ZDP2_FLAG_merged_peak_568	AT1G08950	+	AT1G08950	307
chr1	2879067	2879574	508	2879337	151	12.7368	1.90359	11.5185	IP_ZDP2_FLAG_merged_peak_568	AT1G08960	+	CAX11,CCX5,ATCAX11,AtCXX5	368
chr1	2881368	2881799	432	2881562	129	7.40626	1.65112	6.32406	IP_ZDP2_FLAG_merged_peak_569	AT1G08960	+	CAX11,CCX5,ATCAX11,AtCXX5	431
chr1	2882414	2883762	1349	2882655	137	9.34387	1.75273	8.20479	IP_ZDP2_FLAG_merged_peak_570	AT1G08970	+	HAP5C,NF-YC9	1348
chr1	2884132	2886429	2298	2884588	149	12.6135	1.90514	11.3968	IP_ZDP2_FLAG_merged_peak_571	AT1G08980	+	TOC64-I,ATTOC64-I,ATAMI1,AMI1	2297
chr1	2888975	2890008	1034	2889880	137	6.43331	1.56019	5.3876	IP_ZDP2_FLAG_merged_peak_572	AT1G08990	+	PGSIP5,GUX5	1033
chr1	2891075	2891631	557	2891372	141	10.3866	1.80353	9.22061	IP_ZDP2_FLAG_merged_peak_573	AT1G09000	+	ANP1,MAPKKK1,NP1	556
chr1	2894781	2895649	869	2894953	121	5.67455	1.54951	4.65425	IP_ZDP2_FLAG_merged_peak_574	.	.	.	.
chr1	2924601	2925957	1357	2925708	171	19.646	2.18456	18.3028	IP_ZDP2_FLAG_merged_peak_575	AT1G09060	-	JMJ24	1356
chr1	2931665	2932583	919	2931864	119	5.17806	1.51645	4.18091	IP_ZDP2_FLAG_merged_peak_577	AT1G09080	-	BIP3	485
chr1	2931665	2932583	919	2931864	119	5.17806	1.51645	4.18091	IP_ZDP2_FLAG_merged_peak_577	AT1G09090	+	ATRBOHB-BETA,RBOHB,ATRBOHB	144
chr1	2939086	2939761	676	2939490	204	32.4132	2.60369	30.9158	IP_ZDP2_FLAG_merged_peak_578	AT1G09100	-	RPT5B	577
chr1	2939086	2939761	676	2939490	204	32.4132	2.60369	30.9158	IP_ZDP2_FLAG_merged_peak_578	AT1G09110	+	AT1G09110	371
chr1	2941557	2942711	1155	2942426	207	18.4238	1.96868	17.101	IP_ZDP2_FLAG_merged_peak_579	AT1G09130	-	AT1G09130	1088
chr1	2949680	2952380	2701	2950155	264	58.6686	3.26022	56.9653	IP_ZDP2_FLAG_merged_peak_580	AT1G09155	-	AtPP2-B15,PP2-B15	1609
chr1	2949680	2952380	2701	2950155	264	58.6686	3.26022	56.9653	IP_ZDP2_FLAG_merged_peak_580	AT1G09157	-	DMP8	745
chr1	2953453	2955698	2246	2955444	132	7.98424	1.68073	6.88652	IP_ZDP2_FLAG_merged_peak_581	AT1G09160	-	AT1G09160	2245
chr1	2960671	2962593	1923	2961157	332	98.509	4.13326	96.6037	IP_ZDP2_FLAG_merged_peak_582	AT1G09170	-	AT1G09170	1922
chr1	2963805	2965549	1745	2964468	238	47.9626	3.03552	46.3321	IP_ZDP2_FLAG_merged_peak_583	AT1G09176	+	AT1G09176	922
chr1	2963805	2965549	1745	2964468	238	47.9626	3.03552	46.3321	IP_ZDP2_FLAG_merged_peak_583	AT1G09180	+	SARA1A,ATSAR1,ATSARA1A	826
chr1	2967089	2967815	727	2967484	188	23.8957	2.30269	22.4965	IP_ZDP2_FLAG_merged_peak_584	AT1G09190	-	PCMP-E70	726
chr1	2970821	2973274	2454	2971805	280	70.0308	3.56896	68.261	IP_ZDP2_FLAG_merged_peak_585	AT1G09195	-	AT1G09195	1047
chr1	2970821	2973274	2454	2971805	280	70.0308	3.56896	68.261	IP_ZDP2_FLAG_merged_peak_585	AT1G09200	-	H3.1	1063
chr1	2974714	2975651	938	2975151	139	8.29917	1.67799	7.19316	IP_ZDP2_FLAG_merged_peak_586	AT1G09210	-	AtCRT1b,CRT1b	937
chr1	2976911	2977753	843	2977527	132	8.10932	1.68922	7.00527	IP_ZDP2_FLAG_merged_peak_587	AT1G09210	-	AtCRT1b,CRT1b	391
chr1	2978524	2979320	797	2979040	179	22.5098	2.28617	21.1264	IP_ZDP2_FLAG_merged_peak_588	AT1G09220	-	PCMP-E25	796
chr1	2991313	2992022	710	2991479	122	5.17061	1.50785	4.17373	IP_ZDP2_FLAG_merged_peak_590	.	.	.	.
chr1	2994249	2994656	408	2994481	127	6.95361	1.62572	5.88644	IP_ZDP2_FLAG_merged_peak_591	AT1G09270	+	IMPA-4	407
chr1	2997733	2998819	1087	2998315	164	17.2704	2.09565	15.965	IP_ZDP2_FLAG_merged_peak_592	.	.	.	.
chr1	3008639	3010555	1917	3009653	494	218.432	6.28696	216.16	IP_ZDP2_FLAG_merged_peak_593	AT1G09310	+	AT1G09310	1259
chr1	3011842	3012925	1084	3012310	287	66.3827	3.36513	64.6343	IP_ZDP2_FLAG_merged_peak_594	AT1G09320	-	AT1G09320	865
chr1	3017848	3021370	3523	3020122	237	47.474	3.02282	45.847	IP_ZDP2_FLAG_merged_peak_595	AT1G09350	+	GolS3,AtGolS3	2031
chr1	3048887	3049509	623	3049069	158	15.3349	2.01945	14.0638	IP_ZDP2_FLAG_merged_peak_598	AT1G09450	+	Haspin,AtHaspin	622
chr1	3056953	3058686	1734	3057507	375	118.581	4.39179	116.596	IP_ZDP2_FLAG_merged_peak_599	AT1G09470	-	AtNEAP3	890
chr1	3056953	3058686	1734	3057507	375	118.581	4.39179	116.596	IP_ZDP2_FLAG_merged_peak_599	AT1G09480	+	AT1G09480	1011
chr1	3062994	3063686	693	3063344	195	28.425	2.47686	26.971	IP_ZDP2_FLAG_merged_peak_600	AT1G09490	+	AT1G09490	50
chr1	3071189	3072999	1811	3072039	333	98.1416	4.10911	96.2368	IP_ZDP2_FLAG_merged_peak_601	AT1G09520	-	AT1G09520	1185
chr1	3076530	3078477	1948	3077667	133	8.35001	1.70192	7.23884	IP_ZDP2_FLAG_merged_peak_602	AT1G09530	+	PIF3,PAP3,POC1	1947
chr1	3078884	3080031	1148	3079919	152	10.5659	1.77287	9.39815	IP_ZDP2_FLAG_merged_peak_603	AT1G09530	+	PIF3,PAP3,POC1	770
chr1	3086764	3088005	1242	3087648	217	38.0919	2.7688	36.5416	IP_ZDP2_FLAG_merged_peak_604	AT1G09540	+	ATMYB61,MYB61	1150
chr1	3096146	3099091	2946	3098673	144	11.1999	1.84163	10.0146	IP_ZDP2_FLAG_merged_peak_606	AT1G09570	-	FRE1,FHY2,HY8,PHYA	2945
chr1	3100117	3100813	697	3100779	128	3.3428	1.3491	2.43298	IP_ZDP2_FLAG_merged_peak_607	AT1G09570	-	FRE1,FHY2,HY8,PHYA	696
chr1	3101235	3102958	1724	3102134	128	7.01339	1.62674	5.9456	IP_ZDP2_FLAG_merged_peak_608	AT1G09575	-	MCU1	1723
chr1	3106151	3106912	762	3106481	298	80.3449	3.79758	78.5213	IP_ZDP2_FLAG_merged_peak_609	AT1G09590	+	RPL21A	761
chr1	3107415	3108109	695	3107891	143	10.8086	1.8217	9.63463	IP_ZDP2_FLAG_merged_peak_610	AT1G09600	+	AT1G09600	513
chr1	3115949	3116824	876	3116537	150	12.9048	1.91784	11.6819	IP_ZDP2_FLAG_merged_peak_611	AT1G09620	-	AT1G09620	875
chr1	3119577	3120089	513	3119855	123	6.08757	1.57492	5.05134	IP_ZDP2_FLAG_merged_peak_612	AT1G09630	-	RAB-A2A,ATRABA2A,ATRAB11C,ATRAB-A2A,RAB11c	512
chr1	3119577	3120089	513	3119855	123	6.08757	1.57492	5.05134	IP_ZDP2_FLAG_merged_peak_612	AT1G09640	+	AT1G09640	512
chr1	3120794	3123309	2516	3121558	157	15.0216	2.00675	13.7564	IP_ZDP2_FLAG_merged_peak_613	AT1G09645	+	AT1G09645	683
chr1	3124313	3124779	467	3124549	117	4.88939	1.49871	3.90195	IP_ZDP2_FLAG_merged_peak_614	AT1G09645	+	AT1G09645	354
chr1	3130762	3131424	663	3130903	122	3.71336	1.3906	2.78482	IP_ZDP2_FLAG_merged_peak_615	AT1G09660	-	AT1G09660	632
chr1	3135012	3136603	1592	3135252	150	12.9048	1.91784	11.6819	IP_ZDP2_FLAG_merged_peak_616	AT1G09680	-	AT1G09680	1264
chr1	3137046	3138069	1024	3137492	393	140.019	4.9343	137.959	IP_ZDP2_FLAG_merged_peak_617	AT1G09690	-	RPL21A	938
chr1	3161292	3162208	917	3161882	246	51.9362	3.13713	50.2771	IP_ZDP2_FLAG_merged_peak_619	AT1G09760	-	U2A'	700
chr1	3161292	3162208	917	3161882	246	51.9362	3.13713	50.2771	IP_ZDP2_FLAG_merged_peak_619	AT1G09770	+	ATCDC5,ATMYBCDC5,CDC5	676
chr1	3162662	3163883	1222	3163436	122	5.23999	1.51323	4.24178	IP_ZDP2_FLAG_merged_peak_620	AT1G09770	+	ATCDC5,ATMYBCDC5,CDC5	1221
chr1	3164881	3166135	1255	3165212	129	7.07775	1.62807	6.00922	IP_ZDP2_FLAG_merged_peak_621	.	.	.	.
chr1	3166655	3168023	1369	3167748	156	14.711	1.99405	13.4517	IP_ZDP2_FLAG_merged_peak_622	AT1G09780	-	iPGAM1	1368
chr1	3173476	3173862	387	3173631	112	3.98648	1.4352	3.04162	IP_ZDP2_FLAG_merged_peak_623	AT1G09795	+	ATATP-PRT2,HISN1B,ATP-PRT2	386
chr1	3180120	3181320	1201	3180692	210	28.386	2.3855	26.9322	IP_ZDP2_FLAG_merged_peak_624	AT1G04733	-	AT1G04733	488
chr1	3180120	3181320	1201	3180692	210	28.386	2.3855	26.9322	IP_ZDP2_FLAG_merged_peak_624	AT1G09800	-	AT1G09800	914
chr1	3183995	3184424	430	3184304	116	3.06396	1.34456	2.17176	IP_ZDP2_FLAG_merged_peak_625	AT1G09810	-	ECT11	429
chr1	3187654	3188189	536	3187870	160	15.9695	2.04485	14.6867	IP_ZDP2_FLAG_merged_peak_626	AT1G09812	+	AT1G09812	535
chr1	3189369	3190045	677	3189618	129	7.40626	1.65112	6.32406	IP_ZDP2_FLAG_merged_peak_627	AT1G09815	+	POLD4	676
chr1	3192116	3192836	721	3192475	200	29.4923	2.49485	28.0285	IP_ZDP2_FLAG_merged_peak_628	AT1G09820	-	AT1G09820	672
chr1	3195290	3195821	532	3195660	137	7.56197	1.63601	6.47798	IP_ZDP2_FLAG_merged_peak_629	AT1G09830	-	PUR2	54
chr1	3201112	3201864	753	3201731	133	5.9905	1.53992	4.96083	IP_ZDP2_FLAG_merged_peak_630	AT1G09850	+	XBCP3	479
chr1	3204263	3205630	1368	3204530	134	8.59382	1.71463	7.47557	IP_ZDP2_FLAG_merged_peak_631	AT1G04743	+	AT1G04743	1075
chr1	3204263	3205630	1368	3204530	134	8.59382	1.71463	7.47557	IP_ZDP2_FLAG_merged_peak_631	AT1G09860	-	ATPUP16,PUP16	1367
chr1	3204263	3205630	1368	3204530	134	8.59382	1.71463	7.47557	IP_ZDP2_FLAG_merged_peak_631	AT1G09870	+	AT1G09870	351
chr1	3210766	3212236	1471	3211700	304	83.8885	3.87378	82.0474	IP_ZDP2_FLAG_merged_peak_632	AT1G09880	-	AT1G09880	1470
chr1	3217510	3218050	541	3217822	203	31.4159	2.56435	29.9306	IP_ZDP2_FLAG_merged_peak_633	AT1G09890	-	AT1G09890	393
chr1	3217510	3218050	541	3217822	203	31.4159	2.56435	29.9306	IP_ZDP2_FLAG_merged_peak_633	AT1G09900	+	AT1G09900	217
chr1	3224257	3224949	693	3224587	183	23.9993	2.33697	22.5966	IP_ZDP2_FLAG_merged_peak_634	AT1G09910	-	AT1G09910	584
chr1	3229603	3230144	542	3229945	164	17.2704	2.09565	15.965	IP_ZDP2_FLAG_merged_peak_635	AT1G09930	-	ATOPT2,OPT2	541
chr1	3232251	3233003	753	3232638	172	19.9954	2.19726	18.647	IP_ZDP2_FLAG_merged_peak_636	AT1G09932	-	AT1G09932	752
chr1	3243468	3244718	1251	3243667	177	17.2253	2.03116	15.9238	IP_ZDP2_FLAG_merged_peak_639	AT1G09960	+	ATSUC4,SUC4,ATSUT4,SUT4	1032
chr1	3247703	3248251	549	3248055	202	31.5705	2.57829	30.0818	IP_ZDP2_FLAG_merged_peak_640	AT1G04753	-	AT1G04753	472
chr1	3261231	3261978	748	3261481	171	17.9755	2.09757	16.6589	IP_ZDP2_FLAG_merged_peak_642	AT1G09980	-	AT1G09980	747
chr1	3263772	3264823	1052	3264778	117	3.5996	1.39058	2.67891	IP_ZDP2_FLAG_merged_peak_643	AT1G09995	-	AT1G09995	170
chr1	3269616	3272787	3172	3271912	239	48.4531	3.04822	46.8189	IP_ZDP2_FLAG_merged_peak_644	AT1G10020	-	AT1G10020	2794
chr1	3282981	3284204	1224	3283764	153	13.0232	1.91148	11.7988	IP_ZDP2_FLAG_merged_peak_645	AT1G10060	+	BCAT1,BCAT-1,ATBCAT-1	431
chr1	3285039	3286842	1804	3285456	263	53.3657	3.05908	51.6987	IP_ZDP2_FLAG_merged_peak_646	AT1G10060	+	BCAT1,BCAT-1,ATBCAT-1	1803
chr1	3287247	3288098	852	3287492	139	9.85919	1.77813	8.70654	IP_ZDP2_FLAG_merged_peak_647	AT1G10070	+	BCAT-2,BCAT2,ATBCAT-2	311
chr1	3300701	3301161	461	3300930	130	7.63743	1.66382	6.54783	IP_ZDP2_FLAG_merged_peak_649	AT1G10095	-	AT1G10095	115
chr1	3300701	3301161	461	3300930	130	7.63743	1.66382	6.54783	IP_ZDP2_FLAG_merged_peak_649	AT1G10100	-	AT1G10100	460
chr1	3302290	3303677	1388	3302988	248	52.9472	3.16253	51.2812	IP_ZDP2_FLAG_merged_peak_650	AT1G04763	-	AT1G04763	429
chr1	3302290	3303677	1388	3302988	248	52.9472	3.16253	51.2812	IP_ZDP2_FLAG_merged_peak_650	AT1G04767	-	AT1G04767	957
chr1	3302290	3303677	1388	3302988	248	52.9472	3.16253	51.2812	IP_ZDP2_FLAG_merged_peak_650	AT1G10110	+	AT1G10110	1387
chr1	3322903	3323473	571	3323161	185	24.0875	2.32939	22.6844	IP_ZDP2_FLAG_merged_peak_651	AT1G10140	-	AT1G10140	570
chr1	3324750	3326516	1767	3325370	131	7.87179	1.67652	6.77498	IP_ZDP2_FLAG_merged_peak_652	AT1G10150	+	PP2A10	1017
chr1	3354422	3356890	2469	3356149	235	46.5021	2.99742	44.8822	IP_ZDP2_FLAG_merged_peak_654	AT1G10225	+	AT1G10225	434
chr1	3354422	3356890	2469	3356149	235	46.5021	2.99742	44.8822	IP_ZDP2_FLAG_merged_peak_654	AT1G10230	+	SK18,ASK18	776
chr1	3359533	3360198	666	3359815	190	25.1163	2.34982	23.7027	IP_ZDP2_FLAG_merged_peak_655	AT1G10240	-	FRS11	620
chr1	3362978	3364151	1174	3363293	253	50.0097	3.00223	48.3646	IP_ZDP2_FLAG_merged_peak_656	AT1G10270	+	GRP23	1019
chr1	3370685	3371205	521	3370869	118	4.49521	1.46402	3.53046	IP_ZDP2_FLAG_merged_peak_657	AT1G10290	+	DRP2A,ADL6	520
chr1	3376936	3378640	1705	3377833	758	457.051	9.64001	454.388	IP_ZDP2_FLAG_merged_peak_658	AT1G10300	+	Nog1-2	1062
chr1	3391516	3392660	1145	3391934	181	22.5859	2.2784	21.2021	IP_ZDP2_FLAG_merged_peak_659	AT1G10340	-	AT1G10340	1144
chr1	3394211	3394844	634	3394443	125	5.32423	1.51186	4.31956	IP_ZDP2_FLAG_merged_peak_660	AT1G10350	-	AT1G10350	633
chr1	3395691	3398903	3213	3397324	358	117.968	4.55963	115.983	IP_ZDP2_FLAG_merged_peak_661	AT1G10360	-	ATGSTU18,GSTU18,GST29	1562
chr1	3395691	3398903	3213	3397324	358	117.968	4.55963	115.983	IP_ZDP2_FLAG_merged_peak_661	AT1G10370	-	GST30,ATGSTU17,GSTU17,ERD9,GST30B	1775
chr1	3400713	3402152	1440	3401652	197	28.2894	2.45772	26.8361	IP_ZDP2_FLAG_merged_peak_662	AT1G10380	+	AT1G10380	1439
chr1	3402782	3403278	497	3402909	122	5.87938	1.56221	4.85109	IP_ZDP2_FLAG_merged_peak_663	AT1G10385	+	EXO84A	446
chr1	3406511	3407957	1447	3406963	200	29.0182	2.47285	27.559	IP_ZDP2_FLAG_merged_peak_664	.	.	.	.
chr1	3409680	3411202	1523	3410998	142	10.6547	1.81623	9.4822	IP_ZDP2_FLAG_merged_peak_665	AT1G10390	-	DRA2	1522
chr1	3412415	3413099	685	3412737	164	17.2704	2.09565	15.965	IP_ZDP2_FLAG_merged_peak_666	AT1G10390	-	DRA2	684
chr1	3412415	3413099	685	3412737	164	17.2704	2.09565	15.965	IP_ZDP2_FLAG_merged_peak_666	AT1G10395	+	AT1G10395	327
chr1	3415033	3416871	1839	3415961	742	430.943	9.10841	428.313	IP_ZDP2_FLAG_merged_peak_667	AT1G10400	-	UGT90A2	1741
chr1	3417458	3418714	1257	3418288	123	6.08757	1.57492	5.05134	IP_ZDP2_FLAG_merged_peak_668	AT1G10410	-	AT1G10410	1256
chr1	3427203	3428678	1476	3427556	323	95.442	4.1151	93.5482	IP_ZDP2_FLAG_merged_peak_669	AT1G10417	-	AT1G10417	628
chr1	3431084	3431508	425	3431247	140	10.0997	1.78946	8.94471	IP_ZDP2_FLAG_merged_peak_670	AT1G10430	-	PP2A-2	140
chr1	3431084	3431508	425	3431247	140	10.0997	1.78946	8.94471	IP_ZDP2_FLAG_merged_peak_670	AT1G10440	-	AT1G10440	323
chr1	3431084	3431508	425	3431247	140	10.0997	1.78946	8.94471	IP_ZDP2_FLAG_merged_peak_670	AT1G10450	+	SNL6	44
chr1	3442305	3443057	753	3442751	208	32.2679	2.57008	30.7738	IP_ZDP2_FLAG_merged_peak_671	AT1G10470	-	MEE7,ARR4,ATRR1,IBC7	752
chr1	3452805	3453613	809	3453184	1078	799.698	13.7043	796.719	IP_ZDP2_FLAG_merged_peak_672	AT1G10490	+	AT1G10490	722
chr1	3461226	3461878	653	3461555	203	31.9908	2.59099	30.4978	IP_ZDP2_FLAG_merged_peak_673	AT1G10500	-	CPISCA,ATCPISCA	559
chr1	3461226	3461878	653	3461555	203	31.9908	2.59099	30.4978	IP_ZDP2_FLAG_merged_peak_673	AT1G10510	+	emb2004	543
chr1	3469462	3469951	490	3469747	152	13.4958	1.94324	12.2607	IP_ZDP2_FLAG_merged_peak_674	AT1G10522	+	PRIN2	489
chr1	3491202	3491569	368	3491481	122	5.87938	1.56221	4.85109	IP_ZDP2_FLAG_merged_peak_676	.	.	.	.
chr1	3493231	3493869	639	3493507	150	12.4667	1.89212	11.2543	IP_ZDP2_FLAG_merged_peak_677	AT1G10580	-	AT1G10580	638
chr1	3508408	3509753	1346	3509251	269	63.9711	3.42925	62.2356	IP_ZDP2_FLAG_merged_peak_678	.	.	.	.
chr1	3510749	3513561	2813	3511651	466	196.254	5.93133	194.034	IP_ZDP2_FLAG_merged_peak_679	AT1G10620	-	PERK11,AtPERK11	1872
chr1	3514074	3514807	734	3514662	124	6.29912	1.58762	5.25504	IP_ZDP2_FLAG_merged_peak_680	AT1G04807	+	AT1G04807	337
chr1	3514074	3514807	734	3514662	124	6.29912	1.58762	5.25504	IP_ZDP2_FLAG_merged_peak_680	AT1G10630	-	ATARFA1F,ARFA1F	733
chr1	3517279	3517873	595	3517622	193	27.8843	2.46398	26.4356	IP_ZDP2_FLAG_merged_peak_681	AT1G10640	-	AT1G10640	594
chr1	3523463	3524444	982	3523752	154	10.8321	1.78125	9.65784	IP_ZDP2_FLAG_merged_peak_682	AT1G10650	-	AT1G10650	458
chr1	3534768	3535279	512	3534985	107	3.17348	1.3717	2.27292	IP_ZDP2_FLAG_merged_peak_683	AT1G10670	+	ACLA-1	291
chr1	3538563	3542949	4387	3541018	1221	967.038	15.5205	963.939	IP_ZDP2_FLAG_merged_peak_684	AT1G10680	-	ABCB10,PGP10	4386
chr1	3550079	3550814	736	3550455	179	22.5098	2.28617	21.1264	IP_ZDP2_FLAG_merged_peak_685	AT1G10690	-	SMR8	735
chr1	3554178	3555047	870	3554506	134	8.59382	1.71463	7.47557	IP_ZDP2_FLAG_merged_peak_686	AT1G10700	+	PRS3	869
chr1	3563034	3563399	366	3563208	121	5.57323	1.54172	4.55976	IP_ZDP2_FLAG_merged_peak_687	AT1G10720	+	AT1G10720	365
chr1	3568039	3568627	589	3568311	134	8.4644	1.706	7.35239	IP_ZDP2_FLAG_merged_peak_688	AT1G10740	-	AT1G10740	588
chr1	3574958	3575330	373	3575184	135	8.82076	1.72601	7.70011	IP_ZDP2_FLAG_merged_peak_689	AT1G04817	+	AT1G04817	253
chr1	3574958	3575330	373	3575184	135	8.82076	1.72601	7.70011	IP_ZDP2_FLAG_merged_peak_689	AT1G10750	-	AT1G10750	372
chr1	3580621	3581560	940	3580912	147	12.0395	1.87974	10.8352	IP_ZDP2_FLAG_merged_peak_690	AT1G10760	-	GWD,SEX1,SOP1,SOP,GWD1	730
chr1	3582282	3582784	503	3582450	123	6.08757	1.57492	5.05134	IP_ZDP2_FLAG_merged_peak_691	AT1G10760	-	GWD,SEX1,SOP1,SOP,GWD1	502
chr1	3583571	3584612	1042	3584373	135	8.84075	1.72733	7.7155	IP_ZDP2_FLAG_merged_peak_692	AT1G10760	-	GWD,SEX1,SOP1,SOP,GWD1	1041
chr1	3585184	3588276	3093	3588013	133	6.93969	1.60607	5.87752	IP_ZDP2_FLAG_merged_peak_693	AT1G10760	-	GWD,SEX1,SOP1,SOP,GWD1	3092
chr1	3594277	3595099	823	3594309	113	2.43285	1.28885	1.5859	IP_ZDP2_FLAG_merged_peak_694	AT1G10780	-	AT1G10780	822
chr1	3598588	3599825	1238	3598996	329	99.192	4.19131	97.2823	IP_ZDP2_FLAG_merged_peak_695	AT1G10800	-	AT1G10800	597
chr1	3598588	3599825	1238	3598996	329	99.192	4.19131	97.2823	IP_ZDP2_FLAG_merged_peak_695	AT1G10810	+	AT1G10810	1042
chr1	3607143	3607612	470	3607373	137	9.34387	1.75273	8.20479	IP_ZDP2_FLAG_merged_peak_696	AT1G10830	-	Z-ISO,Z-ISO1.1,Z-ISO1.2	469
chr1	3610142	3611001	860	3610559	289	75.1274	3.68327	73.3305	IP_ZDP2_FLAG_merged_peak_697	AT1G10840	-	TIF3H1	774
chr1	3614058	3614665	608	3614333	121	5.67455	1.54951	4.65425	IP_ZDP2_FLAG_merged_peak_698	.	.	.	.
chr1	3625759	3628097	2339	3626298	407	151.96	5.18198	149.862	IP_ZDP2_FLAG_merged_peak_699	AT1G10880	-	AT1G10880	1623
chr1	3625759	3628097	2339	3626298	407	151.96	5.18198	149.862	IP_ZDP2_FLAG_merged_peak_699	AT1G10890	+	AT1G10890	751
chr1	3629841	3632165	2325	3630538	298	80.3449	3.79758	78.5213	IP_ZDP2_FLAG_merged_peak_700	.	.	.	.
chr1	3639174	3639566	393	3639346	144	8.58754	1.68018	7.47381	IP_ZDP2_FLAG_merged_peak_701	AT1G10910	+	EMB3103,PDM2	31
chr1	3655222	3655698	477	3655471	127	6.95361	1.62572	5.88644	IP_ZDP2_FLAG_merged_peak_702	AT1G10930	-	ATRECQ4A,RECQ4A,ATSGS1	476
chr1	3658785	3659558	774	3659344	133	8.35001	1.70192	7.23884	IP_ZDP2_FLAG_merged_peak_703	AT1G10940	-	SRK2A,SNRK2-4,SNRK2.4,ASK1	127
chr1	3658785	3659558	774	3659344	133	8.35001	1.70192	7.23884	IP_ZDP2_FLAG_merged_peak_703	AT1G10950	+	AtTMN1,EMP12,TMN1	654
chr1	3668967	3670279	1313	3669810	377	126.632	4.65043	124.618	IP_ZDP2_FLAG_merged_peak_705	AT1G10980	-	AT1G10980	1268
chr1	3675977	3677174	1198	3676641	641	345.353	8.154	342.845	IP_ZDP2_FLAG_merged_peak_706	AT1G11000	-	ATMLO4,MLO4	456
chr1	3675977	3677174	1198	3676641	641	345.353	8.154	342.845	IP_ZDP2_FLAG_merged_peak_706	AT1G11010	+	AT1G11010	384
chr1	3675977	3677174	1198	3676641	641	345.353	8.154	342.845	IP_ZDP2_FLAG_merged_peak_706	AT1G11020	+	AT1G11020	783
chr1	3678223	3678952	730	3678802	153	6.74304	1.54123	5.68326	IP_ZDP2_FLAG_merged_peak_707	AT1G11030	-	AT1G11030	177
chr1	3679365	3680430	1066	3679765	161	16.2908	2.05755	15.0023	IP_ZDP2_FLAG_merged_peak_708	AT1G11040	-	AT1G11040	1065
chr1	3681852	3684112	2261	3682340	246	44.0698	2.81532	42.4713	IP_ZDP2_FLAG_merged_peak_709	AT1G04833	-	AT1G04833	2260
chr1	3681852	3684112	2261	3682340	246	44.0698	2.81532	42.4713	IP_ZDP2_FLAG_merged_peak_709	AT1G11050	+	AT1G11050	2260
chr1	3684781	3685631	851	3685335	168	17.9424	2.11098	16.6259	IP_ZDP2_FLAG_merged_peak_710	AT1G11060	+	AtWAPL1,WAPL1	850
chr1	3694824	3695751	928	3695117	224	41.2892	2.85771	39.7114	IP_ZDP2_FLAG_merged_peak_711	AT1G11080	-	scpl31	927
chr1	3702133	3703673	1541	3703291	293	72.7743	3.55431	70.9914	IP_ZDP2_FLAG_merged_peak_712	AT1G04837	-	AT1G04837	1119
chr1	3702133	3703673	1541	3703291	293	72.7743	3.55431	70.9914	IP_ZDP2_FLAG_merged_peak_712	AT1G11090	+	MAGL1	1365
chr1	3704128	3704521	394	3704356	111	3.81659	1.4225	2.88037	IP_ZDP2_FLAG_merged_peak_713	AT1G11100	-	FRG5	393
chr1	3715183	3716163	981	3715460	127	6.10283	1.5643	5.06636	IP_ZDP2_FLAG_merged_peak_714	AT1G11120	+	AT1G11120	980
chr1	3719220	3719760	541	3719500	153	13.7955	1.95594	12.5543	IP_ZDP2_FLAG_merged_peak_715	AT1G11125	+	AT1G11125	540
chr1	3722719	3723554	836	3723450	122	5.87938	1.56221	4.85109	IP_ZDP2_FLAG_merged_peak_716	AT1G11130	+	SRF9,SCM,SUB	835
chr1	3730256	3731622	1367	3731065	707	407.322	8.99226	404.724	IP_ZDP2_FLAG_merged_peak_717	.	.	.	.
chr1	3732727	3733196	470	3732873	158	15.3349	2.01945	14.0638	IP_ZDP2_FLAG_merged_peak_718	AT1G11160	+	KTN80.1	452
chr1	3740307	3740787	481	3740476	140	10.1214	1.79083	8.96207	IP_ZDP2_FLAG_merged_peak_719	AT1G11170	+	AT1G11170	423
chr1	3745206	3745940	735	3745457	126	6.42172	1.5905	5.37613	IP_ZDP2_FLAG_merged_peak_720	AT1G11180	+	SCAMP2,AtSCAMP2	466
chr1	3760091	3760754	664	3760258	132	8.10932	1.68922	7.00527	IP_ZDP2_FLAG_merged_peak_722	AT1G11220	-	AT1G11220	663
chr1	3761242	3761629	388	3761425	125	6.51399	1.60032	5.46205	IP_ZDP2_FLAG_merged_peak_723	AT1G11220	-	AT1G11220	387
chr1	3768003	3769684	1682	3769145	296	79.1752	3.77218	77.3574	IP_ZDP2_FLAG_merged_peak_724	AT1G11240	-	AT1G11240	1681
chr1	3768003	3769684	1682	3769145	296	79.1752	3.77218	77.3574	IP_ZDP2_FLAG_merged_peak_724	AT1G11250	+	ATSYP125,SYP125	1463
chr1	3774274	3775013	740	3774640	217	38.0919	2.7688	36.5416	IP_ZDP2_FLAG_merged_peak_725	.	.	.	.
chr1	3790345	3791095	751	3790786	250	53.5803	3.1719	51.9105	IP_ZDP2_FLAG_merged_peak_728	AT1G11280	-	AT1G11280	750
chr1	3802959	3803351	393	3803155	119	5.2751	1.52411	4.27113	IP_ZDP2_FLAG_merged_peak_730	AT1G11310	-	ATMLO2,MLO2,PMR2	392
chr1	3803805	3804199	395	3803857	108	3.32875	1.3844	2.41914	IP_ZDP2_FLAG_merged_peak_731	AT1G11310	-	ATMLO2,MLO2,PMR2	394
chr1	3806767	3807394	628	3807120	165	17.6021	2.10835	16.2912	IP_ZDP2_FLAG_merged_peak_732	AT1G11320	+	AT1G11320	627
chr1	3809655	3811322	1668	3809871	178	17.8334	2.05706	16.521	IP_ZDP2_FLAG_merged_peak_733	AT1G11330	+	AT1G11330	1667
chr1	3814123	3814517	395	3814326	135	7.59054	1.64417	6.50624	IP_ZDP2_FLAG_merged_peak_734	AT1G11340	-	RKS1	394
chr1	3837335	3838095	761	3837861	157	11.3633	1.8009	10.1763	IP_ZDP2_FLAG_merged_peak_735	AT1G11390	-	AT1G11390	641
chr1	3837335	3838095	761	3837861	157	11.3633	1.8009	10.1763	IP_ZDP2_FLAG_merged_peak_735	AT1G11400	+	PYM	701
chr1	3843774	3844368	595	3844080	183	23.9993	2.33697	22.5966	IP_ZDP2_FLAG_merged_peak_736	AT1G11410	+	AT1G11410	594
chr1	3846708	3847756	1049	3846926	130	7.39087	1.64672	6.31367	IP_ZDP2_FLAG_merged_peak_737	AT1G11420	-	DUF2,ATDUF2	548
chr1	3846708	3847756	1049	3846926	130	7.39087	1.64672	6.31367	IP_ZDP2_FLAG_merged_peak_737	AT1G11430	+	RIP9,MORF9	836
chr1	3848549	3851028	2480	3850335	395	143.387	5.02957	141.315	IP_ZDP2_FLAG_merged_peak_738	AT1G11440	+	AT1G11440	1834
chr1	3860203	3861066	864	3860600	213	34.9333	2.65621	33.414	IP_ZDP2_FLAG_merged_peak_739	AT1G11470	-	AT1G11470	701
chr1	3862122	3863034	913	3862547	345	109.421	4.39452	107.469	IP_ZDP2_FLAG_merged_peak_740	AT1G11475	+	NRPE10,NRPB10,NRPD10	912
chr1	3863686	3864710	1025	3863900	143	9.50535	1.74089	8.36473	IP_ZDP2_FLAG_merged_peak_741	.	.	.	.
chr1	3865242	3866142	901	3865909	123	5.98195	1.56699	4.95236	IP_ZDP2_FLAG_merged_peak_742	AT1G11480	-	AT1G11480	900
chr1	3866645	3867250	606	3866909	127	6.24623	1.57475	5.20786	IP_ZDP2_FLAG_merged_peak_743	AT1G11480	-	AT1G11480	605
chr1	3867803	3869998	2196	3868737	522	241.298	6.64259	238.979	IP_ZDP2_FLAG_merged_peak_744	AT1G11490	-	AT1G11490	1114
chr1	3872414	3873734	1321	3873250	245	51.4333	3.12443	49.7778	IP_ZDP2_FLAG_merged_peak_745	AT1G11510	-	AT1G11510	815
chr1	3872414	3873734	1321	3873250	245	51.4333	3.12443	49.7778	IP_ZDP2_FLAG_merged_peak_745	AT1G11520	+	AT1G11520	890
chr1	3875205	3877465	2261	3876879	1109	810.928	13.3593	807.942	IP_ZDP2_FLAG_merged_peak_746	AT1G11540	-	AT1G11540	2023
chr1	3878413	3879555	1143	3878877	168	17.9424	2.11098	16.6259	IP_ZDP2_FLAG_merged_peak_747	AT1G11545	-	XTH8	1060
chr1	3881072	3883768	2697	3883185	266	62.3517	3.39115	60.6258	IP_ZDP2_FLAG_merged_peak_748	AT1G11550	+	AT1G11550	379
chr1	3881072	3883768	2697	3883185	266	62.3517	3.39115	60.6258	IP_ZDP2_FLAG_merged_peak_748	AT1G11560	+	OST3A	1492
chr1	3881072	3883768	2697	3883185	266	62.3517	3.39115	60.6258	IP_ZDP2_FLAG_merged_peak_748	AT1G11570	+	NTL	901
chr1	3884196	3884802	607	3884491	203	28.8155	2.44507	27.3572	IP_ZDP2_FLAG_merged_peak_749	AT1G11572	+	AT1G11572	606
chr1	3888791	3890614	1824	3889118	176	21.4177	2.24806	20.049	IP_ZDP2_FLAG_merged_peak_750	AT1G11580	+	PMEPCRA,ATPMEPCRA	1823
chr1	3903064	3903646	583	3903365	135	8.84075	1.72733	7.7155	IP_ZDP2_FLAG_merged_peak_751	AT1G11600	+	CYP77B1	582
chr1	3905316	3906152	837	3905523	162	15.988	2.03604	14.7051	IP_ZDP2_FLAG_merged_peak_752	AT1G11608	+	AT1G11608	836
chr1	3906661	3907721	1061	3907260	157	15.0216	2.00675	13.7564	IP_ZDP2_FLAG_merged_peak_753	.	.	.	.
chr1	3910890	3911881	992	3911406	208	32.0918	2.56212	30.5984	IP_ZDP2_FLAG_merged_peak_754	AT1G11620	+	AT1G11620	991
chr1	3914047	3915242	1196	3914715	184	16.7685	1.97927	15.4731	IP_ZDP2_FLAG_merged_peak_755	AT1G11630	-	AT1G11630	718
chr1	3914047	3915242	1196	3914715	184	16.7685	1.97927	15.4731	IP_ZDP2_FLAG_merged_peak_755	AT1G11640	-	AT1G11640	378
chr1	3914047	3915242	1196	3914715	184	16.7685	1.97927	15.4731	IP_ZDP2_FLAG_merged_peak_755	AT1G11650	+	ATRBP45B,RBP45B	768
chr1	3917789	3918607	819	3918312	131	7.87179	1.67652	6.77498	IP_ZDP2_FLAG_merged_peak_756	AT1G11650	+	ATRBP45B,RBP45B	454
chr1	3920212	3920658	447	3920408	153	13.7955	1.95594	12.5543	IP_ZDP2_FLAG_merged_peak_757	AT1G11660	+	HSP70-16	446
chr1	3939873	3942688	2816	3941980	905	608.39	11.507	605.566	IP_ZDP2_FLAG_merged_peak_759	AT1G11684	-	AT1G11684	656
chr1	3939873	3942688	2816	3941980	905	608.39	11.507	605.566	IP_ZDP2_FLAG_merged_peak_759	AT1G11690	+	AT1G11690	1043
chr1	3944912	3946525	1614	3946077	199	30.0502	2.52741	28.5785	IP_ZDP2_FLAG_merged_peak_760	AT1G11700	+	AT1G11700	1241
chr1	3947647	3948878	1232	3947949	190	21.8612	2.19497	20.4872	IP_ZDP2_FLAG_merged_peak_761	AT1G11710	+	AT1G11710	464
chr1	3972394	3973293	900	3973051	169	18.9546	2.15916	17.622	IP_ZDP2_FLAG_merged_peak_762	AT1G11760	-	MED32	899
chr1	3975689	3979242	3554	3977156	789	488.011	10.0337	485.312	IP_ZDP2_FLAG_merged_peak_763	AT1G04887	-	AT1G04887	1608
chr1	3975689	3979242	3554	3977156	789	488.011	10.0337	485.312	IP_ZDP2_FLAG_merged_peak_763	AT1G11770	+	AtBBE2	1690
chr1	3975689	3979242	3554	3977156	789	488.011	10.0337	485.312	IP_ZDP2_FLAG_merged_peak_763	AT1G11780	-	AT1G11780	2403
chr1	3981163	3981634	472	3981354	139	8.75334	1.70732	7.6335	IP_ZDP2_FLAG_merged_peak_764	AT1G11785	-	AT1G11785	216
chr1	3981163	3981634	472	3981354	139	8.75334	1.70732	7.6335	IP_ZDP2_FLAG_merged_peak_764	AT1G11790	+	AtADT1,ADT1	471
chr1	3986499	3988884	2386	3987901	305	82.8133	3.82226	80.9777	IP_ZDP2_FLAG_merged_peak_765	AT1G11800	-	AT1G11800	1091
chr1	3989667	3990962	1296	3989999	150	12.9048	1.91784	11.6819	IP_ZDP2_FLAG_merged_peak_766	AT1G11810	+	AT1G11810	1295
chr1	3995001	3995436	436	3995199	145	8.82487	1.69176	7.70415	IP_ZDP2_FLAG_merged_peak_767	AT1G11840	+	ATGLX1,GLX1,AtGLYI3	435
chr1	3999231	4000395	1165	4000146	148	12.3251	1.89244	11.1145	IP_ZDP2_FLAG_merged_peak_768	AT1G11850	+	AT1G11850	793
chr1	4002835	4003575	741	4003433	108	3.32875	1.3844	2.41914	IP_ZDP2_FLAG_merged_peak_769	AT1G11860	+	AT1G11860	740
chr1	4002835	4003575	741	4003433	108	3.32875	1.3844	2.41914	IP_ZDP2_FLAG_merged_peak_769	AT1G11870	+	SRS,ATSRS,OVA7	118
chr1	4006836	4007697	862	4007479	128	7.17832	1.63842	6.10351	IP_ZDP2_FLAG_merged_peak_770	AT1G04897	-	AT1G04897	452
chr1	4006836	4007697	862	4007479	128	7.17832	1.63842	6.10351	IP_ZDP2_FLAG_merged_peak_770	AT1G04907	-	AT1G04907	459
chr1	4012720	4013415	696	4013272	111	3.81659	1.4225	2.88037	IP_ZDP2_FLAG_merged_peak_771	AT1G04917	+	AT1G04917	520
chr1	4016178	4020489	4312	4016673	239	48.4531	3.04822	46.8189	IP_ZDP2_FLAG_merged_peak_772	.	.	.	.
chr1	4021647	4023065	1419	4022369	791	490.027	10.0591	487.326	IP_ZDP2_FLAG_merged_peak_773	AT1G11915	+	AT1G11915	1418
chr1	4024719	4025161	443	4024982	148	12.3251	1.89244	11.1145	IP_ZDP2_FLAG_merged_peak_774	AT1G11920	-	AT1G11920	442
chr1	4046515	4047192	678	4046923	154	13.0192	1.90692	11.7949	IP_ZDP2_FLAG_merged_peak_776	AT1G11990	-	AT1G11990	677
chr1	4048089	4049343	1255	4048899	171	19.646	2.18456	18.3028	IP_ZDP2_FLAG_merged_peak_777	AT1G11990	-	AT1G11990	1254
chr1	4053533	4054030	498	4053785	139	8.52394	1.69253	7.41095	IP_ZDP2_FLAG_merged_peak_778	AT1G12000	-	PFP-BETA1	497
chr1	4057882	4058452	571	4058133	196	29.0935	2.50208	27.6312	IP_ZDP2_FLAG_merged_peak_779	AT1G12013	+	SNOR111	429
chr1	4057882	4058452	571	4058133	196	29.0935	2.50208	27.6312	IP_ZDP2_FLAG_merged_peak_779	AT1G12015	+	AT1G12015	265
chr1	4062302	4063438	1137	4063120	196	29.0935	2.50208	27.6312	IP_ZDP2_FLAG_merged_peak_780	AT1G12020	-	AT1G12020	1136
chr1	4064594	4065070	477	4064809	144	11.1769	1.84023	9.99567	IP_ZDP2_FLAG_merged_peak_781	AT1G12030	-	AT1G12030	476
chr1	4065969	4067016	1048	4066804	132	8.10932	1.68922	7.00527	IP_ZDP2_FLAG_merged_peak_782	AT1G12030	-	AT1G12030	675
chr1	4070038	4070636	599	4070308	132	8.10932	1.68922	7.00527	IP_ZDP2_FLAG_merged_peak_783	AT1G12040	+	LRX1	598
chr1	4076281	4076956	676	4076602	146	11.7567	1.86704	10.5588	IP_ZDP2_FLAG_merged_peak_784	AT1G12060	+	BAG5,ATBAG5	675
chr1	4103202	4103613	412	4103402	149	12.6135	1.90514	11.3968	IP_ZDP2_FLAG_merged_peak_786	.	.	.	.
chr1	4105377	4107218	1842	4106462	192	22.918	2.23452	21.5296	IP_ZDP2_FLAG_merged_peak_787	AT1G12110	+	AtNPF6.3,ATNRT1,CHL1-1,B-1,NPF6.3,NRT1.1,NRT1,CHL1	1841
chr1	4107605	4109377	1773	4107971	243	50.4328	3.09903	48.7844	IP_ZDP2_FLAG_merged_peak_788	AT1G12110	+	AtNPF6.3,ATNRT1,CHL1-1,B-1,NPF6.3,NRT1.1,NRT1,CHL1	1772
chr1	4114666	4115171	506	4114839	132	8.10932	1.68922	7.00527	IP_ZDP2_FLAG_merged_peak_789	AT1G12120	-	AT1G12120	497
chr1	4137569	4138036	468	4137730	147	12.0395	1.87974	10.8352	IP_ZDP2_FLAG_merged_peak_790	AT1G12200	+	FMO	467
chr1	4140256	4140764	509	4140515	158	15.3349	2.01945	14.0638	IP_ZDP2_FLAG_merged_peak_791	AT1G12210	+	RFL1	508
chr1	4143249	4144622	1374	4143961	269	63.9711	3.42925	62.2356	IP_ZDP2_FLAG_merged_peak_792	AT1G12211	-	AT1G12211	1165
chr1	4143249	4144622	1374	4143961	269	63.9711	3.42925	62.2356	IP_ZDP2_FLAG_merged_peak_792	AT1G12220	+	RPS5	665
chr1	4150434	4151375	942	4151178	152	13.4958	1.94324	12.2607	IP_ZDP2_FLAG_merged_peak_793	AT1G12230	+	AT1G12230	622
chr1	4163045	4164204	1160	4163586	544	259.722	6.92201	257.365	IP_ZDP2_FLAG_merged_peak_795	AT1G12260	-	NAC007,VND4,EMB2749,ANAC007	1159
chr1	4172124	4172542	419	4172316	113	4.15996	1.44791	3.20641	IP_ZDP2_FLAG_merged_peak_796	AT1G12270	+	Hop1	418
chr1	4185983	4186566	584	4186237	136	9.09078	1.74003	7.95859	IP_ZDP2_FLAG_merged_peak_797	AT1G12300	-	RFL2	564
chr1	4185983	4186566	584	4186237	136	9.09078	1.74003	7.95859	IP_ZDP2_FLAG_merged_peak_797	AT1G12320	+	AT1G12320	242
chr1	4187552	4187916	365	4187686	145	6.64691	1.55403	5.59351	IP_ZDP2_FLAG_merged_peak_798	AT1G12310	-	CML13	364
chr1	4187552	4187916	365	4187686	145	6.64691	1.55403	5.59351	IP_ZDP2_FLAG_merged_peak_798	AT1G12320	+	AT1G12320	364
chr1	4189161	4190833	1673	4190541	153	13.7955	1.95594	12.5543	IP_ZDP2_FLAG_merged_peak_799	AT1G12320	+	AT1G12320	1181
chr1	4208213	4209094	882	4208697	225	41.7537	2.87041	40.172	IP_ZDP2_FLAG_merged_peak_801	AT1G12370	-	PHR1,UVR2	881
chr1	4211783	4212165	383	4212004	146	11.7567	1.86704	10.5588	IP_ZDP2_FLAG_merged_peak_802	.	.	.	.
chr1	4216435	4217264	830	4216938	110	3.65033	1.4098	2.72286	IP_ZDP2_FLAG_merged_peak_803	AT1G12380	-	AT1G12380	829
chr1	4229645	4230482	838	4229942	188	25.2245	2.36696	23.8075	IP_ZDP2_FLAG_merged_peak_804	.	.	.	.
chr1	4231290	4231709	420	4231528	155	14.2278	1.97138	12.9789	IP_ZDP2_FLAG_merged_peak_805	.	.	.	.
chr1	4241484	4243502	2019	4242223	313	78.3652	3.58305	76.5527	IP_ZDP2_FLAG_merged_peak_806	AT1G12440	-	SAP1	2018
chr1	4246630	4247746	1117	4247257	197	23.9562	2.25682	22.5567	IP_ZDP2_FLAG_merged_peak_807	AT1G12460	+	AT1G12460	828
chr1	4257446	4258294	849	4258190	118	5.08052	1.51141	4.08478	IP_ZDP2_FLAG_merged_peak_808	AT1G04953	+	AT1G04953	731
chr1	4257446	4258294	849	4258190	118	5.08052	1.51141	4.08478	IP_ZDP2_FLAG_merged_peak_808	AT1G12480	-	CDI3,OZS1,SLAC1,RCD3	848
chr1	4260299	4261486	1188	4260657	282	71.1527	3.59436	69.3769	IP_ZDP2_FLAG_merged_peak_809	AT1G12490	+	AT1G12490	1003
chr1	4262939	4265066	2128	4264604	251	49.9389	3.01459	48.294	IP_ZDP2_FLAG_merged_peak_810	AT1G12500	-	AT1G12500	1916
chr1	4266720	4267392	673	4266898	157	15.0216	2.00675	13.7564	IP_ZDP2_FLAG_merged_peak_811	AT1G12510	-	AT1G12510	373
chr1	4274737	4275239	503	4274934	137	9.34387	1.75273	8.20479	IP_ZDP2_FLAG_merged_peak_812	AT1G12550	+	HPR3	502
chr1	4278367	4279222	856	4278665	211	33.0474	2.58538	31.545	IP_ZDP2_FLAG_merged_peak_813	AT1G12570	-	AT1G12570	855
chr1	4282346	4286089	3744	4285845	195	28.6483	2.48748	27.1935	IP_ZDP2_FLAG_merged_peak_814	AT1G12580	+	PEPKR1	3382
chr1	4282346	4286089	3744	4285845	195	28.6483	2.48748	27.1935	IP_ZDP2_FLAG_merged_peak_814	AT1G12590	-	AT1G12590	202
chr1	4298991	4299740	750	4299291	124	6.29912	1.58762	5.25504	IP_ZDP2_FLAG_merged_peak_816	AT1G12630	+	ERF027	580
chr1	4319617	4319969	353	4319754	133	8.35001	1.70192	7.23884	IP_ZDP2_FLAG_merged_peak_817	AT1G12680	-	PEPKR2	92
chr1	4340821	4341379	559	4341120	181	22.057	2.25205	20.682	IP_ZDP2_FLAG_merged_peak_818	.	.	.	.
chr1	4343129	4345401	2273	4343390	182	23.6234	2.32427	22.2254	IP_ZDP2_FLAG_merged_peak_819	.	.	.	.
chr1	4348218	4349460	1243	4348926	171	13.56	1.86885	12.3247	IP_ZDP2_FLAG_merged_peak_820	AT1G12750	-	ATRBL6,RBL6	472
chr1	4348218	4349460	1243	4348926	171	13.56	1.86885	12.3247	IP_ZDP2_FLAG_merged_peak_820	AT1G12760	+	AT1G12760	1242
chr1	4350459	4351525	1067	4351175	151	11.6075	1.8376	10.4149	IP_ZDP2_FLAG_merged_peak_821	AT1G12770	+	EMB1586,ISE1	806
chr1	4368389	4371605	3217	4369098	205	32.8377	2.61639	31.3361	IP_ZDP2_FLAG_merged_peak_822	AT1G04973	-	AT1G04973	404
chr1	4368389	4371605	3217	4369098	205	32.8377	2.61639	31.3361	IP_ZDP2_FLAG_merged_peak_822	AT1G04977	+	AT1G04977	937
chr1	4368389	4371605	3217	4369098	205	32.8377	2.61639	31.3361	IP_ZDP2_FLAG_merged_peak_822	AT1G12820	-	AFB3	2838
chr1	4374766	4375570	805	4375164	251	54.4767	3.20063	52.8004	IP_ZDP2_FLAG_merged_peak_823	AT1G12830	-	AT1G12830	781
chr1	4374766	4375570	805	4375164	251	54.4767	3.20063	52.8004	IP_ZDP2_FLAG_merged_peak_823	AT1G12840	+	DET3,ATVHA-C	804
chr1	4378338	4380282	1945	4379130	167	18.2733	2.13376	16.9515	IP_ZDP2_FLAG_merged_peak_824	AT1G12845	-	AT1G12845	1075
chr1	4380876	4389113	8238	4383022	1205	947.937	15.3173	944.851	IP_ZDP2_FLAG_merged_peak_825	AT1G12850	-	AT1G12850	1188
chr1	4380876	4389113	8238	4383022	1205	947.937	15.3173	944.851	IP_ZDP2_FLAG_merged_peak_825	AT1G12855	+	AT1G12855	1813
chr1	4380876	4389113	8238	4383022	1205	947.937	15.3173	944.851	IP_ZDP2_FLAG_merged_peak_825	AT1G12860	+	SCRM2,ICE2	2647
chr1	4380876	4389113	8238	4383022	1205	947.937	15.3173	944.851	IP_ZDP2_FLAG_merged_peak_825	AT1G12870	-	AT1G12870	1984
chr1	4392216	4394919	2704	4392924	154	12.7281	1.89025	11.5102	IP_ZDP2_FLAG_merged_peak_826	AT1G12900	-	GAPA-2	2316
chr1	4395437	4396508	1072	4396191	215	29.8792	2.4224	28.4111	IP_ZDP2_FLAG_merged_peak_827	AT1G12910	-	ATAN11,LWD1	1071
chr1	4397753	4398513	761	4398163	210	33.1339	2.59587	31.6312	IP_ZDP2_FLAG_merged_peak_828	AT1G12920	-	ERF1-2	740
chr1	4416549	4417017	469	4416756	148	10.0374	1.75569	8.88303	IP_ZDP2_FLAG_merged_peak_829	AT1G12940	+	ATNRT2.5,NRT2.5	468
chr1	4422639	4423490	852	4423150	433	159.396	5.11389	157.277	IP_ZDP2_FLAG_merged_peak_830	AT1G12960	-	RPL27AA	748
chr1	4422639	4423490	852	4423150	433	159.396	5.11389	157.277	IP_ZDP2_FLAG_merged_peak_830	AT1G12970	+	PIRL3	250
chr1	4425345	4425778	434	4425479	119	4.8394	1.48946	3.85817	IP_ZDP2_FLAG_merged_peak_831	AT1G12970	+	PIRL3	433
chr1	4429770	4430199	430	4430055	170	17.6463	2.08538	16.3351	IP_ZDP2_FLAG_merged_peak_832	AT1G12980	+	ESR1,DRN	429
chr1	4433176	4433916	741	4433492	123	6.08757	1.57492	5.05134	IP_ZDP2_FLAG_merged_peak_833	AT1G12990	+	AT1G12990	611
chr1	4434647	4436275	1629	4435922	158	13.8945	1.93903	12.6521	IP_ZDP2_FLAG_merged_peak_834	.	.	.	.
chr1	4439444	4440562	1119	4440287	170	14.4271	1.91773	13.1737	IP_ZDP2_FLAG_merged_peak_835	AT1G13000	-	AT1G13000	495
chr1	4439444	4440562	1119	4440287	170	14.4271	1.91773	13.1737	IP_ZDP2_FLAG_merged_peak_835	AT1G13010	+	AT1G13010	372
chr1	4442976	4443808	833	4443517	122	5.87938	1.56221	4.85109	IP_ZDP2_FLAG_merged_peak_836	AT1G13020	-	EIF4B2	832
chr1	4446961	4447818	858	4447189	159	15.4668	2.02193	14.1944	IP_ZDP2_FLAG_merged_peak_837	AT1G13030	-	COILIN,Atcoilin	751
chr1	4446961	4447818	858	4447189	159	15.4668	2.02193	14.1944	IP_ZDP2_FLAG_merged_peak_837	AT1G13040	+	AT1G13040	569
chr1	4454741	4456442	1702	4456035	198	29.9106	2.52748	28.4394	IP_ZDP2_FLAG_merged_peak_838	AT1G13060	+	PBE1	159
chr1	4458983	4459620	638	4459209	118	5.08052	1.51141	4.08478	IP_ZDP2_FLAG_merged_peak_839	AT1G13080	+	CYP71B2	637
chr1	4461821	4462304	484	4462100	139	6.9325	1.58838	5.87051	IP_ZDP2_FLAG_merged_peak_840	AT1G13090	+	CYP71B28	483
chr1	4463805	4465410	1606	4464396	470	187.948	5.59714	185.75	IP_ZDP2_FLAG_merged_peak_841	AT1G13100	+	CYP71B29	1605
chr1	4466424	4468705	2282	4467657	262	60.2153	3.34034	58.5023	IP_ZDP2_FLAG_merged_peak_842	AT1G13110	+	CYP71B7	1911
chr1	4477385	4477754	370	4477623	130	7.63743	1.66382	6.54783	IP_ZDP2_FLAG_merged_peak_843	AT1G13130	+	AT1G13130	369
chr1	4480469	4480902	434	4480742	139	5.27039	1.4752	4.27113	IP_ZDP2_FLAG_merged_peak_844	AT1G13140	-	CYP86C3	158
chr1	4484320	4485074	755	4484673	251	54.4767	3.20063	52.8004	IP_ZDP2_FLAG_merged_peak_845	AT1G13160	+	AT1G13160	754
chr1	4499065	4502141	3077	4500048	159	15.6509	2.03215	14.374	IP_ZDP2_FLAG_merged_peak_846	.	.	.	.
chr1	4511739	4513739	2001	4513497	148	12.3251	1.89244	11.1145	IP_ZDP2_FLAG_merged_peak_848	AT1G13210	-	ACA.l	2000
chr1	4515322	4516009	688	4515706	235	44.2957	2.90344	42.694	IP_ZDP2_FLAG_merged_peak_849	AT1G13220	+	CRWN2,LINC2	687
chr1	4520673	4522377	1705	4521431	356	116.639	4.53423	114.66	IP_ZDP2_FLAG_merged_peak_850	AT1G13230	+	PII-2	1704
chr1	4523788	4524338	551	4524056	190	26.695	2.42588	25.26	IP_ZDP2_FLAG_merged_peak_851	.	.	.	.
chr1	4541813	4544300	2488	4542991	798	497.099	10.148	494.39	IP_ZDP2_FLAG_merged_peak_854	AT1G13260	+	RAV1,EDF4,AtRAV1	2102
chr1	4547876	4548991	1116	4548672	171	12.4738	1.81239	11.2614	IP_ZDP2_FLAG_merged_peak_855	AT1G13280	+	AOC4	1018
chr1	4561348	4563953	2606	4563257	461	191.516	5.83832	189.31	IP_ZDP2_FLAG_merged_peak_856	AT1G13310	-	AT1G13310	2112
chr1	4586554	4589087	2534	4588669	770	459.275	9.4854	456.61	IP_ZDP2_FLAG_merged_peak_858	AT1G13370	-	AT1G13370	1181
chr1	4590081	4590730	650	4590392	161	13.4811	1.90344	12.2499	IP_ZDP2_FLAG_merged_peak_859	AT1G13380	-	AT1G13380	649
chr1	4592209	4593500	1292	4592669	205	32.8377	2.61639	31.3361	IP_ZDP2_FLAG_merged_peak_860	AT1G13390	-	AT1G13390	1196
chr1	4601234	4601990	757	4601595	220	39.4505	2.80691	37.8885	IP_ZDP2_FLAG_merged_peak_861	AT1G13410	+	AT1G13410	756
chr1	4607846	4609641	1796	4608454	171	19.646	2.18456	18.3028	IP_ZDP2_FLAG_merged_peak_862	AT1G13440	-	GAPC2,GAPC-2	1564
chr1	4610125	4610849	725	4610580	169	16.3087	2.0202	15.02	IP_ZDP2_FLAG_merged_peak_863	AT1G13440	-	GAPC2,GAPC-2	724
chr1	4612371	4612771	401	4612500	121	5.67455	1.54951	4.65425	IP_ZDP2_FLAG_merged_peak_864	AT1G13448	+	AT1G13448	400
chr1	4614592	4615072	481	4614990	112	3.76839	1.41595	2.83875	IP_ZDP2_FLAG_merged_peak_865	AT1G13450	-	GT-1	480
chr1	4621522	4622109	588	4621846	156	14.711	1.99405	13.4517	IP_ZDP2_FLAG_merged_peak_866	AT1G13470	-	AT1G13470	363
chr1	4637921	4639270	1350	4638277	182	19.4958	2.1205	18.1567	IP_ZDP2_FLAG_merged_peak_867	AT1G13550	-	AT1G13550	709
chr1	4640322	4642232	1911	4641862	159	12.1681	1.83871	10.9623	IP_ZDP2_FLAG_merged_peak_868	AT1G13560	-	AAPT1,ATAAPT1	1910
chr1	4677124	4677563	440	4677308	150	11.8814	1.85771	10.6828	IP_ZDP2_FLAG_merged_peak_869	AT1G13640	-	PI4KG6	439
chr1	4680028	4681419	1392	4680495	427	166.585	5.436	164.444	IP_ZDP2_FLAG_merged_peak_870	AT1G13640	-	PI4KG6	134
chr1	4688403	4689158	756	4688655	133	8.35001	1.70192	7.23884	IP_ZDP2_FLAG_merged_peak_871	AT1G13670	+	BGL2	755
chr1	4693300	4695766	2467	4695142	302	81.3098	3.79465	79.4825	IP_ZDP2_FLAG_merged_peak_872	AT1G05017	-	AT1G05017	521
chr1	4693300	4695766	2467	4695142	302	81.3098	3.79465	79.4825	IP_ZDP2_FLAG_merged_peak_872	AT1G05023	+	AT1G05023	579
chr1	4693300	4695766	2467	4695142	302	81.3098	3.79465	79.4825	IP_ZDP2_FLAG_merged_peak_872	AT1G13690	+	ATE1	1110
chr1	4693300	4695766	2467	4695142	302	81.3098	3.79465	79.4825	IP_ZDP2_FLAG_merged_peak_872	AT1G13700	-	PGL1	1394
chr1	4702646	4704483	1838	4703224	232	45.0581	2.95932	43.4493	IP_ZDP2_FLAG_merged_peak_873	AT1G13710	-	KLU,CYP78A5	1826
chr1	4709457	4710093	637	4709703	152	13.4958	1.94324	12.2607	IP_ZDP2_FLAG_merged_peak_874	AT1G13720	+	AT1G13720	249
chr1	4709457	4710093	637	4709703	152	13.4958	1.94324	12.2607	IP_ZDP2_FLAG_merged_peak_874	AT1G13730	+	AT1G13730	636
chr1	4712657	4713767	1111	4712879	132	7.62275	1.65608	6.53806	IP_ZDP2_FLAG_merged_peak_875	AT1G13740	+	AFP2	634
chr1	4726684	4727551	868	4727086	195	26.7001	2.39534	25.265	IP_ZDP2_FLAG_merged_peak_876	AT1G13790	+	FDM4	867
chr1	4741896	4743345	1450	4742940	306	85.081	3.89919	83.2341	IP_ZDP2_FLAG_merged_peak_877	AT1G13840	+	AT1G13840	175
chr1	4741896	4743345	1450	4742940	306	85.081	3.89919	83.2341	IP_ZDP2_FLAG_merged_peak_877	AT1G13850	+	AT1G13850	372
chr1	4748445	4751393	2949	4749194	322	86.8223	3.80596	84.9688	IP_ZDP2_FLAG_merged_peak_878	AT1G13870	-	AtKTI12,DRL1	521
chr1	4748445	4751393	2949	4749194	322	86.8223	3.80596	84.9688	IP_ZDP2_FLAG_merged_peak_878	AT1G13880	+	ELM2	2703
chr1	4748445	4751393	2949	4749194	322	86.8223	3.80596	84.9688	IP_ZDP2_FLAG_merged_peak_878	AT1G13890	+	ATSNAP30,SNAP30	261
chr1	4757887	4758451	565	4758149	131	7.87179	1.67652	6.77498	IP_ZDP2_FLAG_merged_peak_879	AT1G13920	+	AT1G13920	564
chr1	4760961	4762715	1755	4761456	607	314.561	7.72216	312.103	IP_ZDP2_FLAG_merged_peak_880	AT1G13930	+	AT1G13930	1705
chr1	4772699	4774444	1746	4773820	160	12.7211	1.86557	11.504	IP_ZDP2_FLAG_merged_peak_881	AT1G05037	-	AT1G05037	505
chr1	4772699	4774444	1746	4773820	160	12.7211	1.86557	11.504	IP_ZDP2_FLAG_merged_peak_881	AT1G13950	+	EIF5A,EIF-5A,ATELF5A-1,ELF5A-1	1310
chr1	4777725	4778458	734	4778073	118	5.08052	1.51141	4.08478	IP_ZDP2_FLAG_merged_peak_882	AT1G13960	+	WRKY4	733
chr1	4778883	4780083	1201	4779155	129	7.40626	1.65112	6.32406	IP_ZDP2_FLAG_merged_peak_883	.	.	.	.
chr1	4794110	4795128	1019	4794898	146	10.6825	1.80207	9.50982	IP_ZDP2_FLAG_merged_peak_884	AT1G13990	+	AT1G13990	764
chr1	4797222	4798088	867	4797571	129	5.9118	1.54486	4.88306	IP_ZDP2_FLAG_merged_peak_885	AT1G14000	+	VIK	866
chr1	4799736	4801615	1880	4800460	204	32.4132	2.60369	30.9158	IP_ZDP2_FLAG_merged_peak_886	AT1G05043	+	AT1G05043	868
chr1	4799736	4801615	1880	4800460	204	32.4132	2.60369	30.9158	IP_ZDP2_FLAG_merged_peak_886	AT1G14010	-	AT1G14010	1446
chr1	4815438	4815955	518	4815731	156	14.711	1.99405	13.4517	IP_ZDP2_FLAG_merged_peak_887	AT1G14048	-	AT1G14048	272
chr1	4818175	4818800	626	4818332	110	3.65033	1.4098	2.72286	IP_ZDP2_FLAG_merged_peak_888	AT1G14060	-	AT1G14060	237
chr1	4827100	4827658	559	4827420	175	21.0584	2.23536	19.6947	IP_ZDP2_FLAG_merged_peak_889	.	.	.	.
chr1	4828065	4828458	394	4828128	119	5.2751	1.52411	4.27113	IP_ZDP2_FLAG_merged_peak_890	AT1G14100	+	FUT8	393
chr1	4839592	4842853	3262	4841125	376	125.959	4.63813	123.947	IP_ZDP2_FLAG_merged_peak_891	AT1G05057	+	AT1G05057	494
chr1	4839592	4842853	3262	4841125	376	125.959	4.63813	123.947	IP_ZDP2_FLAG_merged_peak_891	AT1G14140	-	UCP3	341
chr1	4839592	4842853	3262	4841125	376	125.959	4.63813	123.947	IP_ZDP2_FLAG_merged_peak_891	AT1G14150	+	PnsL2,PQL1,PQL2	1231
chr1	4839592	4842853	3262	4841125	376	125.959	4.63813	123.947	IP_ZDP2_FLAG_merged_peak_891	AT1G14160	-	CASPL1A1	1586
chr1	4850236	4851722	1487	4851029	204	32.4132	2.60369	30.9158	IP_ZDP2_FLAG_merged_peak_892	AT1G14185	+	AT1G14185	1486
chr1	4853090	4855699	2610	4854477	502	207.885	5.82847	205.638	IP_ZDP2_FLAG_merged_peak_893	AT1G14200	-	AT1G14200	1363
chr1	4853090	4855699	2610	4854477	502	207.885	5.82847	205.638	IP_ZDP2_FLAG_merged_peak_893	AT1G14205	+	AT1G14205	466
chr1	4861096	4861565	470	4861223	133	7.54944	1.6478	6.4657	IP_ZDP2_FLAG_merged_peak_894	AT1G14230	+	APY4	469
chr1	4864359	4865999	1641	4865317	561	274.223	7.13792	271.838	IP_ZDP2_FLAG_merged_peak_895	AT1G14240	+	APY3	1418
chr1	4868287	4870032	1746	4868909	612	319.039	7.78567	316.573	IP_ZDP2_FLAG_merged_peak_896	AT1G14250	+	APY5	1745
chr1	4876454	4880374	3921	4878596	374	128.767	4.76285	126.743	IP_ZDP2_FLAG_merged_peak_897	AT1G14270	-	AT1G14270	1102
chr1	4876454	4880374	3921	4878596	374	128.767	4.76285	126.743	IP_ZDP2_FLAG_merged_peak_897	AT1G14280	+	PKS2	2101
chr1	4884320	4885360	1041	4884641	176	21.4177	2.24806	20.049	IP_ZDP2_FLAG_merged_peak_898	AT1G14300	-	AT1G14300	798
chr1	4884320	4885360	1041	4884641	176	21.4177	2.24806	20.049	IP_ZDP2_FLAG_merged_peak_898	AT1G14310	+	AT1G14310	709
chr1	4886417	4886798	382	4886613	130	7.63743	1.66382	6.54783	IP_ZDP2_FLAG_merged_peak_899	.	.	.	.
chr1	4887589	4891018	3430	4888075	663	359.775	8.24169	357.246	IP_ZDP2_FLAG_merged_peak_900	AT1G14315	-	AT1G14315	644
chr1	4887589	4891018	3430	4888075	663	359.775	8.24169	357.246	IP_ZDP2_FLAG_merged_peak_900	AT1G14320	+	RPL10,RPL10A,SAC52	1890
chr1	4894534	4895302	769	4894873	360	111.086	4.28995	109.128	IP_ZDP2_FLAG_merged_peak_901	.	.	.	.
chr1	4911513	4911926	414	4911663	136	9.09078	1.74003	7.95859	IP_ZDP2_FLAG_merged_peak_903	AT1G14360	-	UTR3,ATUTR3	413
chr1	4924440	4925441	1002	4925095	128	7.17832	1.63842	6.10351	IP_ZDP2_FLAG_merged_peak_905	AT1G14390	+	AT1G14390	1001
chr1	4926663	4927740	1078	4926981	145	6.23029	1.52689	5.19214	IP_ZDP2_FLAG_merged_peak_906	AT1G14400	-	ATUBC1,UBC1	1077
chr1	4930612	4933716	3105	4933145	464	189.286	5.72077	187.085	IP_ZDP2_FLAG_merged_peak_907	AT1G14410	-	WHY1,PTAC1,ATWHY1	768
chr1	4930612	4933716	3105	4933145	464	189.286	5.72077	187.085	IP_ZDP2_FLAG_merged_peak_907	AT1G14420	-	AT59	2231
chr1	4934356	4935990	1635	4935756	163	10.8995	1.7546	9.72467	IP_ZDP2_FLAG_merged_peak_908	AT1G14430	+	AT1G14430	1634
chr1	4954154	4954542	389	4954264	130	7.63743	1.66382	6.54783	IP_ZDP2_FLAG_merged_peak_909	AT1G14470	+	PCMP-A4	388
chr1	4958749	4959399	651	4959265	118	5.08052	1.51141	4.08478	IP_ZDP2_FLAG_merged_peak_910	AT1G14490	-	AHL28	650
chr1	4964036	4964534	499	4964319	144	10.7804	1.81592	9.60719	IP_ZDP2_FLAG_merged_peak_911	AT1G14510	-	AtAL7,AL7	498
chr1	4969780	4970382	603	4970070	192	26.6408	2.41077	25.2089	IP_ZDP2_FLAG_merged_peak_912	AT1G14520	-	MIOX1	602
chr1	4974014	4975325	1312	4974621	629	334.394	8.00159	331.904	IP_ZDP2_FLAG_merged_peak_913	AT1G14530	-	THH1	12
chr1	4983057	4983853	797	4983471	392	123.217	4.37227	121.215	IP_ZDP2_FLAG_merged_peak_914	AT1G14570	+	PUX7,AtPUX7	664
chr1	4989572	4992488	2917	4991797	204	32.3703	2.6017	30.8759	IP_ZDP2_FLAG_merged_peak_915	AT1G14580	+	BLJ	2916
chr1	5003216	5003939	724	5003530	126	6.73216	1.61302	5.67254	IP_ZDP2_FLAG_merged_peak_916	AT1G14600	-	AT1G14600	721
chr1	5023171	5023742	572	5023424	323	90.3067	3.92331	88.4366	IP_ZDP2_FLAG_merged_peak_917	AT1G14640	+	AT1G14640	571
chr1	5027331	5028196	866	5027641	162	16.6147	2.07025	15.3206	IP_ZDP2_FLAG_merged_peak_918	AT1G14650	+	AT1G14650	865
chr1	5028625	5028998	374	5028691	114	2.25345	1.2693	1.41746	IP_ZDP2_FLAG_merged_peak_919	AT1G14650	+	AT1G14650	373
chr1	5031191	5032179	989	5031839	168	18.6127	2.14646	17.2855	IP_ZDP2_FLAG_merged_peak_920	.	.	.	.
chr1	5042072	5042797	726	5042383	200	30.7363	2.55289	29.2564	IP_ZDP2_FLAG_merged_peak_922	AT1G14685	+	BPC2,ATBPC2,BBR/BPC2	725
chr1	5043192	5044657	1466	5043923	157	13.566	1.925	12.3305	IP_ZDP2_FLAG_merged_peak_923	AT1G14685	+	BPC2,ATBPC2,BBR/BPC2	1465
chr1	5045639	5046947	1309	5046165	502	222.269	6.29937	219.99	IP_ZDP2_FLAG_merged_peak_924	AT1G14686	-	AT1G14686	1306
chr1	5047811	5048502	692	5048101	185	24.758	2.36237	23.3461	IP_ZDP2_FLAG_merged_peak_925	AT1G14687	+	AtHB32,ZHD14,HB32	691
chr1	5051022	5051643	622	5051309	213	36.3081	2.718	34.7739	IP_ZDP2_FLAG_merged_peak_926	AT1G05117	+	AT1G05117	539
chr1	5051022	5051643	622	5051309	213	36.3081	2.718	34.7739	IP_ZDP2_FLAG_merged_peak_926	AT1G14688	-	AT1G14688	261
chr1	5064093	5065483	1391	5065138	210	34.1671	2.64248	32.6529	IP_ZDP2_FLAG_merged_peak_928	AT1G14710	-	AT1G14710	1390
chr1	5066796	5067274	479	5067001	129	6.8021	1.60861	5.74178	IP_ZDP2_FLAG_merged_peak_929	AT1G14720	-	EXGT-A2,XTR2,ATXTH28,XTH28	478
chr1	5079164	5080570	1407	5079734	627	332.577	7.97618	330.09	IP_ZDP2_FLAG_merged_peak_932	AT1G14750	-	SDS	1344
chr1	5082219	5082733	515	5082446	136	6.84394	1.59082	5.78318	IP_ZDP2_FLAG_merged_peak_933	AT1G14750	-	SDS	514
chr1	5091009	5094882	3874	5093668	307	85.6795	3.91189	83.8296	IP_ZDP2_FLAG_merged_peak_934	AT1G14780	+	AT1G14780	3143
chr1	5104056	5104670	615	5104470	155	13.8271	1.9486	12.5859	IP_ZDP2_FLAG_merged_peak_935	AT1G14810	-	AT1G14810	614
chr1	5106500	5107623	1124	5107346	132	8.10932	1.68922	7.00527	IP_ZDP2_FLAG_merged_peak_936	AT1G14820	-	AT1G14820	907
chr1	5122995	5123630	636	5123362	169	18.9546	2.15916	17.622	IP_ZDP2_FLAG_merged_peak_937	AT1G14850	-	NUP155	635
chr1	5137037	5140791	3755	5137398	207	33.693	2.64179	32.1831	IP_ZDP2_FLAG_merged_peak_938	AT1G14890	+	AT1G14890	945
chr1	5137037	5140791	3755	5137398	207	33.693	2.64179	32.1831	IP_ZDP2_FLAG_merged_peak_938	AT1G14900	-	HMGA	1651
chr1	5146742	5147127	386	5146877	125	5.69612	1.53986	4.67553	IP_ZDP2_FLAG_merged_peak_939	AT1G05133	+	AT1G05133	385
chr1	5166304	5167073	770	5166730	268	63.4297	3.41655	61.6973	IP_ZDP2_FLAG_merged_peak_941	AT1G14980	-	CPN10	769
chr1	5180393	5181191	799	5180802	134	8.59382	1.71463	7.47557	IP_ZDP2_FLAG_merged_peak_943	AT1G05147	+	AT1G05147	796
chr1	5180393	5181191	799	5180802	134	8.59382	1.71463	7.47557	IP_ZDP2_FLAG_merged_peak_943	AT1G15040	-	GAT1_2.1,GAT	798
chr1	5189391	5189967	577	5189706	181	17.7816	2.0411	16.4694	IP_ZDP2_FLAG_merged_peak_944	AT1G15090	-	AT1G15090	280
chr1	5193423	5194245	823	5193855	219	38.9957	2.7942	37.4376	IP_ZDP2_FLAG_merged_peak_945	AT1G15100	-	RHA2A	822
chr1	5202386	5202817	432	5202581	121	3.8263	1.40202	2.88993	IP_ZDP2_FLAG_merged_peak_946	AT1G15120	+	AT1G15120	431
chr1	5204191	5206670	2480	5205195	201	31.1523	2.56559	29.6681	IP_ZDP2_FLAG_merged_peak_947	AT1G15125	+	AT1G15125	1773
chr1	5209224	5209769	546	5209488	119	5.2751	1.52411	4.27113	IP_ZDP2_FLAG_merged_peak_948	AT1G15130	-	BRO1	545
chr1	5211419	5212431	1013	5211908	166	17.9062	2.11944	16.5934	IP_ZDP2_FLAG_merged_peak_949	AT1G15140	-	FNRL	1012
chr1	5211419	5212431	1013	5211908	166	17.9062	2.11944	16.5934	IP_ZDP2_FLAG_merged_peak_949	AT1G15150	+	DTX10	256
chr1	5224097	5224669	573	5224358	114	4.33701	1.46061	3.37495	IP_ZDP2_FLAG_merged_peak_950	AT1G15175	-	AT1G15175	346
chr1	5224097	5224669	573	5224358	114	4.33701	1.46061	3.37495	IP_ZDP2_FLAG_merged_peak_950	AT1G15180	+	DTX13	572
chr1	5227706	5228393	688	5227885	129	7.40626	1.65112	6.32406	IP_ZDP2_FLAG_merged_peak_951	.	.	.	.
chr1	5231107	5231479	373	5231315	146	11.7567	1.86704	10.5588	IP_ZDP2_FLAG_merged_peak_952	AT1G15200	-	AT1G15200	372
chr1	5234741	5235288	548	5235013	131	7.87179	1.67652	6.77498	IP_ZDP2_FLAG_merged_peak_953	AT1G15210	-	ABCG35,ATPDR7,PDR7	547
chr1	5240978	5241511	534	5241245	172	18.905	2.14069	17.5761	IP_ZDP2_FLAG_merged_peak_954	AT1G15220	-	CCMH,ATCCMH	533
chr1	5242919	5243665	747	5243277	164	17.2704	2.09565	15.965	IP_ZDP2_FLAG_merged_peak_955	AT1G15230	-	AT1G15230	643
chr1	5242919	5243665	747	5243277	164	17.2704	2.09565	15.965	IP_ZDP2_FLAG_merged_peak_955	AT1G15240	+	AT1G15240	582
chr1	5248746	5250994	2249	5249471	259	58.6301	3.30224	56.9269	IP_ZDP2_FLAG_merged_peak_956	AT1G15250	-	RPL37A	1230
chr1	5248746	5250994	2249	5249471	259	58.6301	3.30224	56.9269	IP_ZDP2_FLAG_merged_peak_956	AT1G15260	+	AT1G15260	1113
chr1	5251766	5252669	904	5252219	262	46.7534	2.81378	45.1328	IP_ZDP2_FLAG_merged_peak_957	AT1G15270	-	AT1G15270	655
chr1	5251766	5252669	904	5252219	262	46.7534	2.81378	45.1328	IP_ZDP2_FLAG_merged_peak_957	AT1G15280	+	AT1G15280	684
chr1	5256533	5258745	2213	5257026	185	24.758	2.36237	23.3461	IP_ZDP2_FLAG_merged_peak_958	.	.	.	.
chr1	5259104	5259606	503	5259367	113	4.15996	1.44791	3.20641	IP_ZDP2_FLAG_merged_peak_959	AT1G15290	-	REC3	502
chr1	5260466	5261161	696	5260835	112	3.98648	1.4352	3.04162	IP_ZDP2_FLAG_merged_peak_960	AT1G15290	-	REC3	695
chr1	5263749	5264164	416	5263950	123	6.08757	1.57492	5.05134	IP_ZDP2_FLAG_merged_peak_961	AT1G15290	-	REC3	415
chr1	5265104	5265463	360	5265250	128	6.4573	1.58705	5.41109	IP_ZDP2_FLAG_merged_peak_962	AT1G15290	-	REC3	351
chr1	5268259	5268738	480	5268478	183	23.9993	2.33697	22.5966	IP_ZDP2_FLAG_merged_peak_963	.	.	.	.
chr1	5271541	5272347	807	5271983	284	72.2808	3.61976	70.4989	IP_ZDP2_FLAG_merged_peak_964	AT1G15310	-	SRP54-1,ATHSRP54A	806
chr1	5275254	5278417	3164	5277606	236	45.6017	2.95106	43.989	IP_ZDP2_FLAG_merged_peak_965	AT1G15340	-	MBD10	2553
chr1	5281409	5282100	692	5281767	247	52.4408	3.14983	50.7782	IP_ZDP2_FLAG_merged_peak_966	.	.	.	.
chr1	5294614	5296886	2273	5296533	159	15.6509	2.03215	14.374	IP_ZDP2_FLAG_merged_peak_967	AT1G15390	+	ATDEF1,PDF1A	1317
chr1	5294614	5296886	2273	5296533	159	15.6509	2.03215	14.374	IP_ZDP2_FLAG_merged_peak_967	AT1G15400	-	AT1G15400	1130
chr1	5303157	5303538	382	5303365	164	16.0531	2.02995	14.7696	IP_ZDP2_FLAG_merged_peak_968	AT1G15420	-	PCP1	381
chr1	5304127	5306348	2222	5305517	191	23.8047	2.28164	22.4059	IP_ZDP2_FLAG_merged_peak_969	AT1G15430	+	AT1G15430	1960
chr1	5309061	5310917	1857	5310510	276	67.8053	3.51816	66.0479	IP_ZDP2_FLAG_merged_peak_970	AT1G15440	-	PWP2,ATPWP2	797
chr1	5309061	5310917	1857	5310510	276	67.8053	3.51816	66.0479	IP_ZDP2_FLAG_merged_peak_970	AT1G15450	-	AT1G15450	371
chr1	5313027	5313455	429	5313290	143	10.9258	1.82893	9.74685	IP_ZDP2_FLAG_merged_peak_971	AT1G15460	-	BOR4,ATBOR4	428
chr1	5317816	5318402	587	5318007	193	27.1647	2.42958	25.7247	IP_ZDP2_FLAG_merged_peak_972	AT1G15480	+	AT1G15480	586
chr1	5344535	5345134	600	5344885	139	9.74881	1.7711	8.60169	IP_ZDP2_FLAG_merged_peak_974	AT1G15550	-	GA3OX1,ATGA3OX1,GA4	599
chr1	5363890	5365841	1952	5364672	151	13.1989	1.93054	11.9699	IP_ZDP2_FLAG_merged_peak_975	.	.	.	.
chr1	5366208	5366639	432	5366335	120	5.47312	1.53681	4.461	IP_ZDP2_FLAG_merged_peak_976	AT1G15580	-	ATAUX2-27,IAA5,AUX2-27	431
chr1	5380731	5381617	887	5381061	199	27.9432	2.42923	26.4943	IP_ZDP2_FLAG_merged_peak_977	AT1G15650	+	AT1G15650	257
chr1	5380731	5381617	887	5381061	199	27.9432	2.42923	26.4943	IP_ZDP2_FLAG_merged_peak_977	AT1G15660	+	CENP-C	885
chr1	5390120	5391266	1147	5390846	236	43.8843	2.87864	42.2862	IP_ZDP2_FLAG_merged_peak_978	AT1G15670	+	KFB01,KMD2	1146
chr1	5392767	5394141	1375	5393175	501	224.086	6.37587	221.802	IP_ZDP2_FLAG_merged_peak_979	AT1G15680	+	AT1G15680	1034
chr1	5409448	5410038	591	5409832	162	16.6147	2.07025	15.3206	IP_ZDP2_FLAG_merged_peak_982	AT1G15730	-	AT1G15730	590
chr1	5414328	5415700	1373	5414911	233	33.3098	2.4657	31.8038	IP_ZDP2_FLAG_merged_peak_983	.	.	.	.
chr1	5418791	5419422	632	5419109	115	4.51762	1.47331	3.54698	IP_ZDP2_FLAG_merged_peak_984	AT1G15750	-	WSIP1,TPL	631
chr1	5420700	5421556	857	5421423	149	9.03946	1.69214	7.91231	IP_ZDP2_FLAG_merged_peak_985	AT1G05197	+	AT1G05197	543
chr1	5420700	5421556	857	5421423	149	9.03946	1.69214	7.91231	IP_ZDP2_FLAG_merged_peak_985	AT1G15750	-	WSIP1,TPL	633
chr1	5423152	5423622	471	5423297	166	17.9364	2.12106	16.62	IP_ZDP2_FLAG_merged_peak_986	.	.	.	.
chr1	5425871	5426594	724	5426287	127	6.93625	1.62448	5.87422	IP_ZDP2_FLAG_merged_peak_987	AT1G15760	+	AT1G15760	723
chr1	5430107	5430758	652	5430664	122	5.23999	1.51323	4.24178	IP_ZDP2_FLAG_merged_peak_988	AT1G15780	-	NRB4,MED15_1	651
chr1	5431941	5432464	524	5432297	125	6.01952	1.56393	4.98932	IP_ZDP2_FLAG_merged_peak_989	AT1G15780	-	NRB4,MED15_1	523
chr1	5433889	5434263	375	5434037	104	2.73	1.3336	1.85729	IP_ZDP2_FLAG_merged_peak_990	AT1G15780	-	NRB4,MED15_1	374
chr1	5440605	5441519	915	5440845	142	10.6547	1.81623	9.4822	IP_ZDP2_FLAG_merged_peak_991	AT1G15800	-	AT1G15800	447
chr1	5451707	5452074	368	5451860	123	6.08757	1.57492	5.05134	IP_ZDP2_FLAG_merged_peak_993	AT1G15840	+	AT1G15840	367
chr1	5453324	5454382	1059	5454023	147	12.0395	1.87974	10.8352	IP_ZDP2_FLAG_merged_peak_994	AT1G15850	-	AT1G15850	1058
chr1	5456965	5457467	503	5457150	182	22.5624	2.27153	21.1787	IP_ZDP2_FLAG_merged_peak_995	AT1G15870	+	AT1G15870	502
chr1	5460142	5460712	571	5460346	130	7.63743	1.66382	6.54783	IP_ZDP2_FLAG_merged_peak_996	AT1G15880	-	atgos11,GOS11	517
chr1	5460142	5460712	571	5460346	130	7.63743	1.66382	6.54783	IP_ZDP2_FLAG_merged_peak_996	AT1G15885	+	AT1G15885	535
chr1	5469071	5471674	2604	5469402	208	33.7649	2.63809	32.2548	IP_ZDP2_FLAG_merged_peak_997	AT1G15920	+	CAF1-2	2078
chr1	5469071	5471674	2604	5469402	208	33.7649	2.63809	32.2548	IP_ZDP2_FLAG_merged_peak_997	AT1G15930	+	RPS12A	658
chr1	5473135	5474295	1161	5473876	154	13.1075	1.91198	11.8827	IP_ZDP2_FLAG_merged_peak_998	AT1G15940	+	PDS5E,AtPDS5E	1160
chr1	5479677	5480433	757	5479856	121	4.40682	1.44979	3.44361	IP_ZDP2_FLAG_merged_peak_999	AT1G05213	-	AT1G05213	756
chr1	5479677	5480433	757	5479856	121	4.40682	1.44979	3.44361	IP_ZDP2_FLAG_merged_peak_999	AT1G15950	+	CCR1,IRX4,ATCCR1	756
chr1	5481721	5482093	373	5481905	111	3.81659	1.4225	2.88037	IP_ZDP2_FLAG_merged_peak_1000	AT1G05213	-	AT1G05213	309
chr1	5481721	5482093	373	5481905	111	3.81659	1.4225	2.88037	IP_ZDP2_FLAG_merged_peak_1000	AT1G15950	+	CCR1,IRX4,ATCCR1	372
chr1	5481721	5482093	373	5481905	111	3.81659	1.4225	2.88037	IP_ZDP2_FLAG_merged_peak_1000	AT1G15960	-	ATNRAMP6,NRAMP6	372
chr1	5485474	5486071	598	5485724	201	21.1793	2.11255	19.815	IP_ZDP2_FLAG_merged_peak_1001	AT1G15960	-	ATNRAMP6,NRAMP6	597
chr1	5488713	5490663	1951	5490263	334	102.353	4.25481	100.43	IP_ZDP2_FLAG_merged_peak_1002	AT1G15970	-	AT1G15970	719
chr1	5488713	5490663	1951	5490263	334	102.353	4.25481	100.43	IP_ZDP2_FLAG_merged_peak_1002	AT1G15980	+	PnsB1,NDF1,NDH48	1818
chr1	5491437	5494414	2978	5494118	227	42.6884	2.89581	41.0989	IP_ZDP2_FLAG_merged_peak_1003	AT1G15990	-	ATCNGC7,CNGC7	2977
chr1	5491437	5494414	2978	5494118	227	42.6884	2.89581	41.0989	IP_ZDP2_FLAG_merged_peak_1003	AT1G16000	+	AT1G16000	181
chr1	5497496	5498135	640	5497826	125	3.78265	1.39071	2.85267	IP_ZDP2_FLAG_merged_peak_1004	AT1G16010	-	MRS2-1,AtMRS2-1,MGT2,AtMGT2	527
chr1	5497496	5498135	640	5497826	125	3.78265	1.39071	2.85267	IP_ZDP2_FLAG_merged_peak_1004	AT1G16020	+	CCZ1a	423
chr1	5511228	5511630	403	5511437	127	3.56777	1.36944	2.64795	IP_ZDP2_FLAG_merged_peak_1005	AT1G16060	+	WRI3,ADAP	402
chr1	5511228	5511630	403	5511437	127	3.56777	1.36944	2.64795	IP_ZDP2_FLAG_merged_peak_1005	AT1G16070	-	AtTLP8,TLP8	402
chr1	5517918	5520461	2544	5519117	167	18.2733	2.13376	16.9515	IP_ZDP2_FLAG_merged_peak_1006	AT1G16100	-	AT1G16100	372
chr1	5517918	5520461	2544	5519117	167	18.2733	2.13376	16.9515	IP_ZDP2_FLAG_merged_peak_1006	AT1G16110	+	WAKL6	2542
chr1	5524796	5526241	1446	5525137	195	22.846	2.21592	21.4609	IP_ZDP2_FLAG_merged_peak_1007	AT1G16130	+	WAKL2	1248
chr1	5531820	5532353	534	5532067	124	6.29912	1.58762	5.25504	IP_ZDP2_FLAG_merged_peak_1008	AT1G16150	+	WAKL4	355
chr1	5538370	5539848	1479	5539626	127	5.51602	1.52109	4.50325	IP_ZDP2_FLAG_merged_peak_1009	AT1G16170	-	AT1G16170	1182
chr1	5538370	5539848	1479	5539626	127	5.51602	1.52109	4.50325	IP_ZDP2_FLAG_merged_peak_1009	AT1G16180	+	AT1G16180	98
chr1	5547212	5547599	388	5547426	117	4.88939	1.49871	3.90195	IP_ZDP2_FLAG_merged_peak_1011	AT1G16210	-	AT1G16210	387
chr1	5556430	5556815	386	5556692	117	4.88939	1.49871	3.90195	IP_ZDP2_FLAG_merged_peak_1012	AT1G16240	-	SYP51,ATSYP51	385
chr1	5556430	5556815	386	5556692	117	4.88939	1.49871	3.90195	IP_ZDP2_FLAG_merged_peak_1012	AT1G16250	+	AT1G16250	151
chr1	5561923	5562356	434	5562158	116	4.63043	1.48013	3.6581	IP_ZDP2_FLAG_merged_peak_1013	AT1G16260	-	WAKL8	433
chr1	5562973	5563430	458	5563075	118	3.48803	1.3789	2.56945	IP_ZDP2_FLAG_merged_peak_1014	AT1G16270	+	AT1G16270	457
chr1	5573685	5574248	564	5573953	156	8.96988	1.66692	7.84364	IP_ZDP2_FLAG_merged_peak_1015	AT1G16290	-	AT1G16290	563
chr1	5573685	5574248	564	5573953	156	8.96988	1.66692	7.84364	IP_ZDP2_FLAG_merged_peak_1015	AT1G16300	+	GAPCP-2	291
chr1	5579331	5580457	1127	5579684	151	13.1989	1.93054	11.9699	IP_ZDP2_FLAG_merged_peak_1016	AT1G16310	+	MTP10	1126
chr1	5587198	5587869	672	5587596	248	52.9472	3.16253	51.2812	IP_ZDP2_FLAG_merged_peak_1017	AT1G16330	-	CYCB3;1	563
chr1	5590429	5591256	828	5590930	213	28.1799	2.36032	26.7298	IP_ZDP2_FLAG_merged_peak_1018	AT1G16340	-	ATKDSA2,ATKSDA,AtKDO8PS	632
chr1	5590429	5591256	828	5590930	213	28.1799	2.36032	26.7298	IP_ZDP2_FLAG_merged_peak_1018	AT1G16350	+	AT1G16350	800
chr1	5596235	5601401	5167	5597231	741	440.304	9.42409	437.662	IP_ZDP2_FLAG_merged_peak_1019	AT1G16370	+	OCT6,ATOCT6	2114
chr1	5596235	5601401	5167	5597231	741	440.304	9.42409	437.662	IP_ZDP2_FLAG_merged_peak_1019	AT1G16380	-	CHX1,ATCHX1	2990
chr1	5602664	5604315	1652	5603598	394	135.833	4.77535	133.786	IP_ZDP2_FLAG_merged_peak_1020	AT1G16390	+	ATOCT3,OCT3	1651
chr1	5605270	5606080	811	5605593	153	13.7955	1.95594	12.5543	IP_ZDP2_FLAG_merged_peak_1021	AT1G16400	+	CYP79F2	810
chr1	5606528	5607163	636	5606965	112	3.98648	1.4352	3.04162	IP_ZDP2_FLAG_merged_peak_1022	AT1G16400	+	CYP79F2	635
chr1	5614473	5615009	537	5614645	128	7.17832	1.63842	6.10351	IP_ZDP2_FLAG_merged_peak_1024	AT1G16430	+	MED22A	536
chr1	5616332	5616899	568	5616630	131	7.87179	1.67652	6.77498	IP_ZDP2_FLAG_merged_peak_1025	AT1G16440	+	RSH3	567
chr1	5617377	5618073	697	5617984	113	4.15996	1.44791	3.20641	IP_ZDP2_FLAG_merged_peak_1026	AT1G16445	+	AT1G16445	587
chr1	5622519	5623085	567	5622817	157	11.6256	1.81573	10.4325	IP_ZDP2_FLAG_merged_peak_1027	AT1G16460	-	ST2,ATRDH2,STR2,RDH2,ATMST2,MST2	455
chr1	5622519	5623085	567	5622817	157	11.6256	1.81573	10.4325	IP_ZDP2_FLAG_merged_peak_1027	AT1G16470	+	PAB1	566
chr1	5628610	5629401	792	5629024	304	83.8885	3.87378	82.0474	IP_ZDP2_FLAG_merged_peak_1028	AT1G05227	+	AT1G05227	590
chr1	5628610	5629401	792	5629024	304	83.8885	3.87378	82.0474	IP_ZDP2_FLAG_merged_peak_1028	AT1G16480	-	AT1G16480	703
chr1	5628610	5629401	792	5629024	304	83.8885	3.87378	82.0474	IP_ZDP2_FLAG_merged_peak_1028	AT1G16489	+	AT1G16489	518
chr1	5644773	5645214	442	5645015	137	9.34387	1.75273	8.20479	IP_ZDP2_FLAG_merged_peak_1029	AT1G16510	-	SAUR41	441
chr1	5646598	5647395	798	5646926	129	7.40626	1.65112	6.32406	IP_ZDP2_FLAG_merged_peak_1030	AT1G05237	+	AT1G05237	371
chr1	5647869	5649189	1321	5648794	258	51.0859	3.00745	49.4335	IP_ZDP2_FLAG_merged_peak_1031	AT1G16515	-	AT1G16515	545
chr1	5647869	5649189	1321	5648794	258	51.0859	3.00745	49.4335	IP_ZDP2_FLAG_merged_peak_1031	AT1G16520	+	AT1G16520	853
chr1	5678381	5678903	523	5678724	173	20.1325	2.19885	18.7832	IP_ZDP2_FLAG_merged_peak_1032	AT1G16610	-	RNPS1,AtSR45,SR45	522
chr1	5684659	5685528	870	5685164	124	6.29912	1.58762	5.25504	IP_ZDP2_FLAG_merged_peak_1033	AT1G16630	-	AT1G16630	550
chr1	5686032	5686859	828	5686415	320	93.585	4.077	91.6992	IP_ZDP2_FLAG_merged_peak_1034	AT1G05247	-	AT1G05247	386
chr1	5686032	5686859	828	5686415	320	93.585	4.077	91.6992	IP_ZDP2_FLAG_merged_peak_1034	AT1G16635	-	AT1G16635	636
chr1	5686032	5686859	828	5686415	320	93.585	4.077	91.6992	IP_ZDP2_FLAG_merged_peak_1034	AT1G16640	+	AT1G16640	634
chr1	5699776	5700142	367	5699932	123	6.08757	1.57492	5.05134	IP_ZDP2_FLAG_merged_peak_1035	AT1G16670	+	CRPK1	94
chr1	5702202	5702684	483	5702410	113	4.15996	1.44791	3.20641	IP_ZDP2_FLAG_merged_peak_1036	AT1G16680	+	AT1G16680	482
chr1	5713589	5714049	461	5713791	108	3.32875	1.3844	2.41914	IP_ZDP2_FLAG_merged_peak_1037	AT1G16710	+	HAC12	460
chr1	5721863	5722909	1047	5722468	180	22.8786	2.29887	21.4904	IP_ZDP2_FLAG_merged_peak_1038	AT1G16720	+	HCF173	318
chr1	5726816	5727891	1076	5727262	134	7.0418	1.61009	5.97375	IP_ZDP2_FLAG_merged_peak_1039	AT1G16730	-	UP6	890
chr1	5726816	5727891	1076	5727262	134	7.0418	1.61009	5.97375	IP_ZDP2_FLAG_merged_peak_1039	AT1G16740	+	AT1G16740	569
chr1	5728762	5731965	3204	5729267	212	35.8672	2.7053	34.337	IP_ZDP2_FLAG_merged_peak_1040	AT1G16750	-	AT1G16750	2908
chr1	5734217	5737665	3449	5734911	552	266.518	7.02361	264.147	IP_ZDP2_FLAG_merged_peak_1041	AT1G16760	+	AT1G16760	3448
chr1	5734217	5737665	3449	5734911	552	266.518	7.02361	264.147	IP_ZDP2_FLAG_merged_peak_1041	AT1G16770	+	AT1G16770	126
chr1	5738045	5739241	1197	5738865	289	75.1274	3.68327	73.3305	IP_ZDP2_FLAG_merged_peak_1042	AT1G16770	+	AT1G16770	1196
chr1	5744549	5745159	611	5744957	159	13.0054	1.88531	11.7817	IP_ZDP2_FLAG_merged_peak_1043	AT1G16780	-	AtVHP2;2,VHP2;2	387
chr1	5744549	5745159	611	5744957	159	13.0054	1.88531	11.7817	IP_ZDP2_FLAG_merged_peak_1043	AT1G16790	+	AT1G16790	610
chr1	5744549	5745159	611	5744957	159	13.0054	1.88531	11.7817	IP_ZDP2_FLAG_merged_peak_1043	AT1G16800	-	AT1G16800	610
chr1	5755086	5755773	688	5755487	158	13.2978	1.90571	12.0678	IP_ZDP2_FLAG_merged_peak_1044	AT1G16800	-	AT1G16800	682
chr1	5755086	5755773	688	5755487	158	13.2978	1.90571	12.0678	IP_ZDP2_FLAG_merged_peak_1044	AT1G16810	+	AT1G16810	485
chr1	5756711	5757120	410	5757027	114	4.33701	1.46061	3.37495	IP_ZDP2_FLAG_merged_peak_1045	.	.	.	.
chr1	5758338	5758937	600	5758541	198	19.782	2.06271	18.438	IP_ZDP2_FLAG_merged_peak_1046	AT1G05273	+	AT1G05273	237
chr1	5758338	5758937	600	5758541	198	19.782	2.06271	18.438	IP_ZDP2_FLAG_merged_peak_1046	AT1G16820	-	AT1G16820	599
chr1	5758338	5758937	600	5758541	198	19.782	2.06271	18.438	IP_ZDP2_FLAG_merged_peak_1046	AT1G16825	+	RTNLB23	382
chr1	5762244	5765849	3606	5763747	253	48.0318	2.92367	46.401	IP_ZDP2_FLAG_merged_peak_1047	AT1G16840	-	AT1G16840	1790
chr1	5762244	5765849	3606	5763747	253	48.0318	2.92367	46.401	IP_ZDP2_FLAG_merged_peak_1047	AT1G16850	-	AT1G16850	1042
chr1	5767424	5771047	3624	5770665	168	18.6127	2.14646	17.2855	IP_ZDP2_FLAG_merged_peak_1048	AT1G16860	+	AT1G16860	3178
chr1	5773015	5773627	613	5773351	138	9.60001	1.76543	8.45415	IP_ZDP2_FLAG_merged_peak_1049	AT1G16870	-	AT1G16870	607
chr1	5773015	5773627	613	5773351	138	9.60001	1.76543	8.45415	IP_ZDP2_FLAG_merged_peak_1049	AT1G16880	+	ACR11	415
chr1	5775389	5776821	1433	5776365	187	25.526	2.38777	24.1048	IP_ZDP2_FLAG_merged_peak_1050	AT1G05277	+	AT1G05277	21
chr1	5777960	5778470	511	5778211	173	20.3473	2.20996	18.9938	IP_ZDP2_FLAG_merged_peak_1051	AT1G16890	-	UBC36,AtUBC36,UBC13B	510
chr1	5782196	5783909	1714	5782910	220	36.9095	2.69513	35.3706	IP_ZDP2_FLAG_merged_peak_1052	AT1G16900	-	EBS3	537
chr1	5782196	5783909	1714	5782910	220	36.9095	2.69513	35.3706	IP_ZDP2_FLAG_merged_peak_1052	AT1G16905	-	AT1G16905	1454
chr1	5786276	5787866	1591	5787155	166	17.9364	2.12106	16.62	IP_ZDP2_FLAG_merged_peak_1053	AT1G16916	-	AT1G16916	1072
chr1	5788877	5789343	467	5789183	121	5.67455	1.54951	4.65425	IP_ZDP2_FLAG_merged_peak_1054	AT1G16920	-	BEX5,ATRABA1B,RABA1b,RAB11	466
chr1	5793350	5794962	1613	5794671	296	72.8293	3.52941	71.0463	IP_ZDP2_FLAG_merged_peak_1055	AT1G16945	+	AT1G16945	592
chr1	5817901	5819234	1334	5818630	295	78.5925	3.75947	76.7777	IP_ZDP2_FLAG_merged_peak_1056	AT1G17010	+	AT1G17010	1333
chr1	5820722	5821483	762	5821012	245	51.4333	3.12443	49.7778	IP_ZDP2_FLAG_merged_peak_1057	AT1G17020	+	ATSRG1,SRG1	761
chr1	5823725	5824101	377	5823946	157	15.0216	2.00675	13.7564	IP_ZDP2_FLAG_merged_peak_1058	AT1G17030	+	AT1G17030	376
chr1	5837732	5838314	583	5838037	129	6.09538	1.55813	5.05895	IP_ZDP2_FLAG_merged_peak_1059	AT1G05287	-	AT1G05287	459
chr1	5837732	5838314	583	5838037	129	6.09538	1.55813	5.05895	IP_ZDP2_FLAG_merged_peak_1059	AT1G17070	+	NTR1,STIPL1	582
chr1	5839774	5840533	760	5840013	125	6.51399	1.60032	5.46205	IP_ZDP2_FLAG_merged_peak_1060	.	.	.	.
chr1	5841150	5841508	359	5841373	127	6.95361	1.62572	5.88644	IP_ZDP2_FLAG_merged_peak_1061	AT1G17080	-	AT1G17080	358
chr1	5851586	5852265	680	5851789	145	7.5437	1.61145	6.4602	IP_ZDP2_FLAG_merged_peak_1063	AT1G17120	+	CAT8	679
chr1	5854097	5854761	665	5854314	129	7.40626	1.65112	6.32406	IP_ZDP2_FLAG_merged_peak_1064	AT1G17130	+	CWC16b	664
chr1	5856244	5857785	1542	5856840	298	80.3449	3.79758	78.5213	IP_ZDP2_FLAG_merged_peak_1065	AT1G05297	+	AT1G05297	150
chr1	5859649	5860138	490	5860026	126	5.67236	1.53537	4.65425	IP_ZDP2_FLAG_merged_peak_1066	AT1G17145	-	AT1G17145	60
chr1	5867688	5868739	1052	5867944	162	11.9098	1.81344	10.7101	IP_ZDP2_FLAG_merged_peak_1067	AT1G17160	+	RBSK	1051
chr1	5869454	5870592	1139	5870106	117	4.88939	1.49871	3.90195	IP_ZDP2_FLAG_merged_peak_1068	AT1G17170	+	ATGSTU24,GST,GSTU24	1138
chr1	5879179	5880100	922	5879524	132	8.10932	1.68922	7.00527	IP_ZDP2_FLAG_merged_peak_1069	.	.	.	.
chr1	5884278	5885154	877	5884568	151	13.1989	1.93054	11.9699	IP_ZDP2_FLAG_merged_peak_1070	AT1G17210	-	ILP1,ATILP1	795
chr1	5884278	5885154	877	5884568	151	13.1989	1.93054	11.9699	IP_ZDP2_FLAG_merged_peak_1070	AT1G17220	+	FUG1	447
chr1	5886533	5886897	365	5886719	115	4.51762	1.47331	3.54698	IP_ZDP2_FLAG_merged_peak_1071	AT1G17220	+	FUG1	364
chr1	5890480	5891187	708	5890885	119	5.2751	1.52411	4.27113	IP_ZDP2_FLAG_merged_peak_1072	AT1G17230	+	AT1G17230	707
chr1	5895531	5895939	409	5895727	109	3.4877	1.3971	2.56921	IP_ZDP2_FLAG_merged_peak_1073	AT1G17235	+	RTFL11	408
chr1	5920831	5921214	384	5921014	147	12.0395	1.87974	10.8352	IP_ZDP2_FLAG_merged_peak_1074	AT1G17285	+	AT1G17285	383
chr1	5928122	5928782	661	5928457	190	26.695	2.42588	25.26	IP_ZDP2_FLAG_merged_peak_1076	AT1G17310	-	AT1G17310	660
chr1	5933884	5934297	414	5934151	136	9.09078	1.74003	7.95859	IP_ZDP2_FLAG_merged_peak_1077	AT1G17340	+	SAC5	413
chr1	5936075	5936443	369	5936304	111	3.81659	1.4225	2.88037	IP_ZDP2_FLAG_merged_peak_1078	AT1G17340	+	SAC5	368
chr1	5937646	5939091	1446	5938464	457	170.059	5.17801	167.909	IP_ZDP2_FLAG_merged_peak_1079	AT1G17340	+	SAC5	1171
chr1	5944872	5945790	919	5945556	124	5.11201	1.4982	4.11578	IP_ZDP2_FLAG_merged_peak_1080	.	.	.	.
chr1	5948597	5949030	434	5948829	123	6.08757	1.57492	5.05134	IP_ZDP2_FLAG_merged_peak_1081	AT1G17360	+	AT1G17360	433
chr1	5957775	5958154	380	5957988	141	8.56508	1.68849	7.45173	IP_ZDP2_FLAG_merged_peak_1084	AT1G17380	-	TIFY11A,JAZ5	36
chr1	5960847	5961787	941	5961327	319	92.9686	4.0643	91.0856	IP_ZDP2_FLAG_merged_peak_1085	AT1G17400	-	AtLAZY2,LAZY2,DRO3,AtNGR1	940
chr1	5983494	5984477	984	5983753	142	10.6547	1.81623	9.4822	IP_ZDP2_FLAG_merged_peak_1087	.	.	.	.
chr1	5985292	5985921	630	5985606	130	7.63743	1.66382	6.54783	IP_ZDP2_FLAG_merged_peak_1088	AT1G17440	-	CKH1,TAF12B,EER4	629
chr1	5996608	5997430	823	5996931	152	10.3167	1.75827	9.15551	IP_ZDP2_FLAG_merged_peak_1090	AT1G17450	-	AT1G17450	725
chr1	5996608	5997430	823	5996931	152	10.3167	1.75827	9.15551	IP_ZDP2_FLAG_merged_peak_1090	AT1G17455	+	ELF4-L4	673
chr1	6002660	6003165	506	6002923	183	23.9993	2.33697	22.5966	IP_ZDP2_FLAG_merged_peak_1091	AT1G17470	+	ATDRG1,DRG1,ATDRG,Drg1-2	505
chr1	6023881	6024594	714	6024342	140	10.1214	1.79083	8.96207	IP_ZDP2_FLAG_merged_peak_1092	AT1G17510	-	AT1G17510	713
chr1	6027171	6028114	944	6027785	144	10.7035	1.8112	9.53072	IP_ZDP2_FLAG_merged_peak_1093	AT1G17520	-	AT1G17520	694
chr1	6027171	6028114	944	6027785	144	10.7035	1.8112	9.53072	IP_ZDP2_FLAG_merged_peak_1093	AT1G17530	+	ATTIM23-1,TIM23-1	927
chr1	6034131	6034582	452	6034394	128	4.41389	1.43517	3.45064	IP_ZDP2_FLAG_merged_peak_1094	AT1G17550	+	AtHAB2,HAB2	451
chr1	6038458	6039243	786	6038794	222	34.4061	2.57433	32.8912	IP_ZDP2_FLAG_merged_peak_1095	AT1G17560	-	HLL	540
chr1	6038458	6039243	786	6038794	222	34.4061	2.57433	32.8912	IP_ZDP2_FLAG_merged_peak_1095	AT1G17570	+	AT1G17570	380
chr1	6038458	6039243	786	6038794	222	34.4061	2.57433	32.8912	IP_ZDP2_FLAG_merged_peak_1095	AT1G17580	+	ATMYA1,XI-1,MYA1	293
chr1	6049494	6050155	662	6049839	176	21.4177	2.24806	20.049	IP_ZDP2_FLAG_merged_peak_1096	AT1G17580	+	ATMYA1,XI-1,MYA1	191
chr1	6064831	6065185	355	6065009	129	7.38825	1.64986	6.31109	IP_ZDP2_FLAG_merged_peak_1098	AT1G17630	+	CWM1	354
chr1	6075707	6076188	482	6075856	148	9.08881	1.69831	7.95859	IP_ZDP2_FLAG_merged_peak_1099	AT1G17660	+	AT1G17660	184
chr1	6075707	6076188	482	6075856	148	9.08881	1.69831	7.95859	IP_ZDP2_FLAG_merged_peak_1099	AT1G17670	-	AT1G17670	243
chr1	6075707	6076188	482	6075856	148	9.08881	1.69831	7.95859	IP_ZDP2_FLAG_merged_peak_1099	AT1G17680	+	AT1G17680	417
chr1	6093099	6094056	958	6093601	192	27.4857	2.45128	26.0415	IP_ZDP2_FLAG_merged_peak_1100	AT1G17720	-	ATB	871
chr1	6098645	6099841	1197	6099250	179	21.8762	2.25425	20.502	IP_ZDP2_FLAG_merged_peak_1101	AT1G17720	-	ATB	98
chr1	6098645	6099841	1197	6099250	179	21.8762	2.25425	20.502	IP_ZDP2_FLAG_merged_peak_1101	AT1G17730	+	CHMP1B,VPS46.1	1102
chr1	6101124	6102422	1299	6101608	227	37.8151	2.68656	36.2681	IP_ZDP2_FLAG_merged_peak_1102	AT1G17744	-	AT1G17744	1159
chr1	6101124	6102422	1299	6101608	227	37.8151	2.68656	36.2681	IP_ZDP2_FLAG_merged_peak_1102	AT1G17745	+	PGDH,PGDH2	1298
chr1	6121529	6122824	1296	6122412	216	37.643	2.7561	36.0966	IP_ZDP2_FLAG_merged_peak_1103	AT1G17770	+	SUVH7,SDG17	1293
chr1	6127106	6127543	438	6127396	131	7.87179	1.67652	6.77498	IP_ZDP2_FLAG_merged_peak_1104	AT1G17790	-	GTE5	437
chr1	6136626	6137683	1058	6136954	123	6.08757	1.57492	5.05134	IP_ZDP2_FLAG_merged_peak_1105	AT1G17830	-	AT1G17830	1057
chr1	6139570	6139947	378	6139791	138	9.60001	1.76543	8.45415	IP_ZDP2_FLAG_merged_peak_1106	.	.	.	.
chr1	6142737	6147034	4298	6145843	228	43.1586	2.90851	41.5652	IP_ZDP2_FLAG_merged_peak_1107	AT1G05337	-	AT1G05337	393
chr1	6142737	6147034	4298	6145843	228	43.1586	2.90851	41.5652	IP_ZDP2_FLAG_merged_peak_1107	AT1G05343	+	AT1G05343	504
chr1	6149098	6149826	729	6149499	115	4.51762	1.47331	3.54698	IP_ZDP2_FLAG_merged_peak_1108	AT1G17850	-	STR8	142
chr1	6149098	6149826	729	6149499	115	4.51762	1.47331	3.54698	IP_ZDP2_FLAG_merged_peak_1108	AT1G17860	+	KTI2	728
chr1	6151662	6152728	1067	6152148	133	8.35001	1.70192	7.23884	IP_ZDP2_FLAG_merged_peak_1109	AT1G05353	+	AT1G05353	496
chr1	6151662	6152728	1067	6152148	133	8.35001	1.70192	7.23884	IP_ZDP2_FLAG_merged_peak_1109	AT1G17870	-	EGY3,ATEGY3	860
chr1	6153624	6154278	655	6153953	170	19.299	2.17186	17.9611	IP_ZDP2_FLAG_merged_peak_1110	AT1G17880	-	ATBTF3,BTF3	654
chr1	6155587	6155977	391	6155789	114	4.33701	1.46061	3.37495	IP_ZDP2_FLAG_merged_peak_1111	AT1G17890	-	GER2	390
chr1	6159064	6159789	726	6159267	160	15.9695	2.04485	14.6867	IP_ZDP2_FLAG_merged_peak_1112	AT1G17910	+	WAKL13	725
chr1	6168240	6169687	1448	6169277	149	11.5896	1.84456	10.3977	IP_ZDP2_FLAG_merged_peak_1113	AT1G17930	-	MAIN	905
chr1	6174348	6174850	503	6174582	184	21.5965	2.21309	20.2269	IP_ZDP2_FLAG_merged_peak_1114	.	.	.	.
chr1	6182940	6184416	1477	6183827	568	280.259	7.22683	277.863	IP_ZDP2_FLAG_merged_peak_1115	AT1G17960	-	AT1G17960	1166
chr1	6184974	6185608	635	6185402	126	6.73216	1.61302	5.67254	IP_ZDP2_FLAG_merged_peak_1116	AT1G17970	+	AT1G17970	634
chr1	6208722	6210955	2234	6210612	559	251.201	6.4272	248.863	IP_ZDP2_FLAG_merged_peak_1119	AT1G18040	-	CAK2AT,CDKD1;3,AT;CDCKD;3	1106
chr1	6213376	6214169	794	6213574	174	20.5997	2.21741	19.2448	IP_ZDP2_FLAG_merged_peak_1120	AT1G18060	-	AT1G18060	515
chr1	6217679	6218348	670	6218096	167	16.0092	2.01359	14.7261	IP_ZDP2_FLAG_merged_peak_1121	AT1G18070	-	AT1G18070	669
chr1	6219442	6219801	360	6219579	141	7.68306	1.63186	6.59314	IP_ZDP2_FLAG_merged_peak_1122	AT1G05373	+	AT1G05373	173
chr1	6219442	6219801	360	6219579	141	7.68306	1.63186	6.59314	IP_ZDP2_FLAG_merged_peak_1122	AT1G05377	-	AT1G05377	327
chr1	6221872	6223272	1401	6222318	283	71.716	3.60706	69.9371	IP_ZDP2_FLAG_merged_peak_1123	AT1G18080	+	RACK1A_AT,ATARCA,AtRACK1,SAC53,RACK1A	1371
chr1	6223984	6224697	714	6224340	189	23.8948	2.297	22.4956	IP_ZDP2_FLAG_merged_peak_1124	AT1G18090	+	AT1G18090	592
chr1	6262930	6264874	1945	6263684	173	17.2447	2.05027	15.943	IP_ZDP2_FLAG_merged_peak_1125	AT1G18197	-	AT1G18197	1192
chr1	6303743	6304569	827	6304171	259	58.6301	3.30224	56.9269	IP_ZDP2_FLAG_merged_peak_1128	AT1G18310	-	AT1G18310	513
chr1	6303743	6304569	827	6304171	259	58.6301	3.30224	56.9269	IP_ZDP2_FLAG_merged_peak_1128	AT1G18320	+	AT1G18320	509
chr1	6307942	6308594	653	6308380	129	4.89428	1.46974	3.90676	IP_ZDP2_FLAG_merged_peak_1129	AT1G18330	-	RVE7,EPR1	601
chr1	6315828	6317510	1683	6317160	214	36.7511	2.7307	35.2128	IP_ZDP2_FLAG_merged_peak_1130	AT1G18350	+	MKK7,BUD1,ATMKK7	910
chr1	6324277	6324664	388	6324480	110	3.65033	1.4098	2.72286	IP_ZDP2_FLAG_merged_peak_1131	AT1G18370	-	NACK1,HIK,ATNACK1	387
chr1	6325712	6327443	1732	6326029	369	113.709	4.28734	111.741	IP_ZDP2_FLAG_merged_peak_1132	AT1G18382	-	AT1G18382	1159
chr1	6325712	6327443	1732	6326029	369	113.709	4.28734	111.741	IP_ZDP2_FLAG_merged_peak_1132	AT1G18390	+	LRK10L1.1,LRK10L1.2	1731
chr1	6328851	6329889	1039	6329437	135	8.84075	1.72733	7.7155	IP_ZDP2_FLAG_merged_peak_1133	AT1G18390	+	LRK10L1.1,LRK10L1.2	1038
chr1	6331608	6332109	502	6331838	127	6.95361	1.62572	5.88644	IP_ZDP2_FLAG_merged_peak_1134	AT1G18400	+	BEE1	501
chr1	6341598	6342097	500	6341900	155	14.4031	1.98134	13.1499	IP_ZDP2_FLAG_merged_peak_1135	AT1G18410	-	AT1G18410	499
chr1	6345408	6346342	935	6345905	228	38.7969	2.72133	37.2417	IP_ZDP2_FLAG_merged_peak_1136	AT1G18415	-	AT1G18415	679
chr1	6345408	6346342	935	6345905	228	38.7969	2.72133	37.2417	IP_ZDP2_FLAG_merged_peak_1136	AT1G18430	+	AT1G18430	371
chr1	6345408	6346342	935	6345905	228	38.7969	2.72133	37.2417	IP_ZDP2_FLAG_merged_peak_1136	AT1G18440	+	AT1G18440	668
chr1	6355089	6356583	1495	6356039	219	37.0127	2.7066	35.4734	IP_ZDP2_FLAG_merged_peak_1137	.	.	.	.
chr1	6361408	6362034	627	6361716	175	21.0584	2.23536	19.6947	IP_ZDP2_FLAG_merged_peak_1138	AT1G18480	+	AtSLP2,SLP2	626
chr1	6363437	6363844	408	6363530	108	3.32875	1.3844	2.41914	IP_ZDP2_FLAG_merged_peak_1139	AT1G18485	+	PCMP-H8	407
chr1	6368938	6369985	1048	6369525	159	15.6509	2.03215	14.374	IP_ZDP2_FLAG_merged_peak_1140	AT1G18500	+	MAML-4,IPMS1	1047
chr1	6378117	6378748	632	6378455	238	40.4757	2.72414	38.9053	IP_ZDP2_FLAG_merged_peak_1141	AT1G18540	-	RPL6A	631
chr1	6385076	6385674	599	6385316	165	17.6021	2.10835	16.2912	IP_ZDP2_FLAG_merged_peak_1142	AT1G18560	+	AT1G18560	598
chr1	6389666	6391087	1422	6390705	169	18.9546	2.15916	17.622	IP_ZDP2_FLAG_merged_peak_1143	AT1G18570	+	MYB51,AtMYB51,HIG1,BW51A,BW51B	1421
chr1	6395443	6395959	517	6395697	138	9.60001	1.76543	8.45415	IP_ZDP2_FLAG_merged_peak_1144	AT1G18580	+	GAUT11	490
chr1	6398360	6400284	1925	6399265	302	82.7015	3.84838	80.8663	IP_ZDP2_FLAG_merged_peak_1145	AT1G18590	+	SOT17,ATST5C,ATSOT17	1669
chr1	6398360	6400284	1925	6399265	302	82.7015	3.84838	80.8663	IP_ZDP2_FLAG_merged_peak_1145	AT1G18600	+	RBL12,AtPARL,ATRBL12,PARL	302
chr1	6411747	6414710	2964	6413960	146	11.7567	1.86704	10.5588	IP_ZDP2_FLAG_merged_peak_1146	AT1G18630	+	RBGA1,GR-RBP6	401
chr1	6418627	6419217	591	6419055	128	7.17832	1.63842	6.10351	IP_ZDP2_FLAG_merged_peak_1147	AT1G18640	-	PSP1,PSP	366
chr1	6442570	6442943	374	6442712	125	4.05745	1.41307	3.1114	IP_ZDP2_FLAG_merged_peak_1148	AT1G18700	+	AT1G18700	373
chr1	6457730	6460245	2516	6459492	256	55.9957	3.22035	54.3114	IP_ZDP2_FLAG_merged_peak_1150	AT1G18720	-	AT1G18720	2470
chr1	6457730	6460245	2516	6459492	256	55.9957	3.22035	54.3114	IP_ZDP2_FLAG_merged_peak_1150	AT1G18730	+	NDF6,PnsB4	142
chr1	6483122	6483960	839	6483515	411	132.349	4.47656	130.313	IP_ZDP2_FLAG_merged_peak_1152	AT1G18800	-	NRP2	824
chr1	6485680	6486879	1200	6486288	265	61.8152	3.37845	60.0925	IP_ZDP2_FLAG_merged_peak_1153	AT1G18810	-	PKS3	1199
chr1	6488384	6489665	1282	6488666	140	10.1214	1.79083	8.96207	IP_ZDP2_FLAG_merged_peak_1154	AT1G18820	+	AT1G18820	351
chr1	6488384	6489665	1282	6488666	140	10.1214	1.79083	8.96207	IP_ZDP2_FLAG_merged_peak_1154	AT1G18830	+	SEC31A	732
chr1	6494117	6494712	596	6494441	128	7.17832	1.63842	6.10351	IP_ZDP2_FLAG_merged_peak_1155	AT1G18830	+	SEC31A	517
chr1	6496028	6496717	690	6496329	175	21.0584	2.23536	19.6947	IP_ZDP2_FLAG_merged_peak_1156	AT1G18835	-	MIF3	689
chr1	6505769	6506766	998	6506415	472	183.735	5.4357	181.549	IP_ZDP2_FLAG_merged_peak_1157	AT1G18850	-	PCP2	997
chr1	6510369	6511088	720	6510708	151	13.1989	1.93054	11.9699	IP_ZDP2_FLAG_merged_peak_1158	AT1G18860	+	ATWRKY61,WRKY61	719
chr1	6512492	6513020	529	6512770	224	40.3787	2.81781	38.8086	IP_ZDP2_FLAG_merged_peak_1159	.	.	.	.
chr1	6515626	6517022	1397	6516616	323	95.442	4.1151	93.5482	IP_ZDP2_FLAG_merged_peak_1160	AT1G18870	+	ICS2,ATICS2	1396
chr1	6524378	6525985	1608	6525526	274	66.702	3.49276	64.9509	IP_ZDP2_FLAG_merged_peak_1162	AT1G05453	+	AT1G05453	961
chr1	6524378	6525985	1608	6525526	274	66.702	3.49276	64.9509	IP_ZDP2_FLAG_merged_peak_1162	AT1G18890	-	AtCPK10,CDPK1,CPK10,ATCDPK1	1607
chr1	6528421	6529297	877	6528662	133	8.01113	1.6791	6.913	IP_ZDP2_FLAG_merged_peak_1163	AT1G18900	+	AT1G18900	613
chr1	6531449	6531812	364	6531588	121	5.67455	1.54951	4.65425	IP_ZDP2_FLAG_merged_peak_1164	AT1G18900	+	AT1G18900	363
chr1	6537859	6538274	416	6538077	121	5.67455	1.54951	4.65425	IP_ZDP2_FLAG_merged_peak_1165	AT1G18910	-	BTSL2	415
chr1	6543558	6544523	966	6543829	145	11.4768	1.85434	10.2853	IP_ZDP2_FLAG_merged_peak_1166	AT1G18940	+	AT1G18940	965
chr1	6546149	6546882	734	6546591	137	9.34387	1.75273	8.20479	IP_ZDP2_FLAG_merged_peak_1167	AT1G18950	+	AT1G18950	733
chr1	6552220	6554235	2016	6553969	265	61.8152	3.37845	60.0925	IP_ZDP2_FLAG_merged_peak_1168	AT1G18960	+	AT1G18960	1584
chr1	6554822	6556096	1275	6555177	153	13.7955	1.95594	12.5543	IP_ZDP2_FLAG_merged_peak_1169	AT1G18970	-	GLP4	1088
chr1	6554822	6556096	1275	6555177	153	13.7955	1.95594	12.5543	IP_ZDP2_FLAG_merged_peak_1169	AT1G18975	+	AT1G18975	1274
chr1	6556546	6556933	388	6556751	135	7.93477	1.66722	6.83748	IP_ZDP2_FLAG_merged_peak_1170	AT1G18975	+	AT1G18975	387
chr1	6557598	6558392	795	6558057	181	22.6039	2.2793	21.2199	IP_ZDP2_FLAG_merged_peak_1171	AT1G18980	-	AT1G18980	794
chr1	6559895	6562959	3065	6561071	258	58.1051	3.28954	56.4051	IP_ZDP2_FLAG_merged_peak_1172	AT1G18990	-	MYOB5	966
chr1	6559895	6562959	3065	6561071	258	58.1051	3.28954	56.4051	IP_ZDP2_FLAG_merged_peak_1172	AT1G19000	-	AT1G19000	2468
chr1	6565415	6565899	485	6565570	133	6.93969	1.60607	5.87752	IP_ZDP2_FLAG_merged_peak_1173	AT1G19010	+	AT1G19010	484
chr1	6571027	6571445	419	6571226	134	8.59382	1.71463	7.47557	IP_ZDP2_FLAG_merged_peak_1175	.	.	.	.
chr1	6582998	6583754	757	6583630	146	10.4092	1.78548	9.24314	IP_ZDP2_FLAG_merged_peak_1177	AT1G19060	-	AT1G19060	756
chr1	6586412	6587170	759	6586784	320	93.585	4.077	91.6992	IP_ZDP2_FLAG_merged_peak_1178	AT1G19080	+	PSF3,TTN10	105
chr1	6594862	6595484	623	6595105	136	9.07046	1.7387	7.94281	IP_ZDP2_FLAG_merged_peak_1179	AT1G19100	+	MORC6,AtMORC6,DMS11	622
chr1	6601753	6602757	1005	6602249	150	9.5749	1.72111	8.43347	IP_ZDP2_FLAG_merged_peak_1180	AT1G19110	+	AT1G19110	952
chr1	6605655	6606089	435	6605787	109	3.32387	1.38186	2.41914	IP_ZDP2_FLAG_merged_peak_1181	AT1G19115	+	DRO2,AtNGR3,LAZY3	152
chr1	6612754	6615036	2283	6614430	299	80.9319	3.81028	79.1053	IP_ZDP2_FLAG_merged_peak_1182	AT1G19140	-	AT1G19140	155
chr1	6612754	6615036	2283	6614430	299	80.9319	3.81028	79.1053	IP_ZDP2_FLAG_merged_peak_1182	AT1G19150	+	Lhca6,LHCA2*1	1218
chr1	6612754	6615036	2283	6614430	299	80.9319	3.81028	79.1053	IP_ZDP2_FLAG_merged_peak_1182	AT1G19160	-	AT1G19160	949
chr1	6618561	6618957	397	6618748	130	6.12776	1.55769	5.09107	IP_ZDP2_FLAG_merged_peak_1183	AT1G19170	+	AT1G19170	396
chr1	6620548	6621268	721	6620900	183	17.4212	2.01493	16.1147	IP_ZDP2_FLAG_merged_peak_1184	AT1G05473	-	AT1G05473	414
chr1	6628950	6630215	1266	6629746	127	6.95361	1.62572	5.88644	IP_ZDP2_FLAG_merged_peak_1187	AT1G19220	-	IAA22,ARF11,ARF19	1265
chr1	6650030	6650574	545	6650363	176	21.4177	2.24806	20.049	IP_ZDP2_FLAG_merged_peak_1188	AT1G19240	-	AT1G19240	544
chr1	6676080	6677613	1534	6676641	215	37.196	2.7434	35.6537	IP_ZDP2_FLAG_merged_peak_1190	AT1G19310	-	AT1G19310	1403
chr1	6679521	6680158	638	6679771	168	16.6566	2.04312	15.3621	IP_ZDP2_FLAG_merged_peak_1191	AT1G19320	+	AT1G19320	637
chr1	6683066	6683866	801	6683480	223	35.0541	2.59558	33.5318	IP_ZDP2_FLAG_merged_peak_1192	AT1G19330	-	AT1G19330	793
[truncated: 14,786 more rows]

## Sheet: TRB1_enriched_peaks
Supplemental Datdset 4-3: Peaks enriched by TRB1 as determined by ChIP-seq.
[truncated: 19,825 more rows]

## Sheet: HTH1_enriched_peaks
Supplemental Datdset 4-4: Peaks enriched by HTH1 as determined by ChIP-seq.
[truncated: 14,548 more rows]

[truncated: 2 more sheets: JMJ14_enriched_peaks, NAC052_enriched_peaks]
