# Supplementary material for: Arabidopsis TRB Proteins Form Two Closely Related Complexes to Mediate H3K4me3 Demethylation and Transcriptional Repression
Source: Adv Sci (Weinh). 2025 Oct 5;12(47):e03420. doi: 10.1002/advs.202503420 (PMC12713088; doi:10.1002/advs.202503420)
Supplement: Supplementary file 2 — Supporting Information [file ADVS-12-e03420-s002.zip › Supplemental Dataset 5.xlsx]

## Sheet: icu11_peaks_up
Supplemental Dataset 5-1. H3K4me3-increased peaks in icu11 as determined by ChIP-seq.
chr	start	end	Gene_name	Normalized_Read_Col-0	Normalized_Read_mutant	FC(icu11/Col-0)	FDR(icu11/col; aka up)
chr1	28810600	28811199	AT1G76750	1.65282	24.9655	15.1048	0
chr2	9282400	9283199	.	1.67204	21.9581	13.1325	0
chr5	22974400	22975399	AT5G56810	3.99994	44.3459	11.0866	0
chr3	15269800	15270599	.	1.88104	20.6007	10.9518	0
chr1	26226800	26227999	AT1G69720	3.52175	35.6823	10.132	0
chr2	10790400	10791399	AT2G25330	3.76114	35.6606	9.48133	0
chr3	11747000	11748399	AT3G05985	2.7625	23.4307	8.4817	0
chr1	3377800	3378799	AT1G10300	2.36415	17.8431	7.54736	0
chr1	18220200	18221399	AT1G49250	3.5317	24.7637	7.01184	0
chr1	18566400	18567999	.	3.94622	25.3118	6.41419	0
chr5	5153000	5154199	AT5G15800	4.02912	24.636	6.11449	0
chr1	17075200	17076399	AT1G45145	5.51144	31.9257	5.79262	3.48137e-302
chr1	21411400	21412399	AT1G57800	3.91636	26.771	6.83568	5.46281e-301
chr3	7372600	7373599	.	4.66859	31.9055	6.83408	5.08247e-299
chr5	2864400	2865599	AT5G09210	4.29773	26.1365	6.08147	3.45436e-292
chr5	9974400	9975399	AT5G27940	4.02382	25.647	6.37379	3.91349e-279
chr1	18822000	18822999	AT1G50780	3.37906	18.8776	5.58664	1.77566e-258
chr1	23837000	23837799	.	3.19478	22.7087	7.10806	2.54228e-257
chr3	7370000	7370999	.	5.11037	33.8214	6.61819	4.41265e-255
chr4	7247400	7248399	AT4G12100	3.15219	16.6169	5.27154	3.24266e-215
chr3	7238200	7239199	AT3G20710	5.77902	28.6613	4.95954	3.92586e-200
chr3	10269200	10269799	AT3G27710	3.74374	23.9004	6.3841	1.6719e-193
chr1	26827200	26827999	AT1G71150	3.17985	17.6783	5.55948	5.05613e-189
chr4	113200	113999	AT4G00250	4.40402	23.1558	5.25788	3.37158e-182
chr3	4477800	4478799	AT3G13680	6.62677	31.0498	4.68551	1.68549e-181
chr3	10587000	10587799	AT3G28330	2.62749	14.0532	5.34853	6.99472e-173
chr1	17360800	17361399	.	2.44936	14.6555	5.9834	5.13719e-164
chr5	13471000	13471599	.	2.19049	15.9336	7.27399	2.57336e-163
chr4	10126400	10127199	AT4G18330	2.92606	15.714	5.37036	7.25497e-161
chr4	6449800	6450399	AT4G10410	2.38962	14.5064	6.07059	3.63087e-160
chr5	24964800	24965799	AT5G62165	5.12231	19.6568	3.83749	2.01621e-153
chr3	9925200	9926199	AT3G26930	6.26857	25.481	4.06488	6.33101e-146
chr1	245000	246999	AT1G01670	6.64732	19.2895	2.90185	3.74208e-140
chr1	24204800	24205799	AT1G65150	4.38203	16.387	3.73959	5.87502e-140
chr3	9511600	9512999	AT3G26010	8.49212	35.5337	4.18431	2.22283e-139
chr1	11022600	11023399	.	5.59834	23.571	4.21036	1.69458e-138
chr3	22550400	22551999	AT3G60961	5.5277	17.1246	3.09796	1.1037e-136
chr5	22837200	22837999	AT5G56370	8.28554	39.1094	4.7202	5.27833e-131
chr4	18133000	18135199	AT4G38880	5.14773	11.8661	2.30511	2.19722e-124
chr5	3099000	3100399	AT5G09930	6.93182	20.8861	3.01308	1.47376e-119
chr3	6445200	6445799	AT3G18720	3.92296	19.5123	4.97387	1.14638e-115
chr3	10682000	10682799	AT3G28500	7.16587	31.6995	4.42368	6.11465e-114
chr5	16924200	16924999	AT5G42325	4.95639	17.5824	3.54742	1.64163e-112
chr1	1058200	1060599	AT1G04090	18.6903	36.4865	1.95216	3.18964e-112
chr1	8594400	8595999	AT1G24260	4.05812	11.1956	2.75881	3.13139e-111
chr5	9463400	9464399	AT5G26900	4.56113	15.5313	3.40514	7.35545e-111
chr4	18040200	18040999	AT4G38590	5.10568	19.5148	3.82217	8.11113e-111
chr5	24363600	24364599	AT5G60610	5.85066	21.1639	3.61735	2.45274e-106
chr2	9381000	9381799	AT2G22060	4.07559	14.6441	3.59312	9.52824e-106
chr1	8133200	8134399	AT1G22980	6.23768	18.3892	2.94808	1.59529e-105
chr5	971000	971799	AT5G03720	3.31421	14.6121	4.40892	5.20152e-105
chr4	516600	517599	AT4G01230	7.22378	28.9806	4.01183	7.51296e-105
chr5	9736600	9737199	AT5G27580	3.90305	16.1892	4.14783	1.07613e-104
chr3	18482200	18483199	AT3G49830	6.39991	21.0617	3.29094	4.12382e-103
chr3	8547400	8547999	.	5.43639	25.2424	4.64323	1.92547e-102
chr2	10316200	10317399	AT2G24255	6.37695	18.3147	2.87202	3.14973e-101
chr3	15878800	15879799	AT3G44120	5.43276	17.0895	3.14564	1.07228e-99
chr2	10397600	10398199	AT2G24490	3.36538	13.9951	4.15855	9.24517e-99
chr3	10230000	10231599	AT3G27620	5.78879	17.5316	3.02854	1.8205e-98
chr3	7497200	7498199	AT3G21310	7.62974	24.472	3.20745	3.93006e-96
chr1	3876400	3877199	AT1G11540	10.2711	34.2227	3.33194	1.01817e-93
chr3	22123400	22124399	AT3G59890	5.11037	14.8416	2.90421	3.99584e-93
chr3	4940400	4941199	AT3G14700	6.70307	21.0638	3.14241	7.45959e-93
chr1	8405600	8406399	AT1G23770	5.62819	18.5726	3.29992	6.70971e-88
chr3	7368000	7369199	.	10.0877	30.4997	3.02345	9.65524e-86
chr1	24285200	24286199	AT1G65370	8.14317	24.5486	3.01462	1.01425e-84
chr1	923400	924599	AT1G03710	10.1474	29.5526	2.91233	1.50603e-84
chr5	1487400	1487999	AT5G05040	5.51604	21.9832	3.98532	4.26308e-84
chr1	6740400	6741999	AT1G19470	8.53399	24.051	2.81826	1.13241e-83
chr1	11004800	11005599	AT1G30920	6.06113	19.1954	3.16697	3.39217e-83
chr3	13536600	13541399	.	4.82447	8.128	1.68474	2.12245e-82
chr3	6291200	6292399	AT3G18330	5.33237	14.0686	2.63834	1.05843e-81
chr3	11126400	11127599	.	3.41232	9.42873	2.76314	2.08749e-81
chr4	7897200	7898399	AT4G13577	5.4617	13.2598	2.42778	7.11794e-81
chr3	11282600	11283599	AT3G29380	4.34621	11.6357	2.67721	4.17746e-78
chr5	18651200	18652199	AT5G45990	8.13123	23.2714	2.86198	7.69799e-78
chr2	9284200	9285199	AT2G21770	4.51337	12.8107	2.83839	7.69859e-78
chr2	14069400	14070199	AT2G33200	4.46374	13.5581	3.03739	8.83702e-77
chr3	6289400	6290599	AT3G18320	12.0774	34.4479	2.85226	1.63416e-76
chr5	25635000	25635799	AT5G64060	9.15141	26.7969	2.92817	1.03889e-75
chr3	11651600	11652399	.	5.53862	15.9376	2.87754	4.80071e-75
chr1	23443200	23443799	AT1G63210	4.69959	17.233	3.66692	5.20242e-75
chr5	5817600	5818399	AT5G17650	5.62819	15.4425	2.74378	8.93729e-75
chr4	11110600	11111799	.	9.90865	24.5296	2.47557	1.32429e-73
chr1	6271400	6272399	AT1G05397	9.6118	26.4389	2.75067	2.23688e-73
chr5	24579800	24580599	AT5G61100	4.52346	12.9992	2.87373	9.2992e-72
chr1	12448600	12449199	AT1G34180	5.0182	17.8294	3.55295	4.53864e-71
chr4	4791000	4791399	AT4G05255	3.31837	14.0708	4.24027	2.59353e-70
chr5	9584000	9584999	AT5G27230	9.4327	26.0813	2.76499	8.12652e-70
chr5	682400	683199	AT5G02930	5.61326	17.1034	3.04696	1.00944e-66
chr5	16677600	16678199	.	3.48486	11.5242	3.30693	2.21622e-64
chr4	16451800	16453399	AT4G34410	11.4209	22.6546	1.98361	3.4993e-63
chr1	17883200	17883999	AT1G48400	8.37511	21.3033	2.54364	3.76991e-63
chr3	16301000	16302599	AT3G44753	9.03379	18.3056	2.02635	6.3124e-63
chr2	12947800	12948799	AT2G30380	6.44767	15.9017	2.46627	3.49541e-62
chr3	3039400	3040199	AT3G09920	4.44881	11.9771	2.6922	1.57955e-60
chr3	21086600	21087599	AT3G56980	4.21486	10.3968	2.4667	2.29442e-60
chr1	23431800	23432199	AT1G63190	2.69057	11.6404	4.32637	3.54316e-60
chr4	1464400	1465199	AT4G03320	11.1668	29.4797	2.63994	6.01612e-60
chr2	14737600	14739999	AT2G34930	9.33272	16.0254	1.71712	2.7583e-59
chr2	14929200	14929999	AT2G35550	9.94264	26.3178	2.64696	2.25358e-58
chr1	17050600	17051199	AT1G45100	6.87016	19.8531	2.88976	9.99901e-58
chr5	18382200	18383799	AT5G45350	10.4139	19.9813	1.91871	3.98697e-57
chr4	1605000	1605599	AT4G03610	6.53163	19.7466	3.02323	4.8814e-57
chr2	9348600	9349199	AT2G21930	6.90998	19.5336	2.82687	6.22219e-57
chr3	934000	934599	AT3G03726	3.12642	9.86264	3.15461	1.9674e-56
chr3	16950800	16951599	AT3G46160	5.77748	15.1391	2.62036	4.62958e-56
chr4	10665200	10666199	AT4G19570	9.20584	20.8829	2.26844	1.31948e-55
chr3	7366000	7367199	.	13.888	36.3953	2.62063	4.76099e-55
chr5	8128800	8129399	AT5G24050	3.28573	9.82003	2.98869	1.4769e-54
chr1	29805000	29809599	.	35.5693	53.2748	1.49777	1.06926e-53
chr2	18902000	18903199	AT2G45930	6.10835	14.1431	2.31537	2.36571e-53
chr1	606200	606799	AT1G02770	4.4208	12.717	2.87663	1.08813e-52
chr1	12596000	12597399	AT1G34460	11.6553	24.7532	2.12377	3.41269e-51
chr3	15600	16399	AT3G00970	7.25544	18.2691	2.51799	4.35826e-51
chr1	9705800	9706199	AT1G27860	3.46784	12.9195	3.72552	3.77681e-50
chr2	18607200	18609999	AT2G45135	10.2321	20.0535	1.95986	2.61406e-49
chr3	19888200	19891799	AT3G53670	23.4752	33.2694	1.41721	3.31361e-49
chr2	8928400	8929599	AT2G20720	15.9573	35.3737	2.21677	6.1832e-49
chr2	7755800	7757999	AT2G17840	22.1531	36.7703	1.65983	9.63875e-48
chr4	18387600	18388799	AT4G39590	7.94881	16.0054	2.01356	1.16896e-47
chr1	17385600	17386999	AT1G47400	7.68213	14.2645	1.85684	2.53551e-47
chr4	9411800	9412399	AT4G16745	5.99396	16.5939	2.76844	3.67005e-47
chr5	9578400	9578999	AT5G27220	9.25978	22.6649	2.44767	3.79689e-47
chr1	18779600	18780199	AT1G50690	3.92296	11.0342	2.81272	4.2973e-47
chr1	28454800	28455399	AT1G75790	4.91863	11.7159	2.38194	1.66677e-46
chr1	658800	659799	AT1G02920	4.59695	9.89863	2.1533	2.15704e-46
chr1	11018200	11018999	.	8.67369	21.2714	2.4524	2.86232e-45
chr5	21472200	21472999	AT5G52940	3.89644	9.82126	2.52057	5.99927e-45
chr2	13927600	13928999	AT2G32830	15.2534	36.1903	2.37261	8.03015e-45
chr1	22868400	22871399	AT1G61890	21.0483	29.6633	1.4093	8.80671e-45
chr4	171600	172999	AT4G00390	15.1767	32.5056	2.14181	9.98728e-45
chr1	22034400	22039199	AT1G59870	22.6186	28.2526	1.24909	2.446e-44
chr5	5621600	5622599	AT5G17090	7.68944	16.8851	2.19588	2.46231e-44
chr2	10950400	10950999	.	6.15327	17.2969	2.81101	1.33699e-43
chr3	7258400	7258999	AT3G20760	5.47621	13.5478	2.47394	1.7488e-43
chr5	15938000	15938399	AT5G39810	4.54407	14.6144	3.21615	2.77068e-43
chr1	5955600	5957199	AT1G17380	13.4947	24.5458	1.81892	2.88508e-43
chr1	24289600	24290999	.	7.93791	15.0307	1.89353	9.61022e-43
chr2	17820200	17821199	AT2G42830	5.06261	11.3419	2.24033	1.16164e-42
chr4	16637400	16638599	AT4G34930	9.95839	18.6446	1.87225	1.32426e-42
chr5	9546600	9547399	AT5G27130	8.25568	19.2273	2.32898	1.54977e-42
chr1	25145000	25145599	AT1G08913	5.27708	14.4638	2.74087	1.60902e-42
chr3	2931800	2932399	AT3G09550	7.20869	18.8519	2.61516	3.396e-42
chr3	21887200	21887799	AT3G59200	5.33682	13.3135	2.49465	3.45227e-41
chr5	5229400	5230399	AT5G16020	8.82375	17.3577	1.96716	7.50875e-41
chr1	18483800	18484399	AT1G49920	6.17319	15.188	2.46032	3.42553e-40
chr3	296000	298399	AT3G01830	7.59247	12.1799	1.60421	4.95609e-40
chr5	25098000	25099599	AT5G62520	16.598	26.5248	1.59807	6.62695e-40
chr3	7047200	7048199	AT3G20200	12.3461	25.2	2.04113	8.61201e-40
chr4	1079800	1081599	AT4G02460	23.4254	29.9593	1.27892	1.55531e-39
chr1	5977400	5981399	AT1G17420	19.6685	24.0261	1.22155	5.83609e-39
chr3	4559800	4561399	AT3G13850	23.834	35.4222	1.4862	6.16042e-39
chr1	19910400	19910999	AT1G53370	5.53595	13.3348	2.40876	2.03173e-38
chr2	14931200	14932999	AT2G35555	5.58284	9.58924	1.71763	2.45338e-38
chr1	4041000	4043999	AT1G11960	15.305	21.8348	1.42664	2.6225e-38
chr5	2970600	2971199	AT5G09570	4.63985	12.0993	2.60769	3.62889e-38
chr5	835000	836399	AT5G03390	15.1426	26.9695	1.78103	4.35475e-38
chr1	27464800	27466199	AT1G73010	7.14498	13.0698	1.82923	1.98124e-37
chr5	26740800	26741999	AT5G66980	8.73474	16.6333	1.90427	2.8077e-37
chr1	23399400	23400199	AT1G63100	4.28459	9.83723	2.29596	1.06675e-36
chr1	22628200	22629999	AT1G61340	23.684	38.0875	1.60815	1.94207e-35
chr1	64600	67799	AT1G01140	21.6602	28.6384	1.32217	5.86669e-35
chr3	5650600	5650999	AT3G16590	4.9626	13.5271	2.72581	7.01504e-35
chr2	17531800	17532599	AT2G42005	8.04667	15.5064	1.92706	7.69003e-35
chr3	21031400	21031999	AT3G56780	4.56019	11.1833	2.45238	8.52973e-35
chr5	21326800	21327599	AT5G52547	7.91231	16.8159	2.12528	1.3788e-34
chr2	10528000	10528799	AT2G24735	7.19573	15.714	2.1838	2.039e-34
chr4	11471200	11472999	AT4G21570	22.1192	29.9451	1.35381	5.75855e-34
chr1	20855800	20856199	AT1G55790	4.00596	12.0241	3.00155	7.77236e-34
chr5	23901400	23901999	AT5G59230	7.50739	17.1904	2.2898	3.44928e-33
chr1	25126400	25128199	AT1G67170	19.7919	29.3919	1.48505	3.56743e-33
chr5	16029800	16030399	AT5G40040	5.67535	13.4839	2.37587	3.65769e-33
chr5	23344400	23345399	AT5G57640	10.8894	21.8025	2.00218	4.02069e-33
chr3	1724400	1725399	AT3G05790	9.94613	18.8266	1.89286	6.21801e-33
chr4	9816400	9818399	AT4G17615	24.0056	35.7832	1.49062	1.87297e-32
chr5	15906000	15907399	AT5G39750	8.81612	14.3557	1.62835	1.84853e-31
chr5	26289000	26289599	AT5G09465	4.50045	9.88394	2.19621	6.10868e-31
chr4	6964400	6965199	AT4G11460	4.61303	9.66156	2.09441	7.71898e-31
chr1	29355000	29357599	AT1G78070	27.8722	34.7638	1.24726	1.40959e-30
chr2	14836000	14836799	AT2G35210	7.43459	15.171	2.0406	2.37342e-30
chr5	23312000	23312999	AT5G57567	13.3491	24.8807	1.86385	4.49067e-30
chr4	2778200	2778799	AT4G05497	10.6537	22.9205	2.15141	1.10407e-29
chr1	27397200	27398399	AT1G72800	12.5251	21.8266	1.74263	1.45541e-29
chr4	2736000	2736799	AT4G05380	4.22488	9.02278	2.13563	1.52685e-29
chr5	19034600	19035399	AT5G46880	10.2711	18.9878	1.84866	2.68518e-29
chr3	16328000	16329599	AT3G44790	9.27997	15.6164	1.68281	3.8768e-29
chr5	21087800	21088399	AT5G51870	4.56019	9.56441	2.09737	5.60284e-29
chr3	20776200	20778799	AT3G55980	34.27	52.6538	1.53644	8.79685e-29
chr5	680600	681199	AT5G02920	4.4208	10.1183	2.28879	9.80335e-29
chr3	1264800	1265399	AT3G04660	4.38097	10.2461	2.33877	1.15277e-28
chr4	2329200	2330199	AT4G04620	18.2803	36.3375	1.9878	1.35057e-28
chr4	14573600	14574399	AT4G29760	5.21018	10.7954	2.07198	2.48742e-28
chr2	11305200	11306999	AT2G26580	9.28264	14.6676	1.58011	2.82097e-28
chr4	15944800	15946999	AT4G33050	18.2855	27.173	1.48604	3.0745e-28
chr5	8866800	8867799	AT5G25470	7.92824	14.2668	1.79949	4.80975e-28
chr3	23238600	23239199	AT3G62850	4.34114	10.0757	2.32098	5.14422e-28
chr1	7162400	7163399	.	12.6565	23.2841	1.8397	7.51553e-28
chr5	18584800	18586199	AT5G45810	7.70771	13.1336	1.70396	8.52544e-28
chr2	11148000	11150599	AT2G26190	21.1027	29.383	1.39238	8.55536e-28
chr1	661200	662199	AT1G02930	8.88345	16.502	1.85761	2.52736e-27
chr5	20035400	20036199	AT5G49420	6.95687	13.3984	1.92592	2.6124e-27
chr1	27308400	27313799	AT1G72520	18.1718	22.0877	1.21549	5.58453e-27
chr1	26413400	26415199	AT1G70140	24.2409	35.7043	1.47289	8.88791e-27
chr3	4608200	4609999	AT3G13960	9.67383	15.2421	1.5756	1.72904e-26
chr1	4587800	4588599	AT1G13370	11.5998	21.7186	1.87233	2.7909e-26
chr2	1543400	1543999	AT2G04450	8.80177	17.4886	1.98694	2.85523e-26
chr5	18160200	18160999	AT5G44980	9.85307	18.7323	1.90116	6.30201e-26
chr4	9858800	9859199	AT4G17710	4.93271	12.6957	2.57378	9.63129e-26
chr4	17225200	17226599	AT4G36500	13.7102	21.9623	1.60189	9.77208e-26
chr5	26504600	26506599	AT5G66350	15.8128	24.3767	1.54158	1.57476e-25
chr5	21161200	21161999	AT5G52070	10.3159	18.9079	1.83289	1.77283e-25
chr2	12481800	12482199	AT2G29060	4.87292	12.8236	2.6316	5.11491e-25
chr2	57200	57999	.	7.35995	14.8197	2.01356	7.03403e-25
chr1	1176600	1177199	AT1G04380	7.12903	14.6129	2.04977	8.27623e-25
chr1	25336600	25337799	AT1G67600	14.4949	26.9134	1.85675	8.5982e-25
chr2	3187800	3189399	AT2G07565	6.6019	10.5493	1.59792	8.62495e-25
chr3	4357400	4357999	AT3G13400	6.85024	13.8247	2.01813	2.20918e-24
chr2	18863000	18864799	AT2G45820	27.5429	36.6476	1.33056	3.18863e-24
chr4	11814200	11815199	AT4G22390	17.8027	36.874	2.07126	3.56954e-24
chr5	16834400	16835199	AT5G42120	8.53933	17.0075	1.99167	6.9878e-24
chr4	18463400	18464999	AT4G39790	19.112	31.4243	1.64422	7.01685e-24
chr1	6264000	6264999	AT1G18197	8.14317	14.1518	1.73787	8.76387e-24
chr4	564800	566199	AT4G01360	6.75277	11.3551	1.68155	8.84865e-24
chr2	10609200	10611799	AT2G24945	22.4887	32.6675	1.45262	9.14056e-24
chr4	14579600	14581799	AT4G29780	34.6997	53.464	1.54076	1.78084e-23
chr5	2689400	2690199	AT5G08360	15.3021	30.2782	1.9787	1.85539e-23
chr4	9662000	9663799	AT4G17230	27.8148	39.4634	1.41879	2.05427e-23
chr5	894600	895199	AT5G03545	4.97838	10.3526	2.07951	2.47068e-23
chr1	26899800	26900599	AT1G71380	13.6898	28.6493	2.09275	2.48836e-23
chr4	16354800	16357199	AT4G34150	43.213	62.4579	1.44535	2.71019e-23
chr4	445400	448199	AT4G01023	16.0662	20.3589	1.26719	3.26569e-23
chr2	13548200	13549399	AT2G31865	6.0785	9.82248	1.61594	7.13735e-23
chr1	7041800	7044599	AT1G20340	39.8459	48.1895	1.2094	1.53896e-22
chr3	19896400	19897999	AT3G53680	25.8332	40.8245	1.58031	1.56749e-22
chr1	9082200	9082799	.	6.81042	14.2295	2.08937	1.57038e-22
chr3	2822000	2822999	AT3G09190	12.2148	20.4487	1.67409	1.663e-22
chr1	5596800	5597799	AT1G16370	8.79987	15.0587	1.71124	2.81517e-22
chr1	8126000	8127399	AT1G22950	28.597	49.4608	1.72958	5.18271e-22
chr4	16716800	16717599	AT4G35120	5.7327	11.019	1.92213	6.07333e-22
chr1	18177400	18179799	AT1G49140	20.9079	25.3597	1.21292	9.13103e-22
chr2	17138000	17139799	AT2G41100	28.0733	44.9957	1.60279	1.06574e-21
chr4	10809800	10810999	AT4G19950	23.16	41.844	1.80674	1.49124e-21
chr5	19839800	19840599	AT5G48940	5.34454	9.53381	1.78384	4.03312e-21
chr3	671600	672599	AT3G02980	19.4027	32.5441	1.6773	4.09903e-21
chr3	19388400	19388999	AT3G52270	4.65976	9.45791	2.0297	1.4176e-20
chr1	7103800	7106599	AT1G20510	36.3727	44.0548	1.21121	1.88485e-20
chr1	10988400	10989599	AT1G30860	15.251	23.625	1.54908	1.94243e-20
chr4	10684200	10684799	AT4G19630	5.43639	11.0981	2.04145	2.1175e-20
chr1	28705200	28706399	AT1G76500	13.4105	21.486	1.60218	3.22416e-20
chr1	25405800	25406399	AT1G67760	8.74203	16.0827	1.8397	3.74579e-20
chr4	14575800	14576599	AT4G29770	8.03175	12.8235	1.5966	6.23211e-20
chr5	1494000	1495199	AT5G05060	22.7919	41.248	1.80977	6.43795e-20
chr1	4260600	4261799	AT1G12490	9.07298	14.7923	1.63037	8.3053e-20
chr1	18668000	18668799	AT1G50400	8.31539	15.9855	1.9224	8.95516e-20
chr4	8618400	8619199	AT4G15093	9.46492	16.1452	1.70579	1.48572e-19
chr3	2012000	2013999	AT3G06500	32.1685	40.7747	1.26754	1.79978e-19
chr4	14938600	14941199	AT4G30600	25.1598	32.5104	1.29216	2.00329e-19
chr4	11935000	11936599	AT4G22710	14.6585	21.0107	1.43335	5.03551e-19
chr5	13934400	13935199	AT5G35760	15.6903	30.374	1.93585	5.32647e-19
chr5	16740800	16741599	AT5G41820	6.53886	12.4882	1.90984	6.42251e-19
chr1	9647000	9649199	AT1G27730	20.4444	30.7647	1.5048	7.90752e-19
chr5	6826400	6827799	AT5G20230	15.0062	22.9929	1.53223	9.5243e-19
chr1	23846400	23847999	AT1G64255	8.8846	13.5656	1.52687	1.14412e-18
chr4	8175200	8175799	AT4G14165	6.11344	12.8236	2.09761	1.16504e-18
chr3	6045200	6045799	AT3G17690	7.82601	14.4851	1.85089	1.67411e-18
chr1	22033000	22033799	AT1G59865	5.76255	10.4441	1.81241	2.06804e-18
chr2	3495600	3496399	AT2G07739	8.64383	15.6342	1.80871	4.79806e-18
chr3	2675800	2676799	AT3G08810	10.4237	17.7664	1.70442	5.32461e-18
chr2	1094800	1095399	AT2G03590	6.61128	12.1419	1.83654	5.42019e-18
chr2	3468200	3468799	AT2G07732	5.21734	9.75613	1.86994	1.01994e-17
chr5	26073600	26074399	AT5G65240	13.5106	23.1239	1.71154	1.27283e-17
chr3	378000	379399	AT3G02125	5.95983	9.13879	1.5334	1.33184e-17
chr5	6128000	6128999	AT5G18470	8.40585	13.4877	1.60456	1.70188e-17
chr1	5204600	5205799	AT1G15125	7.84932	13.1428	1.67439	1.7952e-17
chr2	16108200	16111999	AT2G38470	37.5868	46.7899	1.24485	2.10089e-17
chr4	844600	846799	AT4G01950	12.2103	16.8736	1.38192	2.11413e-17
chr5	1138600	1139599	AT5G04150	11.4983	18.4434	1.60401	2.20676e-17
chr2	17640800	17641599	AT2G42360	6.34478	11.0669	1.74425	2.21229e-17
chr4	11895000	11896599	AT4G22590	10.5257	15.0578	1.43057	2.24307e-17
chr2	2361000	2362199	AT2G06050	15.1714	22.795	1.5025	4.65214e-17
chr4	10073800	10075599	AT4G18205	13.5062	18.3274	1.35696	5.08717e-17
chr3	1576000	1576599	AT3G05450	5.55587	11.1194	2.00138	7.37753e-17
chr1	24861400	24863599	AT1G66660	19.6742	24.852	1.26318	7.39822e-17
chr1	27484200	27486399	AT1G73080	30.6911	39.0391	1.272	8.42867e-17
chr4	17214800	17216799	AT4G36470	21.3144	31.2193	1.4647	8.81701e-17
chr4	17570600	17571799	AT4G37370	14.8431	24.6573	1.6612	1.07969e-16
chr1	19935000	19936999	AT1G53430	15.956	22.0023	1.37894	1.44922e-16
chr1	3302600	3303599	AT1G10110	14.2326	22.7094	1.59559	1.56604e-16
chr1	19214200	19215199	AT1G51800	5.24172	8.74911	1.66913	1.74104e-16
chr1	17943800	17944199	AT1G48530	7.62328	14.8063	1.94225	3.11316e-16
chr3	3498400	3499199	AT3G11165	11.3609	18.1254	1.59542	3.94009e-16
chr1	8423200	8424199	AT1G23830	10.3402	16.5531	1.60085	5.40122e-16
chr3	21765800	21766799	AT3G58875	29.7548	55.675	1.87113	7.2933e-16
chr5	16979800	16980799	AT5G42460	19.0326	33.5915	1.76495	1.00847e-15
chr5	21349200	21349799	AT5G52620	9.23986	15.9336	1.72444	1.34152e-15
chr2	10248200	10248799	.	16.3888	29.8861	1.82357	1.57319e-15
chr2	7047400	7048599	AT2G16270	10.0778	15.5265	1.54066	1.58289e-15
chr1	17660600	17661199	AT1G47915	7.12903	12.8236	1.79879	2.5301e-15
chr5	4664200	4664799	AT5G14470	8.36367	16.5087	1.97386	2.56947e-15
chr3	16756600	16759599	AT3G45640	32.8492	40.8785	1.24443	4.17592e-15
chr3	21883600	21885399	AT3G59190	10.3899	15.0789	1.4513	4.27779e-15
chr2	17785400	17785999	AT2G42720	6.87016	12.3975	1.80454	4.51915e-15
chr3	1574800	1575199	AT3G05450	5.53061	11.2247	2.02956	5.1778e-15
chr4	7843000	7845399	AT4G13495	21.7134	31.0721	1.43101	6.11085e-15
chr2	10135200	10137599	AT2G23810	41.5622	52.2087	1.25616	6.50638e-15
chr1	23791600	23792199	AT1G64100	8.30393	14.6129	1.75976	7.25062e-15
chr5	18505600	18506399	AT5G45630	15.3469	24.609	1.60352	8.93688e-15
chr5	505800	507399	AT5G02380	19.1045	29.8603	1.563	9.56389e-15
chr3	2649200	2651199	AT3G08720	17.5432	24.6895	1.40735	9.83475e-15
chr1	1021200	1022199	AT1G03980	13.2177	18.8521	1.42628	1.00255e-14
chr5	3178600	3179599	AT5G01675	19.2236	30.5516	1.58928	1.07538e-14
chr5	15464600	15464999	AT5G38620	5.97904	13.1114	2.19289	1.23223e-14
chr3	16046000	16047599	AT3G44400	10.7122	14.0923	1.31554	1.406e-14
chr5	1930200	1931799	AT5G06320	35.2624	47.0407	1.33402	1.52984e-14
chr5	1030400	1030999	AT5G00940	8.48315	14.6981	1.73262	1.73949e-14
chr3	10045600	10047399	AT3G27210	14.7262	20.1644	1.36929	2.07148e-14
chr1	6299600	6301999	AT1G18300	25.5767	35.5079	1.38829	2.09069e-14
chr5	17734600	17736999	AT5G44070	23.0409	28.551	1.23914	2.41188e-14
chr2	4222400	4223199	AT2G05555	7.10615	11.4821	1.6158	2.72906e-14
chr5	16033000	16033599	AT5G40050	5.59569	9.67092	1.72828	3.08541e-14
chr4	18479000	18481199	AT4G39830	10.5938	13.9434	1.31618	3.67918e-14
chr1	9415200	9415999	AT1G27110	11.4803	17.9018	1.55935	3.89692e-14
chr5	8018800	8019599	AT5G23780	10.9578	17.1672	1.56666	4.41551e-14
chr4	6573800	6574199	AT4G10640	7.11506	14.0388	1.97311	5.438e-14
chr1	4932600	4933599	AT1G14420	5.89842	9.89863	1.67818	5.45353e-14
chr4	16639600	16640199	AT4G34940	7.24851	12.291	1.69566	5.76011e-14
chr3	20120600	20121199	AT3G54340	6.35241	10.5017	1.65318	7.79735e-14
chr2	5859400	5860399	AT2G13960	17.7908	29.2105	1.64189	8.0431e-14
chr4	16045000	16046799	AT4G33270	8.44057	12.1497	1.43944	9.92352e-14
chr2	10675600	10677199	AT2G08100	22.3122	33.0362	1.48063	1.19228e-13
chr4	11969400	11971199	AT4G22780	22.338	31.1012	1.3923	1.54775e-13
chr3	88200	89399	AT3G01290	18.6036	27.935	1.50159	1.60351e-13
chr5	717200	718199	AT5G03060	14.0774	23.3352	1.65764	1.61473e-13
chr1	2927600	2929799	AT1G09070	31.5156	42.5032	1.34864	2.10189e-13
chr3	19716000	19716799	AT3G53190	5.44905	8.78324	1.61188	2.397e-13
chr1	18021800	18022399	AT1G48730	5.71517	9.71352	1.6996	2.49602e-13
chr4	18121600	18123199	AT4G38830	8.22068	11.7303	1.42693	2.53633e-13
chr5	13901000	13902999	AT5G35735	18.5218	22.6406	1.22238	2.60257e-13
chr2	16220200	16220999	AT2G38810	14.5855	22.9482	1.57336	3.489e-13
chr2	18364600	18367199	AT2G44490	21.1944	26.1232	1.23255	3.72045e-13
chr2	10833200	10835599	AT2G25460	23.4089	30.5349	1.30441	4.06944e-13
chr5	6470000	6471399	AT5G19240	33.0988	44.6998	1.3505	4.41977e-13
chr1	25271000	25273399	AT1G67470	22.32	29.2584	1.31086	4.4256e-13
chr5	7482400	7482799	AT5G22540	6.69653	13.5271	2.02002	5.14277e-13
chr5	25517000	25517999	AT5G63760	17.9818	27.6778	1.53921	5.61396e-13
chr5	25721800	25722999	AT5G64310	31.7554	52.7839	1.6622	5.62645e-13
chr4	12965600	12966599	AT4G25350	13.5998	20.4742	1.50548	5.99401e-13
chr1	19463800	19464399	AT1G52270	11.0719	20.0235	1.8085	6.42957e-13
chr3	6664000	6665799	AT3G19240	35.0685	45.7901	1.30573	6.73773e-13
chr5	21420000	21421599	AT5G52860	14.4198	20.3165	1.40893	6.87623e-13
chr3	20005600	20007599	AT3G54020	31.6016	39.7917	1.25917	1.01162e-12
chr3	15699800	15700799	AT3G43840	7.29542	11.3036	1.54941	1.17156e-12
chr3	8038000	8039999	AT3G22750	11.4031	15.1341	1.32719	1.17366e-12
chr4	12390200	12393999	AT4G23800	14.5499	18.0865	1.24307	1.22833e-12
chr4	10610600	10611999	AT4G19460	13.7869	19.6457	1.42495	1.23423e-12
chr1	18837000	18837999	AT1G50830	14.0894	21.3555	1.51571	1.34907e-12
chr4	12119000	12120199	AT4G23130	8.92376	13.345	1.49545	1.35836e-12
chr5	6577800	6578399	AT5G19490	16.2295	26.7974	1.65115	1.48357e-12
chr4	14796600	14799999	AT4G30210	34.8581	42.5434	1.22047	1.52319e-12
chr4	10498800	10500399	AT4G19200	13.2411	18.1699	1.37223	1.80675e-12
chr5	972400	973999	AT5G03720	25.1171	32.1026	1.27812	1.98373e-12
chr4	7785000	7786199	AT4G13395	12.8335	19.2619	1.50091	2.10087e-12
chr1	1210600	1210999	AT1G04470	6.12852	12.3119	2.00895	2.34149e-12
chr4	18400000	18401999	AT4G39640	13.8675	17.8278	1.28558	2.61368e-12
chr3	21577200	21577799	AT3G58270	15.0546	22.6223	1.50268	3.11256e-12
chr5	3695800	3697599	AT5G11530	25.945	31.8176	1.22635	3.45775e-12
chr5	25859000	25859799	AT5G64687	13.9436	22.5011	1.61372	3.63487e-12
chr1	1718200	1719599	AT1G05730	21.7333	28.748	1.32276	4.04436e-12
chr3	11756600	11757599	AT3G05995	13.2177	17.5749	1.32965	4.05416e-12
chr4	11519000	11519799	AT4G21680	6.74786	11.1787	1.65663	4.6705e-12
chr1	27184400	27185599	AT1G72220	10.5752	14.3347	1.3555	4.83973e-12
chr3	1734400	1735599	AT3G05820	10.2668	13.4301	1.30811	1.04722e-11
chr3	1623400	1624799	AT3G05600	7.9976	11.2	1.40042	1.06394e-11
chr2	14856800	14857999	AT2G35270	14.9426	20.8369	1.39446	1.07528e-11
chr5	25964400	25964799	AT5G64990	7.26453	13.2074	1.81807	1.09954e-11
chr4	6864000	6865999	AT4G11280	37.5508	48.262	1.28525	1.35486e-11
chr2	6034200	6035399	AT2G14247	14.2661	21.1455	1.48222	1.47615e-11
chr5	704600	705399	AT5G03010	16.4516	25.9664	1.57835	1.75582e-11
chr1	27979200	27980399	AT1G74440	29.0495	49.304	1.69724	1.8203e-11
chr5	23992000	23992799	AT5G59520	10.0322	15.187	1.51383	1.8406e-11
chr3	19780400	19782799	AT3G53350	9.04931	11.8927	1.31421	1.86264e-11
chr5	5639200	5640599	AT5G17160	13.5141	18.8613	1.39568	2.03803e-11
chr4	10670600	10671199	AT4G19590	10.4148	16.6365	1.59739	2.5214e-11
chr1	202200	203599	AT1G01560	9.66874	13.2157	1.36685	2.60348e-11
chr3	22185400	22186799	AT3G60070	17.223	24.7988	1.43987	2.67089e-11
chr1	817000	817599	AT1G03320	6.0537	10.1822	1.68198	2.86526e-11
chr2	17988800	17992199	AT2G43280	25.218	31.3342	1.24253	3.14217e-11
chr1	28174400	28175199	AT1G75030	11.5848	18.0296	1.55632	3.30859e-11
chr3	19283200	19285399	AT3G51970	14.8628	19.7226	1.32698	4.12268e-11
chr5	25659600	25660999	AT5G64120	6.33498	9.06583	1.43107	4.24132e-11
chr1	8860600	8862399	AT1G25275	13.2278	17.4904	1.32225	4.3469e-11
chr5	8232400	8233199	AT5G24240	6.70307	10.7635	1.60576	4.64134e-11
chr4	15383200	15384799	AT4G31800	21.4021	27.7696	1.29752	6.34156e-11
chr5	18358200	18359199	AT5G45307	21.337	30.8326	1.44503	7.12703e-11
chr1	19156200	19157199	AT1G51670	9.18196	13.7814	1.50092	8.03684e-11
chr4	12686400	12688199	AT4G24570	40.1673	56.8617	1.41562	8.13111e-11
chr5	551400	552799	AT5G02490	9.89042	14.0456	1.42012	9.7047e-11
chr1	4661600	4663599	AT1G13608	10.9018	14.2469	1.30684	1.07916e-10
chr5	18597200	18597999	AT5G45840	5.98649	9.43799	1.57655	1.32362e-10
chr5	6243800	6244399	AT5G18720	6.0537	11.0981	1.83328	1.44632e-10
chr5	4518000	4518999	AT5G14000	8.54913	12.4531	1.45665	1.45384e-10
chr2	17552600	17552999	AT2G42065	6.60684	11.5444	1.74734	1.49043e-10
chr2	10344200	10345399	AT2G08000	35.3568	47.3246	1.33849	1.58224e-10
chr1	5271200	5272199	AT1G15310	16.5371	26.2984	1.59027	1.58471e-10
chr3	7501200	7501799	AT3G21320	9.21995	14.6981	1.59416	1.86298e-10
chr1	7450200	7450799	.	9.81736	15.3158	1.56007	1.95423e-10
chr1	7976800	7978799	AT1G22570	12.6204	16.2575	1.28819	2.13592e-10
chr4	7891600	7893799	AT4G13575	18.7954	25.8675	1.37627	2.24467e-10
chr3	22122400	22122999	AT3G59884	9.16021	13.9525	1.52316	2.32539e-10
chr3	19023400	19024399	AT3G51230	12.167	17.6004	1.44657	2.44948e-10
chr1	20591800	20592999	AT1G55200	6.77489	9.49258	1.40114	2.51488e-10
chr3	1134400	1136199	AT3G04290	9.07046	12.1922	1.34417	2.7047e-10
chr4	16260600	16262599	AT4G33920	40.1644	48.5109	1.20781	2.77038e-10
chr3	6043400	6044399	AT3G17680	8.63271	12.1083	1.40261	2.94995e-10
chr2	738400	738999	AT2G02660	6.45197	10.0757	1.56165	3.17788e-10
chr1	28766600	28767599	AT1G76650	22.8176	34.3706	1.50632	3.30743e-10
chr3	1437000	1438199	AT3G05140	7.20268	10.0034	1.38884	3.3184e-10
chr4	13811600	13812599	AT4G27654	10.5073	15.3014	1.45626	3.67088e-10
chr5	21470200	21471399	AT5G52930	13.8582	19.8791	1.43446	3.7303e-10
chr3	16788800	16789599	.	8.21089	12.3604	1.50537	4.03598e-10
chr4	7887000	7887599	AT4G13572	9.77753	15.5715	1.59258	4.88192e-10
chr2	17826200	17827399	AT2G42840	13.898	18.485	1.33005	5.13641e-10
chr1	8197400	8198199	AT1G23110	6.46421	9.6935	1.49956	5.14151e-10
chr1	19945600	19947199	AT1G53440	17.3365	23.7398	1.36935	5.1569e-10
chr4	167400	168399	AT4G00380	15.8326	24.0249	1.51743	5.49869e-10
chr5	15741800	15743599	AT5G39320	13.5991	18.5472	1.36385	5.71492e-10
chr3	21927600	21928599	AT3G59330	15.0684	21.0873	1.39944	5.82409e-10
chr3	1221400	1222399	AT3G04530	14.6625	21.6876	1.47912	5.84897e-10
chr4	14225600	14226399	AT4G28811	5.68791	9.29426	1.63404	6.42681e-10
chr4	1003800	1005199	AT4G02290	20.6505	29.7056	1.43849	6.63325e-10
chr1	27281000	27281599	AT1G72460	5.61561	9.50051	1.6918	8.66553e-10
chr1	24824200	24825399	AT1G66540	20.1854	25.8918	1.2827	8.67903e-10
chr1	21181600	21182599	AT1G56540	16.9789	22.0452	1.29839	9.43673e-10
chr1	19664000	19665199	AT1G52800	12.7539	16.8249	1.3192	9.64684e-10
chr5	1033400	1034599	AT5G03860	8.18757	11.738	1.43364	9.84434e-10
chr4	18410200	18410599	AT4G39670	7.41401	12.3759	1.66926	1.12457e-09
chr2	19333200	19334999	AT2G47060	34.1535	43.641	1.27779	1.21067e-09
chr3	7103800	7104599	AT3G20362	6.98672	10.4441	1.49485	1.36354e-09
chr4	10030600	10032399	AT4G18070	30.1885	37.4775	1.24145	1.38601e-09
chr3	21034800	21036199	AT3G56800	39.9283	51.7591	1.2963	1.39563e-09
chr1	8206600	8207399	AT1G23150	6.28506	9.39008	1.49403	1.48203e-09
chr2	17198200	17199399	AT2G41240	7.92891	11.1634	1.40794	1.68394e-09
chr5	8856000	8857599	AT5G25440	13.5693	19.3908	1.42902	1.89198e-09
chr2	7632800	7633399	AT2G06995	7.54722	12.6531	1.67652	2.0181e-09
chr3	20550200	20552199	AT3G55430	31.2794	37.9534	1.21337	2.0291e-09
chr1	28887000	28887999	AT1G76910	9.1939	13.2578	1.44202	2.57139e-09
chr5	24775000	24775999	AT5G61640	34.1129	48.0499	1.40856	2.57774e-09
chr1	16990400	16990999	.	6.57146	10.3313	1.57215	2.63967e-09
chr1	625200	625599	AT1G02830	7.65317	13.4312	1.75499	2.72843e-09
chr4	10299800	10300599	AT4G18710	5.67298	8.87906	1.56515	2.88283e-09
chr5	26086200	26087199	AT5G65280	11.9521	17.7154	1.4822	2.96648e-09
chr5	3220000	3220399	AT5G10260	9.44688	16.5012	1.74674	3.10909e-09
chr1	29343400	29345199	AT1G09773	11.4044	14.7811	1.29609	3.41422e-09
chr4	14879600	14880399	AT4G30430	9.64407	14.4205	1.49527	3.84433e-09
chr3	2970000	2970399	AT3G09680	8.46034	14.3906	1.70095	3.97084e-09
chr5	4914800	4915799	AT5G15150	9.76702	13.3855	1.37048	4.3919e-09
chr2	19317400	19319199	AT2G47010	23.6707	30.7324	1.29833	4.45329e-09
chr5	22438000	22438599	AT5G55330	7.38791	10.8638	1.47048	4.87739e-09
chr3	618200	619599	AT3G02840	17.5043	23.1388	1.32189	5.00586e-09
chr5	22873600	22874599	AT5G56500	18.5191	26.209	1.41524	5.06237e-09
chr5	9518400	9520599	AT5G04355	14.7651	18.9335	1.28231	5.06497e-09
chr1	4939000	4940799	AT1G14440	18.7907	23.1149	1.23012	5.62392e-09
chr3	18024800	18025799	.	9.97001	13.5515	1.35923	6.12936e-09
chr2	10284400	10284999	AT2G24190	12.6849	20.5347	1.61883	6.1894e-09
chr5	7090600	7091999	AT5G20900	36.3558	44.0796	1.21245	6.21242e-09
chr2	16796800	16797599	AT2G40220	7.83767	12.073	1.54038	6.32297e-09
chr3	6594000	6594799	AT3G19070	9.01705	12.9832	1.43985	7.34467e-09
chr2	8892800	8893199	AT2G20620	9.38709	15.0941	1.60796	7.38806e-09
chr4	8209800	8210399	AT4G14245	6.35241	10.2461	1.61295	7.8094e-09
chr3	19037200	19038799	AT3G51280	10.108	13.1586	1.3018	8.50965e-09
chr5	25929800	25931399	AT5G64870	13.4276	17.755	1.32228	9.16201e-09
chr1	30056200	30057599	AT1G79910	9.36179	12.9877	1.38731	9.57064e-09
chr3	6934600	6936799	AT3G19930	22.6359	30.8112	1.36117	1.10657e-08
chr3	9480800	9481599	AT3G25900	10.4204	16.257	1.56011	1.12891e-08
chr5	2204200	2205399	AT5G07100	9.23216	12.2488	1.32675	1.22929e-08
chr2	11139000	11139599	AT2G26160	5.79483	9.394	1.6211	1.27189e-08
chr4	5631000	5631799	AT4G08840	9.37535	13.6539	1.45636	1.34378e-08
chr3	4203000	4203799	AT3G13090	7.58388	10.5079	1.38556	1.35297e-08
chr5	211200	213399	AT5G01540	31.2661	37.6001	1.20258	1.44771e-08
chr3	21215000	21216599	AT3G57330	23.1029	28.9346	1.25242	1.46777e-08
chr5	15316200	15316799	AT5G38320	8.02514	11.4177	1.42274	1.53957e-08
chr5	2528200	2529399	AT5G07920	26.9404	36.1506	1.34187	1.575e-08
chr2	14102000	14102599	AT2G33260	10.2953	16.1466	1.56835	1.63553e-08
chr5	16441600	16443199	AT5G41080	22.3793	29.2219	1.30576	1.65252e-08
chr5	25096000	25096599	AT5G62510	8.4035	11.8224	1.40684	1.67611e-08
chr3	9930000	9932199	AT3G26932	26.2919	33.4687	1.27297	1.80328e-08
chr4	14952800	14953199	AT4G30640	8.7593	13.1434	1.50051	2.05074e-08
chr3	4091600	4092599	AT3G12860	20.5967	30.2834	1.4703	2.09486e-08
chr5	19994000	19994799	AT5G49310	14.6005	22.6767	1.55315	2.13673e-08
chr1	3062400	3063599	.	21.6578	32.4472	1.49818	2.17306e-08
chr5	17522400	17523799	AT5G43620	23.9757	32.4327	1.35273	2.24036e-08
chr5	2592000	2592799	AT5G08090	9.88293	14.2608	1.44297	2.41727e-08
chr2	9172800	9173399	AT2G21430	8.14462	12.3123	1.51171	2.44584e-08
chr3	3138000	3139199	AT3G10150	7.60061	9.99275	1.31473	2.82317e-08
chr4	9389800	9390999	AT4G16680	12.744	17.3037	1.35779	2.92067e-08
chr1	2364000	2364799	AT1G07650	12.0327	17.7421	1.47449	2.9244e-08
chr1	27954000	27955199	AT1G74360	13.7885	17.474	1.26729	3.00684e-08
chr5	36200	37999	AT5G01100	20.1035	25.4555	1.26622	3.01611e-08
chr3	9195400	9196599	AT3G25250	15.1216	19.4641	1.28717	3.01721e-08
chr1	1251200	1251799	.	8.80177	13.5052	1.53437	3.02012e-08
chr5	22440000	22440999	AT5G55340	12.7759	18.4562	1.44461	3.04834e-08
chr3	11860800	11861799	.	13.4565	19.3247	1.43609	3.06325e-08
chr4	11952400	11953799	AT4G22755	16.2936	21.2782	1.30592	3.10657e-08
chr4	16713000	16714999	AT4G35110	8.85514	11.0809	1.25135	3.18702e-08
chr4	2727200	2728799	AT4G05360	8.59367	11.3393	1.31949	3.29097e-08
chr2	2938200	2938799	.	9.8771	15.188	1.5377	3.40837e-08
chr4	13816600	13818199	AT4G27660	23.2148	29.0543	1.25154	3.4455e-08
chr3	3420200	3420999	AT3G10930	26.7824	41.2333	1.53957	3.44852e-08
chr1	27213800	27214599	AT1G72280	14.287	19.2592	1.34802	3.82523e-08
chr4	2675200	2676199	AT4G05190	8.77599	11.7634	1.34041	3.84225e-08
chr4	8482800	8485199	AT4G14770	16.5225	20.2591	1.22615	4.23352e-08
chr3	17175800	17176399	AT3G46617	9.97666	15.2519	1.52876	4.33488e-08
chr3	16319000	16319399	AT3G44770	7.29443	12.184	1.67032	4.38723e-08
chr5	7869600	7870199	AT5G23380	8.50306	12.4614	1.46552	4.5841e-08
chr5	23723800	23725599	AT5G58730	23.9691	28.8528	1.20375	4.59229e-08
chr5	4204600	4206599	AT5G13190	34.7702	41.8598	1.2039	4.70848e-08
chr3	9946800	9948199	AT3G26980	29.6457	40.3402	1.36074	5.17682e-08
chr4	13057400	13058599	AT4G25580	9.47092	12.4404	1.31354	5.30779e-08
chr5	22652800	22654199	AT5G55930	12.8064	16.3531	1.27695	5.64181e-08
chr5	25842000	25843599	AT5G64660	43.6248	55.4115	1.27018	5.86099e-08
chr1	28816200	28816599	AT1G76780	7.11506	12.0561	1.69445	5.97355e-08
chr3	3496600	3497199	AT3G11160	6.90998	10.949	1.58452	6.24959e-08
chr5	5822600	5823599	AT5G17680	9.45658	12.9896	1.3736	6.60341e-08
chr1	5875400	5876199	AT1G17190	9.52463	12.7277	1.33629	6.70555e-08
chr2	10319600	10319999	AT2G24260	11.5097	18.356	1.59483	7.3764e-08
chr3	9573600	9575199	AT3G26170	16.0087	20.0771	1.25414	7.76622e-08
chr3	21158000	21158799	AT3G57160	13.8092	20.7764	1.50453	7.78127e-08
chr3	217800	219199	AT3G01550	29.3217	36.92	1.25914	8.00249e-08
chr2	9302600	9304799	AT2G21830	11.6949	15.0516	1.28702	8.70319e-08
chr1	14176600	14177399	AT1G37150	6.10592	9.24636	1.51433	9.5447e-08
chr4	6998000	6998999	AT4G11550	8.31033	11.6229	1.39861	9.96902e-08
chr1	12241600	12242599	AT1G33770	9.12226	12.0827	1.32453	1.03627e-07
chr5	18762400	18763599	AT5G46260	16.1065	20.5602	1.27652	1.05626e-07
chr1	29614000	29614799	AT1G78750	10.8384	15.5703	1.43659	1.0655e-07
chr5	4214600	4216799	AT5G13210	7.11677	9.27816	1.3037	1.07171e-07
chr1	7136200	7137799	AT1G20610	14.9643	18.7046	1.24995	1.20673e-07
chr4	8212600	8213199	AT4G14250	7.32817	11.2898	1.5406	1.2711e-07
chr5	22941800	22942199	AT5G56700	8.60982	14.1028	1.63799	1.35824e-07
chr1	6208600	6210199	AT1G18040	22.2227	27.4584	1.2356	1.40339e-07
chr2	13676400	13677199	AT2G32200	8.83791	12.1847	1.37869	1.41066e-07
chr1	25442400	25443199	AT1G67856	7.13601	10.2045	1.43	1.52116e-07
chr2	16890800	16891199	.	9.83552	15.8296	1.60943	1.52815e-07
chr1	27969000	27969999	AT1G74420	14.1371	19.5546	1.38321	1.5356e-07
chr1	8424600	8425399	AT1G23840	8.68862	12.7437	1.46671	1.66743e-07
chr3	7012000	7012799	AT3G20080	9.28577	12.6638	1.36379	1.71089e-07
chr4	18362600	18363799	AT4G39480	8.69494	11.8551	1.36345	1.72365e-07
chr3	4040400	4041999	AT3G12710	11.1598	13.9247	1.24776	1.72442e-07
chr4	8010000	8010799	AT4G13820	8.12132	11.6897	1.43938	1.90567e-07
chr1	30374000	30375799	AT1G80830	13.7118	16.7173	1.21919	1.93008e-07
chr5	23217000	23217799	AT5G57320	7.53909	11.8334	1.56961	2.0141e-07
chr3	19723400	19724199	AT3G53230	14.5407	19.7064	1.35526	2.03099e-07
chr1	26056400	26058199	AT1G69310	31.8991	40.5415	1.27093	2.19538e-07
chr1	9956000	9956999	AT1G28370	23.2952	29.3638	1.26051	2.2597e-07
chr1	27996000	27996799	AT1G74490	10.7787	14.8836	1.38083	2.26269e-07
chr1	588200	589199	AT1G02700	6.87751	9.94972	1.4467	2.32861e-07
chr1	24466800	24467399	AT1G65780	6.47189	10.0757	1.55684	2.37767e-07
chr5	20963200	20964599	AT5G51600	11.1608	14.6111	1.30914	2.52979e-07
chr3	18929800	18931599	AT3G50930	19.2814	24.9448	1.29372	2.55179e-07
chr5	23391000	23391799	AT5G57720	6.12085	8.70339	1.42193	2.55264e-07
chr4	6827800	6829399	.	27.534	35.3504	1.28388	2.61394e-07
chr4	17981000	17981599	AT4G38410	7.10912	10.6508	1.49819	2.72548e-07
chr4	6372800	6373599	AT4G10265	20.1391	25.0881	1.24574	2.73224e-07
chr1	8574600	8575199	AT1G24210	21.7057	29.3749	1.35333	2.8762e-07
chr5	1536000	1538199	AT5G05180	10.3551	12.8467	1.24062	2.91721e-07
chr5	18137400	18137999	AT5G44910	7.34808	10.3739	1.41178	2.92011e-07
chr5	19001400	19002199	AT5G46825	10.4801	14.3726	1.37142	3.09177e-07
chr1	16656600	16657599	AT1G43910	7.24766	10.7672	1.48561	3.20148e-07
chr5	5898600	5900399	AT5G17850	21.0716	26.569	1.26089	3.77976e-07
chr4	1316000	1316999	.	7.70138	10.6522	1.38315	3.82302e-07
chr3	9192400	9193399	AT3G25240	10.3043	14.1008	1.36844	4.32129e-07
chr5	5580200	5581199	AT5G16980	10.1252	14.0241	1.38507	4.37747e-07
chr1	25473600	25474199	AT1G67920	9.91692	14.8685	1.49931	4.60139e-07
chr2	19249000	19249799	AT2G46840	11.3907	16.0174	1.40618	4.70896e-07
chr1	29683000	29683999	AT1G78940	13.3968	18.239	1.36144	4.76929e-07
chr3	5437800	5440599	AT3G16020	15.9383	19.6842	1.23503	5.00588e-07
chr5	17451600	17452799	AT5G43420	9.71963	12.6639	1.30292	5.1318e-07
chr3	19293000	19293799	AT3G52000	7.22559	10.1886	1.41007	5.34906e-07
chr5	23127000	23127599	AT5G57123	10.0165	14.3786	1.43549	5.62775e-07
chr1	4382400	4383599	AT1G12855	8.03834	10.4823	1.30404	5.88259e-07
chr3	18620600	18621799	AT3G50230	8.98345	11.9083	1.32558	5.90636e-07
chr4	753200	754399	AT4G01740	14.0671	19.049	1.35415	5.92413e-07
chr1	28814000	28815399	AT1G76780	20.7102	27.4985	1.32778	5.92989e-07
chr4	10690600	10691799	AT4G19645	12.545	15.8032	1.25972	5.93762e-07
chr1	30365000	30365999	AT1G80810	24.537	37.8575	1.54287	6.23025e-07
chr4	12131000	12132599	AT4G23160	12.4056	15.4249	1.24338	6.424e-07
chr4	15935400	15936799	AT4G33030	25.519	31.3565	1.22875	6.64254e-07
chr3	20818200	20819799	AT3G56100	13.6738	16.7735	1.22669	7.30526e-07
chr5	4944800	4946199	AT5G15230	12.4057	16.7545	1.35055	7.88998e-07
chr4	10192800	10193599	AT4G18470	16.7204	22.4052	1.33999	7.93817e-07
chr3	5760600	5762399	AT3G16860	28.5375	34.3709	1.20441	8.047e-07
chr3	3016400	3017799	AT3G09830	26.2693	32.7245	1.24573	8.054e-07
chr3	20430200	20431599	AT3G55120	22.1597	29.049	1.31089	8.4904e-07
chr3	22480000	22480999	AT3G60840	8.59689	12.1338	1.41142	9.23288e-07
chr4	8463000	8464399	AT4G14746	7.29845	9.44889	1.29464	9.24383e-07
chr3	6958600	6960399	AT3G19970	18.4923	23.5688	1.27452	9.43091e-07
chr5	2874000	2874999	AT5G09240	17.0863	21.6876	1.2693	9.60779e-07
chr1	19559800	19560599	AT1G52500	23.0801	30.9969	1.34301	1.03727e-06
chr1	30222200	30222799	AT1G80390	7.30825	10.097	1.38159	1.03929e-06
chr1	4726600	4727599	AT1G13790	24.8832	35.6862	1.43415	1.04675e-06
chr5	17331000	17331799	AT5G43170	10.2412	13.7977	1.34727	1.115e-06
chr3	2288800	2290199	AT3G07195	8.41538	10.9629	1.30272	1.24119e-06
chr4	10071600	10072999	AT4G18197	18.9197	23.0294	1.21722	1.30439e-06
chr4	11172600	11174199	AT4G20860	14.9569	17.9704	1.20148	1.35191e-06
chr3	1384600	1385199	AT3G04990	7.74635	12.078	1.55919	1.40799e-06
chr4	10089400	10090199	AT4G18250	7.94217	11.0669	1.39344	1.44797e-06
chr2	13860000	13862599	AT2G32680	9.22954	11.6698	1.2644	1.45597e-06
chr1	6136800	6138399	AT1G17830	9.09347	11.7702	1.29436	1.45745e-06
chr1	25339600	25341399	AT1G67620	20.6539	27.3208	1.32279	1.65554e-06
chr4	13120800	13122599	AT4G25780	16.8215	20.6608	1.22824	1.80423e-06
chr4	13772200	13772599	AT4G27595	7.92223	12.6637	1.5985	1.82078e-06
chr5	9527800	9528199	AT5G27070	8.31087	12.7277	1.53145	1.83071e-06
chr4	8470400	8471799	AT4G14750	13.7102	16.5173	1.20475	1.8834e-06
chr4	10581600	10582599	AT4G19410	10.7819	14.7266	1.36586	1.90159e-06
chr1	20566600	20568199	AT1G55120	11.8461	15.4967	1.30817	1.93993e-06
chr2	11401200	11402399	AT2G26760	8.05824	10.2162	1.2678	1.94145e-06
chr1	949000	951799	AT1G03780	8.04162	9.94241	1.23637	1.9738e-06
chr2	16460400	16461399	AT2G39420	11.964	15.1481	1.26614	2.00908e-06
chr5	4898600	4899599	AT5G15120	10.1133	14.3179	1.41575	2.00968e-06
chr1	27718800	27719799	AT1G73700	11.6058	14.7011	1.2667	2.01097e-06
chr2	19061800	19062999	AT2G46440	22.583	27.2859	1.20825	2.03668e-06
chr4	12314000	12314599	AT4G23610	9.63813	13.9099	1.44322	2.05008e-06
chr3	2663800	2664799	AT3G08770	10.3282	13.692	1.32569	2.06504e-06
chr4	12142000	12144999	AT4G23190	22.8779	27.5913	1.20602	2.06674e-06
chr4	8272200	8273799	AT4G14365	10.384	13.3661	1.28718	2.11537e-06
chr4	10012800	10013399	AT4G18030	8.94116	13.1218	1.46757	2.15942e-06
chr2	7829000	7829599	AT2G18000	15.5724	21.9619	1.41031	2.25371e-06
chr4	13257400	13258399	AT4G26170	13.4923	18.3157	1.35749	2.33172e-06
chr4	8126600	8127199	AT4G14103	9.06064	13.8247	1.5258	2.66854e-06
chr4	12860800	12861999	AT4G25020	33.6357	45.3771	1.34908	2.71276e-06
chr5	5656200	5657199	AT5G17210	17.4684	24.1782	1.38411	2.93045e-06
chr4	5211600	5212199	AT4G08263	9.77753	14.0803	1.44007	3.02778e-06
chr2	18220000	18221199	AT2G44030	8.43628	11.6955	1.38633	3.04628e-06
chr5	2183600	2185799	AT5G07030	16.7938	20.2623	1.20653	3.27621e-06
chr1	7835800	7837399	AT1G22190	33.4422	43.2663	1.29376	3.34487e-06
chr3	9312000	9313599	AT3G25610	20.2384	24.8729	1.229	3.63433e-06
chr2	9272800	9273399	AT2G21710	10.3948	14.0377	1.35045	4.04735e-06
chr3	20416400	20418199	AT3G55090	30.6725	38.6336	1.25955	4.0667e-06
chr1	17880600	17881399	AT1G48390	17.1981	23.5551	1.36963	4.07179e-06
chr1	17969800	17970399	AT1G48605	7.18877	9.75613	1.35713	4.0719e-06
chr5	5033800	5035399	AT5G15510	15.5313	18.9998	1.22332	4.24358e-06
chr3	19164200	19165199	AT3G51660	11.57	14.3817	1.24302	4.35097e-06
chr1	12515800	12516999	AT1G34315	11.6397	15.2392	1.30924	4.46554e-06
chr3	3186200	3187799	AT3G10300	44.6617	56.1935	1.2582	4.62609e-06
chr1	913400	913799	AT1G03660	8.43045	14.1987	1.68422	5.18397e-06
chr2	18157600	18158799	AT2G43840	18.6533	25.498	1.36694	5.21169e-06
chr4	11318600	11319999	AT4G21230	12.3886	15.9701	1.2891	5.30911e-06
chr5	7839600	7840799	AT5G23270	11.1025	14.026	1.26332	5.76176e-06
chr5	1769600	1770199	AT5G05880	6.96973	9.13838	1.31115	5.83525e-06
chr4	9568800	9569999	AT4G17000	11.6894	14.888	1.27363	5.91318e-06
chr3	20919800	20921399	AT3G56408	17.9855	21.705	1.20681	5.93717e-06
chr1	19470200	19472599	AT1G52290	21.3057	25.8491	1.21325	6.07459e-06
chr1	3810200	3811599	AT1G11330	16.251	20.3662	1.25323	6.11007e-06
chr1	2189800	2190799	AT1G07135	32.9189	49.2121	1.49495	6.35269e-06
chr5	18398800	18399799	AT5G45400	34.3756	43.1708	1.25586	6.4062e-06
chr3	22609400	22609799	AT3G61090	10.7025	16.821	1.57169	6.481e-06
chr1	23685200	23686599	AT1G63830	31.0781	37.5676	1.20881	6.85766e-06
chr1	20764000	20765399	AT1G55580	20.983	25.875	1.23314	7.22096e-06
chr1	9963400	9964999	AT1G28380	36.911	44.3516	1.20158	7.44662e-06
chr4	12163800	12164199	AT4G23250	9.41699	15.9895	1.69794	7.84847e-06
chr1	11928800	11929999	AT1G32920	25.09	33.4582	1.33353	7.92973e-06
chr1	3670400	3671199	AT1G10990	14.0481	18.4608	1.31411	8.14253e-06
chr3	7387400	7389599	AT3G21080	13.23	15.9742	1.20742	8.45714e-06
chr3	16647400	16648199	AT3G45390	7.77795	10.5239	1.35304	8.82148e-06
chr3	3674400	3674999	AT3G11640	8.50306	11.4816	1.35029	9.06672e-06
chr3	6542400	6543399	AT3G18960	18.8176	24.9956	1.32831	9.2271e-06
chr3	9596400	9597799	AT3G26220	14.9465	18.5968	1.24422	9.78024e-06
chr5	22506800	22507999	AT5G55560	10.4061	14.2495	1.36934	1.00369e-05
chr1	17383000	17383399	AT1G47395	7.65317	11.5125	1.50428	1.02611e-05
chr1	19113000	19114199	AT1G51538	19.2701	25.8173	1.33976	1.07525e-05
chr5	5086000	5086799	AT5G15630	12.167	15.9536	1.31122	1.11153e-05
chr1	9492800	9494199	AT1G27330	21.307	25.8203	1.21182	1.12111e-05
chr4	9519600	9520999	AT4G16920	12.5165	15.8424	1.26572	1.12488e-05
chr4	5771000	5771999	.	13.564	17.9453	1.32301	1.13097e-05
chr3	21902800	21903199	AT3G59250	8.90877	14.6784	1.64763	1.1489e-05
chr2	9227000	9227599	AT2G21550	7.20869	9.71352	1.34747	1.15017e-05
chr3	19017000	19017599	AT3G51190	6.4918	9.58571	1.47659	1.21719e-05
chr3	9922600	9923599	AT3G26922	17.2057	23.2969	1.35402	1.22121e-05
chr3	22054000	22055199	AT3G59710	18.7528	22.763	1.21385	1.23615e-05
chr3	3307800	3308199	AT3G10580	8.1016	11.7043	1.44469	1.24938e-05
chr1	5171200	5171999	AT1G15010	18.4073	24.4174	1.32651	1.25366e-05
chr2	6254000	6255199	AT2G14635	7.91896	9.77992	1.235	1.25983e-05
chr5	130800	131599	AT5G01320	15.2872	20.0737	1.31311	1.26587e-05
chr2	14040400	14040799	AT2G33100	10.1943	15.5099	1.52143	1.2817e-05
chr5	25079400	25080999	AT5G62470	15.7178	19.1993	1.2215	1.33033e-05
chr3	22051000	22051599	AT3G59690	7.10912	10.7786	1.51617	1.34818e-05
chr3	17793000	17793599	AT3G48185	8.24419	11.5881	1.40561	1.37361e-05
chr5	18967200	18968799	AT5G46740	35.1654	42.2609	1.20178	1.38494e-05
chr1	551200	551799	AT1G04127	12.4459	18.149	1.45823	1.39171e-05
chr3	17322000	17322599	AT3G47030	9.31952	12.9088	1.38514	1.42607e-05
chr2	15863000	15864199	AT2G37890	28.5023	38.3322	1.34488	1.47846e-05
chr4	9833800	9834799	AT4G17670	14.2446	17.8558	1.25351	1.5237e-05
chr2	7723000	7723799	AT2G17770	8.91255	11.1787	1.25427	1.55379e-05
chr3	1955600	1956399	AT3G06420	32.6047	42.7025	1.3097	1.5902e-05
chr1	24055200	24056399	AT1G64760	26.433	33.1602	1.2545	1.59805e-05
chr5	9715400	9716399	AT5G27520	28.8832	34.741	1.20281	1.64868e-05
chr3	1357400	1357999	AT3G04910	7.34808	10.0117	1.36249	1.65312e-05
chr3	21786000	21786799	.	11.5251	15.4425	1.3399	1.65329e-05
chr2	8137400	8138199	AT2G18780	11.346	15.0912	1.33009	1.67561e-05
chr1	4717200	4718399	AT1G13750	12.6644	16.6014	1.31087	1.74651e-05
chr4	15719800	15720599	AT4G32580	8.88269	11.8973	1.33938	1.92579e-05
chr2	13723000	13723599	AT2G32300	7.60696	10.8212	1.42254	1.92763e-05
chr5	18870600	18871599	AT5G46520	11.3551	15.1992	1.33854	2.00283e-05
chr5	9390200	9391799	.	15.7998	19.1275	1.21062	2.1829e-05
chr1	27644600	27646799	AT1G73540	40.1458	51.6305	1.28607	2.21445e-05
chr2	18492000	18492799	AT2G44830	9.88293	12.8874	1.30401	2.28399e-05
chr5	2169600	2170399	AT5G06990	12.2865	15.6661	1.27507	2.31376e-05
chr4	6995600	6996399	.	15.1827	18.6524	1.22853	2.32524e-05
chr1	29646200	29647599	AT1G78860	14.5713	17.7486	1.21805	2.33747e-05
chr1	5457000	5457799	AT1G15870	12.8687	18.2691	1.41965	2.36135e-05
chr1	7272600	7273999	AT1G20900	13.0622	17.0646	1.30641	2.38043e-05
chr5	2435800	2437399	AT5G07680	12.7338	15.2813	1.20006	2.53076e-05
chr3	1840400	1840999	AT3G06090	8.84159	12.3123	1.39254	2.5423e-05
chr3	21261800	21263399	AT3G57450	23.1029	28.5197	1.23446	2.55839e-05
chr4	9506400	9508199	AT4G16892	7.9035	10.0644	1.27341	2.57931e-05
chr1	28787600	28788399	.	28.3201	37.8637	1.33699	2.59397e-05
chr3	3405800	3406599	AT3G10880	9.92772	13.8136	1.39142	2.59717e-05
chr1	18460200	18461199	AT1G49870	10.4476	13.7559	1.31666	2.69307e-05
chr1	9391800	9392799	AT1G27045	8.83569	11.7251	1.32702	2.73115e-05
chr3	10529200	10529799	AT3G28230	7.02947	10.523	1.49698	2.80694e-05
chr3	3538200	3538999	.	17.1832	23.0919	1.34386	2.94412e-05
chr1	24602000	24603199	AT1G66090	17.1511	21.6031	1.25958	3.00274e-05
chr4	1586600	1587199	AT4G03565	10.3948	15.188	1.46112	3.00627e-05
chr1	18979800	18980399	AT1G51190	7.72644	10.31	1.33438	3.04742e-05
chr3	611400	612399	AT3G02820	16.2625	22.1857	1.36422	3.06846e-05
chr2	16849600	16850599	AT2G40340	11.2476	14.6372	1.30136	3.17437e-05
chr1	4290200	4290999	AT1G12610	20.7661	27.8189	1.33963	3.18482e-05
chr4	10865200	10865799	AT4G20080	6.96973	9.22359	1.32338	3.23526e-05
chr5	16942600	16943599	AT5G42380	16.5013	21.1128	1.27946	3.26292e-05
chr2	10233600	10234599	AT2G24070	6.88945	8.87683	1.28847	3.29236e-05
chr4	756400	757399	AT4G01750	15.1878	19.7973	1.3035	3.3774e-05
chr3	3334200	3334799	AT3G10660	7.28834	9.90524	1.35905	3.5547e-05
chr4	9945800	9947799	AT4G17900	32.5862	39.4598	1.21094	3.74813e-05
chr1	11584800	11585399	.	9.20004	12.8023	1.39155	3.8044e-05
chr5	5718600	5719799	AT5G17350	25.6073	31.7874	1.24134	3.86457e-05
chr4	18436400	18437199	AT4G39740	20.99	26.8927	1.28121	3.8698e-05
chr3	22810000	22810799	AT3G61640	42.7116	52.8432	1.23721	3.88393e-05
chr5	2563600	2564599	AT5G08000	17.0266	20.8063	1.22199	4.04859e-05
chr5	12616400	12616999	.	7.92557	10.7786	1.35998	4.23123e-05
chr5	2959800	2961199	AT5G09530	19.9428	24.4887	1.22795	4.2341e-05
chr1	5518200	5519599	AT1G16110	19.1243	23.5766	1.23281	4.29752e-05
chr1	10018600	10018999	AT1G28500	7.80265	11.5764	1.48365	4.47404e-05
chr2	19070200	19071199	AT2G46455	15.6535	20.8701	1.33325	4.57665e-05
chr5	13237200	13237799	AT5G34940	7.5273	10.1183	1.34421	4.69823e-05
chr4	16379000	16379399	AT4G34210	11.1808	15.5738	1.39291	4.82641e-05
chr1	3037400	3039399	AT1G09420	18.7426	23.1257	1.23386	4.85003e-05
chr3	10966800	10967599	.	11.5251	14.7718	1.28171	5.19023e-05
chr1	26535000	26536799	AT1G70410	19.0824	22.973	1.20388	5.51317e-05
chr5	21384000	21384799	AT5G52750	6.68814	9.34217	1.39683	5.69757e-05
chr3	655000	656399	AT3G02930	11.7406	14.7023	1.25226	5.70312e-05
chr1	12417000	12417799	AT1G34110	20.6616	26.206	1.26834	5.70599e-05
chr4	17674200	17674599	.	9.50668	13.6231	1.433	5.72824e-05
chr4	4798000	4798599	AT4G07950	22.7611	30.9299	1.35889	5.81887e-05
chr5	14834200	14835199	AT5G37400	28.5369	35.7117	1.25142	5.85402e-05
chr1	1806600	1807599	AT1G05950	20.3937	25.6215	1.25634	5.85625e-05
chr4	12185600	12187199	AT4G23310	8.98903	11.6265	1.29341	5.94328e-05
chr5	19207000	19207799	AT5G47330	10.9877	14.2768	1.29934	6.14168e-05
chr1	11372800	11374199	AT1G31760	17.6322	21.9623	1.24558	6.37264e-05
chr3	1691200	1691999	AT3G05720	11.0623	14.66	1.32522	6.45327e-05
chr2	13302800	13303799	AT2G31220	8.58495	10.8566	1.26461	6.48113e-05
chr5	513400	514599	AT5G02400	22.3542	29.3291	1.31202	6.56739e-05
chr5	18779600	18780199	AT5G46295	16.4286	20.4069	1.24216	6.61302e-05
chr4	11929800	11931599	AT4G22690	33.1324	40.4493	1.22084	6.61309e-05
chr5	17923800	17924799	AT5G44490	20.1669	25.8769	1.28314	6.62422e-05
chr1	22676800	22678999	AT1G61470	16.7667	20.4131	1.21748	6.7848e-05
chr2	14872200	14873199	AT2G35340	18.8296	25.7237	1.36613	6.80676e-05
chr3	573800	574599	AT3G02670	18.7805	24.2896	1.29334	7.19363e-05
chr2	51200	52399	AT2G01035	7.84932	10.0034	1.27443	7.19747e-05
chr2	934800	935599	AT2G03110	20.3033	28.1223	1.38511	7.27903e-05
chr5	24217200	24217599	AT5G60142	8.34076	12.7597	1.5298	7.34238e-05
chr2	17945800	17946799	AT2G43150	14.0058	18.916	1.35058	7.75734e-05
chr3	12357400	12357999	AT3G30730	10.9723	14.9111	1.35898	7.79831e-05
chr2	10496400	10496999	AT2G24680	17.8823	24.2625	1.35679	8.11038e-05
chr4	11396600	11397799	AT4G21390	18.0166	22.3054	1.23805	8.41423e-05
chr1	23843600	23844999	AT1G64253	11.4166	14.1642	1.24067	9.2732e-05
chr3	7308000	7308999	AT3G20865	14.3401	18.3157	1.27724	9.4934e-05
chr4	12010200	12011199	AT4G22900	7.36706	9.73259	1.3211	0.00010023
chr5	24857400	24859399	AT5G61910	17.3463	21.0895	1.21579	0.000100307
chr1	29642000	29643599	AT1G78850	32.6962	39.7632	1.21614	0.000101034
chr4	1176200	1176799	AT4G02670	7.26843	9.30879	1.28072	0.000107554
chr4	9458800	9459399	AT4G16807	9.83727	12.8662	1.3079	0.000107876
chr1	21762200	21763199	AT1G58602	8.94316	11.1376	1.24538	0.000110979
chr3	603800	605799	AT3G02780	40.0033	49.9407	1.24841	0.000111091
chr2	9842000	9842799	AT2G23120	23.095	28.825	1.24811	0.000111408
chr2	18529600	18529999	AT2G44930	9.08814	12.184	1.34065	0.000111804
chr5	8749800	8750199	AT5G25250	8.28097	11.7043	1.4134	0.000112091
chr3	519400	520399	AT3G02500	7.82078	10.6522	1.36204	0.00012697
chr3	18263800	18264399	AT3G49260	14.955	18.2981	1.22354	0.000127767
chr1	18476600	18477799	AT1G49900	9.75943	12.3659	1.26707	0.000127911
chr3	23012400	23013999	AT3G62150	15.2105	19.726	1.29687	0.000129659
chr1	5603000	5604399	AT1G16390	9.72842	11.7017	1.20284	0.00013365
chr4	13380200	13381599	AT4G26488	21.5202	26.8965	1.24983	0.000133767
chr4	418600	419399	AT4G00970	7.25544	9.83723	1.35584	0.000133925
chr2	15662600	15663999	AT2G37300	12.2863	15.0307	1.22337	0.000141966
chr1	4857200	4857999	AT1G14210	8.94241	11.9931	1.34115	0.000142473
chr1	977200	977799	AT1G03850	12.1671	16.317	1.34108	0.000145528
chr3	9570600	9571999	.	33.0476	39.8477	1.20577	0.000154891
chr1	5040600	5041599	AT1G14680	24.7877	31.9694	1.28973	0.000156816
chr5	1730200	1731199	AT5G05760	21.0982	25.8003	1.22287	0.000159401
chr5	9483400	9484199	AT5G26950	11.0922	15.0752	1.35908	0.000160908
chr1	29918600	29919399	AT1G79530	20.3182	27.3079	1.34401	0.000170465
chr5	23577400	23578599	AT5G58320	9.81912	12.1956	1.24203	0.000175663
chr3	3400	4799	AT3G01015	10.0865	13.3251	1.32108	0.000178316
chr2	6710000	6710999	AT2G15390	6.62677	8.68525	1.31063	0.0001784
chr1	14285200	14286199	AT1G07027	14.1371	17.9836	1.27209	0.000179395
chr5	25997600	25998199	AT5G65080	12.1074	16.104	1.3301	0.000183058
chr2	8074200	8074999	AT2G18600	9.88293	12.584	1.27331	0.000185312
chr4	10875400	10875999	AT4G20110	15.0347	18.9371	1.25956	0.000185343
chr3	7353800	7354799	AT3G20978	29.3369	37.4615	1.27694	0.000186987
chr4	9701200	9702399	AT4G17350	14.3357	18.751	1.30799	0.000202123
chr2	19109600	19110399	AT2G46535	26.1853	32.4022	1.23742	0.000203684
chr3	20853000	20853799	AT3G56210	35.3218	50.6873	1.43501	0.000207085
chr2	13581600	13582199	AT2G31945	11.7689	15.9762	1.35749	0.000211275
chr1	1939200	1940399	AT1G06360	11.968	14.6965	1.22798	0.0002146
chr3	18638000	18638799	AT3G50280	10.3607	13.3186	1.28549	0.000216582
chr1	29906000	29907399	AT1G09863	9.63463	12.7323	1.32151	0.000219487
chr2	14806600	14807399	AT2G35120	14.69	17.7581	1.20886	0.00022094
chr5	5624400	5624799	AT5G17100	9.05825	13.719	1.51453	0.000222669
chr2	9298000	9298999	AT2G21800	20.0714	25.2128	1.25616	0.000228937
chr4	12383400	12384599	AT4G23770	26.5226	32.0747	1.20933	0.000234703
chr4	935000	935999	AT4G02110	16.6326	20.5381	1.23481	0.000234761
chr1	26236200	26236999	AT1G69750	17.5862	23.2037	1.31943	0.000243898
chr3	9352400	9353199	AT3G25690	9.83814	13.3665	1.35864	0.000252468
chr1	10072200	10073399	AT1G28660	11.958	15.484	1.29487	0.000253808
chr5	20910200	20910799	AT5G51480	10.8529	14.2508	1.31309	0.000255829
chr3	8220600	8221799	AT3G23100	26.821	37.1935	1.38673	0.000258595
chr5	23144800	23146799	AT5G57130	17.2628	20.7193	1.20023	0.000260421
chr1	28390600	28391799	AT1G75600	8.69494	10.7803	1.23984	0.000271718
chr3	21380800	21381599	AT3G57680	18.6313	23.7786	1.27627	0.00027191
chr5	2949200	2950599	AT5G09470	20.1901	26.3037	1.3028	0.000286171
chr3	22688200	22689799	AT3G61300	7.98942	9.83906	1.23151	0.000289348
chr1	6381600	6382599	AT1G18550	15.355	19.2864	1.25603	0.000300013
chr3	23094800	23095799	AT3G62430	24.7638	32.7996	1.3245	0.00030164
chr1	28078000	28078399	AT1G74720	9.59636	13.5591	1.41294	0.000310719
chr3	410800	411799	AT3G02210	18.3042	24.0888	1.31603	0.000323629
chr4	995000	995799	AT4G02280	9.49478	12.1368	1.27826	0.000329343
chr3	10959800	10960799	AT3G28930	25.8504	32.2759	1.24856	0.00032939
chr4	13743000	13744799	AT4G27500	28.0866	34.2929	1.22097	0.000330042
chr2	13263800	13264599	AT2G31130	7.03151	9.6935	1.37858	0.000337985
chr5	3970400	3971199	AT5G12270	7.2853	9.40605	1.2911	0.000338089
chr4	1468800	1469999	AT4G03340	12.356	16.048	1.2988	0.00035273
chr1	18940800	18941799	AT1G51130	27.5459	35.6351	1.29366	0.000352898
chr2	804000	804599	AT2G02820	7.56713	9.84133	1.30054	0.000360539
chr4	13666200	13666799	AT4G27290	13.1031	18.4685	1.40948	0.000363042
chr1	7867000	7867599	AT1G22275	16.6477	20.6625	1.24116	0.000370656
chr1	2538600	2538999	AT1G08120	8.31087	13.0155	1.56608	0.000370859
chr1	10172400	10172999	AT1G29110	8.4035	11.652	1.38657	0.000373636
chr1	6697000	6698799	AT1G19380	23.074	27.9024	1.20926	0.000379069
chr1	30370600	30371799	AT1G80820	12.2266	15.0796	1.23334	0.000383998
chr2	13170800	13171399	AT2G30942	18.0416	25.5832	1.41801	0.000386222
chr4	13670800	13672399	AT4G27300	16.8815	21.3539	1.26493	0.000390239
chr1	25208200	25208999	AT1G67320	12.6448	15.6342	1.23641	0.000393443
chr4	6442400	6443599	AT4G10390	14.4352	18.2828	1.26654	0.000398197
chr2	14764600	14765199	AT2G35035	7.26843	9.99044	1.3745	0.000400306
chr3	1077200	1078399	AT3G04110	12.0177	15.6968	1.30614	0.000401242
chr2	8600200	8600999	AT2G19910	13.9137	18.5885	1.33599	0.000401395
chr5	26138200	26138799	AT5G09365	11.291	15.3584	1.36023	0.00040159
chr1	2345600	2346799	AT1G07620	8.85412	10.8441	1.22475	0.000407722
chr3	1471400	1471999	AT3G05190	9.06064	11.1833	1.23427	0.000417051
chr1	5525400	5526799	AT1G16130	16.9501	21.9623	1.2957	0.00042837
chr1	28144000	28144999	AT1G74930	51.3067	63.6578	1.24073	0.000428751
chr2	14540000	14541199	AT2G34500	7.73989	9.76927	1.2622	0.000437223
chr5	2360800	2361999	AT5G07460	13.7587	17.3995	1.26462	0.000437581
chr4	17210800	17211999	AT4G36450	11.202	13.9196	1.2426	0.000451732
chr1	18481800	18482399	AT1G49920	7.70652	10.4804	1.35994	0.000451772
chr5	15966000	15967199	AT5G39865	13.8184	16.761	1.21295	0.000457003
chr3	22415800	22416599	AT3G60640	20.4974	25.3117	1.23487	0.000465634
chr4	17648400	17648999	AT4G37553	10.7931	13.9312	1.29075	0.000469599
chr1	29578600	29579599	.	13.7789	18.0474	1.30979	0.000475561
chr2	17228800	17229799	AT2G41340	22.2325	27.0648	1.21735	0.000482723
chr5	25409400	25410599	AT5G63450	15.0421	18.0912	1.2027	0.000506444
chr3	4988000	4989799	AT3G14840	21.9004	27.5052	1.25592	0.000522935
chr1	26909800	26910599	AT1G71400	7.15094	9.31023	1.30196	0.000537908
chr3	4038400	4038999	AT3G12700	8.7022	12.0567	1.38548	0.000542203
chr1	9182200	9182799	AT1G26570	20.491	25.3276	1.23604	0.000595581
chr2	9924800	9926399	AT2G23320	35.9487	44.0004	1.22398	0.000602927
chr3	154800	155799	AT3G01410	15.9759	21.9813	1.3759	0.000641638
chr3	15952000	15953199	AT3G44260	22.6725	28.946	1.2767	0.00064273
chr3	5118200	5119199	AT3G15200	23.3668	28.061	1.20089	0.000643988
chr4	8124400	8125199	AT4G14096	18.8851	25.7109	1.36144	0.000645557
chr1	3600	4399	AT1G01010	25.9912	32.8653	1.26448	0.000652915
chr4	362200	363599	AT4G00870	11.5957	14.301	1.2333	0.000658891
chr4	73800	75399	AT4G00180	15.8595	19.4387	1.22568	0.000661905
chr4	15100000	15100799	AT4G30993	10.6891	14.0212	1.31173	0.000662397
chr3	19469800	19470399	AT3G52510	7.80609	10.097	1.29348	0.000680958
chr3	493200	493799	AT3G02410	8.64246	11.439	1.32358	0.000689795
chr5	21138800	21140599	AT5G52050	27.7882	33.8248	1.21724	0.000705671
chr5	2225600	2227199	AT5G01345	10.757	13.4938	1.25442	0.000712765
chr3	16949600	16950399	AT3G46150	24.8118	31.0607	1.25185	0.000742652
chr4	2387200	2388199	AT4G04700	18.2684	23.1819	1.26896	0.000749916
chr1	28504000	28504599	AT1G75920	10.7135	14.9537	1.39578	0.000764322
chr5	25156600	25157599	AT5G62660	10.2088	13.4621	1.31868	0.000795752
chr4	14541800	14542399	AT4G29690	8.62255	11.8011	1.36863	0.000814567
chr5	25328000	25329399	AT5G63140	26.6871	32.7519	1.22726	0.000825579
chr4	18506000	18506999	AT4G39890	20.6922	26.0941	1.26106	0.000843841
chr3	6749400	6750599	AT3G19470	16.405	20.7198	1.26302	0.00088662
chr5	8869000	8869799	AT5G25475	15.4514	20.7444	1.34256	0.000888526
chr5	915400	916199	AT5G03610	11.3758	14.4205	1.26765	0.000937633
chr1	1679000	1679999	AT1G05620	16.1311	20.8063	1.28983	0.00095779
chr2	19314000	19315199	AT2G47000	10.615	13.2492	1.24816	0.00101691
chr1	1287800	1288799	AT1G04625	7.70138	9.74536	1.2654	0.00102422
chr3	17451000	17451799	AT3G47360	9.25591	12.1688	1.31471	0.0010332
chr5	745600	746799	AT5G03150	9.82906	12.0786	1.22887	0.00105368
chr1	5856800	5858599	AT1G17140	17.7762	21.5616	1.21295	0.0010776
chr4	231800	232599	AT4G00525	22.0201	26.9566	1.22418	0.00108609
chr1	8202600	8203399	AT1G23140	18.6462	24.2417	1.30009	0.00108619
chr5	20877600	20878599	AT5G51390	15.2475	19.7589	1.29588	0.00108643
chr4	14546200	14547399	AT4G29710	8.59546	10.4291	1.21333	0.00110581
chr1	1057200	1057799	AT1G04090	9.35935	11.9289	1.27454	0.00113417
chr3	4939200	4939999	AT3G14690	11.5251	14.9155	1.29418	0.00114399
chr2	1129200	1130399	AT2G03710	28.5918	34.7565	1.21561	0.00114961
chr1	23778400	23779199	AT1G64065	29.3801	37.3687	1.27191	0.00117661
chr3	3626000	3627199	AT3G11520	10.7045	12.9406	1.20889	0.00117696
chr1	8152400	8153599	AT1G23020	22.2348	26.7431	1.20276	0.00121783
chr5	8739400	8740399	AT5G25230	14.9132	18.9415	1.27012	0.00124007
chr1	8074400	8074999	AT1G05767	17.026	20.9608	1.23111	0.00129626
chr2	12961200	12961999	AT2G30420	10.2412	12.5361	1.22409	0.00132859
chr1	30415800	30416799	AT1G80960	15.9042	19.8867	1.25041	0.00133998
chr4	16480000	16480599	AT4G34470	12.0477	16.0401	1.33138	0.00135609
chr4	16290200	16290599	AT4G33990	9.23762	12.5998	1.36397	0.00137815
chr2	15834800	15835599	AT2G37770	10.5697	12.8714	1.21776	0.00137908
chr2	17295600	17296399	AT2G41475	19.736	24.2896	1.23073	0.00139595
chr1	19778200	19779199	AT1G53070	23.5698	28.3292	1.20193	0.00140729
chr1	2428800	2429399	AT1G07870	12.884	17.5099	1.35904	0.0014187
chr3	11728000	11728799	AT3G29810	9.46492	12.8714	1.35991	0.00146659
chr4	8440000	8440799	AT4G14723	11.7192	15.6342	1.33407	0.00146821
chr5	21870000	21870799	AT5G53870	9.58435	12.5201	1.30631	0.0014865
chr5	24675000	24676199	AT5G61380	27.6567	33.4795	1.21054	0.00151596
chr2	10890800	10891599	AT2G25590	19.8405	26.1261	1.31681	0.00155165
chr5	15371800	15372399	.	10.2953	13.9525	1.35523	0.00155855
chr2	14487400	14488199	AT2G34325	11.8834	16.0015	1.34654	0.00156305
chr1	19196600	19197199	.	12.1074	15.4863	1.27908	0.00158819
chr2	11247400	11248399	AT2G26440	23.14	29.1339	1.25903	0.00160713
chr5	22536000	22536799	AT5G55650	11.6893	15.219	1.30196	0.00160713
chr1	529600	530399	AT1G02530	7.77795	9.56575	1.22985	0.00161981
chr1	5439200	5440199	AT1G15790	10.9849	13.2961	1.2104	0.00163593
chr2	18672600	18673799	AT2G45290	23.4485	29.4462	1.25578	0.00163924
chr5	17731200	17732799	AT5G44060	20.8948	25.3358	1.21254	0.00165164
chr3	22671000	22672399	AT3G61250	15.3728	19.2444	1.25185	0.00165439
chr1	1661600	1662199	AT1G05575	16.5481	21.2164	1.2821	0.00173252
chr1	74000	74799	AT1G01170	26.6331	32.7854	1.231	0.00176078
chr3	3402000	3402599	AT3G10870	10.3351	13.7182	1.32734	0.00181361
chr1	9437000	9437999	AT1G27170	9.38494	12.0189	1.28066	0.00182027
chr3	7345400	7346199	AT3G20960	16.7353	21.7505	1.29968	0.00185872
chr2	15313400	15314799	AT2G36490	20.011	25.0724	1.25293	0.00186437
chr3	18674200	18674999	AT3G50360	22.0948	27.9147	1.26341	0.00186446
chr4	6802200	6802999	AT4G11160	14.9588	19.0836	1.27574	0.00188368
chr1	22711600	22712199	AT1G61560	12.3464	14.8259	1.20083	0.00190975
chr1	19174000	19175199	AT1G51700	41.8531	50.5278	1.20727	0.00193549
chr4	16445200	16446599	AT4G34400	8.46654	10.4248	1.23129	0.00195491
chr1	7874000	7875199	AT1G22280	23.7071	28.5416	1.20393	0.00201186
chr2	15588600	15589199	AT2G37090	10.8927	13.6756	1.25548	0.00202031
chr1	24517400	24518399	AT1G65900	12.3342	15.1992	1.23228	0.00206559
chr2	19200600	19200999	.	16.0836	21.7138	1.35006	0.00207351
chr5	441400	442199	AT5G02220	13.7047	16.9596	1.2375	0.00209765
chr3	18538800	18539599	AT3G50010	9.43506	12.1528	1.28805	0.00210117
chr5	18457800	18458399	AT5G45540	9.10047	11.7585	1.29208	0.00213132
chr5	13987600	13988599	.	30.3518	37.4487	1.23382	0.00213973
chr3	22129400	22130599	AT3G59900	29.4474	35.3844	1.20161	0.00214161
chr4	8043800	8044799	AT4G13918	9.30136	11.9933	1.28941	0.0021507
chr1	12584600	12585199	AT1G34420	9.12038	11.3963	1.24954	0.0022877
chr4	17201800	17202799	AT4G36410	12.4058	15.9144	1.28282	0.00231296
chr3	9503000	9504199	AT3G25980	10.4558	12.6213	1.20711	0.00238543
chr3	20020400	20020999	AT3G54060	11.9083	14.5277	1.21996	0.00243204
chr4	1110400	1111599	AT4G02510	9.40128	11.5039	1.22365	0.00248061
chr3	5527600	5528599	AT3G16310	24.7996	31.8544	1.28447	0.00251651
chr2	9315200	9315999	AT2G21850	16.2426	20.2015	1.24374	0.00251673
chr4	393600	394199	AT4G00920	7.04938	9.86264	1.39908	0.00262901
chr2	17495600	17496199	AT2G41905	21.4269	26.3288	1.22877	0.00269695
chr5	7365600	7366599	AT5G22250	34.5547	42.1873	1.22088	0.00270099
chr3	22614800	22615599	AT3G61113	10.8085	13.8615	1.28246	0.00283031
chr1	5578400	5578799	AT1G16310	9.9551	13.1754	1.32348	0.00299183
chr1	27179800	27181599	AT1G72210	14.0433	17.2848	1.23082	0.00304061
chr3	20403200	20403999	AT3G55060	11.3012	14.692	1.30004	0.00305184
chr2	11566200	11567399	AT2G27080	31.5465	39.0452	1.2377	0.00309368
chr3	10080600	10081599	AT3G27290	25.134	30.6921	1.22114	0.00318016
chr5	23068000	23068799	AT5G57010	15.7798	19.4828	1.23467	0.00322361
chr5	8261800	8262599	AT5G24280	12.8388	16.6722	1.29858	0.00324097
chr3	2749800	2750799	AT3G09010	20.3221	27.2308	1.33996	0.00333948
chr4	13809800	13810799	AT4G27652	31.9876	41.306	1.29131	0.00335961
chr1	23754000	23754399	AT1G64030	11.4499	15.7337	1.37413	0.00336556
chr1	27648000	27648599	AT1G73550	15.0944	20.3217	1.34631	0.00342576
chr1	26089200	26090399	AT1G69410	25.866	33.6816	1.30216	0.00351929
chr1	28794000	28794799	AT1G76720	9.65899	12.4243	1.28629	0.00353588
chr2	17428000	17428599	AT2G41780	7.9654	10.9277	1.3719	0.00359822
chr4	7306200	7306599	AT4G12290	9.11804	11.9922	1.31522	0.00366507
chr5	214600	215199	AT5G01550	10.2754	13.3135	1.29567	0.00372047
chr2	9262400	9262799	.	17.1001	22.4813	1.31469	0.00377278
chr5	4218800	4219999	AT5G13220	20.0561	24.3274	1.21297	0.00378328
chr5	427800	428399	AT5G02170	7.92557	10.3952	1.3116	0.00404224
chr1	23132400	23132999	AT1G62500	8.98099	11.1833	1.24522	0.00407725
chr3	10718400	10718999	AT3G28590	17.2849	24.582	1.42217	0.00424073
chr1	28568200	28569399	AT1G09607	8.88396	10.8654	1.22304	0.0042409
chr4	6960800	6961999	AT4G11450	15.5494	19.6343	1.2627	0.00425837
chr3	9307200	9308199	AT3G25600	35.3547	42.6727	1.20699	0.00430599
chr5	25992200	25992799	AT5G65070	10.5542	13.846	1.31189	0.00433497
chr3	1373600	1374599	AT3G04960	14.7938	19.7462	1.33476	0.0043385
chr2	6758600	6759799	AT2G15480	13.5597	16.3034	1.20234	0.00433904
chr5	10313800	10314599	AT5G28340	16.1531	19.8182	1.2269	0.00434238
chr3	22421400	22422199	AT3G60660	24.155	30.5178	1.26342	0.00448332
chr3	2641000	2641999	AT3G08690	31.9518	40.0288	1.25279	0.00448816
chr3	6742200	6743199	AT3G19440	10.6148	13.0917	1.23334	0.00451069
chr1	2069600	2070199	AT1G06730	8.4035	10.7999	1.28517	0.00478053
chr5	18564000	18564999	AT5G45770	16.0834	19.9633	1.24124	0.00479082
chr3	20268200	20268999	AT3G54750	16.9443	20.6805	1.2205	0.00525868
chr3	4907200	4907999	AT3G14590	17.1085	21.1117	1.23399	0.00529139
chr3	3875200	3876199	AT3G12145	24.0832	28.9168	1.2007	0.0054109
chr3	22052000	22052999	AT3G59700	14.4356	17.3705	1.20331	0.00545741
chr1	26616400	26617199	AT1G70581	19.6166	24.0341	1.22519	0.00547132
chr3	17457800	17458399	AT3G47380	12.7048	16.6578	1.31114	0.00548822
chr2	1071600	1072399	AT2G03530	12.2716	15.219	1.24018	0.00549594
chr5	25271800	25272599	AT5G62970	13.436	16.3847	1.21946	0.00549594
chr4	9534600	9535799	AT4G16940	12.2565	14.8135	1.20862	0.00564009
chr3	5008600	5009799	AT3G14890	23.1102	30.2124	1.30732	0.00576598
chr4	9483000	9483799	AT4G16857	8.97227	10.8593	1.21032	0.0058326
chr1	13167800	13168399	AT1G06917	7.6667	9.24489	1.20585	0.00584588
chr1	6935200	6936199	AT1G19990	43.2233	53.0694	1.2278	0.00597707
chr2	1930800	1931799	.	19.5102	25.2	1.29163	0.00600247
chr5	25009000	25009999	AT5G62260	21.6833	27.9972	1.29119	0.00605838
chr5	4565000	4565599	AT5G14150	8.22428	11.2259	1.36497	0.00616757
chr3	8089000	8089599	AT3G22850	13.581	16.9348	1.24695	0.00617318
chr5	22263000	22263799	AT5G54800	8.53933	10.7954	1.2642	0.00622523
chr2	16152400	16153399	AT2G38620	13.6476	16.5786	1.21476	0.00626764
chr2	9238400	9239399	AT2G21590	10.4237	12.6575	1.2143	0.00631362
chr3	19125400	19126199	AT3G51560	17.2877	20.8562	1.20642	0.00663763
chr1	1048600	1049799	AT1G04050	18.7827	22.6034	1.20342	0.00668856
chr2	11976600	11977399	AT2G28105	19.7808	25.9345	1.31109	0.00678236
chr2	10975200	10975799	AT2G25735	11.2113	14.9324	1.33191	0.00683184
chr5	1886600	1886999	AT5G06230	8.93867	11.9282	1.33445	0.00684755
chr1	18291000	18292399	AT1G49430	11.1438	13.6899	1.22848	0.00692435
chr3	18131800	18132599	AT3G48900	13.3464	17.0555	1.27791	0.007334
chr2	13752600	13753399	AT2G32400	9.22606	11.3064	1.22549	0.00737433
chr2	7941800	7943199	AT2G18260	15.8161	19.6001	1.23925	0.00743756
chr5	16733600	16734399	AT5G41800	26.8571	32.9611	1.22728	0.00770019
chr1	10328400	10329199	AT1G29535	23.0651	28.4098	1.23172	0.00777019
chr1	28681200	28681799	AT1G76430	10.1161	12.2484	1.21078	0.00777743
chr3	16926200	16926799	AT3G46090	11.9282	15.0176	1.259	0.00788055
chr2	19393600	19394799	AT2G47240	7.59066	9.25846	1.21972	0.00788845
chr2	3331600	3331999	.	8.78919	10.9049	1.24072	0.00788927
chr4	11736600	11737399	AT4G22170	8.83791	10.7635	1.21788	0.00790803
chr4	18398600	18399399	AT4G39630	14.914	18.3809	1.23246	0.00797208
chr1	29508800	29510399	AT1G78430	10.9584	13.2384	1.20806	0.00815752
chr1	1959000	1959599	AT1G06420	15.6918	20.2791	1.29234	0.00816658
chr5	6479400	6480399	AT5G19260	16.0953	20.0527	1.24587	0.0082249
chr1	1965800	1967199	AT1G06450	28.4009	35.032	1.23348	0.00869295
chr5	1079200	1079799	AT5G04000	10.8927	15.0602	1.3826	0.00875159
chr3	10968200	10969399	AT3G28940	31.0292	39.7156	1.27994	0.00887916
chr4	2661600	2662399	AT4G05150	24.8417	30.0706	1.21049	0.00926838
chr3	3037600	3038399	AT3G09910	8.61397	10.7475	1.24768	0.00945195
chr1	10214800	10215599	AT1G29230	10.9578	14.6281	1.33495	0.00951173
chr1	8055400	8055999	AT1G22760	7.60696	9.58571	1.26012	0.00965737
chr3	23371800	23372799	AT3G63250	27.725	33.5404	1.20975	0.00970545
chr5	23061400	23062399	AT5G56990	28.4533	41.3699	1.45396	0.00973211
chr3	1514200	1515599	AT3G05320	19.8064	24.4522	1.23456	0.00985224
chr3	16158400	16158999	AT3G44570	23.5577	31.8459	1.35183	0.00995506
chr5	2340600	2341399	AT5G07400	22.6471	28.0105	1.23683	0.0100206
chr4	17004600	17005599	AT4G35900	15.9162	20.0527	1.25989	0.0101208
chr5	14617800	14618599	AT5G37000	16.6457	20.425	1.22704	0.0104136
chr5	16290800	16291399	AT5G40690	15.1343	19.6188	1.29631	0.0106184
chr1	17618400	17618999	AT1G47840	14.5966	18.6602	1.27839	0.0107667
chr1	23863000	23863799	AT1G64300	23.3637	28.3778	1.21461	0.0109243
chr4	14602400	14602999	AT4G29850	13.8001	17.659	1.27963	0.0109775
chr1	27655000	27655599	AT1G73580	10.0563	12.8449	1.2773	0.0115288
chr3	17285600	17286599	AT3G46930	25.2056	31.2286	1.23895	0.0116042
chr2	12641800	12643399	AT2G29540	28.1234	33.8183	1.2025	0.0116382
chr4	6454000	6454799	AT4G10420	18.9597	22.8843	1.207	0.011851
chr4	18498000	18498599	AT4G39860	14.9949	19.9809	1.33251	0.011929
chr5	18009800	18010799	AT5G44635	13.5879	16.6169	1.22292	0.0121247
chr1	7192000	7192999	AT1G20720	14.4237	17.9963	1.24769	0.0121671
chr4	14858600	14859399	AT4G30370	43.7566	54.1686	1.23795	0.0123648
chr3	21036800	21037399	AT3G56810	10.7135	14.0803	1.31426	0.0125664
chr5	25145200	25146599	AT5G62630	20.4885	25.118	1.22596	0.0126461
chr2	11201200	11201999	AT2G26310	13.9436	17.4547	1.25181	0.0128941
chr5	19948600	19949199	AT5G49200	8.92125	11.3537	1.27266	0.01292
chr4	7260400	7261199	AT4G12120	19.6016	24.3376	1.24161	0.0130806
chr1	7853000	7853399	AT1G22240	8.60982	12.5038	1.45227	0.0137763
chr5	26118000	26118399	.	11.3602	14.9342	1.31461	0.014082
chr1	729800	730399	AT1G03070	12.426	15.188	1.22228	0.0145229
chr1	26235200	26235799	AT1G69750	27.5404	34.253	1.24374	0.014777
chr1	6038000	6038799	AT1G17560	11.4355	14.0692	1.23031	0.0149876
chr2	13674600	13675199	AT2G32190	11.9282	15.3371	1.28578	0.0155111
chr4	10570800	10571599	AT4G19380	7.30023	8.76727	1.20096	0.0155558
chr2	10022200	10022999	AT2G23530	16.5114	20.6326	1.2496	0.0157147
chr2	11336000	11336599	AT2G26650	8.52298	10.6934	1.25466	0.0158306
chr5	10341400	10341799	.	9.29741	11.7043	1.25888	0.0162333
chr3	16825600	16826199	AT3G45790	13.123	16.53	1.25962	0.0162399
chr3	677200	677999	AT3G03000	14.7497	19.0836	1.29383	0.0167228
chr4	1466400	1466999	AT4G03330	8.66237	11.3537	1.31069	0.0168794
chr2	7772200	7772799	AT2G17890	8.12471	10.1183	1.24537	0.0171671
chr5	24686800	24687199	AT5G61412	9.44688	11.7363	1.24235	0.017195
chr3	607000	607999	AT3G02800	18.9012	23.5268	1.24473	0.0175931
chr2	10620800	10621199	AT2G24970	12.7951	17.2687	1.34963	0.0177439
chr5	19031400	19032199	AT5G46880	14.0929	17.0395	1.20908	0.0179282
chr2	15744000	15744599	AT2G37510	19.9334	24.2838	1.21825	0.018168
chr4	16894000	16894999	AT4G35590	8.48943	10.384	1.22317	0.0182284
chr1	120200	120599	AT1G01310	12.4065	16.6291	1.34035	0.0183132
chr1	11785600	11786599	AT1G32583	25.6952	32.5314	1.26605	0.0184978
chr1	24233000	24233399	AT1G65240	12.5261	16.7251	1.33522	0.0185515
chr5	1682200	1683399	AT5G05630	23.6475	29.3504	1.24116	0.0187283
chr5	5474200	5475199	AT5G16690	17.2057	21.1	1.22634	0.0188363
chr4	6715200	6715799	AT4G10955	9.41909	11.5668	1.22802	0.018858
chr1	295200	295799	AT1G01810	23.2191	28.8424	1.24218	0.0188736
chr1	10582000	10582999	AT1G30110	9.17002	11.0737	1.2076	0.0190482
chr1	23586800	23587399	AT1G63615	9.61822	12.2271	1.27124	0.0200397
chr2	1033600	1033999	AT2G03420	11.2705	13.751	1.22009	0.0202412
chr5	4450200	4450999	AT5G13790	16.2426	19.6745	1.21129	0.0206474
chr3	5161800	5162599	AT3G15340	12.5701	15.9855	1.27171	0.0206972
chr1	29484400	29485399	AT1G78370	14.9849	18.7627	1.25211	0.0209451
chr3	18766800	18767399	AT3G50570	13.9594	17.1691	1.22993	0.0209846
chr2	7692400	7693199	AT2G17705	34.2469	41.6964	1.21752	0.0213369
chr4	2771800	2772399	AT4G05490	10.9126	14.6129	1.33909	0.0214055
chr5	14844600	14845599	AT5G37440	22.7818	27.5757	1.21043	0.0214245
chr5	21902000	21902599	AT5G53950	10.5542	13.2496	1.25539	0.0218654
chr1	3862400	3863199	AT1G11475	30.1564	36.8736	1.22275	0.0223944
chr4	10838400	10838799	AT4G20000	12.0478	15.5099	1.28736	0.0224326
chr5	24201800	24202599	AT5G60110	7.92724	9.74141	1.22885	0.0228533
chr4	9746200	9746799	AT4G17480	9.53857	11.5029	1.20594	0.0235513
chr3	16259800	16260999	AT3G44713	20.5634	25.3597	1.23324	0.0236918
chr5	5020000	5020799	AT5G15460	25.7971	32.466	1.25851	0.0239731
chr5	2110400	2111199	AT5G06811	34.008	41.4888	1.21997	0.0240443
chr1	23428600	23429599	AT1G63180	14.6386	18.6861	1.2765	0.0243167
chr4	16387000	16388799	AT4G34230	14.3815	17.3557	1.20681	0.0256725
chr3	10445800	10446199	AT3G28060	14.559	18.0682	1.24103	0.0257395
chr4	5799400	5800399	AT4G09060	15.558	19.9505	1.28233	0.025818
chr1	6255800	6256399	AT1G18180	16.7473	20.1939	1.2058	0.0261382
chr1	30135200	30136199	AT1G80110	22.4833	28.3165	1.25945	0.0266617
chr4	17052400	17052999	AT4G36050	9.75762	12.4188	1.27273	0.0274104
chr5	26111200	26112199	AT5G09335	13.6476	17.345	1.27092	0.028432
chr1	23654400	23655199	AT1G63750	8.58411	10.6836	1.24458	0.0291347
chr5	9828200	9828999	AT5G27750	22.3635	27.9147	1.24823	0.0291771
chr5	26095000	26095799	AT5G65300	28.3201	34.0151	1.20109	0.0298962
chr5	2786200	2786999	AT5G08600	21.6469	26.0463	1.20323	0.0310124
chr2	8850400	8850799	AT2G20562	12.2869	15.9895	1.30135	0.0315847
chr5	3679800	3680599	AT5G11510	14.1825	17.1034	1.20595	0.0317071
chr2	12083000	12083799	AT2G28305	7.55402	9.19845	1.21769	0.0340598
chr3	885600	886399	AT3G03650	8.40497	10.4441	1.24261	0.0352175
chr1	19964200	19964999	AT1G53490	24.1699	29.1923	1.2078	0.0352636
chr3	11785000	11785399	AT3G30160	10.5829	13.4952	1.27519	0.0356253
chr1	21487400	21487799	AT1G58050	17.3691	21.1062	1.21516	0.0361672
chr4	1049800	1051199	AT4G02390	19.8746	25.3369	1.27484	0.0370931
chr5	1600600	1601199	AT5G05400	9.85718	12.3549	1.25339	0.0384729
chr2	17028200	17029199	.	10.5909	13.245	1.2506	0.0401399
chr1	5587000	5587599	AT1G16330	12.7048	15.6993	1.2357	0.0415113
chr1	6559800	6560399	AT1G18990	8.36367	10.7786	1.28874	0.0426573
chr2	18154800	18155599	.	8.55426	10.2684	1.20038	0.0443118
chr4	143200	144599	AT4G00330	25.681	30.8548	1.20146	0.0450527
chr4	12030000	12030599	AT4G22960	11.052	13.5265	1.2239	0.045905
chr3	9555200	9555599	AT3G26130	9.77573	12.0881	1.23654	0.0459306
chr1	29990400	29990799	AT1G79700	14.1404	17.7484	1.25516	0.0488228
chr1	20244800	20245599	AT1G54217	15.6455	18.8121	1.2024	0.0488239
chr1	2500600	2501599	AT1G08050	19.2117	23.1819	1.20666	0.0494627

## Sheet: icu11_peaks_down
Supplemental Dataset 5-2. H3K4me3-reduced peaks in icu11 as determined by ChIP-seq.
chr	start	end	Gene_name	Normalized_Read_Col-0	Normalized_Read_mutant	FC(icu11/Col-0)	FDR(icu11/col; aka down)
chr3	14273600	14274199	.	17.3048	1.59762	0.0923224	2.52046e-264
chr3	12349000	12349599	AT3G30720	24.9715	3.51476	0.140751	7.12493e-222
chr2	6440000	6440599	AT2G06305	11.3109	1.4059	0.124296	7.60063e-201
chr3	16497800	16498399	AT3G06955	12.5853	1.70413	0.135406	9.60422e-183
chr3	9556800	9557599	AT3G26135	29.1412	8.22431	0.282223	3.70741e-122
chr1	9925400	9925799	.	16.6815	2.9101	0.174451	6.03769e-109
chr2	9778800	9780399	AT2G22980	32.2486	12.4245	0.385273	4.32109e-97
chr4	660800	661599	.	20.1689	6.83496	0.338886	3.25667e-89
chr3	11509400	11510399	AT3G05945	31.701	11.2525	0.354957	8.23387e-86
chr5	1187600	1188599	AT5G04275	21.8146	8.54475	0.391699	2.43461e-78
chr2	6507600	6508999	AT2G06355	18.4849	9.73163	0.526464	6.32108e-56
chr4	7722600	7723999	AT4G13260	10.9136	5.69122	0.52148	9.80083e-52
chr2	1359800	1360199	.	25.2913	7.0354	0.278175	3.05609e-51
chr2	16598600	16603199	AT2G39800	38.8632	26.4654	0.680989	2.61822e-50
chr3	16525400	16527999	AT3G45140	21.4239	12.8922	0.601767	7.39095e-50
chr3	8889400	8892999	AT3G24460	10.0987	7.09066	0.702136	7.27337e-49
chr2	432200	433799	AT2G01940	22.0436	13.6215	0.617934	1.72864e-36
chr3	6675200	6676399	AT3G19270	11.9481	6.98109	0.584285	5.12937e-34
chr3	8078800	8079599	AT3G22830	20.1391	10.7954	0.536042	2.31007e-32
chr1	21341800	21342199	.	11.3602	4.57301	0.402547	1.23643e-31
chr2	10045600	10046599	AT2G23610	25.325	13.1811	0.520478	2.60332e-31
chr2	19296600	19297799	AT2G46970	14.2064	8.57738	0.603769	3.01465e-31
chr5	8221400	8222399	AT5G24215	11.964	7.12701	0.595705	5.8359e-30
chr5	8173400	8175599	AT5G24150	16.1104	10.9145	0.677482	1.15589e-29
chr2	12515200	12515999	AT2G29120	13.6599	7.36195	0.538946	1.32008e-29
chr1	28441600	28442399	AT1G75750	15.4365	7.95282	0.515196	3.6163e-29
chr1	29703200	29704599	AT1G78970	10.4617	6.59416	0.630314	2.00587e-28
chr1	10056800	10057799	.	16.0117	9.32387	0.582316	3.22303e-28
chr4	17852400	17854399	AT4G37980	21.7202	14.2022	0.653871	6.88332e-28
chr1	20339200	20339799	AT1G54450	14.955	7.62597	0.509928	8.92999e-28
chr5	20729600	20731199	AT5G50950	23.3193	15.784	0.676864	2.89743e-26
chr3	9831200	9831999	AT3G26742	10.913	5.9726	0.547292	6.28423e-26
chr2	9774800	9775599	AT2G22970	24.0803	12.6	0.523249	7.07914e-26
chr2	12592000	12593199	AT2G29320	19.8969	11.7274	0.589408	3.25596e-24
chr3	10538400	10539799	AT3G28270	24.3338	15.733	0.646549	5.72132e-24
chr2	11985600	11987399	AT2G28120	30.1089	18.7813	0.623779	1.11416e-23
chr5	7890800	7891599	AT5G03615	12.0327	6.89884	0.573341	2.3484e-23
chr3	11097400	11098199	.	34.426	17.2311	0.500526	3.2443e-23
chr1	6450600	6452999	AT1G18710	16.0402	12.1214	0.755689	3.36096e-23
chr4	8137400	8138199	AT4G14130	10.2711	6.11633	0.595489	1.50039e-22
chr2	9704800	9706199	AT2G22800	32.2121	21.4971	0.667361	3.17526e-22
chr1	21207600	21208599	AT1G56600	12.2028	7.77841	0.637428	1.61069e-21
chr3	17905600	17910599	AT3G48360	33.4462	26.1676	0.782379	1.93338e-21
chr1	11575200	11576599	AT1G32170	18.8856	12.6867	0.671766	3.33861e-21
chr4	14192600	14193999	AT4G28720	20.0622	13.6079	0.678286	1.80438e-20
chr2	17362600	17363399	AT2G41640	14.2422	7.76119	0.544943	4.85049e-20
chr1	25407800	25409199	AT1G67770	17.9989	13.1245	0.729183	7.44998e-20
chr5	957600	958999	AT5G03680	23.558	14.903	0.632609	9.82146e-20
chr3	17879600	17880799	AT3G48280	22.1253	13.8983	0.628163	4.06555e-19
chr3	9318400	9319599	AT3G25620	11.5203	8.14106	0.706671	6.18392e-19
chr5	16580000	16582199	AT5G41410	39.6901	26.8307	0.676005	3.92929e-18
chr3	14214800	14216399	.	14.9643	11.9537	0.798815	9.56644e-18
chr1	7801600	7802599	AT1G22110	21.8146	13.4749	0.617701	1.12685e-17
chr2	1001000	1001799	.	11.8983	7.12241	0.598607	1.5359e-17
chr2	15415200	15416799	AT2G36770	23.0507	15.5925	0.676444	2.80307e-17
chr5	25333200	25335599	AT5G63160	35.9337	26.7532	0.744516	3.80426e-17
chr5	26931200	26933199	AT5G67480	21.2965	15.6831	0.736417	4.13565e-17
chr3	17438200	17441399	AT3G47340	21.7683	17.2349	0.791743	5.0012e-17
chr4	9895400	9896599	AT4G17800	34.4117	21.1136	0.613559	8.63957e-17
chr1	8285800	8286599	AT1G23340	8.82298	5.89276	0.667888	1.11941e-16
chr1	23082200	23084199	AT1G62380	26.6251	19.0022	0.713695	1.61842e-16
chr1	3009000	3010599	AT1G09310	12.4056	9.06502	0.73072	2.73379e-16
chr1	19434600	19435999	AT1G52190	14.0001	9.64954	0.689248	4.3606e-16
chr3	3776400	3777199	AT3G11930	10.0173	6.45169	0.644055	5.76345e-16
chr1	12744800	12745799	AT1G34760	15.0565	9.80922	0.651494	1.80747e-15
chr1	11800	13799	AT1G01030	33.3739	22.4108	0.671507	2.28171e-15
chr2	11516000	11518599	AT2G26980	34.9722	26.2508	0.750619	2.52675e-15
chr1	23113000	23115399	AT1G62440	14.2552	11.18	0.784275	3.40709e-15
chr5	15619800	15621799	AT5G39030	28.2243	21.281	0.753996	7.81667e-15
chr4	9449200	9450799	AT4G16780	49.8835	34.7998	0.697621	1.48718e-14
chr3	3954600	3955599	AT3G12460	25.3131	15.9655	0.630721	2.97712e-14
chr2	13809200	13810999	AT2G32530	20.1566	14.8307	0.735774	3.49935e-14
chr4	7548800	7548999	AT4G12900	26.9133	12.8879	0.478867	3.89907e-14
chr5	8200400	8200799	AT5G24190	11.8385	7.25925	0.61319	3.91893e-14
chr1	6791000	6791599	AT1G19640	9.77753	6.02835	0.616551	4.34501e-14
chr5	18590200	18591399	AT5G45830	15.7782	11.7167	0.742588	5.20966e-14
chr5	19805800	19807799	AT5G48850	8.93271	6.83621	0.765301	5.29559e-14
chr1	11871800	11872599	AT1G32780	9.50971	6.27602	0.659959	5.39457e-14
chr1	25712800	25714799	AT1G68530	22.4004	17.2533	0.770223	5.72618e-14
chr3	11527800	11529199	AT3G29670	11.4592	8.26322	0.721099	5.79438e-14
chr4	8972800	8974599	AT4G15760	22.7889	16.7102	0.73326	5.92667e-14
chr5	2175000	2175799	AT5G07010	10.7339	7.21823	0.67247	7.41183e-14
chr5	20205800	20208799	AT5G49740	36.0709	27.3701	0.758786	9.05159e-14
chr3	10061200	10062599	AT3G27250	35.7505	23.8046	0.665854	1.11486e-13
chr2	12523200	12524199	AT2G29125	26.9847	17.2045	0.637565	1.17675e-13
chr5	6042000	6042999	AT5G18270	9.18196	6.2968	0.68578	1.17762e-13
chr5	4776800	4778799	AT5G14780	29.8115	22.5767	0.757315	1.53215e-13
chr5	1457800	1458799	AT5G04950	13.4923	9.29832	0.689158	1.533e-13
chr5	21179200	21180399	AT5G52120	15.8777	10.1417	0.638739	2.62491e-13
chr1	5901800	5903399	AT1G17255	8.75032	6.45563	0.737759	2.63013e-13
chr3	5243400	5245199	AT3G15510	30.268	21.9588	0.725479	4.76624e-13
chr3	8418800	8419399	AT3G23480	13.0433	8.28632	0.635293	6.39185e-13
chr1	21612400	21614199	AT1G58270	11.4641	8.7665	0.764692	7.37196e-13
chr2	9579800	9581599	AT2G22540	34.8231	26.3137	0.755639	8.2393e-13
chr5	9076800	9077599	AT5G25990	25.6031	16.6402	0.649929	8.75553e-13
chr5	26299000	26300399	AT5G65730	24.4362	18.3141	0.749466	8.77335e-13
chr1	5834600	5835399	AT1G17060	12.3611	8.20834	0.664046	1.31777e-12
chr5	8657800	8659399	AT5G25110	15.3821	11.435	0.743397	1.65493e-12
chr4	13391200	13393199	AT4G26530	30.4858	21.4789	0.704554	2.08582e-12
chr1	4356600	4358399	AT1G12780	38.397	29.9593	0.780251	2.1764e-12
chr2	7846000	7846999	AT2G18050	39.295	24.2421	0.616926	4.78909e-12
chr1	27058200	27059799	AT1G71890	28.0861	21.0586	0.749787	5.11737e-12
chr3	18729000	18729599	AT3G50470	14.2581	9.03187	0.633455	5.74078e-12
chr3	10172200	10172999	AT3G27475	9.50971	6.7072	0.7053	9.35003e-12
chr2	9490200	9491199	AT2G22330	23.5101	15.1992	0.646497	1.43126e-11
chr4	8976600	8977199	AT4G15765	12.0078	7.68987	0.640406	1.60408e-11
chr2	13814600	13816599	AT2G32540	34.3107	24.3448	0.70954	1.60789e-11
chr4	11418400	11419599	AT4G21440	7.80953	5.75727	0.737211	2.59879e-11
chr1	11137400	11138999	AT1G31173	17.0531	13.6374	0.799702	3.25016e-11
chr4	14409800	14410599	AT4G29230	13.6599	9.80529	0.717816	3.28099e-11
chr4	7085800	7086799	AT4G11780	20.7161	15.1992	0.73369	3.51482e-11
chr5	8179800	8181199	AT5G24155	20.804	15.0854	0.72512	4.08631e-11
chr2	9792200	9793599	AT2G23000	36.8333	23.23	0.630679	4.51845e-11
chr5	4234200	4235399	AT5G13250	19.101	13.2173	0.691969	4.98285e-11
chr2	9838600	9839799	AT2G23100	26.622	19.5385	0.733923	7.79113e-11
chr5	1924600	1925399	AT5G06300	9.52463	6.3399	0.665632	9.96327e-11
chr5	8863200	8865399	AT5G25460	30.1541	23.384	0.775483	1.12025e-10
chr1	6262600	6262999	AT1G18193	12.8848	7.70696	0.598144	1.1932e-10
chr4	8716800	8717799	AT4G15270	10.9133	8.34039	0.764241	1.36243e-10
chr1	6331200	6332799	AT1G18400	21.6259	16.9171	0.782261	1.37614e-10
chr5	5409800	5411599	AT5G16560	34.6441	25.5973	0.738865	1.37908e-10
chr1	25344000	25344999	AT1G67630	9.03868	6.69275	0.740457	1.40998e-10
chr3	10789600	10790599	AT3G28740	13.1461	9.64318	0.733539	1.45205e-10
chr5	22677600	22678399	AT5G56000	9.0917	6.40378	0.704355	2.04151e-10
chr5	20090800	20091999	AT5G49520	28.5122	21.4435	0.752082	2.80934e-10
chr5	19916200	19917399	AT5G49138	21.0012	15.5798	0.741853	2.90356e-10
chr2	16130200	16131399	AT2G38540	15.5793	11.3443	0.728165	5.05282e-10
chr4	12414200	12415199	AT4G23870	20.74	13.36	0.644166	6.09083e-10
chr4	639400	640799	AT4G01500	12.9854	10.2424	0.788763	7.18354e-10
chr1	20682200	20683199	AT1G55390	14.9849	11.2525	0.750923	1.03386e-09
chr3	10547800	10549199	AT3G28290	14.6566	11.5466	0.787809	1.13244e-09
chr3	9333600	9334599	AT3G25640	17.4445	12.8491	0.73657	1.58187e-09
chr3	1053800	1055199	AT3G04060	20.8978	15.3864	0.736269	1.6023e-09
chr1	20424400	20425199	AT1G54730	30.7834	21.7186	0.70553	1.60283e-09
chr1	1161600	1161999	AT1G04330	12.9745	8.18664	0.630979	1.90986e-09
chr1	19516200	19516999	AT1G52400	11.8386	8.06461	0.681213	2.31213e-09
chr4	6150600	6151399	AT4G09760	19.5867	13.2866	0.678348	3.1083e-09
chr3	7541400	7542799	AT3G21420	16.8649	12.6593	0.75063	4.14541e-09
chr5	17315800	17316599	AT5G43130	10.3457	8.09655	0.782601	4.48025e-09
chr2	9618200	9618799	AT2G22630	9.45891	6.51829	0.689116	6.17987e-09
chr2	12307200	12307799	AT2G28690	11.8684	8.96797	0.755617	6.23753e-09
chr2	17711200	17712199	AT2G42540	19.9281	13.4366	0.674254	7.92102e-09
chr1	4557200	4557999	AT1G13300	8.77819	6.62735	0.754979	7.92891e-09
chr1	28335600	28336799	AT1G75490	33.4765	23.2739	0.695231	8.34049e-09
chr2	9493400	9494199	AT2G22340	13.9287	9.82126	0.70511	9.04545e-09
chr4	1366600	1366999	AT4G03090	14.5291	9.81758	0.675718	9.14994e-09
chr5	20201600	20204599	AT5G49730	29.4526	23.3494	0.792779	1.0024e-08
chr2	8532400	8533399	AT2G19800	8.47749	6.37344	0.751807	1.09607e-08
chr3	8489200	8489799	AT3G23630	10.6736	7.51946	0.704491	1.13786e-08
chr1	25621800	25622599	AT1G68360	22.4829	16.225	0.72166	1.14443e-08
chr5	23226000	23226599	AT5G57340	15.6918	10.8638	0.692323	1.18573e-08
chr2	18076400	18077599	AT2G43570	14.5148	10.9505	0.754437	1.34538e-08
chr1	420600	421399	AT1G02205	8.47961	6.43572	0.758964	1.37777e-08
chr1	23136000	23137199	AT1G62510	17.947	13.1215	0.731125	1.40721e-08
chr5	23933400	23934799	AT5G59340	16.1742	12.2215	0.755617	1.74948e-08
chr4	13682600	13683599	AT4G27330	21.9101	15.7739	0.719937	1.91482e-08
chr5	2584400	2585599	AT5G08070	11.4208	8.87535	0.777122	1.96082e-08
chr1	19812200	19813199	AT1G53163	12.6924	9.55377	0.752716	2.17159e-08
chr2	1418600	1419199	AT2G04170	11.4702	8.43543	0.735421	2.27548e-08
chr5	3315400	3317399	AT5G10510	15.8545	12.6767	0.799565	2.6202e-08
chr3	17967600	17968599	AT3G48510	18.5788	13.245	0.712909	2.76052e-08
chr2	2862400	2863799	.	21.2815	15.587	0.73242	2.8039e-08
chr2	14783200	14783799	AT2G35070	10.6935	6.85911	0.641428	2.84575e-08
chr3	980000	980599	AT3G03830	11.8286	8.84016	0.747355	3.32045e-08
chr2	13277800	13278799	AT2G31160	28.3459	20.7807	0.733111	3.35433e-08
chr2	19644200	19645799	AT2G48020	24.1697	18.5929	0.769265	3.5178e-08
chr1	25508600	25509999	AT1G68050	24.7431	18.916	0.764496	3.5532e-08
chr3	4849400	4850399	AT3G14450	28.5369	22.3007	0.781469	3.77316e-08
chr1	8228800	8229399	AT1G23200	18.1412	11.865	0.654036	3.78828e-08
chr5	22185600	22186599	AT5G54610	8.77599	6.4373	0.733513	4.32539e-08
chr4	658400	659199	AT4G01520	9.67392	6.77108	0.699931	4.64095e-08
chr1	24473200	24474599	AT1G65800	27.6846	20.7857	0.750804	4.93661e-08
chr3	21098600	21100599	AT3G57020	22.9852	17.5086	0.761734	5.12067e-08
chr4	12091400	12092199	AT4G23070	15.8246	11.9452	0.75485	5.86746e-08
chr3	19457600	19458999	AT3G52490	13.3862	10.3153	0.770592	6.21504e-08
chr2	12498000	12499199	AT2G29090	12.1073	9.22654	0.762064	6.77787e-08
chr5	7703200	7703599	AT5G23010	16.7413	10.5531	0.630363	7.71589e-08
chr5	16774800	16775799	AT5G41905	14.9371	11.7762	0.788386	7.80897e-08
chr3	10024000	10025199	AT3G27170	28.761	21.6882	0.754084	7.97832e-08
chr1	11071800	11072399	AT1G31040	14.5169	10.4378	0.71901	8.01432e-08
chr2	10457000	10457799	AT2G24610	12.8538	9.39008	0.730529	8.8029e-08
chr1	7893000	7894599	.	15.7849	12.1612	0.770433	9.14451e-08
chr5	4444000	4444599	AT5G13760	9.41909	6.98692	0.741783	1.04665e-07
chr2	17747800	17748799	AT2G42610	25.5041	18.6094	0.729663	1.11471e-07
chr4	15990800	15991599	AT4G33150	16.2576	12.3764	0.761269	1.23408e-07
chr3	5579600	5580799	AT3G16420	8.22737	6.42771	0.781259	1.24241e-07
chr1	8164800	8165799	AT1G23040	23.6415	16.9107	0.715297	1.3317e-07
chr4	11984400	11985399	AT4G22810	11.2118	8.81297	0.786044	1.33567e-07
chr3	9406800	9407999	AT3G25770	26.6618	19.3896	0.727243	1.34785e-07
chr1	28486600	28487199	AT1G75870	8.78185	6.39048	0.727692	1.48363e-07
chr3	9630400	9632199	AT3G26280	21.3898	16.4762	0.770283	1.64156e-07
chr1	10138200	10139199	AT1G29050	13.5282	9.98804	0.738313	1.69326e-07
chr3	10524400	10525799	AT3G28220	25.9965	20.4209	0.785525	1.69825e-07
chr3	23318200	23319399	AT3G63110	18.6931	14.4943	0.775382	1.96542e-07
chr3	17885600	17886199	AT3G48300	11.7888	8.56324	0.726388	2.39311e-07
chr1	27767400	27768399	AT1G73850	12.2028	9.55377	0.782916	2.39974e-07
chr1	17124000	17124999	AT1G45201	8.11929	5.87531	0.723624	2.40093e-07
chr2	10671800	10672599	AT2G25090	22.0798	16.6722	0.755088	2.43725e-07
chr3	15354600	15355399	AT3G43430	14.9438	10.5239	0.704232	2.76409e-07
chr3	11810600	11812399	AT3G30180	27.1782	21.5191	0.791778	2.83286e-07
chr4	7171600	7172199	.	12.2866	8.28632	0.674419	2.9874e-07
chr1	23151600	23152399	AT1G62540	23.3339	17.8699	0.765834	3.00652e-07
chr1	10606200	10606999	AT1G30160	10.8384	7.90492	0.729344	3.11644e-07
chr4	17090000	17090599	AT4G36110	14.1386	10.2674	0.726196	3.14599e-07
chr1	24028800	24030599	AT1G64660	24.3006	18.8451	0.775499	3.51244e-07
chr5	22799600	22800199	AT5G56300	16.2096	11.162	0.688604	3.62557e-07
chr2	15831800	15832799	AT2G37760	20.6803	16.1954	0.783132	3.64478e-07
chr1	6839400	6840199	AT1G19790	9.21113	7.20226	0.781908	5.01822e-07
chr5	17625400	17626399	AT5G43840	13.0147	10.3584	0.7959	5.31155e-07
chr4	12311200	12312199	AT4G23600	8.26257	5.87531	0.711075	5.35191e-07
chr5	5032400	5033399	AT5G15500	13.6476	10.4989	0.769285	5.95866e-07
chr1	18174600	18175999	AT1G49130	32.9368	25.5923	0.777012	6.76611e-07
chr5	9542600	9543799	AT5G27120	21.9264	17.0377	0.77704	6.8976e-07
chr1	27137000	27138599	AT1G72130	31.1147	23.7079	0.761952	6.90993e-07
chr5	625200	627399	AT5G02760	39.7281	31.1651	0.78446	1.21335e-06
chr2	19307800	19308399	AT2G46990	16.5879	12.078	0.728121	1.26196e-06
chr2	8027000	8027999	AT2G18500	27.1996	21.7003	0.797817	1.28038e-06
chr2	17471200	17472799	AT2G41870	50.913	38.4864	0.755925	1.5785e-06
chr3	13711800	13712599	.	9.07677	7.02659	0.774129	1.60619e-06
chr2	10110600	10113199	AT2G23760	37.1293	29.1474	0.785024	1.61343e-06
chr1	17683200	17683599	AT1G47960	13.7219	9.6257	0.701484	1.61482e-06
chr5	17260000	17260599	AT5G43030	10.0364	7.58337	0.755587	1.64547e-06
chr4	9436400	9437199	AT4G16770	20.9303	14.2768	0.682112	1.69228e-06
chr1	418800	419999	AT1G02205	10.1076	7.83245	0.774907	1.84122e-06
chr5	3703400	3704999	AT5G11540	18.5898	14.6748	0.789401	2.0419e-06
chr5	2171600	2172799	AT5G07000	24.324	18.5276	0.7617	2.08142e-06
chr2	19214600	19215199	AT2G46760	12.6252	8.81886	0.698512	2.35512e-06
chr3	17193200	17194599	AT3G46668	28.776	22.0535	0.766385	2.44393e-06
chr1	26795000	26796399	AT1G71030	35.2133	26.3219	0.747499	2.57072e-06
chr5	21992000	21992799	AT5G54190	8.88269	6.72317	0.756884	2.64297e-06
chr5	15875200	15875999	AT5G39650	15.7798	12.041	0.763064	2.98283e-06
chr2	12394400	12394799	AT2G28870	13.692	9.20997	0.672653	3.2577e-06
chr5	7653600	7654599	AT5G22890	11.8446	9.4005	0.793653	3.27656e-06
chr1	8841000	8842399	AT1G25230	16.8393	13.3981	0.795645	3.28061e-06
chr5	22175400	22176599	AT5G54585	21.3394	16.7823	0.786447	3.28916e-06
chr2	14389400	14390399	AT2G34070	29.325	22.786	0.777016	3.77235e-06
chr3	4183000	4183999	AT3G13060	12.0595	8.95347	0.742441	4.06204e-06
chr5	395600	396799	AT5G02030	45.4644	33.7987	0.74341	4.15055e-06
chr5	8162200	8162399	AT5G24130	21.8184	16.6068	0.761137	4.22442e-06
chr1	5284000	5284599	AT1G15360	13.9992	9.94784	0.710601	4.25759e-06
chr2	18809200	18810999	AT2G45660	45.034	33.7964	0.750464	4.56873e-06
chr1	2281000	2282799	AT1G07430	41.4801	31.6899	0.763978	4.95095e-06
chr2	18152200	18153799	AT2G43820	36.1352	27.4265	0.758997	5.09548e-06
chr3	8194600	8196199	AT3G23050	16.9635	13.1826	0.777116	5.13199e-06
chr3	3953400	3954199	.	12.3313	9.35814	0.758893	6.36788e-06
chr5	15158200	15158999	AT5G38010	8.85283	6.81899	0.770261	6.52499e-06
chr1	24620200	24621999	AT1G66140	20.7798	16.2989	0.784363	6.9328e-06
chr1	25669000	25670199	AT1G68460	49.3841	35.8526	0.725995	7.09573e-06
chr2	10571400	10572599	AT2G24800	8.25721	6.49157	0.78617	7.1106e-06
chr3	5718000	5718799	AT3G16785	14.2123	11.0988	0.780929	7.30828e-06
chr5	23990000	23990799	AT5G59510	21.6469	16.225	0.74953	8.6685e-06
chr4	12985600	12986399	AT4G25410	17.4369	13.622	0.781217	9.7758e-06
chr1	27768800	27769599	AT1G73850	8.98719	6.61138	0.735645	1.04998e-05
chr5	9043200	9043999	AT5G04165	15.3021	11.7376	0.767058	1.0915e-05
chr3	13709200	13709999	.	13.227	10.3003	0.778733	1.1518e-05
chr1	23226400	23226999	AT1G62710	23.259	17.7655	0.763812	1.16e-05
chr1	24677000	24678399	AT1G66230	32.0501	24.7714	0.772896	1.25327e-05
chr1	23159800	23160799	AT1G62560	11.6655	9.14506	0.783941	1.25887e-05
chr3	5234600	5235799	AT3G15500	25.7665	19.7301	0.765727	1.30811e-05
chr1	25053800	25054599	AT1G67100	10.8085	8.60757	0.79637	1.42824e-05
chr1	4989800	4990999	AT1G14580	25.8859	20.5815	0.795085	1.67833e-05
chr5	17829800	17831199	AT5G44260	56.4351	38.9721	0.690565	1.68252e-05
chr5	18192400	18193199	AT5G45080	12.6597	9.51784	0.751822	1.68373e-05
chr5	26634200	26634999	AT5G66700	17.5862	13.2068	0.750975	1.83179e-05
chr3	18224000	18224999	AT3G49160	23.8922	18.3412	0.767665	2.22576e-05
chr3	7855000	7855599	AT3G22235	13.4615	10.6934	0.794369	2.41443e-05
chr1	12295000	12295599	AT1G33860	15.194	11.0555	0.727623	2.68472e-05
chr2	19180600	19181599	AT2G46690	24.4056	17.9836	0.736864	2.68929e-05
chr2	15150600	15151599	AT2G36080	37.8263	28.2781	0.747578	3.32303e-05
chr4	11653600	11654199	AT4G21970	19.5152	14.2295	0.72915	3.38092e-05
chr4	6887400	6887799	AT4G11320	17.5485	13.4632	0.767199	3.4017e-05
chr1	5345400	5346199	AT1G15550	23.3339	18.365	0.787052	3.54677e-05
chr2	8911800	8913599	AT2G20670	57.1611	44.024	0.770174	3.66278e-05
chr5	21009400	21010199	AT5G51720	23.8862	18.4767	0.77353	3.75989e-05
chr4	16596600	16597199	AT4G34800	18.3403	13.5478	0.73869	3.76996e-05
chr4	18126200	18126799	AT4G38850	15.8511	12.291	0.775404	4.02413e-05
chr1	25677400	25678399	AT1G68470	24.7399	18.6605	0.754267	4.05394e-05
chr1	23199800	23200599	AT1G62660	19.4225	14.8517	0.764665	4.30018e-05
chr3	13815800	13816399	.	9.31952	7.28514	0.781708	4.35713e-05
chr5	16769000	16769599	AT5G41900	14.736	10.8638	0.737229	5.1467e-05
chr2	6453200	6453799	AT2G14960	9.35935	6.71	0.71693	5.20538e-05
chr3	15986800	15989199	AT3G44310	49.1199	38.6087	0.786009	5.76085e-05
chr1	24222400	24222999	AT1G65200	12.8243	9.11708	0.710922	6.12729e-05
chr1	25684400	25684999	AT1G68480	11.3905	8.37152	0.734956	6.25706e-05
chr4	14348800	14349599	AT4G29110	21.9007	16.9756	0.775117	6.6209e-05
chr3	18618000	18618599	AT3G50220	10.0165	7.92419	0.791114	7.69849e-05
chr2	9969800	9970599	.	11.7938	8.97487	0.760982	7.71011e-05
chr4	14259000	14259999	.	26.2683	19.4652	0.741015	8.8786e-05
chr5	25862800	25863199	AT5G64690	22.242	16.9169	0.760584	8.88593e-05
chr1	9273800	9275199	AT1G26790	26.4995	21.1506	0.798151	8.99394e-05
chr2	15849400	15849599	.	16.3638	9.68195	0.591669	9.1905e-05
chr3	5869800	5870199	.	11.6591	8.69831	0.746053	9.21164e-05
chr5	16529400	16530199	AT5G41315	11.4654	8.911	0.777208	9.98001e-05
chr5	5983800	5984599	AT5G18080	14.0332	10.7794	0.768136	0.000107242
chr3	21147600	21148399	AT3G57130	18.2133	14.0212	0.769833	0.000108498
chr4	10061400	10062799	AT4G18170	16.4812	12.9421	0.785264	0.000109027
chr4	630400	630999	AT4G03875	13.123	10.3313	0.787267	0.000113269
chr5	20190400	20191399	AT5G49690	15.6535	12.0955	0.772703	0.000113574
chr1	24503400	24504399	AT1G65870	37.4204	29.5298	0.789136	0.000120958
chr1	27021200	27021799	AT1G71830	10.0563	7.41295	0.737145	0.000122135
chr4	6192400	6193199	AT4G09850	10.2263	7.95282	0.777683	0.000129678
chr1	19697400	19697799	AT1G52890	14.6487	10.9688	0.74879	0.000135354
chr3	16725800	16726199	AT3G45570	11.4798	8.05873	0.701992	0.000136735
chr2	14309600	14310399	AT2G33830	32.8436	25.9664	0.790608	0.000144655
chr3	21401600	21402399	AT3G57780	15.5261	12.3604	0.796105	0.000146826
chr2	19485800	19486399	AT2G47485	22.0044	16.0827	0.730886	0.000158367
chr1	28673400	28673999	AT1G76420	10.7135	7.94549	0.741633	0.000187064
chr1	19683000	19683599	AT1G52855	18.181	13.2922	0.731104	0.000191413
chr3	21506400	21507799	AT3G58070	26.0476	20.5851	0.790288	0.000203866
chr5	23894800	23896799	AT5G59220	30.5753	24.447	0.799567	0.000221679
chr1	23104200	23104599	AT1G62420	12.7951	9.81758	0.767292	0.000247076
chr3	10568000	10568599	.	11.6295	8.88276	0.763813	0.000248295
chr3	15206200	15206799	.	9.39917	7.26384	0.772817	0.000251646
chr1	27759800	27761199	AT1G73830	39.6299	31.4385	0.793303	0.000274392
chr4	5833000	5833399	AT4G09150	13.5126	10.4891	0.776246	0.000315911
chr4	15392000	15394599	AT4G31820	29.1802	23.1922	0.794792	0.000332557
chr5	20097000	20097599	AT5G49525	19.4754	13.8673	0.712042	0.000334838
chr4	8003400	8003999	AT4G13800	12.9239	10.0543	0.777962	0.000337558
chr3	7926800	7927399	AT3G22400	13.362	10.2674	0.768403	0.000344687
chr4	9319000	9319799	AT4G16545	22.0052	17.0075	0.772885	0.000352561
chr2	10042200	10043799	AT2G23600	30.8238	23.6281	0.766554	0.000368381
chr2	12105600	12105999	AT2G28340	12.7951	9.36987	0.732301	0.000384776
chr5	25308600	25309199	AT5G63090	13.3022	10.31	0.77506	0.000398636
chr3	11048000	11048599	AT3G29060	11.5299	9.18098	0.796276	0.000448371
chr2	15161800	15162399	AT2G36110	12.1871	9.62832	0.790042	0.000474857
chr5	21582800	21583399	AT5G53200	18.7983	14.4851	0.770554	0.000493131
chr5	8746600	8747399	AT5G25240	37.4267	26.8128	0.716408	0.000496015
chr2	12603600	12604799	AT2G29360	30.9297	24.2103	0.782753	0.000510213
chr1	9627800	9628399	AT1G27670	16.3092	12.9727	0.795422	0.000550732
chr2	6664800	6665199	AT2G15318	14.1703	10.745	0.758276	0.00055284
chr3	16531200	16531799	AT3G45150	15.9507	12.3123	0.771897	0.000576039
chr2	15485800	15486199	AT2G36890	12.8549	9.68966	0.753772	0.000627902
chr5	16370200	16370799	AT5G40860	13.8996	10.7147	0.770864	0.000643445
chr1	20703000	20703599	AT1G55440	10.1559	7.83898	0.771865	0.000737722
chr3	17888000	17889799	AT3G48310	34.2596	27.3563	0.7985	0.000745972
chr3	9374800	9375799	AT3G25717	23.3907	17.9836	0.768835	0.000938379
chr3	22361400	22362599	AT3G60520	44.0617	34.7778	0.789298	0.00106397
chr3	14189000	14189199	.	16.0042	12.6314	0.789255	0.00115918
chr2	14275800	14276599	AT2G33760	31.7239	25.2957	0.79737	0.00144311
chr5	8082800	8083599	AT5G23950	31.485	24.5292	0.779076	0.00146151
chr1	20693000	20693999	AT1G55420	19.534	14.931	0.76436	0.00149363
chr5	5026800	5027399	AT5G15480	10.9923	8.66975	0.788711	0.00152509
chr2	17195200	17195799	AT2G41231	25.091	18.9158	0.753888	0.00173834
chr3	6161200	6161599	AT3G18010	14.4095	10.9049	0.756785	0.00191009
chr5	5288400	5288799	.	13.1539	10.4252	0.792556	0.00204633
chr5	14110200	14110599	AT5G35960	11.5097	9.17799	0.797413	0.00204633
chr1	24442400	24443199	AT1G65730	21.408	16.9916	0.793703	0.00209163
chr3	8289600	8290199	AT3G23230	12.9039	10.0117	0.775866	0.00213119
chr4	9330000	9331599	AT4G16563	40.7155	32.4457	0.796888	0.00232
chr3	22995800	22996199	AT3G62100	12.6457	9.43383	0.746011	0.00244549
chr1	29004200	29005199	AT1G77200	28.0354	21.8792	0.780413	0.00263127
chr3	17994000	17994599	AT3G48550	33.5343	25.5619	0.762261	0.00269036
chr1	11997600	11997999	AT1G33100	13.2436	9.84956	0.743722	0.00270138
chr2	13824600	13826799	AT2G32560	48.7108	37.7741	0.775477	0.00270147
chr3	5348200	5349199	AT3G15810	44.668	31.9311	0.714854	0.00317594
chr4	16000200	16001399	AT4G33180	28.8306	21.7627	0.754847	0.00334485
chr2	7851200	7851599	AT2G18060	13.6023	10.4572	0.768782	0.00353897
chr3	13809800	13810199	.	15.2466	11.0648	0.725722	0.00372283
chr3	2306400	2306799	AT3G07250	18.5948	14.5825	0.784225	0.00379955
chr1	4079800	4080199	AT1G12070	14.0806	11.2566	0.79944	0.00554183
chr4	1497800	1499999	AT4G03400	37.6722	29.6217	0.786301	0.0062231
chr5	20505600	20506599	AT5G50360	13.8864	11.0865	0.798371	0.0067597
chr1	21000000	21000599	AT1G56130	17.2849	13.4413	0.777633	0.00733222
chr2	7598200	7598799	.	21.5663	17.1691	0.796108	0.00734302
chr5	7005800	7007199	AT5G20700	68.8152	53.1363	0.772159	0.00752764
chr5	21925000	21925399	.	27.952	21.7458	0.777969	0.0102519
chr5	3047200	3047599	AT5G09805	16.0836	12.5998	0.783394	0.0103879
chr4	16594600	16594999	AT4G34790	16.6217	13.0475	0.784968	0.0139211
chr1	7727800	7728399	AT1G21970	16.8468	13.4413	0.797855	0.0172611
chr1	20699200	20699599	AT1G55430	13.3632	10.681	0.799285	0.0206996
chr5	573000	573599	AT5G02550	32.9768	24.9655	0.757063	0.0239788
chr1	24502000	24502799	AT1G65860	18.3625	14.2288	0.774884	0.0298222
chr1	3884400	3884799	AT1G11572	12.7951	10.0414	0.784785	0.0312579
chr2	15325200	15325599	AT2G36540	14.4992	11.4805	0.791802	0.03578

## Sheet: trb123_peaks_up
Supplemental Dataset 5-3. H3K4me3-increased peaks in trb1/2/3 as determined by ChIP-seq.
chr	start	end	Gene_name	Normalized_Read_Col-0	Normalized_Read_mutant	FC(trb1/2/3/Col-0)	FDR(trb1/2/3/col; aka up)
chr2	9282400	9283199	.	1.67204	30.3456	18.1488	0
chr1	28810600	28811199	AT1G76750	1.65282	28.0561	16.9747	0
chr3	10586800	10587799	AT3G28330	2.45967	31.7336	12.9016	0
chr5	16029400	16030399	AT5G40040	4.08352	42.9738	10.5237	0
chr2	8594000	8595599	AT2G19900	1.64861	16.4427	9.97367	0
chr2	10790400	10791399	AT2G25330	3.76114	36.4663	9.69554	0
chr5	5152600	5154199	AT5G15800	3.64783	33.7858	9.26189	0
chr3	7162800	7163999	AT3G20520	1.67134	14.8758	8.90052	0
chr5	22974400	22975599	AT5G56810	3.67098	31.6979	8.63472	0
chr3	11747200	11748399	AT3G05985	3.00443	25.189	8.38395	0
chr4	11228200	11229599	AT4G21020	2.70281	22.6062	8.36396	0
chr3	7372600	7373799	.	4.21814	33.4547	7.93115	0
chr5	17847800	17849599	AT5G44310	2.18805	17.007	7.77267	0
chr3	8780400	8781999	AT3G24240	2.54378	19.627	7.71568	0
chr4	10383200	10384599	AT4G18960	2.57492	19.1183	7.42481	0
chr5	3625400	3626799	AT5G11360	2.7625	20.3532	7.36767	0
chr5	7446800	7449399	AT5G22470	1.79451	13.1131	7.30734	0
chr3	10715600	10717199	AT3G28580	3.66275	26.2515	7.16716	0
chr2	8043000	8044999	AT2G18540	2.38086	16.67	7.00167	0
chr1	8593800	8595999	AT1G24260	3.53669	24.6638	6.9737	0
chr1	18566400	18567999	.	3.94622	27.1329	6.87567	0
chr4	7475000	7476599	AT4G12680	2.26031	15.1823	6.71691	0
chr2	12608600	12610199	AT2G29380	3.21516	21.096	6.56142	0
chr1	9537800	9539199	AT1G27461	2.92449	18.6634	6.38176	0
chr3	3556600	3558199	AT3G11340	3.60307	22.1858	6.15747	0
chr3	8997400	8999799	AT3G24650	3.77883	21.0726	5.57649	0
chr2	17714800	17716999	AT2G42560	3.29802	18.3031	5.54972	0
chr2	15205600	15207599	AT2G36270	2.92983	15.7982	5.39219	0
chr4	11517800	11519799	AT4G21680	4.24856	22.166	5.2173	0
chr3	5999400	6001799	AT3G17520	3.89817	19.8345	5.08816	0
chr3	20354200	20356199	AT3G54940	3.61605	18.1179	5.01041	0
chr3	19239400	19241999	AT3G51860	6.1821	29.7305	4.80913	0
chr4	17298600	17300599	AT4G36700	4.51708	21.37	4.73093	0
chr1	630400	632799	AT1G02850	8.9449	39.9154	4.46236	0
chr5	550200	552799	AT5G02490	7.36619	28.4769	3.86589	0
chr5	25090000	25091599	AT5G62490	2.95407	16.547	5.60142	1.98519e-306
chr2	15834800	15836799	AT2G37770	6.2535	26.5704	4.24888	8.2444e-305
chr3	15269800	15270599	.	1.88104	20.3695	10.8288	3.49814e-303
chr3	14191600	14205199	AT3G41768	96.8658	237.738	2.4543	2.34064e-297
chr1	21411400	21412399	AT1G57800	3.91636	29.883	7.6303	7.17041e-283
chr4	13056200	13058599	AT4G25580	7.34884	25.9618	3.53278	4.94357e-282
chr3	19665000	19666399	AT3G53040	2.9586	17.4935	5.91276	1.1045e-279
chr2	14931000	14933199	AT2G35555	5.06636	19.9226	3.93233	4.55717e-279
chr4	17263600	17265199	AT4G36600	4.05066	19.5607	4.82902	3.33032e-277
chr1	5235200	5236999	AT1G15210	5.15186	25.599	4.96889	2.0332e-275
chr2	9381000	9381999	AT2G22060	3.97606	27.911	7.01976	2.10313e-275
chr5	23991400	23992799	AT5G59520	7.16203	37.4134	5.22385	9.98955e-272
chr3	7011800	7013599	AT3G20080	5.52317	24.2849	4.39691	1.09288e-269
chr1	17913600	17915199	AT1G48470	2.11112	11.8369	5.60693	1.04574e-267
chr5	18235600	18236999	.	1.93545	12.0884	6.24578	1.51235e-267
chr4	8667800	8669399	AT4G15210	3.14057	16.0447	5.10885	2.88098e-265
chr1	3377800	3378799	AT1G10300	2.36415	16.8983	7.14773	1.73478e-264
chr5	18450000	18451799	AT5G45520	3.24892	15.6845	4.8276	4.61648e-264
chr5	16173400	16174799	AT5G40420	2.00366	12.2509	6.11426	1.33423e-263
chr4	16075000	16077599	AT4G33390	3.96535	14.6816	3.70247	4.97484e-263
chr1	14170800	14172199	AT1G37140	4.04143	21.7071	5.37114	1.49025e-258
chr1	1244800	1246999	AT1G04560	2.96713	12.4111	4.18286	1.37829e-257
chr1	30130200	30131799	AT1G80090	3.71497	17.5421	4.722	6.32275e-255
chr1	24182200	24183199	AT1G65090	2.51937	18.0511	7.16493	4.80819e-251
chr1	9752400	9753999	AT1G27990	2.87947	14.0735	4.88753	1.0849e-250
chr2	15357000	15358599	AT2G36640	6.58699	26.7254	4.0573	3.09295e-249
chr4	6239800	6240799	AT4G09960	2.37609	15.8364	6.6649	6.05438e-243
chr2	9206000	9207199	AT2G21490	2.02948	13.3971	6.60125	3.87529e-242
chr5	24270800	24271799	AT5G60320	2.59101	17.0045	6.56288	3.72055e-239
chr1	1255800	1258199	AT1G04580	3.19709	11.8439	3.70459	3.42086e-238
chr3	10682000	10682999	AT3G28500	6.13723	44.3997	7.23449	3.83203e-238
chr5	4898600	4900199	AT5G15120	7.44486	30.5446	4.10278	2.21406e-231
chr5	1032400	1034799	AT5G03860	5.24562	17.0931	3.25855	2.30583e-230
chr5	23254400	23256599	AT5G57390	8.15825	26.9034	3.29769	2.53948e-228
chr4	7897200	7898599	AT4G13577	5.03047	23.6569	4.70272	2.03043e-225
chr5	4272000	4273999	AT5G13330	3.61008	14.5171	4.02127	2.21463e-224
chr1	8174200	8175799	AT1G23070	4.05066	17.4094	4.29792	8.03328e-224
chr5	24964600	24965799	AT5G62165	4.56634	24.5065	5.36677	1.44026e-222
chr1	1629600	1630599	AT1G05510	1.76714	12.6813	7.17617	4.12647e-222
chr2	1000	10399	AT2G01008	70.9092	176.637	2.49103	1.16046e-220
chr1	22824400	22826599	AT1G61800	11.3695	31.1209	2.73723	2.80396e-217
chr3	22550200	22551999	AT3G60961	5.16512	21.6652	4.19452	5.85729e-216
chr5	121400	122599	AT5G01300	3.86	19.6785	5.09806	5.3449e-215
chr5	24438000	24440399	AT5G60760	6.66268	19.2155	2.88405	3.28354e-212
chr3	21622000	21623199	AT3G58450	2.98453	15.0906	5.05627	3.63834e-211
chr3	18942000	18943399	AT3G50980	2.66871	12.9983	4.87063	2.31893e-208
chr3	22227400	22229399	AT3G60160	6.8502	24.9254	3.63864	4.73122e-207
chr5	15705800	15706999	AT5G39220	4.30768	20.0703	4.65919	4.38827e-204
chr5	5960800	5961799	AT5G18000	2.62683	16.5797	6.31168	5.88931e-204
chr5	18651200	18652399	AT5G45990	7.17283	34.39	4.79448	1.11951e-202
chr3	10578400	10582399	AT3G28320	5.27059	13.2288	2.50993	4.1793e-200
chr2	1335200	1336399	AT2G04040	3.01438	15.1159	5.0146	1.09309e-198
chr2	18902000	18903599	AT2G45930	5.28152	21.8826	4.14324	3.42376e-197
chr1	11370800	11372199	AT1G31750	3.35081	14.2981	4.26706	3.85548e-197
chr5	18787000	18787399	AT5G46315	3.19879	38.3593	11.9918	1.28678e-196
chr3	7238200	7239199	AT3G20710	5.77902	30.5959	5.29431	1.58507e-196
chr2	7917800	7919399	AT2G18193	3.14057	13.4385	4.279	7.9041e-196
chr2	16796400	16797799	AT2G40220	5.60173	25.6175	4.57314	3.69181e-194
chr3	466000	466999	AT3G02310	2.68653	16.0336	5.96814	8.76453e-194
chr2	16257200	16259399	AT2G38940	3.55296	12.1906	3.43111	7.19701e-193
chr5	4517800	4519199	AT5G14000	6.65898	26.6248	3.99833	5.20788e-192
chr1	21316600	21317999	AT1G57560	4.65532	20.0499	4.30688	1.25381e-189
chr3	3462600	3464799	AT3G11050	6.29227	21.418	3.40386	1.93687e-189
chr3	22123400	22124799	AT3G59890	4.3228	19.3025	4.46528	4.17435e-189
chr3	20120000	20121199	AT3G54340	4.17835	19.6406	4.70056	4.06312e-188
chr5	19620400	19621399	AT5G48410	3.58204	17.4747	4.87842	8.26287e-187
chr4	113000	113999	AT4G00250	3.8089	22.5108	5.91005	8.89543e-185
chr3	4477800	4478999	AT3G13680	5.81984	29.9538	5.14684	7.07923e-184
chr1	24204800	24205799	AT1G65150	4.38203	21.6917	4.95015	4.31298e-182
chr4	14828600	14830199	AT4G30290	6.90776	23.8822	3.4573	1.06507e-175
chr2	13073600	13074799	AT2G30680	2.46721	11.6024	4.70264	7.15119e-175
chr3	6930400	6931999	AT3G19920	3.17787	13.1921	4.15124	2.54811e-174
chr5	23994400	23995799	AT5G59530	3.14618	13.4641	4.27951	9.75824e-174
chr2	19665200	19667199	AT2G48080	5.55535	18.5879	3.34595	3.44864e-173
chr4	11480400	11481199	AT4G21590	2.38862	15.7039	6.57447	7.36413e-173
chr1	7868400	7869599	AT1G22275	2.10907	10.9578	5.19556	7.92039e-173
chr4	8959600	8960199	.	2.52901	17.0765	6.75225	4.28258e-171
chr4	12216800	12217599	AT4G23387	2.59763	16.1211	6.20608	2.12226e-170
chr4	18367600	18368599	AT4G39500	2.39997	13.3336	5.55574	4.92059e-170
chr4	9831200	9832399	AT4G17660	3.44216	15.9627	4.63741	7.52712e-170
chr2	873600	874399	AT2G02990	3.03057	17.7522	5.85771	1.43534e-169
chr1	588200	590199	AT1G02700	6.33704	20.1799	3.18444	4.0349e-169
chr3	19214600	19215799	AT3G51810	4.61608	18.5663	4.02209	6.18177e-167
chr4	6964400	6965799	AT4G11460	3.68333	15.5221	4.21415	6.6209e-166
chr3	4197800	4201599	AT3G13080	12.2359	25.9997	2.12487	9.65142e-166
chr2	17820200	17821399	AT2G42830	4.56634	19.7543	4.32607	8.00881e-165
chr5	26034600	26035999	AT5G65165	4.86847	17.3094	3.55541	3.32705e-164
chr2	12179600	12180999	AT2G28490	1.93545	9.21796	4.7627	5.40696e-164
chr1	16656200	16657799	AT1G43910	5.51278	19.8734	3.60497	1.68765e-163
chr2	15344200	15345399	AT2G36590	3.96943	16.582	4.17743	1.26133e-161
chr1	27127000	27128999	AT1G72100	9.83971	23.7579	2.41449	4.33835e-161
chr2	14373000	14373799	AT2G34020	2.34384	14.1107	6.02033	4.98201e-161
chr5	7482000	7483799	AT5G22540	3.36164	13.3428	3.96913	5.70262e-160
chr1	28975400	28976999	AT1G77120	4.98313	17.4568	3.50318	1.14927e-159
chr4	14879000	14880399	AT4G30430	6.59077	24.4693	3.71266	1.68228e-159
chr2	6761600	6762799	AT2G15480	4.12861	17.7321	4.29493	2.71364e-159
chr3	789600	790599	AT3G03340	3.40294	15.4572	4.54231	5.86575e-158
chr5	6127800	6129399	AT5G18470	6.35573	22.9724	3.61444	2.9337e-156
chr2	14539800	14541399	AT2G34500	6.65412	22.9724	3.45236	5.89015e-156
chr2	15827600	15828799	AT2G37740	4.44696	18.1745	4.08695	8.45585e-156
chr4	12524400	12526999	AT4G24120	7.71959	21.4626	2.78028	1.01082e-153
chr1	4635600	4636799	AT1G13540	3.71077	15.7352	4.24041	1.4433e-152
chr5	24748400	24750399	AT5G61550	2.52407	9.12718	3.61606	1.46009e-150
chr1	4569600	4571199	AT1G13340	4.75934	16.6323	3.49467	6.66193e-149
chr1	6136400	6138399	AT1G17830	7.97201	22.6284	2.83848	3.15994e-148
chr5	24806800	24807999	AT5G61730	4.88469	18.5157	3.79056	2.55497e-146
chr4	15175400	15176399	AT4G31230	4.64471	22.2529	4.79102	2.62217e-146
chr5	18535400	18536399	AT5G45690	2.25668	11.4374	5.06824	4.31793e-145
chr5	7484200	7485399	AT5G22550	3.95948	16.4935	4.16557	1.76122e-144
chr2	9182000	9182999	AT2G21450	4.03576	18.3697	4.55173	3.58188e-143
chr4	994800	996399	AT4G02280	6.24384	20.4894	3.28154	8.02344e-143
chr4	2736000	2737199	AT4G05380	3.52175	14.4334	4.09836	1.17866e-142
chr2	8695200	8696599	AT2G20142	3.47017	13.4641	3.87995	5.12982e-142
chr4	16921800	16922799	AT4G35690	4.99097	21.0242	4.21245	5.34753e-141
chr5	19547200	19547999	AT5G48205	2.25426	13.2762	5.88938	4.90407e-139
chr1	23800600	23801799	AT1G64110	4.38726	15.5077	3.53471	8.27623e-139
chr3	5650400	5651199	AT3G16590	3.52322	18.2453	5.17859	1.05626e-137
chr1	17996800	17997999	AT1G48660	3.00443	12.3354	4.10574	2.75341e-137
chr4	18259400	18264799	AT4G39210	14.3253	24.579	1.71578	4.70024e-137
chr2	13900000	13901199	AT2G32780	2.38763	10.9199	4.57353	1.29552e-136
chr1	19619800	19620799	AT1G52690	4.09546	16.8983	4.12611	7.52911e-136
chr5	682400	683399	AT5G02930	5.25366	21.2821	4.05091	2.75313e-133
chr1	954400	956199	AT1G03790	7.89024	22.6086	2.86539	2.12929e-132
chr5	3639000	3639999	AT5G11410	3.58204	16.1095	4.4973	8.61111e-132
chr1	21557200	21558199	AT1G58215	3.67756	16.0792	4.37225	1.95781e-128
chr3	17188600	17190999	AT3G46658	10.4912	19.8219	1.88938	2.43853e-126
chr3	5325400	5326199	AT3G15720	3.09028	14.5849	4.7196	1.16918e-125
chr4	285800	287399	AT4G00700	3.79703	12.2065	3.21475	2.35021e-125
chr1	3476800	3477999	AT1G10540	6.3869	22.9646	3.59558	5.04972e-125
chr1	5901400	5904199	AT1G17255	6.20061	15.7169	2.53473	8.28058e-125
chr2	18606400	18609999	AT2G45130	9.174	20.0634	2.18698	1.89958e-124
chr3	21867400	21868999	AT3G59140	7.56422	23.2094	3.06831	2.57072e-124
chr1	5272800	5275599	AT1G15330	8.42942	20.4867	2.43038	4.325e-124
chr1	18721800	18722999	.	6.22773	22.3579	3.59006	4.34809e-124
chr4	18133000	18135199	AT4G38880	5.14773	13.7067	2.66267	1.97461e-121
chr3	17223800	17224799	AT3G46770	4.56113	17.9449	3.93431	2.27958e-121
chr1	22031200	22033999	AT1G59865	11.0162	20.7898	1.8872	7.92475e-121
chr1	27464600	27466199	AT1G73010	6.6019	19.5702	2.96433	9.18982e-121
chr1	17075400	17076399	AT1G45145	6.11335	22.9355	3.75171	2.17638e-120
chr2	11037400	11038399	AT2G25880	4.29845	16.6404	3.87126	4.84289e-120
chr5	483200	483999	AT5G02320	1.92583	10.9055	5.66275	1.5383e-119
chr5	21472200	21473399	AT5G52940	3.40237	13.2328	3.88929	6.08377e-118
chr3	21894000	21895399	AT3G59220	6.45435	19.1833	2.97215	2.39616e-117
chr2	16018200	16019399	AT2G38250	8.32685	27.6662	3.32253	8.45332e-117
chr1	26871400	26872999	AT1G71280	3.65529	11.8369	3.23829	1.92138e-116
chr5	20369800	20370799	AT5G50090	6.0417	21.1001	3.49241	2.35156e-116
chr2	7513200	7514599	AT2G17280	6.9915	22.7687	3.25663	3.55928e-116
chr1	2658600	2659999	AT1G08430	3.86238	13.0958	3.3906	1.2854e-114
chr3	1426400	1427999	AT3G05110	7.77309	21.911	2.81883	5.74529e-114
chr3	18482200	18483399	AT3G49830	5.58108	21.5617	3.86336	7.22477e-114
chr5	13471000	13471599	.	2.19049	13.2059	6.02874	5.45004e-113
chr1	8206600	8207599	AT1G23150	5.33724	19.9928	3.74591	2.0807e-112
chr3	15878800	15879799	AT3G44120	5.43276	21.5855	3.97321	3.35852e-112
chr5	17873000	17873799	AT5G44360	2.5827	12.7452	4.93484	4.09241e-112
chr5	2970600	2971399	AT5G09570	4.34431	18.1125	4.16925	1.57391e-110
chr3	7370000	7370999	.	5.11037	20.9636	4.10217	4.90679e-110
chr5	9974400	9975199	AT5G27940	4.77725	19.6298	4.10902	1.85503e-109
chr1	30367800	30368999	AT1G80810	3.48196	11.9815	3.44102	7.10116e-109
chr1	7453400	7454999	AT1G21310	4.34905	12.7751	2.93745	1.29608e-108
chr3	22496800	22497799	AT3G60890	3.05667	12.924	4.22813	1.48156e-108
chr3	4608200	4609999	AT3G13960	9.67383	24.9167	2.57568	4.11349e-108
chr1	1394800	1395999	AT1G04920	4.53649	16.3545	3.6051	7.45946e-108
chr5	703200	705399	AT5G03000	9.28652	21.4387	2.30858	1.45228e-106
chr1	1703200	1704799	AT1G05680	7.01219	19.3143	2.75439	2.30081e-106
chr3	6291400	6292399	AT3G18330	5.57604	20.2203	3.62628	8.27396e-106
chr3	22957600	22958999	AT3G61990	4.24606	13.7565	3.23983	3.76986e-105
chr5	2988200	2989199	AT5G09640	4.41785	16.2915	3.68765	1.70456e-104
chr4	13918600	13920199	AT4G27970	6.28859	17.5705	2.79403	1.71658e-104
chr5	19150000	19150799	AT5G47150	5.09075	21.0333	4.13167	4.55863e-104
chr3	11728000	11729199	AT3G29810	6.83458	22.1431	3.23986	1.25699e-103
chr3	3498200	3499199	AT3G11165	9.62374	32.1431	3.33998	2.11878e-103
chr5	17451600	17452999	AT5G43420	8.57738	25.4442	2.96643	5.03832e-103
chr1	9162200	9162999	AT1G26515	4.00094	16.728	4.18102	7.86664e-103
chr5	2864400	2865599	AT5G09210	4.29773	14.9643	3.48191	1.53199e-102
chr3	8117400	8119399	AT3G22910	6.08642	15.6617	2.57322	7.3441e-102
chr4	17315400	17316399	AT4G36740	4.38203	17.1258	3.90819	7.3649e-102
chr1	6130200	6130799	AT1G17810	2.48919	12.5734	5.0512	2.56432e-101
chr5	19839600	19840799	AT5G48940	4.20819	14.4714	3.43887	6.51899e-101
chr4	171600	172999	AT4G00390	15.1767	46.7397	3.0797	1.0236e-100
chr4	14225400	14226599	AT4G28811	4.68572	15.2676	3.25833	1.74298e-100
chr5	894600	895399	AT5G03545	3.97109	16.7849	4.22677	1.57698e-99
chr1	7852800	7853799	AT1G22240	4.97903	17.4747	3.50966	2.99019e-99
chr2	19290400	19291399	AT2G46950	3.71338	13.6066	3.66421	7.17379e-99
chr3	17874200	17875399	AT3G48260	4.08881	13.2201	3.23324	1.02323e-98
chr1	19347000	19348399	AT1G52030	3.57249	11.6335	3.25641	2.56193e-98
chr1	11022600	11023399	.	5.59834	21.754	3.88579	3.27784e-98
chr5	2087200	2090399	AT5G06750	15.8247	27.4039	1.73172	3.48161e-97
chr2	2957400	2958199	AT2G07140	2.40355	11.1141	4.62404	1.94414e-95
chr5	250400	250999	.	2.5091	13.6359	5.43458	2.20142e-95
chr4	10368800	10369599	AT4G18920	2.65734	11.5503	4.34656	3.33669e-95
chr4	17955200	17957399	AT4G38340	5.84205	14.4578	2.47478	1.38966e-94
chr2	14864800	14865799	AT2G35310	5.43276	18.6731	3.43713	1.91964e-94
chr5	7052000	7054199	AT5G20830	8.1691	19.3437	2.36791	1.09851e-93
chr3	4517400	4518599	AT3G13760	4.38726	14.1048	3.21495	1.54969e-93
chr2	14069400	14070199	AT2G33200	4.46374	17.3539	3.88775	1.59256e-93
chr2	826600	827799	AT2G02850	3.5317	11.8172	3.34604	3.01364e-93
chr1	6090800	6091999	AT1G17710	4.00922	12.9041	3.21861	3.68743e-93
chr1	24285200	24286199	AT1G65370	8.14317	26.2121	3.21891	8.39884e-93
chr2	18340800	18341799	AT2G44450	3.9283	13.91	3.54097	1.19899e-92
chr5	3970200	3971399	AT5G12270	5.63082	17.9723	3.19177	6.22798e-92
chr2	2955800	2956399	.	4.26149	18.2909	4.29214	7.53495e-92
chr3	3496200	3497199	AT3G11160	5.69544	20.4782	3.59554	1.82005e-91
chr3	15272800	15275199	.	3.8385	9.60143	2.50135	1.18419e-90
chr5	19281400	19282399	AT5G47530	4.84769	16.4735	3.39822	1.97464e-90
chr4	15383000	15386599	AT4G31800	13.4793	29.3308	2.17599	2.34023e-90
chr5	5822600	5823799	AT5G17680	8.28706	24.2411	2.92517	6.40608e-90
chr1	1994400	1996199	AT1G06520	6.35198	16.5521	2.60582	7.25536e-90
chr1	22115600	22116999	AT1G60030	3.5128	11.0377	3.14214	1.02662e-89
chr3	7014600	7020799	AT3G20090	10.2676	20.1603	1.96349	3.4144e-89
chr3	9511600	9512999	AT3G26010	8.49212	26.2457	3.09059	3.59397e-89
chr5	16911600	16912399	AT5G42300	3.16493	12.5555	3.96707	1.0937e-88
chr5	26740800	26742199	AT5G66980	7.92939	22.8337	2.87963	1.21329e-88
chr5	26004000	26005399	AT5G65090	3.00123	9.44543	3.14719	5.32721e-88
chr4	15177800	15178599	AT4G31240	6.73293	24.2386	3.60001	5.7975e-87
chr2	13609000	13609999	AT2G31980	4.85963	16.5191	3.39925	6.40594e-87
chr5	4214600	4216799	AT5G13210	7.11677	16.3047	2.29103	7.22141e-87
chr3	11123600	11127599	.	12.8171	20.2885	1.58292	9.78357e-86
chr2	13713000	13713999	AT2G32280	7.82078	23.2238	2.9695	1.77388e-85
chr2	14536000	14537599	AT2G34490	13.4127	36.3161	2.70759	2.21631e-85
chr1	1621200	1623599	AT1G05490	7.50297	17.1941	2.29164	7.58199e-85
chr3	18349200	18349799	AT3G49500	5.51604	22.2374	4.03141	1.60148e-84
chr5	16640800	16641999	AT5G41610	4.97422	14.762	2.9677	3.94612e-84
chr5	20505200	20506599	AT5G50360	10.6237	26.1157	2.45825	4.08814e-84
chr1	25579400	25580199	AT1G68250	3.70237	13.7314	3.70881	2.0189e-83
chr2	13927600	13929599	AT2G32830	11.6477	26.2293	2.25189	2.32989e-83
chr3	21229800	21231199	AT3G57380	13.0025	33.6656	2.58916	3.35552e-83
chr4	16716800	16717799	AT4G35120	5.40888	17.0955	3.16064	3.5078e-83
chr5	24264600	24266599	AT5G60300	11.1704	26.5022	2.37254	3.12649e-82
chr1	20459200	20460199	AT1G54870	2.30444	9.13174	3.96267	8.71575e-82
chr4	11110400	11111799	.	8.78201	24.5234	2.79246	1.06148e-81
chr2	10627600	10628399	AT2G24990	3.47843	13.2952	3.82218	3.73302e-81
chr3	19081400	19082399	AT3G51410	5.18202	16.0943	3.1058	5.11779e-81
chr1	1058200	1060599	AT1G04090	18.6903	33.4597	1.79022	1.1471e-80
chr5	16441600	16443799	AT5G41080	17.0922	33.4432	1.95664	1.76929e-80
chr1	6886600	6888599	AT1G19850	8.55082	19.6265	2.29528	1.90549e-80
chr5	22747600	22749199	AT5G56200	3.70005	10.3584	2.79953	2.47858e-80
chr1	23563200	23564799	AT1G63530	4.10288	11.0503	2.6933	6.47196e-80
chr2	12481600	12482199	AT2G29060	3.80348	15.9887	4.2037	7.52667e-80
chr4	1185800	1186999	AT4G02690	7.74984	19.9818	2.57835	1.35712e-79
chr5	579800	580599	AT5G02580	3.79194	13.9969	3.69122	1.4001e-79
chr1	18121400	18122199	AT1G48990	5.40426	18.0177	3.33398	2.74818e-79
chr4	18410000	18410999	AT4G39670	4.44173	15.5331	3.49708	6.60733e-79
chr1	4137400	4139599	AT1G12200	11.1037	23.2235	2.09151	2.77816e-78
chr5	16693800	16696799	AT5G41750	9.56164	18.5696	1.94209	3.24075e-78
chr5	26705800	26707599	AT5G66870	5.49665	13.8482	2.51939	9.72157e-78
chr1	12448600	12449199	AT1G34180	5.0182	21.8327	4.3507	1.63184e-77
chr2	14013800	14016399	AT2G33020	3.74965	8.53606	2.2765	1.73369e-77
chr4	2735200	2735599	.	2.00298	13.7486	6.86407	2.07341e-77
chr3	1471200	1472199	AT3G05190	6.86557	20.4478	2.97831	7.99146e-77
chr4	18384400	18388799	AT4G39590	20.3639	29.8874	1.46767	1.58932e-76
chr2	19313400	19315199	AT2G47000	7.98307	18.9697	2.37624	2.14209e-76
chr1	4389800	4391199	AT1G12880	5.50794	14.3631	2.60771	2.39345e-76
chr2	8154000	8155799	.	4.43577	11.5317	2.59971	1.09501e-75
chr3	1574600	1575199	AT3G05450	4.7195	19.5052	4.1329	3.04787e-75
chr4	7156200	7157399	AT4G11910	4.41711	13.5866	3.0759	7.92986e-75
chr1	26827200	26827799	AT1G71150	3.50478	15.4068	4.39594	2.30186e-74
chr3	3333600	3334999	AT3G10660	5.02195	14.0165	2.79105	3.71153e-74
chr3	22989800	22990599	AT3G62090	4.3891	15.8935	3.62113	1.43315e-73
chr1	5712000	5712799	AT1G16705	3.2545	12.252	3.76463	1.51726e-73
chr3	1221400	1222599	AT3G04530	12.6445	35.2873	2.79072	1.65939e-73
chr1	28454800	28455599	AT1G75790	4.83696	15.1918	3.14077	3.44878e-73
chr3	7021400	7025199	AT3G20120	10.9234	19.0311	1.74223	3.91591e-73
chr1	4260600	4261799	AT1G12490	9.07298	24.5571	2.70662	5.50341e-73
chr5	6116200	6116999	AT5G18450	5.00118	15.2107	3.04142	6.62787e-73
chr5	13762000	13763599	AT5G35580	4.6549	11.7895	2.53271	6.94197e-72
chr3	3037400	3038599	AT3G09910	6.43664	18.4399	2.86483	6.38302e-71
chr1	27203000	27203799	AT1G72270	3.19478	11.6831	3.65693	3.43904e-70
chr5	971000	971799	AT5G03720	3.31421	13.2383	3.99441	4.11835e-70
chr4	6268200	6269199	AT4G10020	3.67756	11.7712	3.20082	4.56267e-70
chr4	9362200	9363199	AT4G16630	2.86563	9.81435	3.42485	6.22821e-70
chr4	14218200	14219599	AT4G28790	8.65412	21.8588	2.52583	6.64454e-70
chr1	18724200	18724999	AT1G50560	4.07559	14.4711	3.55068	7.00624e-70
chr3	22555800	22556999	AT3G09525	5.03391	13.9658	2.77434	7.91604e-70
chr4	10033400	10034999	AT4G18090	3.79703	9.87511	2.60075	1.05454e-69
chr1	29329800	29330999	AT1G78000	2.8552	9.1378	3.20041	1.36964e-69
chr4	15123800	15124599	AT4G31100	4.74739	16.0642	3.3838	1.5214e-69
chr1	28705200	28706599	AT1G76500	11.8515	29.517	2.49057	2.68606e-69
chr4	1189000	1189999	AT4G02700	3.30742	10.4666	3.16458	4.92574e-69
chr4	12848200	12848999	AT4G24980	4.89668	16.2349	3.31549	1.22532e-68
chr5	18417800	18419399	AT5G45460	4.50571	11.6568	2.58712	1.46708e-68
chr5	19207000	19208599	AT5G47330	6.93759	16.0257	2.30998	1.79208e-68
chr2	10950400	10950999	.	6.15327	24.6155	4.00039	1.86296e-68
chr3	493000	495199	AT3G02410	9.49807	20.6806	2.17735	1.8878e-68
chr4	17570000	17571799	AT4G37370	10.8938	22.9877	2.11016	1.89085e-68
chr4	12462000	12462999	AT4G24000	5.87454	17.323	2.94883	3.02276e-68
chr5	22161000	22162199	AT5G54560	4.41711	12.5755	2.847	3.49691e-68
chr5	16032800	16033599	AT5G40050	4.74739	15.2297	3.20802	4.56244e-68
chr1	5128600	5129399	AT1G14870	5.04597	15.7987	3.13095	9.86797e-68
chr1	29347600	29349199	AT1G78050	11.4955	25.4744	2.21603	1.46975e-67
chr1	3672000	3672599	AT1G11000	4.32123	16.0899	3.72345	2.33421e-67
chr5	4565000	4566599	AT5G14150	5.35612	13.1068	2.44707	3.61323e-67
chr5	5210000	5210999	AT5G15960	4.02382	12.7875	3.17795	8.39717e-67
chr1	16151000	16151599	AT1G43005	3.94287	15.4574	3.92034	8.61154e-67
chr4	13834800	13836599	AT4G27730	12.4984	27.8396	2.22745	1.17512e-66
chr5	4438000	4440199	AT5G13750	12.7039	27.0412	2.12857	1.41891e-66
chr5	3972000	3973599	AT5G12280	5.43072	13.2774	2.44487	1.81519e-66
chr2	9272800	9274599	AT2G21720	5.34415	12.7026	2.37692	1.8594e-66
chr1	11018200	11019199	.	7.22378	22.2378	3.07842	1.94616e-66
chr1	26227000	26227599	AT1G69720	5.37665	21.2002	3.94301	5.27218e-66
chr1	22335800	22336999	AT1G60630	8.49597	21.0561	2.47836	6.45139e-66
chr5	16924200	16924999	AT5G42325	4.95639	15.5332	3.13397	9.97747e-66
chr3	16301000	16302599	AT3G44753	9.03379	20.9159	2.3153	1.48234e-65
chr3	3447400	3448599	AT3G11000	11.7491	30.472	2.59356	2.0405e-65
chr2	19311800	19312999	AT2G47000	4.94438	13.2075	2.67121	2.29511e-65
chr2	15311200	15311799	AT2G36490	3.3853	13.56	4.00555	2.46204e-65
chr5	6585400	6586399	AT5G19520	3.09249	9.9357	3.21285	6.23144e-65
chr5	25373000	25376599	AT5G63320	16.608	20.1813	1.21516	8.97776e-65
chr3	21738600	21739599	AT3G58780	4.81187	13.9555	2.90022	1.11368e-64
chr5	15175800	15177399	.	5.83355	13.9123	2.38488	1.17235e-64
chr1	10043200	10044199	AT1G28570	8.93122	24.6345	2.75825	1.39918e-64
chr4	10613000	10615199	AT4G19470	4.02488	9.19981	2.28574	1.44518e-64
chr4	14324000	14325399	AT4G29080	10.4873	25.8991	2.46957	1.54464e-64
chr1	4740000	4740999	AT1G13830	8.71629	22.7232	2.60698	1.67704e-64
chr2	13855200	13856199	AT2G32660	4.50143	12.9998	2.88793	2.99762e-64
chr1	9359800	9360599	AT1G26970	4.0308	13.6935	3.39722	5.39422e-64
chr5	21235800	21239399	AT5G52300	14.4669	25.1371	1.73756	5.74957e-64
chr5	3325600	3326799	AT5G10540	5.03391	13.3844	2.65885	1.00303e-63
chr5	8261600	8262599	AT5G24280	10.8178	29.0183	2.68246	2.41701e-63
chr4	1464400	1465199	AT4G03320	11.1668	32.3939	2.90091	3.05583e-63
chr5	26663400	26666399	AT5G66790	16.9198	23.7287	1.40242	3.23268e-63
chr4	16829400	16830599	AT4G35390	9.21226	25.1005	2.72468	3.25546e-63
chr5	7116800	7117999	AT5G20960	5.36221	13.8521	2.58328	3.74943e-63
chr2	9348400	9349199	AT2G21930	5.8372	18.2074	3.1192	8.02986e-63
chr4	8562800	8563599	AT4G14980	4.82203	15.4004	3.19376	8.58571e-63
chr4	16101200	16102199	AT4G33465	4.22681	12.4841	2.95355	9.40864e-63
chr5	14992000	14993399	AT5G37740	8.62854	20.9056	2.42284	9.50777e-63
chr3	7368000	7369199	.	10.0877	29.9538	2.96934	9.90483e-63
chr2	13973400	13974599	AT2G32940	3.61129	10.0857	2.79282	2.92272e-62
chr3	6045000	6046199	AT3G17690	5.37216	14.3197	2.66554	3.22865e-62
chr3	9192400	9193399	AT3G25240	10.3043	27.5469	2.67334	4.00933e-62
chr2	2613400	2614999	.	3.84179	9.69505	2.52358	4.04922e-62
chr5	3099200	3100399	AT5G09930	7.77968	20.0071	2.57171	5.99291e-62
chr5	6693000	6693999	AT5G19810	9.99389	26.4851	2.65013	8.21139e-62
chr2	14936600	14937399	AT2G35585	3.61279	11.8917	3.29156	1.21765e-61
chr4	6522000	6522999	AT4G10560	3.8686	12.0745	3.12115	1.91872e-61
chr1	6032200	6032799	AT1G17540	3.22599	12.4216	3.85048	5.51101e-61
chr1	19697200	19698399	AT1G52890	7.7001	19.2362	2.49818	6.45237e-61
chr3	5161600	5162799	AT3G15340	9.36149	23.8619	2.54894	9.27656e-61
chr2	16243600	16244599	AT2G38900	5.24172	14.8505	2.83313	1.24745e-60
chr4	13921200	13922399	AT4G27980	10.615	28.968	2.72897	2.72516e-60
chr2	7673000	7673599	AT2G17660	4.44071	14.4202	3.24727	3.10338e-60
chr2	16933800	16934399	AT2G40540	3.46495	12.4469	3.59223	4.44749e-60
chr5	21240800	21243399	AT5G52310	17.6284	36.1033	2.04802	9.09958e-60
chr5	26539000	26540999	AT5G66460	9.65473	20.4073	2.11371	1.04094e-59
chr5	26504600	26506599	AT5G66350	15.8128	32.2029	2.03651	1.19258e-59
chr3	7258400	7259199	AT3G20760	5.0609	14.7176	2.9081	1.33887e-59
chr4	18362400	18363999	AT4G39480	7.37026	17.4283	2.36468	2.68062e-59
chr5	22701000	22702199	AT5G56050	7.29221	18.4526	2.53045	3.36113e-59
chr3	5401000	5402599	AT3G15950	5.565	13.0784	2.35012	3.3632e-59
chr4	516800	517599	AT4G01230	8.44975	27.1404	3.21198	3.46122e-59
chr1	4968600	4970199	AT1G14520	13.3903	30.4119	2.27119	4.29048e-59
chr4	15953000	15954799	AT4G33070	8.93122	19.0034	2.12775	5.99083e-59
chr1	7922400	7923399	AT1G22440	4.97903	14.1527	2.84246	6.04035e-59
chr3	18546800	18547999	AT3G50030	3.2034	9.28947	2.89988	1.35362e-58
chr3	1378600	1379599	AT3G04980	5.08649	14.4409	2.83907	1.7497e-58
chr4	11894600	11896599	AT4G22590	8.92078	18.1558	2.03523	2.47358e-58
chr5	25218600	25219599	AT5G62800	4.93127	13.6976	2.7777	2.57136e-58
chr5	17589000	17589599	AT5G43770	3.44504	13.0794	3.79659	3.47961e-58
chr2	11138800	11139599	AT2G26160	4.92654	15.6849	3.18376	5.36606e-58
chr5	25200800	25202599	AT5G62740	16.3971	26.7361	1.63054	7.2069e-58
chr4	17977800	17979999	AT4G38400	13.5989	27.117	1.99406	8.1864e-58
chr5	16078600	16079399	AT5G40220	4.61303	14.5469	3.15344	9.10058e-58
chr5	1080200	1080999	AT5G04010	5.82227	17.5625	3.01644	4.07793e-57
chr2	12626800	12627599	AT2G29460	5.4789	16.2349	2.96317	4.55003e-57
chr3	8088800	8089799	AT3G22850	9.42076	23.967	2.54406	1.04943e-56
chr2	1693800	1695399	AT2G04830	4.63252	11.3251	2.4447	1.07396e-56
chr3	9677000	9677999	AT3G26440	4.71635	12.9392	2.74348	1.48957e-56
chr5	26185800	26187199	AT5G65510	12.3289	28.4013	2.30364	1.49155e-56
chr1	2341600	2346799	AT1G07620	12.0429	16.2381	1.34835	1.79949e-56
chr3	4559800	4561399	AT3G13850	23.834	48.1341	2.01956	4.97905e-56
chr4	13643400	13644599	AT4G27250	8.25721	20.7654	2.51482	5.67932e-56
chr3	3039600	3040199	AT3G09920	5.03812	16.8741	3.34929	6.70568e-56
chr3	16950800	16951599	AT3G46160	5.77748	17.1642	2.97088	7.07405e-56
chr5	25634800	25635799	AT5G64060	7.90436	21.54	2.72508	7.17714e-56
chr3	8881200	8881799	AT3G24450	5.8944	19.6064	3.32628	1.0076e-55
chr1	23846000	23847999	AT1G64255	7.83477	16.2682	2.07641	2.6437e-55
chr5	20792200	20792999	AT5G51160	4.86682	14.8504	3.05136	4.79898e-55
chr2	15339000	15341399	AT2G36580	25.5519	36.3528	1.4227	5.00942e-55
chr3	10529200	10529999	AT3G28230	6.0462	17.5056	2.89531	5.40281e-55
chr1	9391800	9392999	AT1G27045	7.82943	19.5774	2.50049	1.07028e-54
chr5	3013800	3014599	AT5G09720	5.59834	16.766	2.99482	1.11351e-54
chr1	9378600	9379999	AT1G27020	4.74911	11.9909	2.52487	1.35981e-54
chr1	30055800	30057999	AT1G79910	7.16559	14.9885	2.09173	1.3622e-54
chr1	660800	662199	AT1G02930	7.1194	16.9411	2.37957	1.58704e-54
chr5	7480600	7481199	AT5G22530	4.63985	14.7491	3.17879	1.78225e-54
chr3	10269200	10269799	AT3G27710	3.74374	12.6999	3.3923	1.78933e-54
chr3	4940400	4941199	AT3G14700	6.70307	18.9091	2.82096	2.5761e-54
chr4	12635200	12635999	AT4G24450	3.28436	10.7348	3.26846	4.14069e-54
chr1	415200	416399	AT1G02190	4.85484	12.0826	2.48877	4.33506e-54
chr2	18672600	18674199	AT2G45290	18.3138	37.7946	2.06372	4.49013e-54
chr2	10316200	10317399	AT2G24255	6.37695	15.7731	2.47346	4.6545e-54
chr4	18040200	18040999	AT4G38590	5.10568	15.9694	3.12777	5.81779e-54
chr2	12619600	12621199	AT2G29440	4.95329	12.1307	2.44902	6.72299e-54
chr3	8063000	8064399	AT3G22800	5.63583	13.2799	2.35633	6.86233e-54
chr5	15998000	15998599	AT5G39970	3.80348	13.1553	3.45875	7.88639e-54
chr5	21055600	21056799	AT5G51810	8.76458	20.9424	2.38944	9.77573e-54
chr1	2618600	2619599	AT1G08310	3.89248	10.8762	2.79416	1.36068e-53
chr1	17185000	17186599	AT1G45616	7.52692	16.1679	2.14801	1.37749e-53
chr4	387600	389399	AT4G00910	13.1416	23.0719	1.75564	1.59755e-53
chr1	28947800	28948599	AT1G77030	6.07606	18.0177	2.96536	1.95624e-53
chr5	1602200	1603799	AT5G05410	13.1889	26.043	1.97462	2.27936e-53
chr5	8162200	8162999	AT5G24130	7.33009	18.3781	2.50721	1.24351e-52
chr4	8040200	8041399	.	5.20304	12.98	2.4947	1.25582e-52
chr2	9315200	9316199	AT2G21850	13.4923	36.4511	2.70162	1.42996e-52
chr5	25977600	25978399	AT5G65040	6.16563	16.6901	2.70696	1.79632e-52
chr1	18828000	18829599	AT1G50820	4.6549	10.8133	2.32299	2.24018e-52
chr5	23144800	23146999	AT5G57130	16.1321	33.2365	2.06027	3.50337e-52
chr1	8426200	8427199	AT1G23850	5.4447	14.3347	2.63278	3.60786e-52
chr1	23791600	23792399	AT1G64100	7.1808	19.535	2.72045	3.75578e-52
chr1	28798200	28798799	AT1G76720	3.90305	12.9023	3.3057	3.79159e-52
chr3	5426800	5428199	AT3G15990	7.91234	17.8185	2.25199	4.02178e-52
chr5	6282800	6283799	AT5G18840	3.18801	9.28343	2.91198	4.7442e-52
chr4	6434000	6434999	AT4G10380	5.54022	13.5763	2.4505	4.88426e-52
chr3	8084400	8085599	AT3G22840	11.9779	29.423	2.45644	5.89303e-52
chr2	17531800	17532799	AT2G42005	6.87751	16.8073	2.44381	6.14251e-52
chr5	3122800	3123399	AT5G09980	3.78357	13.6865	3.61735	9.48311e-52
chr5	25203600	25204199	AT5G62750	3.52469	12.7758	3.62466	1.06399e-51
chr3	10710400	10710999	AT3G28570	3.70391	12.6493	3.41512	1.34509e-51
chr5	5378000	5378599	AT5G16460	4.2814	15.1791	3.54536	1.59241e-51
chr4	18029000	18030199	AT4G38560	5.19309	13.2959	2.56031	1.76494e-51
chr5	6041400	6042999	AT5G18270	6.76602	14.7653	2.18227	2.03614e-51
chr1	6271400	6272399	AT1G05397	9.6118	24.5283	2.55189	2.07754e-51
chr5	9463600	9464399	AT5G26900	5.21018	15.1349	2.90487	2.13264e-51
chr1	8423200	8425399	AT1G23840	8.15283	16.3874	2.01003	2.22195e-51
chr3	2306200	2308399	AT3G07255	8.65187	16.6837	1.92833	2.25893e-51
chr5	17756400	17758199	AT5G44120	5.17175	11.3043	2.18578	3.08905e-51
chr1	19214200	19215799	AT1G51800	4.40127	10.8039	2.45472	3.71165e-51
chr1	9844400	9844999	AT1G28180	3.14633	11.4855	3.65044	4.1988e-51
chr5	8552800	8553999	AT5G24880	6.19788	14.6736	2.36752	5.14953e-51
chr5	26785200	26786599	AT5G67100	12.994	27.6972	2.13154	5.28902e-51
chr1	24848400	24848999	AT1G66600	4.00261	13.0541	3.2614	5.84915e-51
chr4	362200	363799	AT4G00870	10.3318	21.8162	2.11156	1.29034e-50
chr1	1121400	1122599	AT1G04220	6.93407	16.0259	2.31118	1.62402e-50
chr1	27397200	27400399	AT1G72810	30.281	41.5156	1.37101	2.47683e-50
chr4	16387000	16388799	AT4G34230	14.3815	29.7096	2.06582	2.47683e-50
chr4	12650000	12651599	AT4G24480	17.0978	35.539	2.07857	3.00307e-50
chr1	26789400	26790199	AT1G71015	3.97109	11.8158	2.97546	3.42732e-50
chr5	2316000	2316799	AT5G07330	7.41966	20.7109	2.79135	3.93433e-50
chr3	1215600	1216599	AT3G04510	8.04765	20.9332	2.60116	4.9448e-50
chr1	27954000	27955999	AT1G74360	9.30864	17.1552	1.84293	1.22435e-49
chr3	3271400	3273399	AT3G10500	23.0628	37.1303	1.60996	1.40626e-49
chr5	17312600	17313199	AT5G43120	4.4208	13.7371	3.10738	1.55011e-49
chr1	6183000	6183799	AT1G17960	5.88198	16.6711	2.83427	2.33696e-49
chr5	7011400	7012599	AT5G20710	3.76051	9.39058	2.49716	3.88374e-49
chr1	10551600	10553199	AT1G30080	5.3785	11.8748	2.20783	4.12491e-49
chr5	9245800	9247199	AT5G26340	9.19127	19.4866	2.12012	4.60169e-49
chr3	6289400	6290599	AT3G18320	12.0774	31.205	2.58375	4.81825e-49
chr1	9142400	9143199	AT1G26420	4.23981	11.9296	2.81371	5.26649e-49
chr2	11140800	11142599	AT2G26170	10.3236	20.3596	1.97214	5.64939e-49
chr1	26413000	26415199	AT1G70140	20.3414	34.4631	1.69423	6.51932e-49
chr2	16430400	16432599	AT2G39350	26.4329	36.4891	1.38044	1.01229e-48
chr3	20441200	20442599	AT3G55150	5.95983	13.1066	2.19916	1.11688e-48
chr4	11941000	11942799	AT4G22730	10.4827	22.0695	2.10533	1.25476e-48
chr3	7607200	7608399	AT3G21600	4.4569	11.0589	2.4813	1.39991e-48
chr4	17804000	17806599	AT4G37870	22.9798	33.0131	1.43661	1.97314e-48
chr3	6572800	6573999	AT3G19040	4.93443	12.0826	2.44863	2.14873e-48
chr3	21577000	21577999	AT3G58270	10.1252	23.0569	2.27718	2.20886e-48
chr5	5860600	5862399	AT5G17760	27.1782	50.3135	1.85124	2.61888e-48
chr5	21673400	21675599	AT5G53420	19.007	35.421	1.86358	2.65031e-48
chr3	19129200	19130199	AT3G51570	3.30742	9.17725	2.77475	2.65384e-48
chr3	22721000	22721599	AT3G61410	3.88313	12.5987	3.24447	3.57464e-48
chr3	5986600	5987199	AT3G17500	3.74374	12.3457	3.29769	6.12473e-48
chr2	19567200	19572999	AT2G47790	25.506	32.1918	1.26213	7.50783e-48
chr3	4461000	4461799	AT3G13640	3.70237	10.2796	2.77649	9.35162e-48
chr1	3810200	3811799	AT1G11330	14.6137	29.4737	2.01685	1.60835e-47
chr5	21349000	21349799	AT5G52620	7.67345	20.1419	2.62488	1.75845e-47
chr2	14861400	14863599	AT2G35290	10.1436	17.1592	1.69163	2.66776e-47
chr3	7655200	7655799	AT3G21720	4.26149	14.4708	3.39571	2.96903e-47
chr4	7276200	7277399	.	4.94438	12.5755	2.54339	6.02063e-47
chr4	15016200	15017199	AT4G30830	4.29845	10.9672	2.55143	8.12151e-47
chr4	12488200	12489599	AT4G24040	10.3338	22.3029	2.15825	1.06463e-46
chr4	7886800	7887799	AT4G13572	7.09244	17.3382	2.4446	1.39635e-46
chr1	3692600	3693399	AT1G11070	3.49336	10.4313	2.98604	2.14465e-46
chr3	4463000	4463799	AT3G13650	9.59928	26.1921	2.72855	2.86423e-46
chr2	17428000	17428799	AT2G41780	6.55378	18.416	2.80998	3.28931e-46
chr5	3385600	3387199	AT5G10720	10.1378	19.6365	1.93696	3.52659e-46
chr1	19958400	19959599	AT1G53470	13.5995	30.6489	2.25368	3.59506e-46
chr1	22196400	22197199	.	4.67274	13.3521	2.85745	3.96126e-46
chr5	21870000	21871199	AT5G53870	7.41159	16.7337	2.25777	4.34661e-46
chr3	7366000	7367199	.	13.888	32.6838	2.35338	4.50388e-46
chr3	20059600	20060799	AT3G54180	9.67984	22.3453	2.30844	4.65137e-46
chr5	7280400	7281199	AT5G22010	5.70284	14.8883	2.61068	4.71185e-46
chr1	12169000	12170799	AT1G33560	21.8076	42.5638	1.95179	5.64812e-46
chr5	19379800	19382399	AT5G47850	22.6401	29.8762	1.31961	5.97702e-46
chr3	18620600	18621999	AT3G50230	8.3557	18.6959	2.2375	7.07131e-46
chr1	28291600	28292999	AT1G75390	13.3265	26.9498	2.02227	9.35783e-46
chr4	8463000	8464399	AT4G14746	7.29845	15.7279	2.15496	1.41077e-45
chr5	4678000	4679199	AT5G14510	5.12345	12.1205	2.36569	1.6042e-45
chr3	3249400	3250599	AT3G10450	6.98381	16.4809	2.35987	1.97831e-45
chr1	26909800	26910799	AT1G71400	6.31633	15.2449	2.41357	2.14564e-45
chr2	9284400	9285199	AT2G21770	5.00118	13.2383	2.64704	2.48881e-45
chr5	156800	157599	AT5G01380	7.77795	21.5075	2.76519	2.76821e-45
chr4	15321400	15322399	AT4G31615	6.18499	15.0477	2.43294	3.16644e-45
chr3	1645200	1648599	AT3G05650	18.4064	30.9586	1.68195	3.67733e-45
chr3	15983400	15984799	AT3G44300	5.0731	11.5793	2.28249	4.42576e-45
chr2	12393600	12394999	AT2G28870	6.23267	14.4064	2.31143	5.01249e-45
chr3	2649000	2651199	AT3G08720	16.2351	28.7296	1.7696	5.29781e-45
chr1	20591800	20592999	AT1G55200	6.77489	15.6594	2.31139	5.58873e-45
chr3	3872200	3873599	.	10.1803	21.7938	2.14078	1.71564e-44
chr5	2435800	2437399	AT5G07680	12.7338	26.0999	2.04966	1.72991e-44
chr3	2697400	2699199	AT3G08860	9.35557	18.3463	1.961	1.79257e-44
chr5	12616400	12617399	.	6.59095	15.9426	2.41886	2.40447e-44
chr3	1547800	1548399	AT3G05390	4.60002	13.6865	2.97531	2.44692e-44
chr1	17872200	17872999	AT1G48360	4.64289	12.4607	2.68382	2.59412e-44
chr1	26116800	26117999	AT1G69480	10.2867	23.3185	2.26686	4.73802e-44
chr1	24432200	24432999	AT1G65690	8.86776	21.0712	2.37616	4.75851e-44
chr4	12121400	12122399	AT4G23140	5.24172	13.0605	2.49164	5.30598e-44
chr1	20837400	20838799	AT1G55740	4.74911	10.9294	2.30136	6.14544e-44
chr1	365400	367199	AT1G02065	11.2187	21.2103	1.89062	7.21221e-44
chr4	11396200	11397799	AT4G21390	14.2855	27.0381	1.8927	8.63059e-44
chr1	19910400	19911399	AT1G53370	4.90739	13.2122	2.69231	9.99725e-44
chr1	10137800	10139199	AT1G29050	10.4958	20.4398	1.94743	1.09426e-43
chr3	6389200	6389999	.	4.06066	11.9486	2.94253	1.12426e-43
chr4	9745800	9746999	AT4G17480	6.91417	15.7226	2.27397	1.25281e-43
chr5	17880800	17881399	AT5G44380	3.32555	10.7772	3.24073	2.38865e-43
chr5	15974200	15975999	AT5G39890	10.3568	20.1153	1.94223	2.78376e-43
chr4	6591400	6592399	.	3.79696	10.0267	2.64072	4.76877e-43
chr2	11247200	11249199	AT2G26440	13.7899	27.0935	1.96474	5.85202e-43
chr1	3876400	3877199	AT1G11540	10.2711	27.3111	2.65902	7.77661e-43
chr1	12584400	12585399	AT1G34420	6.32827	15.6241	2.46894	8.68059e-43
chr5	23693200	23695599	AT5G58620	15.881	25.3111	1.5938	9.75827e-43
chr1	245000	246799	AT1G01670	7.02165	15.0106	2.13776	1.0058e-42
chr1	2367600	2368399	AT1G07645	4.95639	13.2383	2.67096	1.10414e-42
chr1	606000	606799	AT1G02770	4.18009	11.6451	2.78585	1.60099e-42
chr2	803800	804999	AT2G02820	5.70046	12.9421	2.27036	1.66686e-42
chr4	16517600	16518399	AT4G34580	7.01658	17.3918	2.47867	1.69192e-42
chr5	17933600	17934199	AT5G44510	3.50478	11.2832	3.21937	2.09094e-42
chr4	6998000	6999599	AT4G11550	6.41541	13.7512	2.14346	2.23799e-42
chr5	2332400	2333199	AT5G07380	6.79265	17.6005	2.59111	2.63528e-42
chr3	7345200	7346599	AT3G20960	10.7345	25.0542	2.33399	2.64777e-42
chr4	13738000	13738999	AT4G27480	7.45064	17.5505	2.35557	2.8387e-42
chr1	1712400	1713199	AT1G05700	5.56848	16.0642	2.88484	3.30024e-42
chr3	17193000	17195999	AT3G46668	14.7959	21.6014	1.45996	4.33159e-42
chr5	23424800	23425799	AT5G57810	8.35809	19.0523	2.2795	5.65076e-42
chr1	5875200	5876399	AT1G17190	7.48123	16.0133	2.14046	7.45401e-42
chr3	11282800	11283599	AT3G29380	4.79218	12.4986	2.60812	9.48879e-42
chr5	23954200	23955599	AT5G59390	8.65412	18.6417	2.15408	1.49014e-41
chr5	8778600	8779199	AT5G25290	4.26149	13.2564	3.11074	2.03611e-41
chr2	8925000	8926999	AT2G20710	16.5169	27.0101	1.6353	2.0635e-41
chr4	15368200	15369799	AT4G31760	7.3628	14.5852	1.98093	3.88177e-41
chr5	24453800	24456199	AT5G60790	39.1258	52.3468	1.33791	4.51236e-41
chr3	4473600	4474399	AT3G13672	5.79241	14.528	2.50811	5.21147e-41
chr2	6758600	6760199	AT2G15480	10.936	21.0391	1.92384	5.4182e-41
chr1	11004800	11005599	AT1G30920	6.06113	15.5521	2.56587	8.65186e-41
chr1	17660600	17661399	AT1G47915	6.28506	16.2918	2.59215	1.04001e-40
chr3	221800	224199	AT3G01570	9.75536	15.476	1.58641	1.39186e-40
chr5	13900800	13902999	AT5G35735	17.1139	26.4348	1.54464	1.58922e-40
chr1	17249000	17250199	.	9.79922	20.5379	2.09587	1.64355e-40
chr3	512400	514599	AT3G02490	25.5488	31.0726	1.21621	1.78452e-40
chr1	2025400	2026799	AT1G06620	9.73695	20.5481	2.11032	1.88725e-40
chr3	6395800	6398199	AT3G18580	16.5075	21.5211	1.30372	2.46992e-40
chr1	26824400	26825999	AT1G71140	5.97528	12.2254	2.046	2.69922e-40
chr5	5085800	5086799	AT5G15630	10.3879	22.6018	2.17578	2.97351e-40
chr4	16912800	16913599	AT4G35660	7.35995	18.3212	2.48931	3.10741e-40
chr1	22155400	22155999	AT1G60090	4.04244	13.307	3.29182	3.28342e-40
chr3	6825200	6825999	AT3G19660	6.34478	15.3625	2.42128	3.68939e-40
chr1	529600	530399	AT1G02530	7.77795	18.2453	2.34577	4.04008e-40
chr1	5535800	5536599	AT1G16160	4.31445	11.152	2.5848	4.36273e-40
chr4	6442200	6443599	AT4G10390	12.8405	27.773	2.16292	5.14471e-40
chr5	21159600	21160599	AT5G07865	8.01183	20.554	2.56546	5.27562e-40
chr2	53800	57999	AT2G01045	7.72676	13.0318	1.68658	7.91995e-40
chr4	14811200	14812999	AT4G30250	11.0662	21.0924	1.90602	8.58645e-40
chr5	4713800	4714799	AT5G14610	4.70441	11.1492	2.36995	1.00861e-39
chr5	24220000	24220799	AT5G60150	4.19502	11.4555	2.73074	1.09541e-39
chr3	1373600	1374799	AT3G04960	12.8932	30.2066	2.34283	1.45687e-39
chr4	12344200	12344799	AT4G23700	4.26149	11.9156	2.79611	1.72697e-39
chr1	25405600	25406399	AT1G67760	7.27037	18.6815	2.56954	2.21726e-39
chr5	874400	875199	AT5G03495	5.24004	13.1055	2.50103	2.4366e-39
chr1	2475400	2476399	AT1G07985	11.5939	24.1187	2.08029	2.44879e-39
chr3	3874800	3876399	AT3G12145	16.3518	28.0048	1.71264	3.31028e-39
chr5	16325000	16326199	AT5G40780	4.37732	10.4775	2.39359	3.71705e-39
chr5	19934000	19935399	AT5G49160	4.31427	10.0628	2.33245	4.17387e-39
chr5	7192200	7194599	AT5G21150	10.2675	18.009	1.75398	4.57731e-39
chr4	12537400	12538599	AT4G24150	12.0675	25.2269	2.09048	6.51641e-39
chr5	2949200	2950799	AT5G09470	18.0079	34.5534	1.91879	8.01424e-39
chr4	9833800	9834799	AT4G17670	14.2446	31.7184	2.2267	8.76751e-39
chr3	8811600	8812399	AT3G24310	4.25474	12.0813	2.83949	9.94366e-39
chr1	25053600	25054799	AT1G67100	8.03834	17.5046	2.17764	1.00572e-38
chr4	12119000	12120199	AT4G23130	8.92376	19.1856	2.14995	1.36436e-38
chr3	18929800	18931799	AT3G50930	17.6208	33.9692	1.92779	1.68479e-38
chr5	8569800	8570399	AT5G24910	4.10218	11.8144	2.88003	1.91657e-38
chr5	6598000	6599599	AT5G19550	22.9239	37.4534	1.63381	2.30074e-38
chr5	17179200	17179999	AT5G42840	5.22511	14.1107	2.70056	2.52929e-38
chr1	11013800	11014399	AT1G06383	3.94287	11.5867	2.93865	3.43535e-38
chr5	15528800	15529399	.	3.66408	11.3844	3.10703	4.00425e-38
chr4	15944800	15946999	AT4G33050	18.2855	30.2319	1.65333	6.29035e-38
chr1	10807000	10809999	AT1G30510	14.3862	21.3943	1.48714	6.59393e-38
chr5	8422800	8423399	AT5G24600	4.46062	13.0794	2.93219	8.19757e-38
chr1	7511800	7513399	AT1G21460	16.3518	31.1796	1.9068	9.60728e-38
chr2	12947800	12949399	AT2G30380	5.9529	11.6947	1.96454	1.38611e-37
chr4	11935000	11936599	AT4G22710	14.6585	26.2799	1.79281	1.40088e-37
chr2	16544200	16545599	AT2G39700	12.2266	23.776	1.94461	1.95951e-37
chr1	26549600	26550599	AT1G70440	12.6804	27.5014	2.16881	2.56992e-37
chr3	8125000	8125999	AT3G22930	9.97001	21.3883	2.14526	3.44988e-37
chr1	23271400	23272199	AT1G62840	5.59834	14.0348	2.50696	3.86233e-37
chr1	7929600	7930599	AT1G22460	6.14917	14.3954	2.34103	4.22815e-37
chr1	658800	659799	AT1G02920	4.59695	10.952	2.38245	4.28195e-37
chr5	22837200	22837999	AT5G56370	8.28554	20.3695	2.45844	5.43728e-37
chr3	19888200	19891799	AT3G53670	23.4752	33.7393	1.43723	5.70982e-37
chr2	7181200	7182199	AT2G16570	16.4893	34.0544	2.06524	5.86491e-37
chr2	19534400	19535999	AT2G47630	8.86222	17.5136	1.97621	5.86588e-37
chr4	9411800	9412399	AT4G16745	5.99396	15.3562	2.56195	6.32985e-37
chr2	2426200	2427399	AT2G06200	7.78963	16.1397	2.07195	6.91104e-37
chr5	5727600	5728199	AT5G17390	5.69526	14.9009	2.61637	8.29575e-37
chr4	18519600	18521399	AT4G39940	10.5026	20.5449	1.95617	8.49461e-37
chr2	10404400	10404999	AT2G24510	4.14201	12.1686	2.93785	1.31374e-36
chr4	15344600	15345199	AT4G31690	4.10218	12.3457	3.00955	1.42551e-36
chr5	680600	681399	AT5G02920	4.15023	11.0382	2.65966	1.48464e-36
chr3	18538400	18539599	AT3G50010	7.53097	16.1649	2.14646	1.80621e-36
chr2	3615000	3623799	AT2G08986	85.3057	122.677	1.43809	1.90658e-36
chr1	25175600	25176199	AT1G67265	4.00261	12.3963	3.09705	2.18848e-36
chr1	23012400	23013599	AT1G62290	6.68536	14.0543	2.10225	2.40541e-36
chr1	1082600	1084399	AT1G04150	8.09578	15.4824	1.9124	2.63945e-36
chr5	18137200	18137999	AT5G44910	5.95663	14.5849	2.44852	2.81821e-36
chr3	22477400	22478199	AT3G60840	4.55331	12.8779	2.82825	2.93163e-36
chr1	3053600	3055199	AT1G09460	9.67533	18.8973	1.95314	2.98809e-36
chr1	1062200	1063999	AT1G04110	5.57621	11.4391	2.05141	3.05542e-36
chr5	26086200	26088199	AT5G65280	10.0665	18.6258	1.85028	3.53374e-36
chr1	6740400	6741999	AT1G19470	8.53399	17.5515	2.05666	4.41636e-36
chr5	22445200	22446199	AT5G55370	4.96709	11.2857	2.27209	4.53511e-36
chr2	10744400	10745799	AT2G25220	6.78687	13.659	2.01256	5.02821e-36
chr2	8116400	8116999	AT2G18720	4.2814	12.2445	2.85993	5.9775e-36
chr5	3232600	3233199	AT5G10280	4.14201	11.435	2.76074	6.39689e-36
chr4	16810600	16811199	AT4G35350	3.74374	11.5614	3.0882	7.64309e-36
chr5	17330800	17331799	AT5G43170	8.72823	19.9472	2.28537	7.74755e-36
chr2	16892000	16892799	AT2G40450	4.1353	10.1847	2.46287	8.2303e-36
chr3	1231000	1232199	AT3G04570	10.0181	22.1304	2.20904	9.20452e-36
chr1	17883200	17883999	AT1G48400	8.37511	19.4402	2.32119	1.02331e-35
chr5	1079200	1079799	AT5G04000	10.8927	29.6499	2.722	1.18201e-35
chr4	9092200	9093199	AT4G16050	9.40882	21.2973	2.26355	1.28399e-35
chr4	2329000	2330199	AT4G04620	15.6589	32.4689	2.07351	1.41467e-35
chr2	18727600	18728999	AT2G45430	12.7638	26.5273	2.07832	1.57823e-35
chr2	16779600	16780399	AT2G40170	4.7026	12.3089	2.61747	1.63701e-35
chr1	3867800	3868599	.	4.62796	11.3986	2.46299	2.44572e-35
chr5	6061600	6062999	AT5G18310	18.6469	34.1638	1.83214	2.53171e-35
chr2	9212400	9212999	AT2G21510	5.17751	14.4708	2.79493	2.58948e-35
chr2	11201200	11202199	AT2G26310	11.8327	26.3334	2.22548	2.65623e-35
chr4	6372600	6373599	AT4G10265	16.6087	28.2144	1.69877	5.06679e-35
chr1	5439200	5440199	AT1G15790	10.9849	23.876	2.17353	5.36159e-35
chr3	2073200	2074199	AT3G06630	11.9162	23.5878	1.97947	5.41342e-35
chr3	7044800	7045799	AT3G20190	6.1014	14.3347	2.34941	5.52552e-35
chr1	29786400	29787599	AT1G79180	5.37216	11.9183	2.21853	5.80836e-35
chr4	9359200	9359999	AT4G16620	5.29976	13.8642	2.61601	1.4917e-34
chr1	10770000	10770799	AT1G30455	6.64336	16.3297	2.45805	1.58691e-34
chr4	8898400	8898999	AT4G15570	4.10218	11.8903	2.89853	1.62554e-34
chr3	19723400	19724599	AT3G53230	10.7344	22.4969	2.09578	1.71401e-34
chr5	21087800	21088399	AT5G51870	4.56019	11.8397	2.59632	1.75467e-34
chr1	1714800	1716599	AT1G05710	16.1319	29.2126	1.81086	2.22563e-34
chr3	1649000	1651999	AT3G05660	21.291	28.0288	1.31646	2.32131e-34
chr1	28945800	28947199	AT1G77020	10.6578	21.1872	1.98795	2.33008e-34
chr5	24214600	24215599	AT5G60140	10.4834	23.5878	2.25001	2.90714e-34
chr3	5029000	5029599	AT3G14940	4.91863	13.3323	2.71057	3.27955e-34
chr5	18622800	18623399	AT5G45920	4.65976	13.3576	2.86659	3.48037e-34
chr5	25803000	25804999	AT5G64550	15.4368	25.9109	1.67851	4.13495e-34
chr3	21785600	21786799	AT3G58950	8.9337	18.3262	2.05136	6.84818e-34
chr1	19778200	19779599	AT1G53070	17.6152	33.6764	1.91178	6.99755e-34
chr1	29886400	29888599	AT1G79440	17.1681	24.8085	1.44503	7.3866e-34
chr4	8646200	8646999	AT4G15160	7.67345	17.2022	2.24178	9.89359e-34
chr5	3199000	3203799	AT5G10190	17.7866	21.3745	1.20172	1.32122e-33
chr1	5124800	5125999	AT1G14860	12.8633	25.783	2.00438	1.3773e-33
chr1	20267000	20267799	AT1G54280	4.25474	10.602	2.49181	1.62897e-33
chr1	25840800	25841599	AT1G68795	6.58364	15.9694	2.42562	1.68817e-33
chr1	25442400	25443199	AT1G67856	7.13601	19.1746	2.68702	1.95483e-33
chr5	22169600	22170399	AT5G54569	5.59834	14.0348	2.50696	2.03862e-33
chr4	14541200	14542399	AT4G29690	6.18793	12.7904	2.06699	2.11939e-33
chr3	8038000	8039999	AT3G22750	11.4031	20.2253	1.77367	3.12976e-33
chr2	1094800	1095599	AT2G03590	5.79241	15.04	2.5965	3.36509e-33
chr5	4449800	4450999	AT5G13790	12.2863	25.6187	2.08514	3.42101e-33
chr4	16290000	16290799	AT4G33990	6.41942	15.7418	2.45222	3.69472e-33
chr2	15645000	15645799	AT2G37260	4.16516	10.8296	2.60004	4.06381e-33
chr2	1064200	1065199	AT2G03505	10.3999	21.9496	2.11056	4.57315e-33
chr1	26316000	26317599	AT1G69870	11.6223	20.461	1.76049	4.80391e-33
chr4	10322200	10322799	AT4G18810	3.9827	11.3844	2.85846	5.14081e-33
chr3	7507200	7508799	AT3G21330	11.4433	21.2476	1.85677	5.32455e-33
chr5	21079000	21081199	AT5G51850	9.73674	18.9165	1.9428	5.36368e-33
chr4	9482800	9483799	AT4G16857	7.7372	16.8073	2.17227	5.86765e-33
chr1	693400	694599	AT1G03010	4.22809	9.39058	2.221	7.88887e-33
chr1	28886800	28887999	AT1G76910	8.01845	16.2787	2.03016	1.05062e-32
chr3	9925400	9925999	AT3G26930	8.38358	20.5424	2.45031	1.69128e-32
chr5	2360800	2361999	AT5G07460	13.7587	28.9048	2.10084	2.49537e-32
chr1	17779000	17782799	AT1G48130	16.999	20.5429	1.20848	3.4598e-32
chr1	8197200	8198199	AT1G23110	5.83872	13.0909	2.24208	3.68513e-32
chr5	24827800	24831599	AT5G61790	22.6381	30.5789	1.35077	4.05129e-32
chr1	29298400	29299599	AT1G77920	11.391	23.0531	2.0238	4.22391e-32
chr1	6227200	6227599	AT1G18090	5.05229	16.1033	3.18733	4.28895e-32
chr2	1594800	1595999	AT2G04570	5.34232	11.4254	2.13866	5.14504e-32
chr1	4717000	4718399	AT1G13750	11.3484	22.1513	1.95193	8.14264e-32
chr2	19058000	19059999	AT2G46430	11.0331	20.3466	1.84414	8.15893e-32
chr3	15167400	15168199	AT3G43160	16.3173	43.6218	2.67335	9.83008e-32
chr4	9536600	9537799	AT4G16940	12.2067	24.8478	2.03559	1.7932e-31
chr3	15974600	15975199	AT3G44290	7.48748	17.5319	2.3415	1.90057e-31
chr3	13538000	13540599	.	5.38352	9.41649	1.74913	2.04905e-31
chr3	9480800	9481799	AT3G25900	9.27748	18.491	1.99311	2.10079e-31
chr2	5935600	5936399	AT2G14100	5.03104	12.0245	2.39006	2.28685e-31
chr5	24062400	24063199	AT5G59720	14.2422	31.6732	2.2239	2.36157e-31
chr3	7497200	7497999	AT3G21310	9.00212	20.8816	2.31963	2.47867e-31
chr1	4587800	4588799	AT1G13370	9.7909	21.2973	2.17521	2.51317e-31
chr3	6043400	6044399	AT3G17680	8.63271	17.7022	2.0506	2.83775e-31
chr5	496200	497199	AT5G02350	5.982	13.8645	2.3177	3.33801e-31
chr5	760600	763399	AT5G03200	17.9924	22.5981	1.25598	3.59896e-31
chr4	11195600	11196199	AT4G20920	4.2814	12.2951	2.87175	4.0821e-31
chr4	12579000	12580399	AT4G24260	10.7857	20.4615	1.8971	4.20694e-31
chr4	17039800	17041199	AT4G36010	26.3972	44.5083	1.6861	5.28585e-31
chr1	16809600	16810399	AT1G44180	5.58341	12.6314	2.26231	5.39555e-31
chr1	19196200	19197399	.	7.92891	16.0006	2.01801	5.46095e-31
chr3	17692600	17696199	AT3G47950	7.71239	12.4001	1.60782	5.54674e-31
chr4	753200	754399	AT4G01740	14.0671	28.7152	2.0413	5.68489e-31
chr1	24965600	24967399	AT1G66920	9.0572	16.8301	1.8582	6.34575e-31
chr3	4912200	4916799	AT3G14610	14.4803	21.6681	1.49638	6.73676e-31
chr2	18214600	18215199	AT2G44000	4.85889	13.7877	2.83762	7.71745e-31
chr1	28098400	28100599	AT1G74790	12.3242	20.9701	1.70154	8.6825e-31
chr4	1366400	1367199	AT4G03090	9.10663	20.1798	2.21595	1.03782e-30
chr3	7105400	7106399	AT3G20370	5.34918	11.8318	2.21189	1.16987e-30
chr5	25929600	25931399	AT5G64870	12.2663	22.5581	1.83903	1.41036e-30
chr5	26430200	26431199	AT5G66110	7.76108	16.5039	2.1265	1.83338e-30
chr4	16254600	16255799	AT4G33905	19.6581	32.1529	1.63561	1.84878e-30
chr3	21095800	21097599	AT3G57010	8.95774	16.7627	1.87131	1.92662e-30
chr4	9991400	9994399	AT4G18010	20.8972	30.2976	1.44984	2.00687e-30
chr5	19805600	19807799	AT5G48850	8.56508	14.7748	1.725	2.50109e-30
chr5	4173200	4174999	AT5G13150	14.587	24.765	1.69774	2.62741e-30
chr5	19616200	19616799	AT5G48400	4.20175	11.0302	2.62514	2.64566e-30
chr5	2699200	2699799	AT5G08391	4.50045	11.612	2.58019	2.77021e-30
chr5	15409600	15411399	AT5G38480	29.963	41.1992	1.375	3.97124e-30
chr2	18220000	18221199	AT2G44030	8.43628	16.9865	2.01351	4.15035e-30
chr3	4761600	4762399	AT3G14280	7.15094	16.0642	2.24645	4.25605e-30
chr1	5764800	5765799	AT1G16850	11.3312	23.5271	2.07631	4.32918e-30
chr5	17119000	17119799	AT5G42690	5.77748	13.9021	2.40626	4.44155e-30
chr5	26912800	26913599	AT5G67440	8.56919	18.9281	2.20886	4.47141e-30
chr3	649800	651399	AT3G01205	34.5164	44.6655	1.29404	4.51816e-30
chr3	10597800	10598799	AT3G28345	5.58798	12.029	2.15266	5.60399e-30
chr2	851200	852199	AT2G02930	5.36112	11.9683	2.23243	5.63111e-30
chr4	17922600	17923999	AT4G38210	20.821	38.6374	1.85569	5.83252e-30
chr2	11318800	11319599	AT2G26610	4.20995	10.3175	2.45074	6.73781e-30
chr1	26898800	26899399	AT1G71370	4.67967	12.0927	2.58409	7.83918e-30
chr5	24363600	24364399	AT5G60610	6.46421	15.2297	2.356	7.97028e-30
chr1	11375200	11377999	AT1G31770	10.1383	17.4819	1.72434	9.31455e-30
chr2	9238400	9239799	AT2G21590	8.70527	16.7786	1.92741	9.84475e-30
chr4	13128400	13129799	AT4G25810	11.7491	22.9095	1.94989	1.08482e-29
chr3	22379600	22380599	AT3G60550	11.2834	22.1771	1.96546	1.08934e-29
chr3	2969800	2970399	AT3G09680	6.61128	18.0632	2.73218	1.67963e-29
chr1	18476600	18477799	AT1G49900	9.75943	19.3499	1.98269	2.21195e-29
chr2	18429200	18430399	AT2G44690	11.3014	20.9929	1.85755	3.00676e-29
chr5	25613200	25614399	AT5G63990	13.0325	25.3533	1.94539	3.00747e-29
chr3	5326600	5327599	AT3G15720	9.80284	20.3568	2.07662	3.1397e-29
chr5	15530200	15530799	AT5G38780	5.95414	14.319	2.40488	3.64256e-29
chr5	21794400	21795999	AT5G53660	14.9494	27.3508	1.82956	3.74378e-29
chr4	8418200	8419199	AT4G14690	13.7908	28.0323	2.03268	4.36471e-29
chr2	738400	739199	AT2G02660	5.70284	13.1245	2.3014	4.3672e-29
chr2	200200	202399	AT2G01450	35.4971	48.852	1.37623	5.35301e-29
chr5	16290600	16291599	AT5G40690	10.364	21.4642	2.07103	5.74212e-29
chr2	51000	52399	AT2G01035	7.28992	14.7314	2.02079	6.09011e-29
chr5	17346200	17346799	AT5G43200	5.13768	13.0541	2.54086	6.47632e-29
chr4	12345400	12345999	AT4G23700	4.2814	11.435	2.67086	6.64652e-29
chr1	5522600	5523599	AT1G16120	6.60289	13.8493	2.09746	6.99658e-29
chr1	19199400	19201199	AT1G51760	26.1373	36.2041	1.38515	7.54785e-29
chr2	14806600	14807799	AT2G35120	10.8836	22.2568	2.04499	7.88104e-29
chr1	27718600	27719799	AT1G73700	10.2767	18.8823	1.83739	8.12659e-29
chr4	10025600	10027199	AT4G18050	6.66904	12.7561	1.91273	8.13582e-29
chr4	42600	43199	AT4G00120	4.06235	11.4855	2.8273	8.13878e-29
chr1	5820200	5820799	AT1G17020	4.79915	12.7758	2.6621	8.6528e-29
chr2	16298200	16298999	AT2G39030	4.46374	10.7348	2.40489	1.02063e-28
chr2	18595400	18595999	AT2G45100	5.81474	15.0273	2.58435	1.02907e-28
chr5	915400	916399	AT5G03610	9.7909	21.6613	2.21239	1.21745e-28
chr4	152000	152599	AT4G00350	4.83898	13.5094	2.79179	1.32689e-28
chr1	3888600	3890599	AT1G11580	10.323	18.3074	1.77346	1.36218e-28
chr1	5955600	5957199	AT1G17380	13.4947	24.4509	1.81189	1.43746e-28
chr1	8734400	8735599	AT1G24650	11.9083	22.8508	1.9189	1.45915e-28
chr5	22322600	22322999	.	4.78323	13.8246	2.89022	1.96726e-28
chr5	1004800	1006599	AT5G03790	8.18198	14.1936	1.73474	1.99237e-28
chr2	13261000	13262199	AT2G31110	6.64556	13.1569	1.9798	2.01175e-28
chr5	23502000	23502799	AT5G58080	4.8071	10.8865	2.26467	2.1652e-28
chr4	6573800	6574199	AT4G10640	7.11506	19.4835	2.73835	2.40062e-28
chr5	25937200	25937999	AT5G64900	7.59881	16.5384	2.17645	2.49202e-28
chr5	895800	896399	AT5G03550	4.60002	12.1433	2.63984	2.56634e-28
chr4	16712800	16714999	AT4G35110	8.43489	14.2304	1.68709	2.67218e-28
chr5	22880600	22881799	AT5G56510	8.81432	18.2503	2.07053	2.94728e-28
chr4	12352600	12353599	AT4G23713	4.35815	10.2391	2.34941	3.18178e-28
chr2	6982800	6983599	AT2G16060	5.79241	13.0865	2.25925	3.19695e-28
chr3	1264800	1265399	AT3G04660	4.38097	11.2326	2.56395	3.41213e-28
chr5	23236000	23236599	AT5G57350	6.1931	14.7491	2.38154	4.9763e-28
chr3	21888600	21890399	AT3G59210	11.5834	19.8457	1.71329	5.25699e-28
chr3	9748200	9748999	AT3G26550	5.71777	13.371	2.3385	5.28184e-28
chr3	8630400	8631199	AT3G23890	7.34502	17.3918	2.36784	5.49834e-28
chr1	26818000	26819799	AT1G71110	30.6526	40.2221	1.31219	6.84004e-28
chr1	27199800	27200799	AT1G72270	4.21486	9.40479	2.23134	7.84563e-28
chr4	11628800	11631199	AT4G21910	14.5933	22.5571	1.54572	8.30098e-28
chr5	22158400	22159199	AT5G54550	5.29976	12.821	2.41917	8.60785e-28
chr5	23147600	23148399	AT5G57130	4.37417	11.133	2.54517	8.75237e-28
chr2	13384600	13386399	AT2G31390	24.5658	35.3786	1.44016	1.08189e-27
chr2	15650200	15651199	AT2G37280	6.51931	13.4853	2.06852	1.11253e-27
chr3	5308600	5311199	AT3G15670	19.6432	26.1038	1.3289	1.27921e-27
chr1	9193600	9194199	AT1G26610	4.85889	12.4469	2.56168	1.44568e-27
chr5	16808600	16810799	AT5G42020	27.5775	38.4118	1.39287	1.52773e-27
chr5	2981600	2982799	AT5G09610	7.01365	14.9516	2.13179	1.59951e-27
chr5	441200	442199	AT5G02220	11.7491	21.1608	1.80106	1.9713e-27
chr5	22023800	22024599	AT5G54240	8.55426	18.2263	2.13067	2.11896e-27
chr4	1316200	1316999	.	8.22582	18.416	2.2388	2.23034e-27
chr2	9227000	9227799	AT2G21550	6.31492	15.0211	2.37867	2.3809e-27
chr2	1378000	1379199	AT2G04100	7.75979	16.0006	2.06199	2.69566e-27
chr5	15256200	15258399	AT5G38200	11.5539	19.9777	1.72909	2.95913e-27
chr5	6894600	6895999	AT5G20400	13.2327	23.8952	1.80577	3.13888e-27
chr1	3086200	3087599	AT1G09540	9.67726	18.5442	1.91627	3.5871e-27
chr5	22442400	22442999	AT5G55350	4.99829	13.0541	2.61171	3.61966e-27
chr3	21887200	21887999	AT3G59200	4.58317	11.171	2.4374	3.64717e-27
chr4	15484200	15484999	AT4G32010	4.23981	10.2606	2.42006	3.80405e-27
chr5	23279600	23281399	AT5G57480	18.373	30.0887	1.63766	3.92963e-27
chr5	7927000	7927999	AT5G23510	12.3103	25.4991	2.07136	4.26345e-27
chr1	6106200	6108599	AT1G17750	15.4982	22.3044	1.43916	4.2836e-27
chr1	22034400	22038799	AT1G59870	24.339	31.0104	1.2741	4.41346e-27
chr2	2858200	2858799	AT2G05045	6.39223	16.6465	2.60418	4.45385e-27
chr4	11840400	11841399	AT4G22467	5.77902	12.6358	2.1865	6.67012e-27
chr4	12162200	12163199	AT4G23250	5.8029	11.9683	2.06247	8.13693e-27
chr5	26007600	26008599	AT5G65100	7.29542	14.6229	2.00439	1.0749e-26
chr1	22628200	22629999	AT1G61340	23.684	37.7793	1.59514	1.18596e-26
chr2	13859800	13862599	AT2G32680	8.8641	15.3379	1.73034	1.39087e-26
chr5	9518200	9520599	AT5G04355	13.7729	22.7402	1.65108	1.44706e-26
chr5	3754200	3756799	AT5G11670	21.1164	30.3835	1.43886	1.48501e-26
chr3	23042600	23043599	AT3G62270	5.71932	12.6661	2.21462	1.48931e-26
chr3	330200	330999	AT3G01990	5.9417	12.271	2.06523	1.61858e-26
chr1	3056000	3057599	AT1G09470	9.51122	17.561	1.84635	1.63402e-26
chr5	3219800	3220599	AT5G10260	6.4045	14.0728	2.19733	1.63616e-26
chr1	10988400	10989599	AT1G30860	15.251	28.4119	1.86295	1.70974e-26
chr4	17225200	17226799	AT4G36500	12.2191	21.2666	1.74044	1.79999e-26
chr1	16817800	16818199	AT1G07267	4.72344	13.1029	2.77402	1.92092e-26
chr4	16927800	16928999	AT4G35720	9.94845	19.7543	1.98567	2.08152e-26
chr1	25338200	25341399	AT1G67620	13.1214	18.1003	1.37945	2.49007e-26
chr2	7209200	7210399	AT2G16630	9.07298	17.5678	1.93628	2.4985e-26
chr5	18233200	18234799	AT5G45113	4.42365	8.69048	1.96455	3.48651e-26
chr1	24232800	24233399	AT1G65240	9.25978	21.8833	2.36326	3.53151e-26
chr3	21775600	21776199	AT3G58910	4.69959	11.6626	2.48162	4.09535e-26
chr1	4747400	4750599	AT1G13880	23.6998	31.7051	1.33778	4.34892e-26
chr1	23169000	23169999	AT1G62570	10.2088	20.7057	2.02822	4.37832e-26
chr1	8609200	8610999	AT1G24280	16.1186	24.8998	1.54479	5.72952e-26
chr3	1724200	1725399	AT3G05790	9.08293	18.0355	1.98565	5.92637e-26
chr3	4244800	4247399	AT3G13210	15.3657	20.5297	1.33607	5.95486e-26
chr5	24257600	24259399	AT5G60270	19.4206	36.002	1.8538	6.73636e-26
chr4	13752600	13753199	AT4G27530	4.56019	11.865	2.60187	6.89979e-26
chr3	21157000	21158799	AT3G57160	12.8565	22.0527	1.7153	7.13408e-26
chr5	16619600	16620999	AT5G41550	9.71137	17.9268	1.84596	7.86295e-26
chr1	23586800	23587799	AT1G63615	7.29542	15.2904	2.09589	8.07482e-26
chr5	5817400	5818399	AT5G17650	5.27754	10.8914	2.06373	8.27783e-26
chr5	22471200	22472799	AT5G55470	23.5505	33.1698	1.40845	9.37578e-26
chr1	9951800	9952799	AT1G28360	20.334	39.2271	1.92914	9.42081e-26
chr5	23391000	23391799	AT5G57720	6.12085	13.9969	2.28676	9.59564e-26
chr1	16765600	16767599	AT1G44100	15.4726	24.6146	1.59085	1.07673e-25
chr4	14894000	14896399	AT4G30470	18.2925	27.762	1.51767	1.14297e-25
chr2	15718200	15719599	AT2G37440	4.49332	8.79551	1.95746	1.22169e-25
chr5	1672000	1673399	AT5G05600	20.7784	33.4923	1.61188	1.29878e-25
chr4	11185200	11186599	AT4G20910	5.35447	10.5828	1.97644	1.42561e-25
chr1	1068400	1070999	AT1G04120	25.1323	36.4823	1.45161	1.6413e-25
chr2	8050400	8051199	AT2G18550	7.16587	15.7608	2.19943	1.68732e-25
chr3	9595600	9595799	.	5.51454	22.0073	3.99078	2.85313e-25
chr3	16889600	16891199	AT3G45950	7.03457	12.8604	1.82817	2.89476e-25
chr3	4656800	4657799	AT3G14060	11.7968	23.5575	1.99694	2.97019e-25
chr5	7172600	7174199	AT5G21105	21.1485	35.6054	1.68359	3.14301e-25
chr3	8309400	8310599	AT3G23250	4.69567	9.7571	2.07789	3.5977e-25
chr1	22662800	22663599	AT1G61420	6.28506	13.7124	2.18175	3.99087e-25
chr4	13886000	13886999	AT4G27890	5.73126	11.8925	2.07502	4.07639e-25
chr5	22493000	22494799	AT5G55530	20.4815	31.7986	1.55255	4.41502e-25
chr5	1536000	1538199	AT5G05180	10.3551	16.6148	1.6045	5.30984e-25
chr3	4549600	4550599	AT3G13820	6.67453	13.5763	2.03405	6.14931e-25
chr3	20047000	20048599	AT3G54140	18.8807	27.8531	1.47522	7.11045e-25
chr3	1218400	1219799	AT3G04520	10.1888	19.5408	1.91787	7.11287e-25
chr4	2716600	2717199	.	5.71517	13.8636	2.42575	7.19724e-25
chr4	8618400	8619199	AT4G15093	9.46492	18.1315	1.91565	7.30915e-25
chr2	16358800	16359799	AT2G39200	4.66859	10.1177	2.16719	7.74689e-25
chr3	519200	520399	AT3G02500	6.93407	13.8773	2.00132	1.47655e-24
chr2	14764400	14765399	AT2G35035	5.52828	12.0594	2.1814	1.59315e-24
chr1	8131400	8134399	AT1G22980	15.4522	19.1709	1.24066	1.59626e-24
chr5	26351400	26352399	AT5G65870	8.35809	16.246	1.94375	1.74991e-24
chr5	25659600	25660999	AT5G64120	6.33498	12.1426	1.91675	1.80531e-24
chr5	6953200	6953999	AT5G20550	6.97179	15.5521	2.23072	1.99949e-24
chr2	13548200	13549599	AT2G31865	5.40563	10.5178	1.94571	2.0237e-24
chr1	2974400	2976799	AT1G09210	24.7862	31.47	1.26966	2.06518e-24
chr2	10497800	10498399	AT2G24681	4.22166	12.3204	2.91838	2.09553e-24
chr3	4737400	4739199	AT3G14230	34.7767	47.7106	1.37191	2.30324e-24
chr1	27184400	27185799	AT1G72220	9.43853	16.822	1.78227	2.47742e-24
chr3	1395200	1395799	AT3G05030	4.85889	11.5867	2.38464	3.18825e-24
chr4	16611600	16612999	AT4G34860	20.9745	35.7128	1.70268	3.65471e-24
chr5	23577400	23578599	AT5G58320	9.81912	18.3009	1.8638	3.84211e-24
chr3	22122400	22122999	AT3G59884	9.16021	19.5052	2.12934	4.02153e-24
chr1	10582000	10583399	AT1G30110	7.58834	14.948	1.96986	4.49034e-24
chr5	25098000	25099399	AT5G62520	18.681	31.3475	1.67804	4.68402e-24
chr1	543200	543799	AT1G02575	4.93855	11.865	2.40253	4.83311e-24
chr1	9189000	9190399	AT1G26590	9.46411	16.8436	1.77973	4.94224e-24
chr1	11911600	11913399	AT1G32870	17.6105	25.7169	1.46032	5.25565e-24
chr1	6101000	6102199	AT1G17745	22.7919	40.2544	1.76617	5.57382e-24
chr5	21804800	21805799	AT5G53710	4.51337	9.55648	2.11737	5.87306e-24
chr1	18668000	18668799	AT1G50400	8.31539	18.2832	2.19872	6.0497e-24
chr2	14929200	14929999	AT2G35550	9.94264	20.4264	2.05442	6.11346e-24
chr4	15101200	15104399	AT4G30996	21.4961	28.5218	1.32684	6.11581e-24
chr3	5025200	5026799	AT3G14940	12.3012	20.1672	1.63945	6.14266e-24
chr5	1332800	1333599	AT5G04640	6.22535	13.8642	2.22706	7.7351e-24
chr3	16058600	16059799	.	5.38211	11.021	2.04771	9.11074e-24
chr5	23193200	23194399	AT5G57240	5.25278	10.0352	1.91046	9.37003e-24
chr1	23226000	23226999	AT1G62710	15.3431	25.3474	1.65204	9.95768e-24
chr4	9963200	9964199	AT4G17920	10.1013	19.0219	1.88311	9.95843e-24
chr4	15986800	15989199	AT4G33150	9.39736	15.6592	1.66634	1.14282e-23
chr3	22052000	22055199	AT3G59700	12.618	18.2235	1.44425	1.31965e-23
chr1	20525600	20526399	AT1G55020	8.50947	16.7849	1.9725	1.33523e-23
chr1	29076200	29077399	AT1G77380	9.80917	18.4273	1.87858	1.3457e-23
chr5	21508800	21510799	AT5G53048	18.9097	25.1149	1.32815	1.37848e-23
chr5	6556400	6557799	AT5G19440	19.346	32.3224	1.67075	1.57295e-23
chr5	23645200	23646199	AT5G58500	12.5133	23.7243	1.89593	1.62262e-23
chr1	18811600	18812199	AT1G50750	7.74635	17.6584	2.27958	1.72079e-23
chr4	856200	856999	AT4G01970	6.28506	13.7504	2.18779	1.82707e-23
chr1	11445400	11446399	AT1G31880	12.6565	22.2378	1.75703	2.00771e-23
chr3	11860800	11861799	.	13.4565	26.4699	1.96707	2.10867e-23
chr4	8175200	8175799	AT4G14165	6.11344	15.6092	2.55326	2.25571e-23
chr3	671400	672599	AT3G02980	16.5443	30.4846	1.8426	2.33683e-23
chr5	21637400	21638399	AT5G53320	7.39094	14.9566	2.02364	2.48448e-23
chr1	2689000	2689799	AT1G08500	5.55355	11.3417	2.04224	2.51982e-23
chr4	5631000	5631999	AT4G08840	8.13123	16.1853	1.99051	2.54841e-23
chr1	16472400	16473199	AT1G43680	6.09099	12.9348	2.1236	2.66666e-23
chr2	10840800	10841999	AT2G25470	4.96427	9.73183	1.96037	3.83869e-23
chr5	17184000	17184999	AT5G42860	13.7431	26.5609	1.93267	3.92302e-23
chr5	9546600	9547399	AT5G27130	8.25568	17.1453	2.07679	4.09392e-23
chr5	23533400	23535199	AT5G58160	17.9884	25.6411	1.42542	4.81711e-23
chr5	24834600	24838199	AT5G61820	24.5358	31.7814	1.29531	5.01468e-23
chr5	20820200	20820799	AT5G51210	5.99396	14.1925	2.3678	5.33031e-23
chr1	22868800	22871399	AT1G61890	23.8013	37.561	1.57811	5.33511e-23
chr5	23312000	23312999	AT5G57567	13.3491	24.3311	1.82268	5.95213e-23
chr1	29063400	29064599	AT1G77330	9.07298	17.5173	1.93071	5.98979e-23
chr1	29918400	29919399	AT1G79530	17.0266	32.7954	1.92613	8.41807e-23
chr4	3950600	3955999	.	116.613	168.054	1.44113	8.51683e-23
chr3	17967400	17968599	AT3G48510	15.8479	27.5272	1.73696	9.04091e-23
chr2	8074200	8074999	AT2G18600	9.88293	19.7057	1.99391	9.88011e-23
chr3	7358800	7359399	.	6.23293	14.6226	2.34602	1.05839e-22
chr5	18597000	18597999	AT5G45840	5.61186	11.574	2.06242	1.0886e-22
chr4	12336200	12337399	AT4G23680	5.39206	10.7935	2.00174	1.13517e-22
chr5	25995400	25996199	AT5G65070	6.67322	14.6797	2.19979	1.14101e-22
chr5	20644800	20645399	AT5G50760	5.29699	13.6612	2.57905	1.14196e-22
chr5	16075400	16076199	AT5G40210	5.3744	12.29	2.28677	1.16681e-22
chr2	1543400	1544199	AT2G04450	7.35995	15.3435	2.08473	1.27756e-22
chr1	7450200	7451799	.	9.28743	16.8218	1.81124	1.29542e-22
chr2	10609200	10611799	AT2G24945	22.4887	33.0539	1.4698	1.3127e-22
chr5	23446800	23447799	AT5G57890	12.4655	23.6637	1.89834	1.35941e-22
chr3	5047400	5049599	AT3G14990	22.7661	36.875	1.61973	1.36815e-22
chr1	22359000	22360199	AT1G60730	18.0067	33.7201	1.87264	1.8418e-22
chr2	9302400	9304799	AT2G21830	10.9636	17.8195	1.62533	2.00472e-22
chr3	1576000	1576599	AT3G05450	5.55587	13.0794	2.35416	2.11773e-22
chr3	8655400	8656399	AT3G23955	6.42379	12.924	2.0119	2.21317e-22
chr2	12631400	12632399	AT2G29490	9.57598	18.0208	1.88188	2.36978e-22
chr1	6051600	6053799	AT1G17590	13.5338	21.2319	1.56881	2.4183e-22
chr5	17917200	17917799	AT5G44460	6.59137	14.3696	2.18006	2.45324e-22
chr1	14176800	14177799	AT1G37150	5.8029	11.9835	2.06509	2.64756e-22
chr4	10809800	10810999	AT4G19950	23.16	41.3287	1.78449	2.78762e-22
chr1	22711200	22712199	AT1G61560	8.59689	15.5179	1.80506	2.79175e-22
chr5	18568600	18569999	AT5G45780	13.0707	21.2739	1.6276	3.07489e-22
chr5	9578400	9578999	AT5G27220	9.25978	19.3787	2.09278	3.12652e-22
chr2	18094000	18094999	AT2G43620	5.89842	12.6965	2.15253	3.42995e-22
chr4	13873800	13876399	AT4G27860	15.3428	21.3285	1.39013	3.54123e-22
chr3	1061800	1063199	AT3G04070	9.15716	16.8545	1.84058	3.71106e-22
chr5	3315400	3317399	AT5G10510	15.8545	26.7296	1.68593	4.23195e-22
chr4	16925400	16925999	AT4G35710	5.55587	12.2445	2.20389	4.38915e-22
chr4	17631600	17632999	AT4G37520	6.77835	12.4567	1.83772	4.54143e-22
chr1	25771400	25772599	AT1G68640	13.0225	23.5965	1.81198	4.58812e-22
chr4	11591400	11592199	AT4G21850	6.07606	13.0676	2.15067	4.96391e-22
chr1	12122000	12123599	AT1G33415	21.5289	34.6956	1.61158	5.19002e-22
chr2	5705200	5706199	AT2G13680	4.66859	9.99638	2.1412	5.19958e-22
chr2	10431600	10432199	AT2G24560	5.41647	12.4469	2.29797	5.83799e-22
chr1	26182400	26183399	AT1G69600	21.1818	39.8338	1.88057	5.87133e-22
chr5	7002400	7003599	AT5G20690	7.01365	13.4603	1.91916	6.04117e-22
chr1	171600	172999	AT1G01470	10.0013	16.627	1.66248	7.18871e-22
chr4	18244200	18244799	AT4G39180	5.65543	13.4588	2.3798	9.42114e-22
chr4	16639600	16640399	AT4G34940	6.18056	13.1055	2.12044	1.04291e-21
chr5	701600	701999	AT5G02995	5.32135	13.7866	2.59081	1.04453e-21
chr4	17980800	17981599	AT4G38410	5.88198	13.2762	2.2571	1.21804e-21
chr5	24962400	24963199	AT5G62162	5.32962	11.5313	2.16363	1.26829e-21
chr2	13722800	13723599	AT2G32300	6.52393	14.4711	2.21816	1.27963e-21
chr5	14598600	14599199	AT5G36960	6.15327	13.9395	2.26538	1.47328e-21
chr3	21153000	21153599	AT3G57140	5.55587	12.2192	2.19933	1.72885e-21
chr1	23017000	23019199	AT1G62300	8.12028	13.0038	1.6014	1.89462e-21
chr5	8970600	8972199	AT5G25770	8.45939	14.1967	1.67822	2.00686e-21
chr4	16637400	16638599	AT4G34930	9.95839	16.9991	1.70701	2.30629e-21
chr5	21026600	21027999	AT5G51760	13.5823	23.6244	1.73935	2.36062e-21
chr1	12960400	12961399	AT1G35320	17.7669	32.8409	1.84843	2.36649e-21
chr1	18678200	18680199	AT1G50420	21.7202	32.0285	1.4746	2.41802e-21
chr4	12125800	12126599	AT4G23150	6.03127	12.9728	2.15092	2.52666e-21
chr4	18116200	18117399	AT4G38810	5.22293	9.99724	1.91411	2.63922e-21
chr5	152600	153599	AT5G01370	12.2506	24.0125	1.96011	2.66903e-21
chr5	20035400	20036199	AT5G49420	6.95687	14.6038	2.09919	3.02233e-21
chr3	3442400	3443599	AT3G10985	44.6387	56.6089	1.26816	3.23333e-21
chr4	9679600	9680199	AT4G17280	5.67535	12.3457	2.17532	3.29659e-21
chr4	8212000	8213199	AT4G14250	5.96907	11.5265	1.93104	3.52013e-21
chr4	9550000	9551199	AT4G16960	16.5244	30.3582	1.83717	3.58322e-21
chr2	19357800	19358599	AT2G47160	5.68791	11.4365	2.01067	3.94436e-21
chr1	4521400	4522199	AT1G13230	5.25497	11.6072	2.2088	4.04751e-21
chr5	7653600	7654799	AT5G22890	10.3563	19.0466	1.83913	4.47757e-21
chr4	2771600	2772399	AT4G05490	8.89762	17.9229	2.01435	4.96924e-21
chr5	23901400	23901999	AT5G59230	7.50739	17.8608	2.3791	6.67134e-21
chr2	10949200	10949799	AT2G25700	7.368	17.8608	2.4241	7.27025e-21
chr5	26694600	26696399	AT5G66850	9.1434	14.8001	1.61866	7.37865e-21
chr3	18365600	18366599	AT3G49540	6.37603	13.1212	2.05789	9.11892e-21
chr5	25551200	25553199	AT5G63850	5.92531	9.96864	1.68238	9.35241e-21
chr2	8928400	8929599	AT2G20720	15.9573	30.8764	1.93494	9.95513e-21
chr1	1425400	1427399	AT1G05000	23.8981	32.9306	1.37796	1.0351e-20
chr1	3506000	3506799	AT1G10610	6.19549	12.8779	2.07859	1.13682e-20
chr3	19399200	19399999	AT3G52310	5.92677	12.4417	2.09924	1.23882e-20
chr5	835000	836199	AT5G03390	17.0218	28.5383	1.67657	1.26748e-20
chr1	17050600	17053399	AT1G45100	14.2763	18.8679	1.32162	1.32628e-20
chr3	17792800	17793599	AT3G48185	7.04644	14.8883	2.11288	1.39196e-20
chr5	102400	103399	AT5G01250	5.83872	11.8015	2.02125	1.47442e-20
chr2	19317400	19319199	AT2G47010	23.6707	38.1836	1.61312	1.54887e-20
chr1	28822400	28823799	AT1G76790	9.46411	16.2695	1.71907	1.64467e-20
chr4	648400	649599	.	5.30252	9.37794	1.76858	1.70628e-20
chr4	7010000	7011399	AT4G11600	25.9453	36.0161	1.38816	1.82792e-20
chr5	5585800	5587199	AT5G17000	17.1718	27.4806	1.60033	2.08871e-20
chr3	17724600	17724999	AT3G48020	6.846	17.6225	2.57413	2.1305e-20
chr3	5566400	5568399	AT3G16400	6.31317	10.6433	1.68589	2.25366e-20
chr4	2572600	2573799	AT4G05020	21.031	36.6776	1.74398	2.26814e-20
chr5	448000	450599	AT5G02230	11.8318	16.9847	1.43551	2.29644e-20
chr5	26775400	26778199	AT5G67100	12.512	17.915	1.43183	2.30391e-20
chr1	29805200	29809599	.	37.0292	51.9757	1.40364	2.35767e-20
chr5	5745000	5745599	AT5G17430	5.25716	11.4097	2.17032	2.92951e-20
chr5	5580000	5581199	AT5G16980	9.01329	16.4051	1.8201	2.95824e-20
chr1	29866400	29869799	AT1G79410	14.9918	21.9305	1.46283	3.34094e-20
chr2	19437800	19438399	AT2G47360	7.98531	16.6971	2.09098	3.34589e-20
chr3	10589200	10590599	AT3G28340	23.1402	37.3268	1.61307	3.7392e-20
chr3	10911200	10912799	AT3G28910	17.8736	30.3361	1.69726	3.77189e-20
chr3	415200	416999	AT3G02230	35.1878	46.3039	1.31591	3.8684e-20
chr3	1111200	1112199	AT3G04220	5.61186	11.0279	1.96511	3.96554e-20
chr4	2739000	2742399	AT4G05390	26.1901	31.8458	1.21595	4.17561e-20
chr5	21903200	21903999	AT5G53950	8.83791	17.5436	1.98504	6.13028e-20
chr2	19133000	19134999	AT2G46590	13.2469	21.8779	1.65155	6.93636e-20
chr4	2634200	2635199	AT4G05120	10.3879	19.3405	1.86183	7.98093e-20
chr3	21732400	21733199	AT3G58770	8.79312	17.9229	2.03829	8.78242e-20
chr5	226800	229799	AT5G01595	22.52	31.2576	1.38799	1.09795e-19
chr3	1720200	1720999	AT3G05790	7.77795	15.3056	1.96782	1.14851e-19
chr1	5869600	5870799	AT1G17170	15.8976	28.0454	1.76413	1.16721e-19
chr1	30290200	30290999	AT1G80570	9.1962	17.5625	1.90976	1.3151e-19
chr3	1549600	1550599	AT3G05400	7.92824	14.7139	1.85588	1.33787e-19
chr5	26796000	26799199	AT5G67160	33.3385	41.2787	1.23817	1.35876e-19
chr4	14954200	14954999	AT4G30650	13.1225	24.9403	1.90058	1.43092e-19
chr5	16801600	16802999	AT5G42010	13.2839	22.0863	1.66264	1.583e-19
chr2	2862000	2863799	.	17.3453	27.7301	1.59871	1.63658e-19
chr5	6673800	6675199	AT5G19740	21.2473	36.8393	1.73383	1.68063e-19
chr5	24778200	24778799	AT5G61650	5.13768	12.1686	2.3685	1.6944e-19
chr4	14734800	14735599	AT4G30130	7.22559	13.9211	1.92664	1.72246e-19
chr1	15082000	15085999	AT1G40104	36.6794	52.3545	1.42735	1.77048e-19
chr2	14817400	14818199	AT2G35150	10.495	20.7678	1.97883	2.09262e-19
chr3	23148800	23150599	AT3G62590	23.5912	32.2704	1.3679	2.12049e-19
chr5	505600	507399	AT5G02380	17.4447	27.6459	1.58477	2.3389e-19
chr1	27975200	27977199	AT1G74430	11.5463	16.9581	1.4687	2.38575e-19
chr4	15328200	15328799	AT4G31640	5.21734	10.9543	2.09959	2.38664e-19
chr2	19065600	19067599	AT2G46450	28.815	39.3136	1.36434	2.50186e-19
chr4	13338000	13339199	AT4G26380	6.97386	12.9041	1.85035	2.57471e-19
chr1	18098000	18099999	AT1G48920	33.7796	41.186	1.21926	2.91155e-19
chr3	18874000	18874799	AT3G50770	8.77819	18.4729	2.10441	2.96843e-19
chr2	8986000	8986999	AT2G20880	7.23572	13.8645	1.91612	3.28646e-19
chr1	19899800	19900999	AT1G53340	7.62051	14.0543	1.84427	3.49305e-19
chr1	7162400	7163399	.	12.6565	24.3614	1.92481	3.92301e-19
chr1	26089200	26090599	AT1G69410	22.6457	38.3016	1.69134	3.95822e-19
chr3	10924800	10925599	AT3G28917	7.35995	14.2435	1.93527	4.03208e-19
chr5	8999800	9000399	AT5G25820	5.51604	12.5481	2.27484	4.35195e-19
chr2	15410800	15411999	AT2G36750	5.65072	10.25	1.81393	4.69512e-19
chr2	17552400	17552999	AT2G42065	5.35673	11.9409	2.22914	4.73137e-19
chr1	25925200	25925799	AT1G09023	4.91863	11.5361	2.34539	4.81576e-19
chr2	19319600	19322599	AT2G47020	23.92	31.7124	1.32577	4.83626e-19
chr4	12159200	12160399	AT4G23230	11.6695	20.9803	1.79787	4.83967e-19
chr5	4488600	4490599	AT5G13930	14.4582	22.7421	1.57296	4.94251e-19
chr3	18267200	18267999	AT3G49270	6.00142	11.8538	1.97517	5.52605e-19
chr5	23174600	23175599	AT5G57190	12.2028	21.4035	1.75398	6.04714e-19
chr2	7219800	7221799	AT2G16660	27.9021	43.6043	1.56276	6.29291e-19
chr3	5109800	5111399	AT3G15170	6.81824	11.6852	1.71381	6.36188e-19
chr3	21970400	21970999	AT3G59435	5.91431	12.5228	2.11737	6.65032e-19
chr1	1247400	1248799	AT1G04570	18.5786	30.2969	1.63074	6.92134e-19
chr5	2563400	2564599	AT5G08000	14.7138	24.9741	1.69732	7.30597e-19
chr4	6013000	6013999	.	13.3252	23.4361	1.75878	7.65384e-19
chr4	436400	437599	AT4G01010	14.5048	23.5586	1.62419	7.75125e-19
chr5	16365800	16368799	AT5G40850	28.4224	36.1641	1.27238	8.0345e-19
chr1	29578600	29580599	AT1G78635	8.97448	14.1911	1.58127	8.59316e-19
chr2	15218400	15219199	AT2G36307	5.1654	10.602	2.0525	9.12461e-19
chr3	18657400	18658199	AT3G50330	10.1069	20.104	1.98914	1.01886e-18
chr1	29373800	29374999	AT1G78090	10.1773	18.0608	1.77462	1.1838e-18
chr3	20502600	20503799	AT3G55290	12.1172	21.41	1.76691	1.24812e-18
chr3	11696000	11696599	AT3G29791	5.93422	13.4335	2.26373	1.25744e-18
chr3	7906800	7908599	AT3G22370	25.693	33.0453	1.28616	1.26306e-18
chr1	29833800	29834999	AT1G79310	8.76458	15.4319	1.76071	1.41749e-18
chr2	10528000	10528799	AT2G24735	7.19573	14.2814	1.9847	1.48574e-18
chr4	9028400	9029199	AT4G15910	9.70378	20.2936	2.09131	1.54893e-18
chr5	26931000	26933199	AT5G67480	19.6633	29.8529	1.5182	1.57231e-18
chr4	2618400	2619599	AT4G05100	5.79	10.882	1.87945	1.59856e-18
chr5	1030400	1030999	AT5G00940	8.48315	17.8355	2.10246	1.71594e-18
chr4	15109200	15110199	AT4G31020	7.34318	13.8948	1.8922	1.81516e-18
chr2	8137400	8138199	AT2G18780	11.346	22.0195	1.94073	1.81627e-18
chr2	683600	685199	AT2G02540	8.70556	14.5284	1.66886	1.82976e-18
chr5	1334200	1334999	.	4.92654	9.93819	2.01728	1.83284e-18
chr4	7367000	7367799	AT4G12430	4.89668	10.3744	2.11866	2.04332e-18
chr4	14952600	14953399	AT4G30640	6.74786	12.7072	1.88315	2.04941e-18
chr1	1511800	1512599	AT1G05220	9.1962	18.947	2.06031	2.14163e-18
chr2	11193800	11194399	AT2G26290	4.63985	10.3471	2.23005	2.2424e-18
chr5	8242600	8243199	AT5G24270	6.6312	14.9009	2.24709	2.32147e-18
chr5	21098000	21098799	AT5G51920	10.5398	19.1746	1.81926	2.43644e-18
chr5	3545200	3545999	AT5G11140	10.4204	21.0333	2.01847	2.55236e-18
chr2	10629600	10632399	AT2G25000	17.2978	22.0026	1.27199	2.56503e-18
chr1	17662800	17663599	.	9.94264	19.1936	1.93043	2.56696e-18
chr4	13275200	13276799	AT4G26200	5.4531	9.81825	1.80049	2.6666e-18
chr5	972200	973999	AT5G03720	22.6828	31.8829	1.4056	2.69384e-18
chr4	17191400	17192399	AT4G36380	15.4983	25.4081	1.63941	2.72089e-18
chr4	8909200	8909599	AT4G15610	5.79967	14.1664	2.44262	2.8267e-18
chr3	6593800	6594799	AT3G19070	7.7372	14.9718	1.93504	2.9359e-18
chr1	19373400	19374399	AT1G07783	6.07752	11.6195	1.91188	3.14999e-18
chr5	4084400	4085399	AT5G12930	24.3817	41.7755	1.7134	3.2564e-18
chr3	5535200	5535999	AT3G16330	6.4045	13.1245	2.04926	3.49818e-18
chr1	27132000	27134999	AT1G72120	12.6441	19.5398	1.54537	4.05676e-18
chr1	4419800	4420999	AT1G12950	6.90422	12.4492	1.80313	4.16568e-18
chr5	2407600	2409199	AT5G07620	20.0817	31.4639	1.56679	4.17273e-18
chr4	5792000	5793199	AT4G09030	28.1839	39.5972	1.40496	4.6263e-18
chr4	15273600	15275399	AT4G31500	17.7564	29.0694	1.63712	5.95833e-18
chr1	10198800	10199599	AT1G29179	7.64359	15.8366	2.07188	6.35215e-18
chr1	1806400	1807599	AT1G05950	17.5988	29.6884	1.68696	6.63772e-18
chr4	4070800	4072199	AT4G06744	15.944	27.1989	1.7059	6.6882e-18
chr4	16560200	16562999	AT4G34710	46.5152	60.4908	1.30045	6.80378e-18
chr2	17988800	17992199	AT2G43280	25.218	34.7705	1.3788	6.94056e-18
chr2	14158600	14159199	AT2G33420	7.94549	17.7596	2.23518	7.11094e-18
chr3	1795200	1796599	AT3G05980	14.8356	25.26	1.70266	8.22195e-18
chr4	9525200	9525799	AT4G16920	5.51604	11.2326	2.03635	8.48062e-18
chr1	7654200	7655599	AT1G21790	30.1061	37.89	1.25855	9.28215e-18
chr3	9892800	9893799	AT3G26840	16.4057	25.9238	1.58017	9.28756e-18
chr3	9555000	9555599	AT3G26130	7.60696	16.1152	2.11848	1.01331e-17
chr3	4934400	4935199	AT3G14680	4.83696	10.621	2.1958	1.27763e-17
chr5	20555000	20555799	AT5G50470	7.71824	15.1728	1.96584	1.29558e-17
chr3	19089000	19090199	AT3G51440	22.195	36.9177	1.66333	1.29566e-17
chr1	4932600	4933599	AT1G14420	5.89842	11.8318	2.00593	1.34075e-17
chr1	57400	59199	AT1G01120	21.4429	34.1404	1.59215	1.36146e-17
chr1	30374000	30375799	AT1G80830	13.7118	21.1429	1.54195	1.42105e-17
chr1	3062400	3063599	.	21.6578	37.1326	1.71451	1.5237e-17
chr4	17975800	17976799	AT4G38390	10.1372	17.7022	1.74626	1.52394e-17
chr5	3321600	3322799	AT5G10520	8.28706	14.5345	1.75388	1.61331e-17
chr4	17266600	17267399	AT4G36610	6.37464	12.4417	1.95175	1.62754e-17
chr2	14476400	14477599	AT2G34300	9.37144	16.9233	1.80584	1.72393e-17
chr5	25697000	25699399	AT5G64250	21.0819	26.0565	1.23597	2.25469e-17
chr5	9483200	9484199	AT5G26950	9.54016	17.05	1.78718	2.37437e-17
chr2	15574200	15574999	.	9.12155	16.2918	1.78608	2.6279e-17
chr2	12872000	12873599	AT2G30140	31.5922	45.2436	1.43211	2.95362e-17
chr1	3471600	3472799	AT1G10530	17.8973	29.1702	1.62987	4.12579e-17
chr3	18637800	18638799	AT3G50280	8.75211	16.0336	1.83197	4.29575e-17
chr4	9800	10599	AT4G00020	8.00189	15.7039	1.96252	4.30733e-17
chr5	1886400	1887199	AT5G06230	6.09099	12.0434	1.97725	4.42335e-17
chr4	14573600	14574199	AT4G29760	6.0537	13.1553	2.1731	4.68013e-17
chr5	23715000	23716399	AT5G58700	22.2108	31.6942	1.42697	4.90973e-17
chr2	16849400	16850599	AT2G40340	9.9385	18.0481	1.81598	5.1659e-17
chr5	76800	78199	AT5G01200	21.6481	31.38	1.44955	5.96321e-17
chr5	211200	213399	AT5G01540	31.2661	40.3276	1.28982	6.23277e-17
chr2	14745000	14747199	AT2G34960	24.6104	32.3268	1.31354	6.27849e-17
chr1	11811000	11811799	AT1G32660	8.65876	16.2159	1.87277	7.70015e-17
chr4	7220000	7221199	AT4G12050	8.22737	13.9658	1.69748	8.35031e-17
chr1	26836600	26837999	AT1G71200	13.7102	23.8952	1.74288	8.81142e-17
chr1	20633000	20634399	AT1G55320	8.68822	15.1972	1.74917	9.1265e-17
chr4	18550600	18551199	AT4G40010	5.13768	11.0049	2.142	1.01393e-16
chr1	19860200	19860999	AT1G53260	12.9135	25.2058	1.9519	1.0371e-16
chr4	12105000	12107399	AT4G23100	25.5071	32.727	1.28305	1.06668e-16
chr5	4302600	4304399	AT5G13420	21.0451	29.4738	1.40051	1.15173e-16
chr1	8405800	8406399	AT1G23770	6.03379	12.371	2.05029	1.19181e-16
chr1	23823200	23824999	AT1G64180	10.5292	16.2742	1.54563	1.1994e-16
chr4	17375000	17375999	AT4G36880	5.8029	10.8003	1.86119	1.21088e-16
chr4	18276200	18277599	AT4G39270	7.52013	13.2474	1.76159	1.21493e-16
chr4	8081400	8081799	AT4G13985	6.81611	15.9134	2.33467	1.45855e-16
chr3	19780400	19782799	AT3G53350	9.04931	14.2316	1.57267	1.46982e-16
chr4	11321000	11321799	AT4G21230	5.59834	11.1899	1.99879	1.56326e-16
chr4	17038000	17038799	AT4G36000	8.47961	16.2918	1.92129	1.68043e-16
chr3	5539800	5540999	AT3G16340	7.46133	12.5503	1.68205	1.7115e-16
chr3	5961000	5962199	AT3G17420	13.9975	25.7704	1.84107	1.89175e-16
chr3	7653600	7654799	AT3G21720	5.76015	10.427	1.8102	2.22249e-16
chr3	3962600	3963999	AT3G12500	7.75034	12.5434	1.61843	2.26689e-16
chr5	2516600	2516999	AT5G07880	8.19129	16.4072	2.00301	2.33003e-16
chr1	1300800	1301399	AT1G04660	7.28834	15.9887	2.19374	2.45463e-16
chr2	7693800	7694399	AT2G17710	6.17319	13.0035	2.10645	2.49218e-16
chr4	9285200	9285599	AT4G16460	5.82957	13.7106	2.35191	2.52477e-16
chr5	26057600	26060799	AT5G65210	11.8648	17.475	1.47284	2.72764e-16
chr1	27578600	27579399	AT1G73360	7.86753	14.4521	1.83693	2.7375e-16
chr5	5624200	5624799	AT5G17100	6.81042	14.5214	2.13223	2.75367e-16
chr1	23527600	23528599	AT1G63440	16.0714	28.6846	1.78482	2.77229e-16
chr5	2560400	2560999	AT5G07990	10.6338	21.7821	2.04838	2.81297e-16
chr4	8688400	8689199	AT4G15233	5.77748	11.0193	1.90728	2.90559e-16
chr5	21771800	21772599	AT5G53590	10.0024	19.0608	1.90562	2.9309e-16
chr5	6143200	6144199	AT5G18510	9.45658	16.1095	1.70352	2.94396e-16
chr2	3187800	3189799	AT2G07565	6.27737	10.1127	1.61098	3.45737e-16
chr2	13752600	13753599	AT2G32400	8.26257	15.351	1.8579	3.64281e-16
chr1	2434400	2435799	AT1G07880	5.00489	8.79551	1.75738	3.76124e-16
chr5	6921600	6923599	AT5G20480	14.1837	22.3555	1.57614	3.91662e-16
chr4	6200000	6200599	AT4G09870	5.37665	11.435	2.12679	4.01262e-16
chr5	26592600	26593399	AT5G66630	9.7635	17.8849	1.83181	4.12531e-16
chr5	19593400	19594199	AT5G48350	5.41919	10.3175	1.90388	4.14167e-16
chr3	13588800	13592599	.	132.632	185.923	1.4018	4.14733e-16
chr1	1287600	1288799	AT1G04625	6.90422	12.3354	1.78665	4.27058e-16
chr1	6919600	6920399	AT1G19940	6.70307	13.1624	1.96364	4.4788e-16
chr1	24770600	24771399	AT1G66400	14.5557	26.9317	1.85025	4.63596e-16
chr5	2657000	2657999	AT5G08260	17.4206	26.8795	1.54297	5.53217e-16
chr5	5740400	5740999	AT5G17420	6.01388	12.877	2.14121	6.10013e-16
chr4	15719800	15720799	AT4G32580	7.77302	13.6824	1.76024	6.21468e-16
chr4	12185400	12187199	AT4G23310	8.38089	13.8482	1.65235	6.71903e-16
chr1	523600	524399	AT1G02520	9.24099	18.2263	1.97233	6.86771e-16
chr4	10684200	10684799	AT4G19630	5.43639	11.5614	2.12667	6.95118e-16
chr3	11005600	11007399	AT3G29000	15.1705	22.0779	1.45532	7.12743e-16
chr2	16745800	16747199	AT2G40100	15.296	25.0434	1.63725	7.34993e-16
chr1	6926000	6926599	AT1G19950	6.90998	14.0154	2.02828	7.51053e-16
chr5	26113800	26114399	AT5G65340	8.32384	16.95	2.03632	7.51249e-16
chr4	393600	394199	AT4G00920	7.04938	14.9262	2.11738	7.67505e-16
chr1	11415000	11418599	AT1G31820	15.6966	19.6802	1.25379	8.39892e-16
chr5	12680400	12681999	AT5G33399	5.05773	8.81368	1.74262	8.40223e-16
chr5	19034800	19035399	AT5G46880	12.8044	23.8313	1.86118	8.90696e-16
chr2	12956600	12957399	AT2G30400	8.28554	14.7745	1.78317	9.65404e-16
chr2	17719000	17720199	AT2G42570	16.0866	26.099	1.62241	9.90355e-16
chr4	756400	757399	AT4G01750	15.1878	25.848	1.70189	1.05965e-15
chr2	17974400	17975999	AT2G43240	29.2125	38.2495	1.30935	1.11039e-15
chr5	9868800	9869799	.	5.33724	9.63232	1.80474	1.12737e-15
chr3	3153800	3156399	AT3G10180	27.0599	37.2053	1.37492	1.1471e-15
chr1	12539200	12539999	AT1G34355	5.58341	11.5882	2.07547	1.19491e-15
chr5	15883000	15884199	AT5G05995	9.14262	16.7716	1.83444	1.23596e-15
chr5	22438000	22438599	AT5G55330	7.38791	13.813	1.86968	1.48387e-15
chr2	6865800	6866799	AT2G15760	11.1401	19.6894	1.76743	1.58164e-15
chr1	22640000	22640999	AT1G61360	7.48646	13.7431	1.83573	1.92214e-15
chr4	6960800	6962199	AT4G11450	13.5737	22.3896	1.64948	1.93381e-15
chr1	27281000	27281599	AT1G72460	5.61561	11.8903	2.11737	2.05418e-15
chr3	9686000	9686799	AT3G26470	7.19573	12.7072	1.76594	2.09265e-15
chr5	25409400	25410599	AT5G63450	15.0421	24.3169	1.61659	2.17825e-15
chr2	17234200	17235199	AT2G41360	10.9013	18.6579	1.71153	2.34704e-15
chr3	7450800	7451999	AT3G21230	16.6636	26.0232	1.56168	2.4162e-15
chr3	8806400	8807399	AT3G24300	6.68647	12.0594	1.80355	2.61573e-15
chr5	4068400	4068999	AT5G12880	6.94981	14.572	2.09675	2.61728e-15
chr3	16237200	16237799	AT3G44700	6.03379	11.0808	1.83646	2.89955e-15
chr4	12917000	12917799	AT4G25200	7.64359	14.5659	1.90564	2.91841e-15
chr5	6077800	6078599	AT5G18350	6.0462	11.6262	1.92289	2.99178e-15
chr3	17624400	17625399	AT3G47780	14.4595	24.4221	1.689	3.08765e-15
chr1	12595800	12597399	AT1G34460	10.5556	18.3287	1.7364	3.2255e-15
chr5	5758000	5759799	AT5G17460	12.1801	18.5485	1.52285	3.34218e-15
chr2	17290600	17292599	AT2G41470	10.9973	17.0945	1.55443	3.54596e-15
chr3	19880400	19882199	AT3G53620	20.0505	28.345	1.41368	3.61522e-15
chr2	3625600	3627999	AT2G08986	131.031	190.431	1.45333	3.71693e-15
chr5	2478600	2480199	AT5G07770	7.80293	12.9836	1.66394	3.81852e-15
chr1	27529400	27530999	AT1G73210	16.322	25.4744	1.56074	3.8217e-15
chr1	7133200	7133799	AT1G20600	5.57578	11.9915	2.15064	3.84949e-15
chr2	10167200	10168199	.	5.19396	9.96604	1.91877	3.98235e-15
chr1	25815200	25816599	AT1G68740	5.08163	9.08797	1.7884	4.14138e-15
chr1	2364000	2364799	AT1G07650	12.0327	22.0575	1.83313	4.71125e-15
chr3	10494400	10496599	.	25.3372	33.9807	1.34114	4.82168e-15
chr4	819800	822399	AT4G01897	26.0869	32.809	1.25768	5.20464e-15
chr1	8860600	8862599	AT1G25275	12.2086	18.0269	1.47657	5.74819e-15
chr4	6993800	6994599	AT4G11547	7.41966	14.8694	2.00405	5.78649e-15
chr4	8092600	8093399	AT4G14000	8.83791	16.5763	1.87559	6.1081e-15
chr2	9684800	9686199	AT2G22770	7.55423	12.5217	1.65757	6.46211e-15
chr5	14933800	14935799	AT5G37600	12.5607	18.3832	1.46355	6.64026e-15
chr5	22652600	22654199	AT5G55930	11.4508	17.5515	1.53278	6.78566e-15
chr5	7470600	7472199	AT5G22500	5.82609	9.65714	1.65757	6.93293e-15
chr1	677200	677999	AT1G02980	7.01658	15.2676	2.17593	7.33551e-15
chr4	8126600	8127399	AT4G14103	7.77795	14.8314	1.90685	7.62101e-15
chr5	2112800	2113599	AT5G06820	8.43483	16.0073	1.89776	7.90768e-15
chr5	11730400	11733999	.	81.817	116.549	1.42451	8.09618e-15
chr3	606800	607999	AT3G02800	16.2757	26.1748	1.60821	8.22702e-15
chr1	10355600	10356599	AT1G29640	25.3728	35.1466	1.38521	8.38643e-15
chr3	22701800	22703399	AT3G61350	20.7158	26.1757	1.26356	8.93122e-15
chr2	18641400	18642599	AT2G45210	14.5645	22.0546	1.51427	9.33183e-15
chr5	2284800	2286599	AT5G07280	26.1107	37.2571	1.42689	9.92952e-15
chr3	18167400	18169399	AT3G49010	26.0582	32.5819	1.25035	1.00998e-14
chr2	19405000	19406799	AT2G47260	22.9148	31.6133	1.3796	1.10108e-14
chr5	18551800	18552999	AT5G45730	11.9381	21.9914	1.84212	1.2352e-14
chr5	2867000	2867799	AT5G09220	7.77795	15.078	1.93856	1.23866e-14
chr2	13967600	13968999	AT2G32930	20.335	30.8384	1.51652	1.24356e-14
chr4	114800	115399	AT4G00260	6.4918	13.7118	2.11217	1.27495e-14
chr4	15400600	15401199	AT4G31830	7.86583	16.1911	2.05841	1.3906e-14
chr2	14836000	14836799	AT2G35210	7.43459	13.6176	1.83165	1.42822e-14
chr3	5002200	5003399	AT3G14870	23.7768	37.1452	1.56225	1.46841e-14
chr3	3843000	3844399	AT3G12060	16.1998	26.6898	1.64754	1.50598e-14
chr5	25973800	25974999	AT5G65020	14.7138	23.6471	1.60714	1.60186e-14
chr1	16642600	16645399	.	17.1401	21.5099	1.25495	1.79766e-14
chr3	18939600	18941399	AT3G50960	13.6985	20.8313	1.5207	1.79808e-14
chr3	16048400	16050599	AT3G44400	19.8152	27.2686	1.37615	1.84562e-14
chr2	13263800	13264599	AT2G31130	7.03151	13.7883	1.96093	1.88677e-14
chr3	10045600	10047399	AT3G27210	14.7262	23.0045	1.56215	1.99875e-14
chr1	22029600	22030199	AT1G59850	6.15327	12.2951	1.99814	2.03084e-14
chr3	2465200	2466799	AT3G07720	15.9788	22.9724	1.43768	2.16282e-14
chr5	16752600	16753599	.	5.91036	10.5425	1.78373	2.46113e-14
chr2	9930800	9932399	.	9.24267	14.879	1.60982	2.56061e-14
chr1	923400	924599	AT1G03710	10.1474	17.037	1.67895	2.58868e-14
chr5	16076800	16077599	.	5.32962	10.4313	1.95723	2.73032e-14
chr5	11726000	11729999	.	77.9583	110.745	1.42057	3.00666e-14
chr1	25336600	25337799	AT1G67600	14.4949	24.1779	1.66803	3.20336e-14
chr4	10257000	10258399	AT4G18630	8.89285	14.2223	1.5993	3.49662e-14
chr5	5115400	5115999	AT5G15700	6.51171	13.2059	2.02802	3.73003e-14
chr2	15238000	15239399	AT2G36350	19.8405	31.7158	1.59854	3.77492e-14
chr3	1969600	1971799	AT3G06435	17.8245	27.3376	1.53371	3.87881e-14
chr1	8693000	8694599	AT1G24530	36.9408	50.6644	1.3715	3.89698e-14
chr3	4534400	4535799	AT3G13790	9.02927	14.0598	1.55714	4.15627e-14
chr1	20527200	20527999	AT1G55020	5.49383	10.8865	1.98159	4.19593e-14
chr5	23152200	23153399	AT5G57150	16.8029	28.1591	1.67585	4.87964e-14
chr1	30370600	30371799	AT1G80820	12.2266	19.9439	1.63119	5.12363e-14
chr1	23489400	23490199	AT1G63330	8.74833	15.2297	1.74087	5.24308e-14
chr5	214600	216599	AT5G01550	7.04712	11.2649	1.59851	5.24311e-14
chr5	5355400	5356199	AT5G16360	10.5099	18.985	1.80639	5.40566e-14
chr5	4460800	4462199	AT5G13820	18.3229	26.8415	1.46492	5.98609e-14
chr5	1769600	1770199	AT5G05880	6.96973	13.1047	1.88023	6.24538e-14
chr4	3967800	3969799	.	15.8008	24.7738	1.56788	6.25069e-14
chr2	14706600	14707399	AT2G34850	7.34502	12.9348	1.76103	6.5394e-14
chr2	18961400	18962199	AT2G46150	11.8386	20.104	1.69817	6.7203e-14
chr1	6772800	6775799	AT1G19570	31.1628	37.8568	1.21481	6.75458e-14
chr1	9249000	9249999	AT1G26760	7.6178	13.4094	1.76027	6.85658e-14
chr1	1959000	1959599	AT1G06420	15.6918	31.6485	2.01688	7.14136e-14
chr2	11601600	11602999	AT2G27150	22.4837	31.7592	1.41254	7.26974e-14
chr5	8119400	8122999	AT5G24030	11.4609	16.3539	1.42693	7.39922e-14
chr1	30150800	30152399	AT1G80160	9.54852	14.7653	1.54634	7.4056e-14
chr5	22951600	22953599	AT5G56730	22.4899	27.7985	1.23604	7.86057e-14
chr3	19125200	19126599	AT3G51560	11.5445	18.3384	1.5885	7.92746e-14
chr2	11720200	11720999	AT2G27389	10.7936	20.085	1.86082	9.08469e-14
chr2	18959000	18959599	AT2G46140	5.85457	11.6373	1.98773	9.77624e-14
chr3	16319000	16319399	AT3G44770	7.29443	16.8249	2.30654	1.07162e-13
chr1	5265800	5266599	.	5.79241	10.4503	1.80414	1.21393e-13
chr1	8518800	8519799	AT1G24070	5.76708	10.0571	1.74388	1.27599e-13
chr3	21384800	21385599	AT3G57710	6.59857	12.4038	1.87977	1.27678e-13
chr2	8848800	8850999	AT2G20560	16.9729	22.9892	1.35447	1.27714e-13
chr4	10806200	10806599	AT4G19940	6.18831	14.3943	2.32605	1.37652e-13
chr2	13413800	13414399	AT2G31500	6.1931	12.8517	2.07516	1.39266e-13
chr1	8147200	8148799	AT1G23010	8.76524	13.9692	1.5937	1.5085e-13
chr1	5980000	5981399	AT1G17420	9.27653	15.7821	1.70129	1.52833e-13
chr5	19948400	19949199	AT5G49200	7.61374	14.2055	1.86577	1.67635e-13
chr3	9209000	9210199	AT3G25290	11.5004	18.7432	1.62979	1.70021e-13
chr1	30319400	30320199	AT1G80660	7.88246	15.078	1.91285	1.74144e-13
chr1	7983600	7984199	AT1G22590	9.18012	18.0885	1.9704	1.7785e-13
chr5	2592200	2592999	AT5G08090	9.34549	16.6142	1.77778	1.84084e-13
chr4	16458000	16458999	AT4G34420	17.743	26.6823	1.50382	1.89095e-13
chr5	9050800	9052599	AT5G25930	27.5628	37.7793	1.37066	1.94002e-13
chr4	1605000	1605399	AT4G03610	8.60982	19.2556	2.23647	1.98987e-13
chr1	6622000	6626199	AT1G19180	25.3534	31.3831	1.23783	2.02345e-13
chr3	21214600	21216599	AT3G57330	19.2379	24.5767	1.27751	2.02487e-13
chr3	17710400	17711199	AT3G47980	6.67322	12.6503	1.89568	2.10079e-13
chr1	16990400	16990999	.	6.57146	12.5734	1.91333	2.11727e-13
chr4	9662000	9663799	AT4G17230	27.8148	36.6927	1.31918	2.20946e-13
chr1	29394400	29396199	AT1G78120	10.0982	16.1815	1.60241	2.25458e-13
chr5	1487600	1487999	AT5G05040	7.20474	16.1413	2.24037	2.30254e-13
chr3	2600200	2600799	AT3G08560	7.28834	14.1925	1.94729	2.30296e-13
chr1	28390600	28391799	AT1G75600	8.69494	15.0275	1.7283	2.37946e-13
chr5	24252000	24253199	AT5G60250	18.8026	29.3219	1.55946	2.40676e-13
chr1	7874000	7875399	AT1G22280	20.8125	29.387	1.41199	2.55567e-13
chr3	4162800	4163399	AT3G13010	6.35241	12.1433	1.91161	2.57647e-13
chr5	22856400	22857199	AT5G56440	5.59834	10.6779	1.90733	2.84371e-13
chr4	8010000	8010799	AT4G13820	8.12132	14.1486	1.74216	3.01272e-13
chr3	5006400	5007799	AT3G14880	7.9976	12.6192	1.57787	3.12652e-13
chr5	5474200	5475199	AT5G16690	17.2057	27.5773	1.6028	3.12756e-13
chr5	19329600	19332599	AT5G47710	19.0557	23.6378	1.24046	3.28298e-13
chr5	2204200	2205399	AT5G07100	9.23216	15.6215	1.69207	3.33036e-13
chr2	19574800	19577199	AT2G47800	37.843	49.8264	1.31666	3.46754e-13
chr1	5180800	5181399	AT1G15040	6.53163	14.0913	2.15739	4.21619e-13
chr5	22941800	22942599	AT5G56700	6.68814	13.2572	1.9822	4.43599e-13
chr4	10299800	10300599	AT4G18710	5.67298	11.2468	1.98252	4.48003e-13
chr3	20430200	20431599	AT3G55120	22.1597	35.2037	1.58864	4.80903e-13
chr1	25426400	25427199	AT1G67810	16.6159	27.349	1.64595	5.23578e-13
chr5	20090800	20092799	AT5G49520	19.2916	26.2141	1.35883	5.28998e-13
chr1	7272600	7273999	AT1G20900	13.0622	21.8696	1.67427	5.60039e-13
chr5	26959400	26960399	AT5G67600	15.6177	25.9238	1.6599	5.79797e-13
chr2	19392600	19394599	AT2G47240	6.77263	10.8177	1.59727	5.84676e-13
chr1	1963600	1964999	AT1G06440	14.5287	22.9636	1.58057	5.90478e-13
chr4	2778200	2778799	AT4G05497	10.6537	18.9486	1.77859	5.92579e-13
chr5	25095800	25096599	AT5G62510	7.27037	12.9917	1.78694	6.13428e-13
chr3	1635200	1635999	AT3G05630	14.496	24.9213	1.71918	6.24399e-13
chr3	19023400	19024399	AT3G51230	12.167	20.9181	1.71925	6.67988e-13
chr3	1734600	1735799	AT3G05820	10.0181	15.9501	1.59213	7.70168e-13
chr5	897400	897799	AT5G03553	6.846	14.6981	2.14696	8.51516e-13
chr5	6408200	6409399	AT5G19100	12.7639	21.0056	1.6457	9.23429e-13
chr2	7723000	7723799	AT2G17770	8.91255	15.5711	1.7471	9.42571e-13
chr1	27213800	27214599	AT1G72280	14.287	23.7454	1.66203	9.72572e-13
chr5	18867600	18869199	AT5G46520	19.9102	31.7103	1.59267	1.00949e-12
chr1	20876400	20878799	AT1G55850	15.5131	22.5823	1.45569	1.05165e-12
chr5	4828600	4829999	AT5G14930	22.7565	34.413	1.51223	1.12746e-12
chr1	27969000	27969999	AT1G74420	14.1371	23.8305	1.68567	1.16222e-12
chr1	19463800	19464399	AT1G52270	11.0719	21.9339	1.98104	1.18328e-12
chr1	962000	962799	AT1G03830	10.4204	18.0177	1.72908	1.19276e-12
chr1	26752600	26753199	AT1G70950	6.47189	13.2817	2.05221	1.2086e-12
chr4	12174800	12175999	AT4G23280	6.10835	10.4522	1.71113	1.21495e-12
chr5	947000	949199	AT5G03670	21.0194	26.738	1.27206	1.22753e-12
chr3	17754400	17755199	AT3G48080	6.10592	11.3227	1.85438	1.30569e-12
chr2	7664000	7664999	AT2G17620	11.0446	18.218	1.64949	1.31524e-12
chr3	2951600	2952399	AT3G09620	10.2562	18.1694	1.77155	1.37188e-12
chr5	16740800	16741799	AT5G41820	5.8029	11.3464	1.9553	1.38134e-12
chr3	19916800	19917399	AT3G53750	5.57578	11.6879	2.09619	1.38262e-12
chr1	18814800	18815399	AT1G50760	8.00523	15.0273	1.87719	1.44125e-12
chr5	5229400	5230599	AT5G16020	7.99855	12.8789	1.61015	1.44271e-12
chr3	5008600	5010399	AT3G14890	16.6491	24.4702	1.46976	1.46436e-12
chr5	17176200	17177799	AT5G42830	13.3978	20.063	1.49748	1.53824e-12
chr4	17880600	17881399	AT4G38065	10.1367	17.3918	1.71573	1.53852e-12
chr4	4010000	4011599	.	31.7264	49.3756	1.55629	1.54971e-12
chr4	11491400	11492599	AT4G21620	13.4503	19.5521	1.45366	1.60704e-12
chr2	14856800	14857999	AT2G35270	14.9426	23.2805	1.558	1.68459e-12
chr3	7441200	7441599	AT3G04065	6.93569	14.5841	2.10276	1.69337e-12
chr1	3424400	3425199	AT1G10417	5.91184	10.7727	1.82222	1.70588e-12
chr1	12377000	12377199	.	12.1679	29.5462	2.42821	1.71042e-12
chr1	25126400	25128199	AT1G67170	19.7919	26.4666	1.33724	1.72173e-12
chr4	18479000	18481199	AT4G39830	10.5938	15.1332	1.4285	1.79972e-12
chr2	16444200	16445199	AT2G39370	6.47155	11.9532	1.84704	1.9556e-12
chr5	4097600	4098399	AT5G12960	6.95687	13.6745	1.96561	2.00273e-12
chr4	18530400	18531599	AT4G39955	30.1139	45.8154	1.5214	2.04553e-12
chr5	8232400	8233199	AT5G24240	6.70307	12.1762	1.81651	2.12072e-12
chr1	895600	897599	AT1G03590	27.2278	34.1511	1.25427	2.15336e-12
chr5	25684800	25687199	AT5G64220	24.6072	30.3709	1.23423	2.18609e-12
chr3	410600	411799	AT3G02210	15.7683	24.14	1.53092	2.25922e-12
chr1	24777200	24777599	AT1G66420	7.4738	14.5462	1.94629	2.2604e-12
chr3	16327600	16329399	AT3G44790	8.93122	13.9998	1.56751	2.27776e-12
chr3	3385600	3386399	AT3G10815	7.03151	12.3279	1.75324	2.33289e-12
chr5	25385000	25387399	AT5G63370	30.7527	38.7216	1.25913	2.35359e-12
chr4	9385200	9387199	AT4G16670	21.2905	25.6531	1.20491	2.45921e-12
chr4	16048600	16049399	AT4G33280	12.0625	23.6696	1.96225	2.57438e-12
chr3	312600	313999	AT3G01900	9.89895	15.7496	1.59104	2.67292e-12
chr2	801400	802599	AT2G02810	27.4577	36.7914	1.33993	2.69433e-12
chr1	28812200	28813199	AT1G76760	15.1043	24.0429	1.59179	2.6953e-12
chr3	3027600	3028199	AT3G09870	6.57146	12.2951	1.87098	2.72235e-12
chr5	7916000	7916999	AT5G23480	15.9162	24.68	1.55062	2.7809e-12
chr3	23044800	23045999	AT3G62270	9.85891	16.1017	1.63321	2.97184e-12
chr4	13760200	13761599	AT4G27560	15.6115	24.9459	1.59792	2.99199e-12
chr1	12294400	12294599	AT1G33860	8.27181	24.8249	3.00114	3.14841e-12
chr3	21765800	21766799	AT3G58875	29.7548	51.0741	1.7165	3.39983e-12
chr2	19109600	19110399	AT2G46535	26.1853	41.858	1.59853	3.44959e-12
chr4	11964600	11965799	AT4G22770	21.1802	29.0817	1.37306	3.50752e-12
chr1	2816600	2817999	AT1G08800	12.0817	18.4576	1.52773	3.7113e-12
chr3	19657200	19657999	AT3G53010	9.53956	16.2349	1.70185	3.75126e-12
chr1	9492800	9494199	AT1G27330	21.307	30.2752	1.4209	3.83807e-12
chr3	377000	378999	AT3G02125	8.40164	12.7962	1.52306	4.0558e-12
chr1	7032200	7033199	AT1G20310	21.3848	32.8257	1.535	4.14919e-12
chr3	6020400	6021199	AT3G17600	5.97156	10.8865	1.82306	4.78484e-12
chr3	21029200	21030799	AT3G56770	9.3471	14.6895	1.57156	4.89145e-12
chr5	1615400	1616399	AT5G05460	19.6057	32.4313	1.65418	4.94954e-12
chr3	19725800	19726599	AT3G53230	6.1507	11.5313	1.87479	5.04793e-12
chr4	3979600	3980599	.	17.3609	28.7604	1.65662	5.11127e-12
chr2	16844800	16845999	AT2G40330	26.821	38.6619	1.44148	5.31968e-12
chr2	1406800	1407799	AT2G04160	10.4715	17.8843	1.7079	5.47778e-12
chr5	2244000	2245199	AT5G07200	5.83974	10.1995	1.74657	5.57412e-12
chr1	3828000	3829399	AT1G11370	10.6151	15.7821	1.48676	6.43984e-12
chr1	28071400	28072399	AT1G74710	14.4356	24.3008	1.68339	6.84469e-12
chr2	9136600	9137399	AT2G21350	17.7505	31.806	1.79184	6.91401e-12
chr3	1384400	1385199	AT3G04990	7.03151	13.7883	1.96093	7.67466e-12
chr4	12339200	12339799	AT4G23690	5.57578	10.6254	1.90563	7.81649e-12
chr3	2467800	2469199	AT3G07730	14.0512	20.039	1.42614	7.8478e-12
chr5	23067800	23069999	AT5G57010	12.6659	17.0007	1.34224	7.98278e-12
chr2	9254400	9255399	AT2G21640	8.60883	14.8656	1.72679	8.59408e-12
chr5	324400	325799	AT5G01840	24.6834	33.2215	1.3459	9.04375e-12
chr5	22311200	22314199	AT5G54960	28.844	35.2444	1.2219	9.10924e-12
chr2	1338400	1339199	AT2G04050	5.79241	10.9434	1.88927	9.18422e-12
chr4	9329800	9331599	AT4G16563	36.4542	45.5963	1.25078	9.26652e-12
chr4	16480000	16480599	AT4G34470	12.0477	21.8074	1.81009	9.28399e-12
chr5	8037800	8039799	AT5G23850	22.7167	29.0796	1.2801	9.443e-12
chr5	25516800	25517999	AT5G63760	15.8877	25.2016	1.58623	1.00425e-11
chr1	9498400	9499599	AT1G27350	27.9651	38.0426	1.36036	1.00564e-11
chr1	29331400	29332999	AT1G78000	8.78016	12.8509	1.46363	1.05468e-11
chr5	22873600	22874799	AT5G56500	16.1961	27.1606	1.67698	1.1052e-11
chr4	17414000	17415599	AT4G36930	29.4661	37.8704	1.28522	1.12085e-11
chr5	9715200	9716399	AT5G27520	24.5627	33.3157	1.35635	1.16427e-11
chr1	24212800	24213799	AT1G65180	8.60883	15.6848	1.82194	1.18093e-11
chr3	6958600	6960399	AT3G19970	18.4923	26.7614	1.44716	1.22519e-11
chr3	11382400	11383999	AT3G29575	25.1693	35.0936	1.3943	1.24863e-11
chr1	3066800	3067799	AT1G09500	5.70738	10.2694	1.79932	1.27304e-11
chr1	2268000	2269199	AT1G07380	19.5686	29.9917	1.53264	1.29587e-11
chr4	899000	902399	AT4G02050	17.1325	24.1329	1.4086	1.30405e-11
chr2	12354400	12355599	AT2G28790	20.5634	32.8607	1.59802	1.30999e-11
chr3	10789200	10790599	AT3G28740	10.5043	17.0711	1.62515	1.37663e-11
chr5	5656400	5657399	AT5G17210	17.7669	28.4874	1.6034	1.37663e-11
chr5	25940600	25941799	AT5G64910	17.3302	26.3897	1.52276	1.39591e-11
chr2	10559200	10560399	AT2G24762	21.429	30.472	1.422	1.41604e-11
chr5	23724200	23725599	AT5G58730	29.5348	43.2951	1.4659	1.44364e-11
chr5	513400	514799	AT5G02400	19.7979	31.3475	1.58338	1.46128e-11
chr1	25429800	25430599	AT1G67820	11.2862	20.4264	1.80986	1.47169e-11
chr3	9311600	9313599	AT3G25610	16.8689	22.6815	1.34457	1.54804e-11
chr2	11035800	11036999	AT2G25880	13.4901	20.9424	1.55243	1.58964e-11
chr5	4297600	4299199	AT5G13400	13.2187	20.2999	1.5357	1.72415e-11
chr2	16339800	16341199	AT2G39175	16.6517	26.744	1.60608	1.75967e-11
chr1	19806400	19807199	AT1G53160	11.1668	18.7953	1.68314	1.81429e-11
chr1	340800	341999	AT1G01980	9.37144	14.9769	1.59814	1.95718e-11
chr2	16747800	16749199	AT2G40110	15.4751	22.8337	1.47551	1.98308e-11
chr4	10848600	10848999	AT4G20040	7.80265	16.711	2.14171	2.09328e-11
chr1	2500400	2501599	AT1G08050	16.7731	27.4766	1.63813	2.24166e-11
chr1	8202400	8203399	AT1G23140	15.7013	27.2587	1.73608	2.26104e-11
chr5	7039600	7040799	AT5G20790	24.8313	31.4452	1.26635	2.47863e-11
chr2	16061800	16062999	AT2G38325	7.57077	11.8804	1.56925	2.51295e-11
chr4	10838400	10838999	AT4G20000	8.96108	17.5572	1.95927	2.57242e-11
chr1	5280400	5281599	.	5.87953	9.89613	1.68315	2.67514e-11
chr5	26864400	26865599	AT5G67340	11.6695	18.4652	1.58235	2.70939e-11
chr5	4833600	4834399	AT5G14940	6.98672	12.6314	1.80792	3.05898e-11
chr1	6264200	6264999	AT1G18197	9.27084	15.8746	1.71232	3.06558e-11
chr2	13575600	13576599	AT2G31920	9.70732	16.7163	1.72203	3.51383e-11
chr5	3239600	3240599	AT5G10300	16.4535	24.9379	1.51566	3.54259e-11
chr1	7109400	7110399	AT1G20530	8.33421	14.1679	1.69997	3.67582e-11
chr3	15655400	15656199	AT3G43790	11.2415	20.9574	1.86429	3.79416e-11
chr2	14486600	14488199	AT2G34325	8.58621	13.9503	1.62473	4.06539e-11
chr1	30339600	30340199	AT1G80730	6.7905	12.4975	1.84044	4.13174e-11
chr4	14773400	14776199	AT4G30190	18.653	23.2749	1.24778	4.18376e-11
chr3	9195400	9196599	AT3G25250	15.1216	22.9393	1.51699	4.18977e-11
chr5	16748600	16751599	.	7.4059	10.2575	1.38504	4.19264e-11
chr3	17718400	17719999	AT3G48000	30.5105	37.1407	1.21731	4.49016e-11
chr4	9325800	9326599	AT4G16560	9.9725	16.1021	1.61465	4.85646e-11
chr5	16237000	16238199	AT5G40540	12.5848	19.2741	1.53154	5.20813e-11
chr1	18291000	18292999	AT1G49430	8.77757	13.3951	1.52606	5.33919e-11
chr3	18934000	18934599	AT3G50940	6.31258	12.4975	1.97978	5.38247e-11
chr3	19017000	19017599	AT3G51190	6.4918	12.118	1.86666	5.38247e-11
chr4	16279400	16280799	AT4G33970	24.0866	32.8099	1.36216	5.66577e-11
chr2	16303200	16304599	AT2G39050	27.2157	35.0196	1.28674	5.70673e-11
chr3	2892400	2893599	AT3G09400	16.594	22.6992	1.36792	5.76817e-11
chr1	28578800	28581199	AT1G76160	20.6891	27.0356	1.30676	5.78806e-11
chr1	20160000	20160799	AT1G54010	6.88222	12.4227	1.80504	6.4548e-11
chr5	23233800	23235399	AT5G57350	6.40795	9.80877	1.53072	6.51655e-11
chr1	18833400	18834999	AT1G50820	8.53399	13.3532	1.56471	6.57687e-11
chr5	16202200	16203199	AT5G40460	27.2354	39.0754	1.43473	7.50265e-11
chr5	24996200	24997399	AT5G62230	11.0527	17.7827	1.6089	8.37589e-11
chr5	3422000	3424799	AT5G10830	25.3991	30.6163	1.20541	8.44131e-11
chr5	3988200	3989799	AT5G12330	18.0452	25.4459	1.41012	8.9642e-11
chr3	6267000	6268599	AT3G18282	7.29566	11.5999	1.58997	9.23119e-11
chr4	8320800	8321999	AT4G14465	14.7933	22.2063	1.50111	9.78569e-11
chr4	935000	935999	AT4G02110	16.6326	25.7873	1.55041	1.05321e-10
chr3	2601600	2601999	AT3G08560	6.51715	13.7866	2.11543	1.06334e-10
chr4	10665200	10665999	AT4G19570	10.7339	18.3781	1.71215	1.08959e-10
chr2	16220200	16220999	AT2G38810	14.5855	24.7886	1.69954	1.15312e-10
chr2	19107400	19107999	AT2G46530	6.29267	12.0168	1.90965	1.16903e-10
chr4	1586600	1587199	AT4G03565	10.3948	19.6317	1.88861	1.20826e-10
chr5	20070600	20072199	AT5G49480	28.847	34.8188	1.20702	1.21314e-10
chr1	20689400	20690799	.	5.14131	8.5897	1.67072	1.24985e-10
chr1	7439200	7441599	AT1G21250	12.2862	17.3142	1.40924	1.25104e-10
chr5	240200	242199	AT5G01640	17.4597	25.1225	1.43888	1.26572e-10
chr4	15466400	15468399	AT4G31980	17.1673	22.5678	1.31458	1.27961e-10
chr4	16904000	16905599	AT4G35630	34.591	47.338	1.36851	1.28169e-10
chr3	15993400	15993799	AT3G44320	7.08516	14.3563	2.02625	1.29147e-10
chr1	24806400	24807599	AT1G66480	18.4643	28.5509	1.54628	1.31015e-10
chr4	15754200	15754999	AT4G32650	10.9429	17.0315	1.5564	1.37711e-10
chr3	2620800	2621999	AT3G08630	23.7967	37.8909	1.59228	1.50468e-10
chr4	14257000	14257799	AT4G28890	7.15094	12.6124	1.76374	1.60113e-10
chr4	12169000	12170199	AT4G23260	9.46097	15.0022	1.58569	1.6222e-10
chr1	23132200	23133199	AT1G62500	6.59095	10.8307	1.64327	1.64265e-10
chr4	6963000	6963999	AT4G11460	13.8983	21.4793	1.54546	1.64907e-10
chr2	7191000	7191399	AT2G16586	52.9743	126.168	2.38168	1.68925e-10
chr2	14153200	14154599	AT2G33400	14.5202	23.4727	1.61655	1.82053e-10
chr2	410200	411199	AT2G01905	9.98195	16.0033	1.60322	1.85768e-10
chr5	16310800	16311799	AT5G40760	26.1608	41.8058	1.59803	2.07967e-10
chr4	385400	386799	AT4G00900	17.1633	26.6357	1.5519	2.12847e-10
chr5	26652000	26652999	AT5G66750	6.90139	11.2554	1.63089	2.17049e-10
chr2	17194800	17195799	AT2G41230	16.2625	23.2996	1.43272	2.22921e-10
chr4	8867600	8869199	AT4G15530	8.75032	13.5617	1.54985	2.25612e-10
chr5	143200	144799	AT5G01340	29.6377	40.325	1.3606	2.45978e-10
chr1	1378600	1379199	AT1G04880	8.16454	13.8889	1.70112	2.57619e-10
chr1	28940400	28941799	AT1G77000	21.0598	26.874	1.27608	2.70029e-10
chr3	762400	762999	AT3G03270	6.81042	12.6746	1.86106	2.86869e-10
chr4	960600	961199	AT4G02180	6.41215	12.0674	1.88196	2.89573e-10
chr4	12390200	12393999	AT4G23800	14.5499	18.6003	1.27838	2.97032e-10
chr2	9213400	9213999	AT2G07425	6.65111	13.0541	1.96269	2.98966e-10
chr4	9323600	9324399	AT4G16555	8.82298	14.3383	1.62511	3.02336e-10
chr5	4370800	4371599	AT5G13580	12.7493	21.8109	1.71075	3.13725e-10
chr1	3995400	3996799	AT1G11840	20.1645	28.8237	1.42943	3.27348e-10
chr4	13890600	13892199	AT4G27900	26.9	35.7949	1.33067	3.32287e-10
chr3	2848600	2849199	AT3G09270	9.67796	16.6212	1.71743	3.3518e-10
chr3	2606000	2607799	AT3G08580	36.6001	45.2594	1.23659	3.58755e-10
chr1	20119600	20120599	AT1G53885	13.7073	22.0254	1.60684	3.66332e-10
chr2	10908400	10908999	AT2G25630	10.0762	18.4174	1.82781	3.7106e-10
chr5	19484000	19484799	AT5G48090	16.6009	29.3594	1.76854	3.73998e-10
chr3	23061800	23062599	AT3G62320	6.31492	10.4882	1.66086	3.7513e-10
chr5	25608000	25609199	AT5G63970	9.66989	16.8727	1.74487	3.77403e-10
chr1	10876600	10877399	AT1G30660	13.6898	26.1352	1.9091	4.10439e-10
chr1	20617200	20618399	AT1G08043	17.2108	24.0262	1.396	4.21557e-10
chr4	17004400	17005599	AT4G35900	13.709	22.1178	1.61338	4.39355e-10
chr5	26921800	26923399	AT5G67460	31.7414	40.6756	1.28147	4.46407e-10
chr5	5711000	5711599	AT5G17330	8.42341	16.4188	1.94919	4.79953e-10
chr5	6264200	6264999	AT5G18780	10.5846	17.7143	1.67359	5.01387e-10
chr4	15994000	15995799	AT4G33160	30.6327	43.0019	1.40379	5.48514e-10
chr3	326200	327399	AT3G01970	10.038	17.1381	1.70732	5.59854e-10
chr2	13689800	13691199	AT2G32240	23.4386	30.3185	1.29353	5.63594e-10
chr1	9434400	9435399	AT1G27170	18.5788	29.17	1.57007	5.79588e-10
chr5	7355600	7356199	AT5G22200	7.2286	13.3829	1.85138	5.98207e-10
chr5	22277400	22278599	AT5G54840	20.3247	32.3804	1.59316	6.10179e-10
chr1	26266600	26267599	AT1G69790	11.1521	17.9904	1.61318	6.10623e-10
chr5	25721800	25722999	AT5G64310	31.7554	46.1567	1.45351	6.63005e-10
chr1	10868400	10869199	AT1G30650	6.94194	11.9296	1.71848	6.6678e-10
chr2	15528800	15530199	AT2G36970	16.6261	22.6604	1.36294	6.68579e-10
chr1	29614000	29614799	AT1G78750	10.8384	18.7953	1.73414	6.71686e-10
chr2	16562000	16563599	AT2G39710	25.408	36.79	1.44797	6.74901e-10
chr3	15516400	15518199	AT3G43600	13.1084	19.315	1.47348	7.30292e-10
chr1	3589200	3590799	AT1G10760	19.94	28.109	1.40968	7.39485e-10
chr2	16216800	16218199	AT2G38800	22.0062	33.7739	1.53474	7.44759e-10
chr1	2354400	2355999	AT1G07640	11.3165	16.8881	1.49234	7.49168e-10
chr1	993400	994399	AT1G03905	25.922	37.4675	1.44539	7.85617e-10
chr4	13819200	13819799	AT4G27670	6.47189	12.2698	1.89586	7.85696e-10
chr3	22710000	22711999	AT3G61380	7.93025	11.9245	1.50367	7.99779e-10
chr4	15044400	15045399	AT4G30910	18.4236	31.4302	1.70597	8.10294e-10
chr5	16636000	16637599	AT5G41600	31.7787	38.6665	1.21674	8.22581e-10
chr1	24466800	24467199	AT1G65780	8.63971	17.9263	2.07487	8.82342e-10
chr2	4417600	4419199	AT2G11035	17.9781	25.5976	1.42382	8.85684e-10
chr3	1334800	1336199	AT3G04850	23.1231	33.4598	1.44703	9.613e-10
chr4	694600	695999	AT4G01610	19.8832	28.8129	1.44911	9.69494e-10
chr5	26840400	26842199	AT5G67270	10.6817	15.9878	1.49675	1.03366e-09
chr5	1494000	1495199	AT5G05060	22.7919	36.7282	1.61146	1.07497e-09
chr4	16178200	16179599	AT4G33700	27.9404	36.7202	1.31423	1.08124e-09
chr2	16106200	16106999	AT2G38465	11.5251	19.6678	1.70652	1.08267e-09
chr3	10771600	10772599	.	6.63871	11.5588	1.74112	1.08569e-09
chr4	17209200	17211999	AT4G36450	18.6061	22.414	1.20466	1.14853e-09
chr3	11246800	11247799	AT3G29300	8.27451	13.9403	1.68473	1.17058e-09
chr1	29283800	29284599	AT1G77860	21.8111	33.8543	1.55216	1.21425e-09
chr5	7820000	7820799	AT5G23220	11.4654	19.0798	1.66412	1.27989e-09
chr1	28926000	28927399	AT1G76980	28.3156	38.6266	1.36415	1.32846e-09
chr2	14036200	14036999	AT2G33100	6.09099	11.5693	1.89941	1.34081e-09
chr2	13655200	13657399	AT2G32140	9.16718	13.245	1.44483	1.34142e-09
chr4	3054200	3061599	.	41.0562	51.8803	1.26364	1.402e-09
chr1	26172000	26173399	AT1G69580	11.8003	17.6993	1.4999	1.40969e-09
chr2	15031800	15032999	AT2G35760	15.8479	24.6834	1.55752	1.41025e-09
chr4	1358400	1359399	AT4G03070	15.4386	27.0463	1.75186	1.45971e-09
chr2	16817800	16818599	AT2G40260	6.70307	11.4934	1.71465	1.49744e-09
chr1	625200	625599	AT1G02830	7.65317	14.85	1.94037	1.60552e-09
chr4	16045000	16046799	AT4G33270	8.44057	12.8037	1.51692	1.60935e-09
chr5	22677600	22678399	AT5G56000	9.0917	15.7039	1.72728	1.65558e-09
chr5	17773000	17773999	AT5G44160	5.67156	9.28343	1.63684	1.65598e-09
chr2	11758200	11759599	AT2G27510	16.2339	25.3575	1.56201	1.65613e-09
chr1	20384000	20385199	AT1G54570	21.3494	29.9412	1.40244	1.65695e-09
chr1	26056200	26058199	AT1G69310	29.2506	40.4886	1.3842	1.66709e-09
chr2	17945800	17946799	AT2G43150	14.0058	21.631	1.54443	1.67032e-09
chr1	9646800	9649199	AT1G27730	19.1378	27.3388	1.42852	1.69247e-09
chr5	923000	924799	AT5G03630	20.455	28.4798	1.39231	1.69762e-09
chr4	16235600	16236599	AT4G33870	13.2655	20.6905	1.55972	1.73534e-09
chr5	7540600	7542399	AT5G22690	25.3018	30.6025	1.2095	1.7597e-09
chr3	5031800	5033199	AT3G14950	17.6493	26.3215	1.49136	1.76661e-09
chr2	14462000	14463599	AT2G34250	34.2031	42.6658	1.24742	1.90798e-09
chr4	11723400	11724599	AT4G22130	21.22	33.1388	1.56168	1.99423e-09
chr2	17044400	17046399	AT2G40840	16.5407	21.605	1.30617	1.99874e-09
chr1	21487200	21487999	AT1G58050	10.1367	17.0694	1.68392	2.00184e-09
chr2	14882200	14884399	AT2G35350	31.9224	39.983	1.25251	2.07854e-09
chr5	8079000	8079799	AT5G23940	8.25568	13.409	1.62422	2.13548e-09
chr5	16994400	16994799	AT5G42500	7.56349	15.1159	1.99854	2.16114e-09
chr3	23104200	23105799	AT3G62460	29.1454	39.0645	1.34033	2.18407e-09
chr1	27705600	27707599	AT1G73680	10.7228	14.7521	1.37577	2.26008e-09
chr2	13141400	13142799	AT2G30870	34.4289	45.2232	1.31352	2.27138e-09
chr1	8126200	8127399	AT1G22950	32.8697	48.2926	1.46921	2.30765e-09
chr4	12519800	12520999	AT4G24110	26.4629	35.2747	1.33299	2.31907e-09
chr2	10177800	10178799	AT2G23910	17.4684	27.9565	1.6004	2.32222e-09
chr3	7992000	7993599	AT3G22550	21.6557	30.5067	1.40871	2.35713e-09
chr3	1400200	1400999	AT3G01585	10.5249	17.6194	1.67407	2.36214e-09
chr1	23636000	23637599	AT1G63720	28.2502	39.6426	1.40327	2.36651e-09
chr3	4444600	4445799	AT3G13600	17.5192	25.4418	1.45222	2.39447e-09
chr1	2337400	2339399	AT1G07590	25.2169	32.3166	1.28155	2.4562e-09
chr5	21020000	21021999	AT5G51750	16.9644	23.3865	1.37856	2.52891e-09
chr1	21438000	21438999	AT1G57943	8.20287	13.5763	1.65507	2.59346e-09
chr5	1576000	1576799	AT5G05320	7.55402	12.6883	1.67968	2.60978e-09
chr3	6097400	6099199	AT3G17820	21.8805	28.5303	1.30391	2.60983e-09
chr4	14026400	14027799	AT4G28350	23.2425	34.6621	1.49132	2.61372e-09
chr1	8414200	8414799	AT1G23800	8.04505	13.9142	1.72954	2.71881e-09
chr1	7849800	7850999	AT1G22230	19.6382	30.2445	1.54009	2.72394e-09
chr2	19600000	19602199	AT2G47860	29.9045	38.4187	1.28471	2.72476e-09
chr4	14839600	14841199	AT4G30340	22.3047	31.1132	1.39492	2.74871e-09
chr5	24369800	24370399	AT5G60630	7.34808	13.5347	1.84194	2.76223e-09
chr5	20648200	20648799	AT5G50770	12.0676	20.5677	1.70437	2.77236e-09
chr1	9740600	9742199	AT1G27950	12.525	18.0349	1.43991	2.83751e-09
chr3	23399200	23400799	AT3G63350	7.75071	12.1307	1.56511	2.93388e-09
chr5	26964800	26965999	AT5G67620	12.6047	19.6027	1.55519	3.13157e-09
chr4	3978600	3978999	.	10.5829	20.0152	1.89128	3.15042e-09
chr4	13743000	13744799	AT4G27500	28.0866	37.1644	1.32321	3.16332e-09
chr2	14102000	14102599	AT2G33260	10.2953	18.8474	1.83068	3.17364e-09
chr3	5579600	5580799	AT3G16420	8.22737	13.2328	1.60839	3.24628e-09
chr1	370400	370999	AT1G02070	6.90998	12.4216	1.79763	3.2712e-09
chr1	11228800	11229799	.	18.4117	29.079	1.57938	3.33565e-09
chr4	2675200	2676199	AT4G05190	8.77599	14.3347	1.6334	3.35227e-09
chr5	2938200	2939399	AT5G09440	29.5568	44.2988	1.49877	3.36487e-09
chr1	20560800	20563199	AT1G55110	18.0539	25.6965	1.42332	3.62813e-09
chr1	28395600	28396599	AT1G75620	11.0207	17.1713	1.5581	3.75773e-09
chr5	24233400	24233999	AT5G60180	7.26843	12.5228	1.7229	3.80517e-09
chr1	551200	551799	AT1G04127	12.4459	22.0098	1.76844	3.83664e-09
chr5	576400	577199	AT5G02560	12.2865	19.535	1.58996	3.91988e-09
chr5	19335800	19337199	AT5G47730	21.3923	30.5243	1.42688	3.9246e-09
chr5	26447800	26448399	AT5G66170	6.65111	11.9409	1.79532	3.95956e-09
chr5	2339200	2339799	AT5G07390	6.57146	11.1567	1.69775	3.98879e-09
chr5	248200	249199	AT5G01660	21.8385	33.3567	1.52743	4.05776e-09
chr5	17270600	17272399	AT5G43060	20.6008	26.4666	1.28474	4.2814e-09
chr1	219000	220999	AT1G01600	16.8093	21.0592	1.25283	4.49674e-09
chr3	14207600	14208599	.	18.8057	26.5003	1.40916	4.57045e-09
chr2	17898400	17899599	AT2G43040	15.3604	23.4069	1.52385	4.864e-09
chr3	22160800	22161799	AT3G60000	11.7968	17.8236	1.51088	4.9445e-09
chr5	18482200	18482999	AT5G45580	18.6462	28.8473	1.54709	5.14767e-09
chr5	7090600	7092199	AT5G20900	32.2113	39.7942	1.23541	5.20366e-09
chr3	655000	655999	AT3G02930	14.6864	23.2541	1.58338	5.25719e-09
chr4	8209800	8210399	AT4G14245	6.35241	12.3457	1.94347	5.40139e-09
chr4	12601000	12601399	AT4G24310	10.3736	19.0278	1.83425	5.83063e-09
chr1	18072400	18073799	AT1G48870	10.8113	15.9121	1.4718	5.85732e-09
chr1	10680200	10681999	AT1G30320	32.5622	39.7251	1.21998	5.92649e-09
chr2	19000200	19002599	AT2G46270	23.394	31.3373	1.33954	6.04064e-09
chr4	14710800	14711799	AT4G30090	23.4743	36.1174	1.53859	6.23569e-09
chr5	21161200	21162199	AT5G52070	8.81181	13.9252	1.58029	6.26218e-09
chr5	3336400	3336999	AT5G10560	7.64678	12.8517	1.68067	6.33186e-09
chr3	296000	298599	AT3G01830	7.25146	10.1745	1.4031	6.6207e-09
chr1	3860000	3861799	AT1G11470	10.2175	14.9601	1.46416	6.72582e-09
chr2	16663800	16664399	AT2G39920	7.30825	12.7505	1.74467	7.07951e-09
chr5	12885400	12887199	.	9.40198	13.8229	1.47021	7.08416e-09
chr5	4742200	4743599	AT5G14700	24.5129	34.543	1.40918	7.1068e-09
chr3	4945600	4947599	AT3G14720	30.7364	37.1	1.20704	7.19032e-09
chr5	6246600	6247599	AT5G18730	8.62077	14.2892	1.65753	7.23713e-09
chr1	18837000	18837999	AT1G50830	14.0894	21.6765	1.5385	7.29847e-09
chr2	15440600	15441399	AT2G36815	7.01658	11.3417	1.61641	7.47493e-09
chr5	25391800	25392599	AT5G63390	9.04691	16.4246	1.81549	7.49991e-09
chr2	11978200	11979799	AT2G28110	7.63881	11.9506	1.56446	7.58325e-09
chr3	22843000	22844399	AT3G61720	6.05362	9.20712	1.52093	7.66897e-09
chr4	14515400	14516399	AT4G29600	14.567	23.0266	1.58074	7.6698e-09
chr3	4907000	4907999	AT3G14590	14.4595	23.512	1.62606	7.86089e-09
chr1	29982200	29982999	AT1G79680	6.64336	10.6399	1.60158	7.88242e-09
chr2	9842000	9842999	AT2G23120	19.2833	29.0942	1.50878	8.00048e-09
chr1	10013600	10014199	AT1G28480	7.72644	14.066	1.8205	8.0184e-09
chr1	2985200	2985999	AT1G09240	7.59881	12.7262	1.67476	8.28057e-09
chr5	19569000	19569799	AT5G48290	7.3898	12.4796	1.68876	8.39411e-09
chr1	29099800	29101199	AT1G77450	32.0586	46.5664	1.45254	8.7254e-09
chr1	6503400	6504799	AT1G18840	16.0719	21.0681	1.31087	8.76748e-09
chr3	22480000	22480999	AT3G60840	8.59689	14.001	1.62861	9.04134e-09
chr5	18300400	18301199	AT5G45220	7.06137	12.3089	1.74313	9.31669e-09
chr2	3495600	3496399	AT2G07739	8.64383	14.9452	1.729	9.32059e-09
chr1	30188200	30189599	AT1G80290	30.7967	38.15	1.23877	9.41866e-09
chr1	29902600	29904199	AT1G79500	20.2011	24.5267	1.21413	9.61464e-09
chr2	15485800	15486399	AT2G36890	9.81736	17.456	1.77807	9.70813e-09
chr1	2404800	2405999	AT1G07750	27.3284	38.7124	1.41656	9.90904e-09
chr1	6955400	6959199	AT1G20065	20.4151	24.5357	1.20184	1.0211e-08
chr4	9458800	9459399	AT4G16807	9.83727	16.0899	1.63561	1.02993e-08
chr4	14920400	14922399	AT4G30530	22.2095	30.5958	1.3776	1.03038e-08
chr2	18154600	18155599	.	7.65362	12.0594	1.57565	1.03575e-08
chr1	30141000	30142599	AT1G80130	24.4606	31.9283	1.3053	1.07898e-08
chr1	23704600	23706199	AT1G63860	32.2561	41.3674	1.28247	1.08726e-08
chr2	280800	282199	AT2G01630	22.0062	28.8562	1.31128	1.0989e-08
chr1	1973600	1974399	AT1G06470	16.1381	23.8213	1.47609	1.10909e-08
chr4	11900200	11900999	AT4G22600	13.9436	23.7075	1.70024	1.18444e-08
chr1	7826200	7827399	AT1G22170	15.6688	23.23	1.48256	1.23558e-08
chr1	1021200	1022199	AT1G03980	13.2177	20.1141	1.52175	1.23684e-08
chr4	7281400	7281999	AT4G12210	7.44765	11.7638	1.57953	1.2858e-08
chr5	9800	11399	AT5G01030	27.7205	33.8047	1.21948	1.29322e-08
chr5	13800	14799	AT5G01040	9.95807	15.5937	1.56594	1.30039e-08
chr5	6841000	6842799	AT5G20270	14.6666	20.4691	1.39563	1.32699e-08
chr5	25106200	25107999	AT5G62550	10.1976	14.9685	1.46785	1.36168e-08
chr3	3625400	3627199	AT3G11520	8.64611	13.0227	1.50619	1.42243e-08
chr4	11471400	11472999	AT4G21570	24.4905	33.274	1.35865	1.42408e-08
chr4	13871200	13871999	AT4G27850	9.44999	15.3056	1.61964	1.4243e-08
chr5	3695800	3697799	AT5G11530	23.7967	30.5578	1.28412	1.44229e-08
chr3	2161800	2163199	AT3G06860	23.9246	30.9143	1.29216	1.49933e-08
chr5	1930200	1931799	AT5G06320	35.2624	45.7269	1.29676	1.51134e-08
chr1	9748600	9749799	AT1G27980	23.9559	33.1514	1.38385	1.55229e-08
chr1	19886600	19888599	AT1G53310	24.3337	29.9514	1.23086	1.58712e-08
chr2	18752000	18753999	AT2G45510	28.3317	36.2964	1.28112	1.6425e-08
chr3	7541400	7542799	AT3G21420	16.8649	24.3501	1.44383	1.73293e-08
chr3	7043600	7044399	AT3G20180	8.43483	14.0348	1.66391	1.74755e-08
chr4	6745600	6745999	AT4G11040	7.20474	14.5841	2.02424	1.75655e-08
chr3	6567400	6568999	AT3G19040	8.86222	13.5522	1.52921	1.84787e-08
chr2	10757200	10757799	AT2G25260	11.8286	19.7329	1.66824	1.86564e-08
chr4	10076000	10077599	AT4G18210	11.7641	16.6891	1.41865	1.86986e-08
chr3	19355800	19357199	AT3G52190	30.8138	40.4897	1.31401	1.91109e-08
chr4	10581600	10582599	AT4G19410	10.7819	17.3078	1.60526	1.97006e-08
chr2	7756200	7757999	AT2G17840	26.25	38.2679	1.45782	2.04928e-08
chr5	11734400	11736399	.	106.459	151.023	1.4186	2.12068e-08
chr5	11701600	11704399	.	53.517	74.1125	1.38484	2.16236e-08
chr3	9049400	9051399	AT3G24780	9.55926	13.6604	1.42902	2.16817e-08
chr1	30135200	30136599	AT1G80110	17.3935	24.296	1.39684	2.16825e-08
chr1	20132200	20132999	AT1G53903	16.2725	26.6093	1.63523	2.18341e-08
chr3	20301800	20302999	AT3G54820	16.8029	25.7325	1.53143	2.21243e-08
chr5	20008200	20009199	AT5G49340	7.41482	11.6498	1.57115	2.29432e-08
chr1	4118400	4119399	AT1G12130	11.9162	17.8236	1.49575	2.37692e-08
chr3	3200	4799	AT3G01015	9.35456	14.462	1.54598	2.47536e-08
chr4	10875200	10876199	AT4G20110	10.7222	16.3219	1.52225	2.53306e-08
chr1	26109400	26110399	AT1G69450	17.5162	26.8036	1.53022	2.6419e-08
chr4	5783800	5784999	AT4G09020	22.961	31.2682	1.3618	2.73447e-08
chr5	23247800	23249399	AT5G57380	5.54262	8.35878	1.50809	2.75468e-08
chr2	10620800	10621399	AT2G24970	9.45891	16.8741	1.78394	2.84959e-08
chr1	25386200	25387399	AT1G67720	14.475	20.8286	1.43894	2.9173e-08
chr1	5644400	5645399	AT1G16510	17.9221	25.0592	1.39823	3.15789e-08
chr3	673400	674599	AT3G02990	29.6961	38.8388	1.30788	3.18749e-08
chr4	14137200	14137999	AT4G28620	9.31563	15.5521	1.66946	3.20718e-08
chr2	15056600	15057199	AT2G35840	13.6407	24.4384	1.79158	3.21859e-08
chr1	1929800	1931599	AT1G06320	8.666	13.3933	1.5455	3.27193e-08
chr3	5121400	5122799	AT3G15210	33.7383	47.6821	1.41329	3.27793e-08
chr1	4650800	4651399	AT1G13600	9.1403	14.5973	1.59703	3.39183e-08
chr4	9721000	9721799	AT4G17410	18.1834	28.7904	1.58333	3.41952e-08
chr1	20108000	20109599	AT1G53860	21.7229	29.9476	1.37862	3.47685e-08
chr1	2927600	2929799	AT1G09070	31.5156	41.2165	1.30781	3.5316e-08
chr3	3405800	3406799	AT3G10880	8.87151	14.6381	1.65001	3.55664e-08
chr2	15831800	15832999	AT2G37760	17.9868	26.5413	1.4756	3.71014e-08
chr5	8856000	8857599	AT5G25440	13.5693	20.5653	1.51558	3.97019e-08
chr3	9506000	9506799	AT3G25990	12.5104	20.4833	1.6373	4.00657e-08
chr1	10502200	10504799	AT1G29980	11.5197	16.0518	1.39342	4.12931e-08
chr5	23705600	23706799	AT5G58670	10.028	15.3055	1.52628	4.19242e-08
chr1	7489200	7490799	AT1G21390	30.3165	36.8753	1.21634	4.49435e-08
chr5	24732600	24732999	AT5G61490	6.96558	13.8625	1.99014	4.50398e-08
chr1	5518200	5519599	AT1G16110	19.1243	27.838	1.45563	4.50543e-08
chr1	23252200	23253199	AT1G62790	29.8981	40.4254	1.35211	4.79809e-08
chr4	16466000	16466599	AT4G34440	7.62687	13.4841	1.76797	4.82607e-08
chr2	17295400	17296399	AT2G41475	16.4893	24.3614	1.47741	4.9244e-08
chr4	16906400	16909199	AT4G35640	12.137	15.7981	1.30165	5.11811e-08
chr1	9956000	9956999	AT1G28370	23.2952	33.6904	1.44624	5.14813e-08
chr2	12616600	12619199	AT2G29410	19.4321	24.2846	1.24972	5.22787e-08
chr5	21755400	21757999	AT5G53550	19.2714	25.7481	1.33608	5.24904e-08
chr4	18429800	18430999	AT4G39720	12.9529	20.6391	1.5934	5.39432e-08
chr4	8368000	8369399	AT4G14580	23.0464	29.7661	1.29157	5.41287e-08
chr1	22754200	22756399	AT1G61660	15.3184	22.4172	1.46342	5.41503e-08
chr5	2951200	2951599	AT5G09480	8.52013	16.787	1.97028	5.46308e-08
chr4	12130800	12132599	AT4G23160	11.5237	15.9793	1.38665	5.47328e-08
chr1	4781600	4782599	AT1G13970	7.11632	11.4526	1.60934	5.50153e-08
chr1	1420600	1421799	AT1G04990	23.0307	35.6286	1.547	5.53982e-08
chr3	23439600	23440399	AT3G63470	8.39004	13.6935	1.63211	5.55392e-08
chr5	20963200	20964599	AT5G51600	11.1608	16.1504	1.44706	5.81543e-08
chr4	6245000	6246999	AT4G09970	16.5228	22.0902	1.33695	5.85019e-08
chr1	7293800	7294799	AT1G20930	19.3908	30.9448	1.59585	5.87169e-08
chr4	15935400	15936999	AT4G33030	22.8418	30.9711	1.3559	5.88492e-08
chr3	3852800	3853799	AT3G12090	7.62974	12.1807	1.59648	6.0911e-08
chr4	17591000	17591599	AT4G37409	7.50739	12.5481	1.67143	6.18289e-08
chr4	10192800	10193599	AT4G18470	16.7204	25.2817	1.51203	6.2695e-08
chr3	2992000	2992599	AT3G09750	8.00523	14.3443	1.79187	6.57114e-08
chr2	94000	96799	AT2G01140	27.6961	34.2274	1.23582	6.59532e-08
chr3	3004000	3004999	AT3G09790	11.4506	17.5961	1.5367	6.66175e-08
chr1	28681200	28681799	AT1G76430	10.1161	17.1777	1.69806	6.71263e-08
chr1	20541800	20542799	AT1G55050	15.0326	22.3743	1.48839	6.73176e-08
chr2	19151600	19152599	AT2G46650	17.349	25.2261	1.45404	6.89152e-08
chr2	14496200	14497799	AT2G34355	22.5211	29.54	1.31166	6.89366e-08
chr3	1691200	1691999	AT3G05720	11.0623	17.4487	1.57731	6.90975e-08
chr3	21261800	21263399	AT3G57450	23.1029	29.4263	1.27371	6.93854e-08
chr1	736800	738199	AT1G03080	28.1024	36.5577	1.30087	7.09748e-08
chr3	1955400	1956399	AT3G06420	26.9489	38.863	1.4421	7.29179e-08
chr1	19109800	19111999	AT1G51530	10.4962	13.6584	1.30127	7.38231e-08
chr3	1357400	1357999	AT3G04910	7.34808	13.2312	1.80063	7.53668e-08
chr4	126400	127199	AT4G00295	13.1225	19.3264	1.47277	7.63018e-08
chr4	8461000	8461799	AT4G06265	8.7334	14.2055	1.62657	7.853e-08
chr2	13751000	13752199	AT2G32390	9.95839	15.5709	1.5636	8.07417e-08
chr3	22051000	22051599	AT3G59690	7.10912	13.4841	1.89673	8.10552e-08
chr2	14260000	14260599	AT2G33710	7.58704	13.4335	1.77059	8.30152e-08
chr4	506800	507799	AT4G01200	24.8952	34.1454	1.37157	8.30532e-08
chr4	8043800	8044799	AT4G13918	9.30136	15.3055	1.64551	8.43027e-08
chr1	7330600	7330999	AT1G20990	10.0448	17.5086	1.74305	8.85473e-08
chr3	22493000	22493999	AT3G60870	10.6864	17.2168	1.61109	9.05882e-08
chr5	5621800	5622599	AT5G17090	9.0917	14.2624	1.56873	9.4942e-08
chr2	13631200	13631799	AT2G32020	12.2866	20.6942	1.68429	9.59448e-08
chr1	7656400	7658999	AT1G21810	9.00466	13.0723	1.45173	9.60995e-08
chr3	9594200	9595199	AT3G26210	11.773	18.5517	1.57578	9.81179e-08
chr5	24248800	24249599	AT5G60220	11.4057	17.9987	1.57804	1.01344e-07
chr2	19303200	19304199	AT2G46980	20.943	32.1886	1.53696	1.0193e-07
chr3	9267800	9268999	AT3G25510	14.7138	22.459	1.52639	1.0193e-07
chr5	13934400	13935199	AT5G35760	15.6903	25.9455	1.6536	1.02649e-07
chr1	16875800	16876399	AT1G44608	7.28834	12.4975	1.71473	1.0276e-07
chr3	10726600	10727399	.	13.2718	22.5696	1.70057	1.03463e-07
chr1	29286600	29287199	AT1G77880	12.2667	21.5797	1.75921	1.05237e-07
chr3	16888200	16888999	AT3G45940	8.68862	14.7556	1.69827	1.05765e-07
chr3	15800	16399	AT3G00970	8.66237	15.2044	1.75522	1.10256e-07
chr4	13633800	13634999	AT4G27220	8.72479	12.8157	1.46888	1.10304e-07
chr5	18762200	18763599	AT5G46260	14.2558	21.4039	1.50142	1.18077e-07
chr4	11559200	11560399	AT4G21750	7.25242	11.3243	1.56145	1.18133e-07
chr5	19726600	19727399	AT5G48650	13.6002	21.8868	1.6093	1.19818e-07
chr5	26142600	26143999	AT5G65420	13.0792	18.7175	1.43109	1.33758e-07
chr5	2488600	2489399	AT5G07800	7.44952	12.3089	1.65231	1.40494e-07
chr5	19777000	19777799	AT5G48780	6.21042	10.5261	1.69491	1.41217e-07
chr1	23778400	23779399	AT1G64065	23.8086	35.3438	1.4845	1.42127e-07
chr5	4218800	4220199	AT5G13220	17.6493	25.715	1.457	1.42671e-07
chr1	29186200	29187999	AT1G77660	34.3458	45.1751	1.3153	1.44992e-07
chr5	18772800	18773799	AT5G46280	13.4804	20.5995	1.52811	1.45715e-07
chr1	5105800	5106999	AT1G14820	20.2053	27.7294	1.37238	1.46081e-07
chr1	1081200	1082199	AT1G04150	8.54913	13.4549	1.57383	1.48677e-07
chr5	2561600	2561999	AT5G07990	8.90877	15.7995	1.77348	1.52673e-07
chr1	1917000	1917799	AT1G06265	8.4199	13.959	1.65786	1.5983e-07
chr1	1636600	1637799	AT1G05530	7.67025	11.4507	1.49287	1.60234e-07
chr1	5271200	5272199	AT1G15310	16.5371	25.8935	1.56578	1.61703e-07
chr4	17982800	17983799	AT4G38420	6.94915	10.9369	1.57385	1.63827e-07
chr4	15080800	15081799	AT4G30980	17.7908	26.1514	1.46994	1.70258e-07
chr1	23337200	23337999	AT1G62990	9.21113	14.6418	1.58958	1.78637e-07
chr3	4143800	4144199	AT3G12977	8.60982	14.5841	1.69389	1.8373e-07
chr2	5198800	5200599	.	8.31459	12.1467	1.46089	1.8841e-07
chr4	16110000	16110799	AT4G33490	8.24075	13.4848	1.63636	1.88776e-07
chr5	23270000	23270399	AT5G57420	7.92223	15.6856	1.97995	1.94069e-07
chr3	6383800	6384999	AT3G18550	8.24726	12.348	1.49722	1.96615e-07
chr4	13304800	13305599	AT4G26280	6.0462	10.8106	1.788	2.0272e-07
chr4	10462600	10464399	AT4G19120	15.2368	21.9432	1.44014	2.03712e-07
chr5	5359600	5360799	AT5G16380	32.4419	44.0586	1.35808	2.05134e-07
chr4	17168400	17169599	AT4G36280	19.0314	26.1875	1.37602	2.05894e-07
chr1	2631000	2631799	AT1G08340	11.4355	18.1694	1.58886	2.06493e-07
chr1	5897400	5898799	AT1G17240	14.9124	21.6638	1.45274	2.08463e-07
chr3	17385400	17386199	AT3G47210	5.76255	9.95716	1.72791	2.11819e-07
chr3	20818200	20819799	AT3G56100	13.6738	18.7362	1.37023	2.42243e-07
chr3	16308200	16308799	AT3G44763	8.34376	15.5333	1.86167	2.4331e-07
chr2	9435400	9436599	AT2G22190	10.4459	15.5456	1.4882	2.4387e-07
chr2	16751600	16752599	AT2G40116	7.09244	10.8003	1.52279	2.47273e-07
chr4	17623200	17624399	AT4G37490	11.58	16.3672	1.4134	2.48196e-07
chr2	9538200	9538999	AT2G22470	20.7064	30.8008	1.4875	2.4958e-07
chr5	437400	438399	AT5G02200	14.3879	21.631	1.50342	2.49798e-07
chr1	5573200	5575199	AT1G16300	21.4695	28.8219	1.34246	2.51195e-07
chr5	91800	92399	AT5G01225	10.2156	17.1271	1.67656	2.517e-07
chr1	30293400	30294199	AT1G80580	11.9879	19.3833	1.61691	2.61698e-07
chr5	24634000	24635199	AT5G61250	8.43628	12.6008	1.49364	2.6244e-07
chr5	12565000	12565799	AT5G33300	11.3758	18.5677	1.63221	2.62573e-07
chr5	5373800	5374999	AT5G16450	14.3258	19.8428	1.38511	2.63593e-07
chr2	8606200	8606999	AT2G19920	12.2118	18.1884	1.48941	2.73945e-07
chr1	5090800	5091599	AT1G14780	17.3026	26.2869	1.51925	2.75035e-07
chr1	2251000	2251399	AT1G07330	7.86244	14.85	1.88873	2.8172e-07
chr5	17695400	17696599	AT5G43980	28.7709	37.7013	1.3104	2.82709e-07
chr3	21843000	21844199	AT3G59100	11.4109	18.1113	1.58719	2.85224e-07
chr3	22462600	22463399	AT3G60780	9.12155	14.2814	1.56568	2.94049e-07
chr4	466800	468399	AT4G01080	19.843	26.659	1.3435	3.12246e-07
chr1	643200	644799	AT1G02880	27.3103	33.4636	1.22531	3.29227e-07
chr5	19353600	19355599	AT5G47800	17.2389	24.8572	1.44192	3.36568e-07
chr2	13486800	13489799	AT2G31730	15.2493	19.9137	1.30588	3.48254e-07
chr5	3532000	3532999	AT5G11100	12.8953	20.4175	1.58333	3.54043e-07
chr5	13237200	13237799	AT5G34940	7.5273	12.0674	1.60315	3.65164e-07
chr5	19116800	19118199	AT5G47060	34.9319	45.3965	1.29957	3.66057e-07
chr4	560400	561199	AT4G01350	6.77772	10.6968	1.57823	3.78348e-07
chr1	618200	619599	AT1G02810	17.5981	23.8844	1.35721	3.78851e-07
chr1	27233400	27234599	AT1G72330	18.9418	25.7451	1.35917	3.85609e-07
chr2	16588600	16590399	AT2G39770	33.6363	40.6517	1.20857	3.97732e-07
chr5	3784200	3785599	AT5G11740	40.9856	52.2206	1.27412	4.03749e-07
chr2	12703400	12704399	AT2G29730	13.3849	22.6018	1.6886	4.0913e-07
chr1	418800	419999	AT1G02205	10.1076	15.8237	1.56552	4.0913e-07
chr3	2956200	2956799	AT3G09640	6.75068	11.7891	1.74636	4.10261e-07
chr5	15326000	15326599	AT5G38344	6.77059	11.4603	1.69266	4.17261e-07
chr3	22810000	22810999	AT3G61640	34.6502	42.1092	1.21527	4.24305e-07
chr5	24701400	24702799	AT5G61430	12.4483	17.7102	1.4227	4.55523e-07
chr3	23384800	23386199	AT3G63300	15.5689	22.5954	1.45132	4.64226e-07
chr3	19078400	19078999	AT3G51400	6.71085	10.9543	1.63233	4.65329e-07
chr3	23012200	23013999	AT3G62150	13.9372	20.149	1.4457	4.70005e-07
chr1	23650800	23651999	AT1G63750	24.1946	31.5463	1.30386	4.76862e-07
chr5	2206000	2206799	AT5G07110	17.9893	28.8663	1.60464	4.84077e-07
chr5	23412400	23413799	AT5G57790	34.3863	43.1218	1.25404	5.00449e-07
chr1	12043800	12044599	.	7.33009	11.5503	1.57574	5.05444e-07
chr5	15906000	15907199	AT5G39750	9.60025	14.6483	1.52582	5.19498e-07
chr3	885600	886399	AT3G03650	8.40497	14.6797	1.74655	5.24632e-07
chr4	5211600	5212199	AT4G08263	9.77753	16.2164	1.65854	5.29061e-07
chr5	3434400	3435399	AT5G10890	10.7222	15.3207	1.42888	5.34877e-07
chr2	18157600	18158799	AT2G43840	18.6533	29.5367	1.58346	5.442e-07
chr4	6731000	6731999	AT4G11000	10.3163	15.078	1.46157	5.61381e-07
chr4	12241800	12242799	AT4G23450	8.79987	13.4701	1.53072	5.66094e-07
chr3	3597000	3597599	AT3G11430	7.18877	11.7385	1.63289	5.67409e-07
chr2	15944600	15946199	AT2G38090	24.4606	31.5113	1.28825	5.75466e-07
chr5	1600600	1601199	AT5G05400	9.85718	17.6078	1.78629	5.85063e-07
chr1	26644800	26645399	AT1G70670	9.35935	14.572	1.55695	5.8529e-07
chr2	15027200	15028199	AT2G08760	22.1609	31.8094	1.43538	5.87164e-07
chr3	9152400	9153599	AT3G25130	9.74948	14.623	1.49987	5.88399e-07
chr2	9309200	9310199	AT2G21840	13.1341	18.9764	1.44482	5.97605e-07
chr1	25473400	25473999	AT1G67920	9.77753	16.6971	1.7077	6.28136e-07
chr1	9355800	9357399	AT1G26960	16.971	24.612	1.45024	6.31428e-07
chr4	5668400	5669799	AT4G08868	20.4118	27.0473	1.32508	6.38268e-07
chr1	8957000	8958199	AT1G25500	26.5325	36.3869	1.37141	6.72908e-07
chr2	11241800	11242199	AT2G26420	7.86244	14.5082	1.84525	6.89188e-07
chr5	23408600	23409399	AT5G57785	7.41966	11.8348	1.59506	6.9698e-07
chr1	26559200	26560199	AT1G70470	9.57598	14.4106	1.50487	7.12941e-07
chr1	9182000	9182999	AT1G26570	13.7789	19.0371	1.38161	7.16676e-07
chr3	3157400	3158599	AT3G10200	15.6489	22.2694	1.42306	7.20907e-07
chr4	418600	419399	AT4G00970	7.25544	11.6831	1.61025	7.41848e-07
chr4	16608600	16609799	AT4G34850	13.5398	19.7796	1.46085	7.52355e-07
chr3	3776200	3777399	AT3G11930	8.0284	12.0321	1.49869	7.56113e-07
chr5	4914800	4915799	AT5G15150	9.76702	15.26	1.5624	7.64912e-07
chr4	15701000	15701599	AT4G32540	7.30825	12.2951	1.68236	7.76882e-07
chr3	3745200	3746599	AT3G11860	7.92086	12.2617	1.54803	7.80776e-07
chr1	30026200	30027599	AT1G79820	19.3886	26.5815	1.37099	7.85705e-07
chr1	26555600	26556999	AT1G70460	13.5908	18.8042	1.3836	7.94129e-07
chr1	10045200	10046599	AT1G28580	25.7066	36.3844	1.41537	7.96267e-07
chr5	22261200	22263799	AT5G54800	21.4974	27.2757	1.26879	8.08822e-07
chr1	11584800	11585399	.	9.20004	14.8503	1.61416	8.37276e-07
chr1	24016600	24017599	AT1G64625	8.04765	12.3324	1.53242	8.6931e-07
chr1	28537600	28539199	AT1G76040	23.1179	29.6064	1.28067	8.7327e-07
chr3	5147400	5148399	AT3G15300	36.3935	50.6645	1.39213	8.88889e-07
chr1	1415200	1416199	AT1G04980	17.6356	24.9075	1.41234	9.22904e-07
chr3	3243200	3243999	AT3G10430	8.85283	14.0538	1.58749	9.40453e-07
chr2	3526600	3527399	AT2G07690	15.6156	22.9678	1.47082	9.53701e-07
chr1	23072400	23073199	AT1G62370	15.8396	25.6231	1.61766	9.68353e-07
chr3	20814600	20816199	AT3G56090	35.7174	44.0589	1.23354	9.70741e-07
chr2	7531200	7531799	AT2G17310	7.5273	12.4975	1.66029	9.70854e-07
chr1	17464600	17465399	AT1G47550	18.7955	29.0939	1.54792	9.77166e-07
chr3	23241400	23242399	AT3G62860	19.0803	28.0323	1.46918	9.86348e-07
chr5	25800800	25801399	AT5G64540	8.44332	14.0154	1.65994	1.02301e-06
chr2	16460200	16461199	AT2G39420	11.7968	17.7022	1.50059	1.02402e-06
chr2	12042400	12043799	AT2G28250	11.9197	16.8545	1.414	1.03519e-06
chr5	2858200	2860399	AT5G08790	33.8426	41.058	1.2132	1.06159e-06
chr5	25166200	25168199	AT5G62680	13.0082	17.7464	1.36425	1.07132e-06
chr1	20389400	20390399	AT1G54580	32.7518	41.3052	1.26116	1.14007e-06
chr2	11000600	11003199	AT2G25790	13.6401	18.0109	1.32044	1.14821e-06
chr4	18122200	18123199	AT4G38830	9.58792	14.805	1.54413	1.25619e-06
chr4	12602200	12603599	AT4G24320	22.8929	29.517	1.28935	1.29662e-06
chr4	17821800	17822599	AT4G37900	7.97203	13.3521	1.67487	1.30737e-06
chr5	9332000	9333199	AT5G26660	5.7502	8.60698	1.49681	1.30954e-06
chr2	17826000	17827599	AT2G42840	11.2419	15.8551	1.41036	1.31013e-06
chr5	3079800	3080599	AT5G09876	11.9879	18.416	1.53622	1.31753e-06
[truncated: 976 more rows]

## Sheet: trb123_peaks_down
Supplemental Dataset 5-4. H3K4me3-reduced peaks in trb1/2/3 as determined by ChIP-seq.
chr	start	end	Gene_name	Normalized_Read_Col-0	Normalized_Read_mutant	FC(trb1/2/3/Col-0)	FDR(trb1/2/3/col; aka down)
chr3	12349000	12349599	AT3G30720	24.9715	1.92269	0.0769954	0
chr1	28053200	28055399	AT1G74675	31.2552	4.879	0.156102	0
chr2	9778800	9780399	AT2G22980	32.2486	5.35455	0.16604	0
chr2	9786200	9788599	AT2G22990	35.7995	6.55677	0.183153	0
chr1	27759800	27761199	AT1G73830	39.6299	7.3332	0.185042	0
chr2	6507600	6508999	AT2G06355	18.4849	3.5312	0.191032	0
chr2	7952600	7954799	AT2G18300	57.3139	11.4808	0.200314	0
chr5	625200	627399	AT5G02760	39.7281	8.14545	0.20503	0
chr2	18809200	18810999	AT2G45660	45.034	9.94813	0.220903	0
chr3	17438200	17441399	AT3G47340	21.7683	5.35287	0.245902	0
chr5	20201600	20204599	AT5G49730	29.4526	7.31669	0.248423	0
chr2	13107800	13110199	AT2G30766	19.3317	4.92705	0.254869	0
chr2	12585800	12589199	AT2G29290	26.6814	6.99957	0.262339	0
chr5	4759000	4762999	AT5G14740	34.0426	9.17037	0.269379	0
chr2	13814600	13816599	AT2G32540	34.3107	9.50621	0.277063	0
chr4	7315000	7316799	AT4G12320	29.0149	8.08654	0.278703	0
chr5	20205800	20208799	AT5G49740	36.0709	13.3449	0.369963	0
chr5	20012800	20016799	AT5G49360	23.7192	9.65541	0.407071	0
chr2	16598600	16603199	AT2G39800	38.8632	17.1375	0.44097	0
chr1	25464800	25469199	AT1G67900	23.1541	12.2051	0.527125	0
chr5	8173400	8175599	AT5G24150	16.1104	5.09952	0.316536	8.8125e-294
chr5	3644600	3646999	AT5G11420	26.0889	9.02029	0.345752	2.99724e-286
chr3	194800	198599	AT3G01500	36.2461	15.6126	0.430739	2.49338e-282
chr3	10524400	10525799	AT3G28220	25.9965	7.04074	0.270834	7.11842e-280
chr1	11310800	11312199	AT1G31580	21.6481	5.67592	0.26219	7.78174e-277
chr3	14273600	14274199	.	17.3048	1.8215	0.10526	4.06781e-274
chr3	20853000	20853799	AT3G56210	35.3218	5.42428	0.153567	5.51825e-272
chr5	18587200	18588599	AT5G45820	30.8138	8.24308	0.267513	8.5079e-261
chr4	17852400	17854399	AT4G37980	21.7202	7.82329	0.360185	4.26831e-260
chr4	13391200	13393199	AT4G26530	30.4858	9.5517	0.313316	2.04572e-259
chr2	16947600	16950599	AT2G40610	40.3506	19.6813	0.487757	4.27229e-258
chr2	6491600	6493399	AT2G15020	40.2535	12.332	0.306358	1.91755e-255
chr2	9579800	9581599	AT2G22540	34.8231	9.7207	0.279145	3.57601e-255
chr5	7664800	7667199	AT5G22920	48.0359	19.4934	0.405809	7.58016e-252
chr5	5967200	5969199	AT5G18030	22.3706	6.73167	0.300916	9.80651e-251
chr1	22314400	22316999	AT1G60590	33.7468	12.8041	0.379417	1.06005e-250
chr3	21521200	21523399	AT3G58120	45.8251	14.8851	0.324824	1.19252e-247
chr3	18762400	18763999	AT3G50560	15.0688	4.72906	0.313831	8.56109e-244
chr1	10304000	10305199	AT1G29435	22.6626	5.76326	0.254307	3.20345e-235
chr5	8217400	8219399	AT5G24210	14.4224	5.40505	0.374768	1.40049e-233
chr3	4510800	4515399	AT3G13750	40.3961	20.9498	0.518609	1.75528e-229
chr2	16389600	16391199	AT2G39250	34.9714	10.6143	0.303514	8.33459e-229
chr3	1830800	1831999	AT3G06070	34.541	8.12671	0.235277	4.99368e-226
chr5	20729600	20731199	AT5G50950	23.3193	7.53427	0.323092	5.13438e-225
chr5	5965400	5966799	AT5G18020	22.3472	6.49915	0.290826	8.80612e-225
chr4	8348400	8349999	AT4G14550	21.238	7.41107	0.348953	1.36231e-223
chr2	10042200	10043799	AT2G23600	30.8238	8.87054	0.287782	3.60955e-222
chr3	981200	982599	AT3G03840	14.2985	4.17029	0.291659	5.30389e-220
chr2	14524600	14526399	AT2G34430	31.2427	10.462	0.334862	7.86684e-217
chr2	17647000	17648999	AT2G42380	52.7967	17.9132	0.339286	4.41379e-211
chr2	12589800	12591199	AT2G29310	25.5701	7.97229	0.311782	2.0399e-207
chr2	6533800	6536199	AT2G15080	14.5087	6.24093	0.430151	5.22924e-207
chr3	8194600	8196199	AT3G23050	16.9635	5.28821	0.311741	5.86486e-207
chr1	10322600	10324199	AT1G29510	13.5843	4.32155	0.318128	8.31314e-207
chr3	17905600	17910599	AT3G48360	33.4462	18.3156	0.547614	9.47529e-207
chr1	3515600	3517999	AT1G10640	22.0067	9.23506	0.419648	2.21457e-199
chr1	19434600	19435999	AT1G52190	14.0001	4.12696	0.294781	3.32653e-196
chr3	7771000	7772199	AT3G22060	18.6633	5.73799	0.307448	4.34707e-194
chr3	8889400	8892999	AT3G24460	10.0987	5.36848	0.531601	2.20503e-193
chr1	29820200	29821399	AT1G79280	10.7244	3.00802	0.280484	2.63198e-193
chr2	10110600	10113199	AT2G23760	37.1293	15.2996	0.412063	3.5521e-193
chr1	4680600	4682399	AT1G13650	14.5074	5.60161	0.386121	7.0533e-189
chr5	25341200	25343199	AT5G63180	18.0922	7.38361	0.40811	2.38693e-184
chr5	22175400	22176599	AT5G54585	21.3394	6.21826	0.291398	3.76202e-181
chr5	17003800	17005599	AT5G42530	12.9758	4.69188	0.361587	8.18549e-180
chr4	7480600	7482199	AT4G12690	36.262	12.5761	0.346812	8.82866e-179
chr5	9022800	9023399	AT5G04145	18.8581	3.4659	0.183788	5.35172e-178
chr2	12226200	12228599	AT2G28550	54.2064	21.5843	0.398187	5.41784e-178
chr3	16818400	16820999	AT3G45780	46.0146	21.9582	0.477201	5.48371e-177
chr3	19539200	19541399	AT3G52720	12.5737	5.75419	0.457637	5.69696e-175
chr2	14906800	14907799	AT2G08735	39.6412	9.46546	0.238778	2.7905e-173
chr5	25897000	25898199	AT5G64770	16.7432	5.18188	0.309492	1.87571e-172
chr2	432200	433799	AT2G01940	22.0436	9.14538	0.414877	2.05343e-171
chr2	18286400	18288199	AT2G44230	18.194	7.42109	0.407887	7.78368e-169
chr2	13809200	13810799	AT2G32530	22.1257	8.95584	0.404771	1.11839e-168
chr1	8841000	8842399	AT1G25230	16.8393	6.12003	0.363437	2.18255e-168
chr4	18130200	18131399	AT4G38860	61.7799	18.1871	0.294385	2.52246e-166
chr1	21238000	21240199	AT1G56660	19.2891	9.46857	0.490877	5.8907e-166
chr5	19647400	19648399	AT5G48490	18.2803	5.385	0.294579	5.22249e-165
chr1	25559200	25560599	AT1G68190	32.9709	10.5828	0.320974	2.74132e-159
chr3	4697000	4698199	AT3G14170	12.3361	4.52467	0.366783	9.28182e-158
chr3	983000	984199	AT3G03850	11.4009	3.93065	0.344767	2.13198e-157
chr2	6440000	6440599	AT2G06305	11.3109	2.20098	0.194589	4.64137e-157
chr1	26141800	26143999	AT1G69530	67.2947	24.7465	0.367733	1.20428e-155
chr1	9351400	9352599	AT1G26945	14.0273	5.05549	0.360404	2.54233e-154
chr2	15473600	15474799	AT2G36870	31.9146	10.0478	0.314834	5.46093e-154
chr4	18353800	18354799	AT4G39420	20.5012	6.24963	0.304842	7.31815e-152
chr5	8179800	8181199	AT5G24155	20.804	7.45235	0.358217	3.09826e-151
chr3	7838600	7840399	AT3G22220	20.2958	9.15632	0.451144	8.58652e-151
chr1	20927600	20929999	AT1G55960	50.696	25.5575	0.504132	3.08759e-149
chr1	10305600	10306599	AT1G29450	19.1281	5.65804	0.295797	3.93055e-148
chr5	5983800	5984599	AT5G18080	14.0332	3.71734	0.264896	1.57155e-147
chr5	5974200	5975199	AT5G18050	11.8685	3.77708	0.318244	1.70249e-147
chr2	9792200	9793599	AT2G23000	36.8333	12.4134	0.337016	7.32307e-147
chr1	6485600	6487199	AT1G18810	17.1351	7.1931	0.419787	1.64543e-146
chr3	16497800	16498399	AT3G06955	12.5853	2.42866	0.192976	9.06518e-146
chr3	10255800	10258199	AT3G27690	28.749	13.7073	0.476792	7.49061e-145
chr5	15957400	15958599	AT5G39860	21.7672	8.11407	0.372766	1.64641e-144
chr3	20636600	20637999	AT3G55630	31.6408	11.9476	0.377601	1.79217e-144
chr2	10045600	10046599	AT2G23610	25.325	7.75136	0.306075	4.27584e-143
chr5	18697400	18700599	AT5G46110	56.7363	30.3835	0.535521	7.33374e-143
chr5	23845200	23848599	AT5G59080	25.2636	13.8565	0.548477	1.14396e-142
chr1	12744800	12745799	AT1G34760	15.0565	4.68722	0.311309	4.08186e-142
chr3	9406800	9407999	AT3G25770	26.6618	9.25155	0.346996	1.87757e-140
chr4	13422600	13423599	AT4G26600	15.8804	5.50635	0.346739	1.54327e-138
chr3	16447200	16448799	AT3G44990	14.9196	6.51075	0.436389	2.78733e-138
chr3	9353600	9355999	AT3G25690	38.1463	16.8657	0.442132	6.07923e-138
chr5	15383200	15385399	AT5G38430	45.8359	19.6814	0.429388	6.72488e-138
chr1	4662600	4663599	AT1G13609	16.0953	5.47601	0.340224	7.88717e-138
chr2	5538800	5541399	AT2G13360	41.3517	19.6551	0.475315	1.87533e-137
chr5	26884400	26886999	AT5G67385	36.4638	15.3987	0.422301	6.02965e-136
chr1	10307000	10309799	AT1G29465	22.433	13.0478	0.581634	6.67243e-136
chr5	15379600	15382199	AT5G38420	33.7193	15.4512	0.45823	1.07336e-135
chr4	15392200	15394599	AT4G31820	31.2201	14.5095	0.464749	2.83973e-135
chr1	10946600	10949599	AT1G30820	31.7515	18.2867	0.575932	9.03847e-135
chr2	11942200	11943599	AT2G28056	21.4264	9.1313	0.426171	1.05611e-132
chr1	6450600	6452999	AT1G18710	16.0402	8.74236	0.545028	1.46924e-132
chr3	21506400	21507799	AT3G58070	26.0476	9.92203	0.380919	2.26684e-132
chr5	5238000	5240599	AT5G16030	41.4893	20.139	0.485402	3.5867e-130
chr5	5975600	5976799	AT5G18060	24.3637	8.91031	0.365721	5.76191e-130
chr5	21687000	21691599	AT5G53450	35.9506	24.6567	0.685849	2.15703e-129
chr1	26795000	26796399	AT1G71030	35.2133	13.5399	0.384511	8.36328e-128
chr2	11159400	11160599	AT2G26211	18.5539	6.86283	0.369886	8.35519e-127
chr2	6034200	6035399	AT2G14247	14.2661	5.73799	0.402212	8.49843e-127
chr3	21075000	21075999	AT3G56930	16.0595	5.99176	0.373098	1.15548e-126
chr1	26471800	26474799	AT1G70290	38.8193	18.8577	0.485782	1.38145e-126
chr5	8668200	8669999	AT5G25130	20.4616	9.49326	0.463955	6.65225e-125
chr4	7310600	7312599	AT4G12310	38.9948	15.548	0.39872	1.87218e-124
chr3	5212800	5214799	AT3G15450	49.2523	19.9449	0.404954	9.3063e-123
chr5	6833600	6836599	AT5G20250	50.6361	28.7514	0.567804	4.61936e-120
chr3	17879600	17880799	AT3G48280	22.1253	8.67017	0.391867	8.41645e-120
chr5	17979200	17980399	AT5G44580	17.3302	6.81228	0.393087	7.6427e-119
chr2	16569400	16573599	AT2G39730	56.9451	31.9209	0.560556	1.89902e-118
chr2	17886400	17888599	AT2G43010	31.2444	15.1194	0.483908	3.49822e-118
chr4	7722600	7723999	AT4G13260	10.9136	4.71188	0.431744	5.91074e-118
chr1	11344000	11344799	AT1G31690	19.0642	6.67604	0.350187	6.99667e-118
chr4	18469600	18472199	AT4G39800	45.6016	22.687	0.497504	1.07753e-117
chr5	8863200	8865399	AT5G25460	30.1541	15.6914	0.520374	1.17748e-117
chr1	18198000	18199599	AT1G49205	38.306	14.244	0.371848	6.45197e-117
chr1	9925400	9925799	.	16.6815	3.26624	0.1958	9.37095e-117
chr5	23228000	23230799	AT5G57345	28.0157	16.9242	0.604097	1.66493e-116
chr1	4153400	4160399	AT1G12240	30.9189	21.7315	0.702855	9.343e-116
chr1	24620200	24621999	AT1G66140	20.7798	9.67858	0.465769	1.59377e-115
chr5	10796800	10798199	AT5G28770	40.5337	18.8909	0.466054	2.3964e-115
chr4	13725400	13728999	AT4G27440	55.9786	28.0382	0.500874	2.40106e-115
chr1	4542200	4543999	AT1G13260	51.6512	20.587	0.398577	3.36026e-114
chr3	4729800	4731599	AT3G14210	22.9745	11.7423	0.511101	4.69318e-114
chr5	24638600	24640799	AT5G61270	32.3347	15.967	0.493804	1.89326e-113
chr3	18717200	18718399	AT3G50440	24.5727	9.61808	0.391413	9.26169e-113
chr2	1860800	1861999	AT2G05160	18.5837	7.67171	0.412819	5.16583e-112
chr4	620600	622599	AT4G01460	35.1938	15.7376	0.44717	1.52065e-111
chr2	11110400	11114199	AT2G26080	38.1049	23.8417	0.625686	2.09054e-111
chr3	19581000	19582599	AT3G52840	26.3554	11.3914	0.432223	1.17223e-109
chr1	5058600	5060199	AT1G14700	27.5191	12.5571	0.456305	1.32484e-109
chr5	25333200	25335599	AT5G63160	35.9337	19.4176	0.540373	5.08204e-109
chr5	8410400	8412199	AT5G24580	12.4653	6.25865	0.502086	6.40027e-109
chr3	7855000	7855599	AT3G22235	13.4615	3.5924	0.266865	5.79642e-108
chr3	20626200	20629199	AT3G55610	33.3822	21.7581	0.651787	6.82652e-108
chr2	12592000	12593199	AT2G29320	19.8969	8.78392	0.441472	7.73873e-108
chr5	4947600	4949399	AT5G15240	15.6877	7.80857	0.497751	1.21951e-107
chr1	11800	13799	AT1G01030	33.3739	16.7155	0.500855	1.858e-107
chr4	8972800	8974599	AT4G15760	22.7889	11.7423	0.515264	4.28638e-107
chr2	4310200	4312199	AT2G10940	36.3634	17.7237	0.487405	1.06495e-106
chr1	7981800	7982599	AT1G22590	12.8687	4.47598	0.347819	4.94975e-106
chr1	23082200	23084199	AT1G62380	26.6251	13.0616	0.490575	1.01701e-105
chr5	18745000	18747199	AT5G46240	13.7182	7.82156	0.570159	4.7899e-105
chr2	9704800	9706199	AT2G22800	32.2121	13.7674	0.427398	1.60395e-104
chr5	16580000	16582199	AT5G41410	39.6901	18.4823	0.465665	5.6782e-104
chr3	17888000	17889799	AT3G48310	34.2596	14.7411	0.430276	1.08469e-103
chr1	24081200	24082799	AT1G64790	51.3382	25.427	0.495284	1.14656e-103
chr2	8941000	8942599	AT2G20750	27.3177	12.3012	0.450301	1.53446e-103
chr3	7464200	7465999	AT3G21260	20.2958	9.84705	0.485177	3.9439e-103
chr1	19334000	19335999	AT1G52000	19.2319	10.3325	0.537258	3.96228e-102
chr2	11350200	11351199	AT2G26690	21.5639	8.28228	0.384081	6.06416e-102
chr3	20691600	20693199	AT3G08595	14.7704	7.41107	0.501751	1.46697e-101
chr5	1129800	1132199	AT5G04140	53.9926	25.9112	0.479903	2.39225e-101
chr5	21179200	21180399	AT5G52120	15.8777	6.15506	0.387654	4.26531e-101
chr3	1960800	1962599	.	19.6129	9.46799	0.482743	1.48032e-100
chr1	29430200	29432399	AT1G78230	42.0823	19.1439	0.454916	1.7101e-100
chr1	4089200	4090799	AT1G12090	29.0335	13.0784	0.450459	1.96538e-100
chr1	7886400	7887599	AT1G22330	32.7602	13.2959	0.405855	4.3328e-100
chr3	10447800	10449399	AT3G28070	32.9722	15.2297	0.461895	1.36564e-99
chr5	21452400	21453799	AT5G52900	39.7407	16.9086	0.425473	1.60566e-99
chr1	22608600	22612199	AT1G61300	23.4355	14.0717	0.600444	4.84129e-99
chr2	16291400	16293599	AT2G39010	35.0251	18.3445	0.523753	3.90156e-98
chr5	15641600	15643199	AT5G39080	48.0037	19.7123	0.410641	9.09735e-98
chr5	1704000	1706999	AT5G05690	43.9183	24.9364	0.567791	1.82064e-97
chr3	10451400	10452599	AT3G28080	29.6364	11.3749	0.383815	3.03274e-97
chr3	20337400	20342599	AT3G54890	43.7275	28.1916	0.644711	6.98256e-97
chr2	17834800	17837399	AT2G42870	31.3098	18.454	0.5894	1.82595e-96
chr5	23004000	23005799	AT5G56870	14.2621	7.80857	0.547505	3.64764e-96
chr3	17759800	17760999	AT3G48100	26.622	11.0589	0.415405	2.83439e-95
chr5	386400	388199	AT5G02020	36.9582	17.5124	0.473843	8.65436e-95
chr2	14427600	14429599	AT2G34170	22.299	12.0988	0.542571	9.02485e-95
chr2	12515200	12515999	AT2G29120	13.6599	5.00703	0.36655	4.1059e-93
chr2	6162400	6162799	.	12.3467	2.35473	0.190717	1.53457e-92
chr5	25017000	25018199	AT5G62280	30.303	13.4729	0.444606	4.51468e-92
chr5	22771000	22772799	AT5G56250	30.1354	16.1562	0.53612	6.55612e-92
chr4	10940600	10942199	AT4G20260	25.4528	13.2205	0.519412	9.09609e-91
chr4	14000200	14002199	AT4G28250	23.6177	12.8569	0.544376	1.28358e-90
chr1	3812600	3813799	AT1G11330	14.6143	6.71117	0.459219	1.33605e-90
chr3	192200	193599	AT3G01490	32.5361	16.2804	0.50038	4.60602e-90
chr4	13953600	13958199	AT4G28080	35.8235	23.4375	0.654249	2.70917e-89
chr2	13036800	13039599	AT2G30600	22.7271	15.0456	0.662011	5.777e-89
chr5	22667200	22669199	AT5G55970	40.6239	21.6126	0.532017	1.06235e-88
chr3	4956200	4959399	AT3G14770	24.5499	15.1491	0.617074	1.25941e-88
chr1	24677000	24678399	AT1G66230	32.0501	14.7856	0.461328	1.67022e-88
chr1	23185800	23186999	AT1G62630	32.2031	13.6877	0.425043	2.11961e-88
chr1	6055800	6057799	AT1G17600	15.1683	8.74056	0.576239	4.43879e-88
chr1	10471200	10473399	AT1G29910	32.9096	18.1378	0.55114	6.28263e-88
chr5	7418200	7419199	AT5G22390	39.9039	14.5016	0.363413	1.60833e-87
chr3	8418800	8419399	AT3G23480	13.0433	3.79479	0.290938	2.43839e-87
chr3	17882600	17883999	AT3G48290	12.4227	6.46665	0.520551	5.50388e-87
chr3	3111600	3116999	AT3G10110	20.2596	15.3672	0.758514	1.13165e-86
chr4	16169000	16171599	AT4G33670	28.9875	18.3549	0.633201	2.8231e-86
chr1	27434800	27436999	AT1G72910	28.8739	14.6301	0.506689	3.55932e-86
chr5	17798200	17800799	AT5G44190	52.1003	29.0075	0.556763	5.74992e-86
chr5	15858600	15859799	AT5G39610	26.1644	12.9547	0.495127	2.81238e-85
chr4	11863400	11864399	AT4G22540	26.8056	11.6801	0.435734	3.23588e-85
chr4	15927400	15931399	AT4G33010	55.9303	34.5139	0.617088	1.04258e-84
chr2	1798000	1800399	AT2G05070	42.855	23.4477	0.54714	1.46744e-84
chr4	6328000	6328999	AT4G10150	16.4296	7.76653	0.472716	1.96808e-84
chr4	12770400	12772399	AT4G24780	57.2422	28.3973	0.49609	2.48067e-84
chr1	5345400	5346199	AT1G15550	23.3339	10.2985	0.441354	2.48768e-84
chr1	27779000	27781999	AT1G73870	42.5302	24.33	0.572064	8.71981e-84
chr5	6457200	6459999	AT5G19190	53.9688	30.0316	0.556462	8.73387e-84
chr1	9066600	9068399	AT1G26208	20.0903	11.7339	0.584058	2.20949e-83
chr1	28131600	28132999	AT1G74890	17.9562	9.71622	0.541107	1.60639e-82
chr1	22996600	22998199	AT1G62250	17.9035	8.81368	0.492288	2.2759e-82
chr3	16865000	16865999	AT3G45860	12.3939	5.43051	0.43816	6.84205e-82
chr1	25493200	25495599	AT1G68010	53.3313	27.7747	0.520795	7.02765e-82
chr5	25069200	25070999	AT5G62430	52.1353	24.7987	0.47566	3.21143e-81
chr4	660800	661599	.	20.1689	8.07952	0.400593	7.55108e-81
chr4	17243600	17248599	AT4G36550	32.5561	20.8619	0.640798	8.28049e-81
chr3	10538400	10539799	AT3G28270	24.3338	12.1751	0.500337	9.41921e-81
chr5	17937600	17939199	AT5G44530	16.7174	9.04113	0.540822	1.41977e-80
chr1	16125600	16129599	AT1G42970	34.0486	22.2476	0.653407	2.57811e-80
chr3	18855400	18856999	AT3G50740	34.8595	18.2149	0.522523	2.62496e-80
chr1	30383600	30387799	AT1G80850	25.1375	17.8064	0.70836	5.41825e-80
chr5	18590200	18591399	AT5G45830	15.7782	7.98768	0.506248	1.23183e-79
chr5	9542600	9543799	AT5G27120	21.9264	10.5154	0.479577	3.09245e-79
chr4	18163600	18165799	AT4G38970	52.3289	29.6186	0.566008	3.21056e-79
chr1	11871800	11872599	AT1G32780	9.50971	3.60354	0.378933	4.82694e-79
chr3	9630400	9632199	AT3G26280	21.3898	11.6665	0.545424	7.14813e-79
chr2	12541800	12542399	AT2G29170	12.9836	4.62964	0.356576	7.37301e-79
chr2	6518800	6520799	AT2G15050	13.0381	8.02797	0.615732	7.80545e-79
chr3	5505400	5508399	AT3G16240	44.7615	24.5271	0.547951	1.05506e-78
chr4	13828400	13830199	AT4G27710	26.5616	14.1599	0.533097	1.51056e-78
chr1	7898200	7899999	AT1G22370	23.9625	13.6208	0.568421	1.73471e-78
chr5	1138800	1139599	AT5G04150	13.2718	5.50014	0.414423	2.63791e-78
chr4	13253000	13255999	AT4G26150	30.964	20.0148	0.646389	3.66558e-78
chr5	8336800	8337999	AT5G24420	20.3645	10.6924	0.525051	4.15937e-78
chr5	19825000	19826399	AT5G48900	18.2632	8.95799	0.490494	7.9031e-78
chr1	24473200	24474599	AT1G65800	27.6846	13.7999	0.498468	7.95765e-78
chr5	4793200	4798599	AT5G14820	27.2543	21.3288	0.782585	1.2311e-77
chr5	22989400	22991599	AT5G56860	32.1828	18.1998	0.565513	2.77189e-77
chr3	7704000	7704999	AT3G21870	33.301	13.9707	0.419528	3.39198e-77
chr5	25253400	25254399	AT5G62920	31.5578	14.0768	0.446064	1.09071e-76
chr2	17790800	17795199	AT2G42750	31.2237	22.295	0.714041	7.34344e-76
chr2	8059200	8060799	AT2G18560	39.2161	18.3571	0.468101	1.13786e-75
chr3	3663400	3664599	AT3G11591	14.5645	7.0145	0.481616	1.56129e-75
chr5	21962600	21966799	AT5G54130	26.1744	17.875	0.682919	2.05684e-75
chr5	2994000	2995799	AT5G09660	39.0799	20.4438	0.523128	3.08757e-75
chr2	11348800	11349799	AT2G26690	12.7998	6.24963	0.48826	3.35558e-75
chr5	8621800	8623199	AT5G25040	38.4703	17.6452	0.458671	6.34955e-75
chr3	6466200	6467599	AT3G18775	52.2402	20.8514	0.399145	1.64054e-74
chr1	19453600	19456999	AT1G52240	47.1758	27.1958	0.576478	4.99557e-74
chr1	28556200	28557599	AT1G76110	31.6238	16.3237	0.516184	8.06133e-74
chr1	3777200	3779999	AT1G11260	29.341	18.3481	0.62534	2.23827e-73
chr5	21587600	21588999	AT5G53210	13.9318	7.54984	0.541914	2.88294e-73
chr1	19430600	19431399	AT1G07793	15.9739	7.30191	0.457115	3.27069e-73
chr2	10327600	10329999	AT2G24270	48.9409	26.1955	0.535248	4.19384e-73
chr1	28335600	28336799	AT1G75490	33.4765	14.8632	0.443989	9.85335e-73
chr3	5357400	5360999	AT3G15850	47.9845	29.6466	0.617837	4.33487e-72
chr4	8883800	8886599	AT4G15560	43.3617	27.8281	0.641767	1.2053e-71
chr1	12051600	12054599	AT1G33240	51.6623	29.666	0.574229	1.71333e-71
chr5	19244400	19245599	AT5G47440	14.4849	7.91185	0.546214	2.76034e-71
chr2	8911800	8913599	AT2G20670	57.1611	29.3811	0.514005	2.94063e-71
chr5	15561200	15562799	AT5G38865	22.6255	12.5192	0.553323	5.82602e-71
chr4	10651600	10653199	AT4G19530	38.9773	20.1104	0.515952	6.92229e-71
chr5	8378800	8379999	AT5G24530	21.6876	11.5012	0.530312	1.01121e-70
chr1	8269200	8271999	AT1G23310	44.6188	28.0771	0.629266	1.36389e-70
chr3	7984000	7984599	AT3G22540	18.181	6.47643	0.35622	1.44677e-70
chr1	7904000	7904799	AT1G22400	24.0952	11.0003	0.456535	1.64021e-70
chr4	11116800	11120599	.	18.1293	13.9053	0.767007	1.90414e-70
chr1	11190800	11192199	AT1G31290	13.9745	7.61483	0.544909	2.04661e-70
chr3	3538200	3538999	.	17.1832	6.97949	0.406181	2.4711e-70
chr1	7893000	7894599	.	15.7849	8.73786	0.553558	2.47247e-70
chr1	23136000	23137199	AT1G62510	17.947	8.85975	0.493662	2.68827e-70
chr5	4799400	4800999	.	28.004	13.4006	0.478524	8.20126e-70
chr2	17507400	17508999	AT2G41940	68.9507	27.2276	0.394885	8.29481e-70
chr1	7900600	7902399	AT1G22380	19.4007	11.279	0.581371	1.26455e-69
chr4	8875800	8879399	AT4G15545	41.2664	27.0655	0.655873	1.6541e-69
chr4	16542200	16543399	AT4G34650	18.7727	9.90877	0.527829	1.70515e-69
chr1	10722200	10724199	AT1G30380	38.4876	23.1894	0.602516	1.87584e-69
chr2	10668000	10669599	AT2G25080	43.8859	24.6783	0.562329	2.61476e-69
chr5	5690400	5692999	AT5G17300	55.4782	35.1763	0.634056	2.65226e-69
chr1	17124000	17124999	AT1G45201	8.11929	3.53438	0.435307	3.264e-69
chr3	1958800	1959999	.	46.8373	18.541	0.39586	5.03145e-69
chr2	11545600	11547999	AT2G27050	48.2696	25.9112	0.536802	5.55285e-69
chr1	2953000	2954199	AT1G09160	19.9964	10.1489	0.507536	1.37519e-68
chr1	11538200	11539999	AT1G32080	45.1003	21.7831	0.482992	1.66267e-68
chr5	15375800	15378599	AT5G38410	36.3812	19.1169	0.525461	8.08396e-68
chr5	26887800	26889199	AT5G67390	18.195	9.48875	0.521503	3.52933e-67
chr2	11726200	11727599	AT2G27420	29.2791	15.3272	0.523486	3.95836e-67
chr1	2265400	2266399	AT1G07380	11.4386	5.385	0.470774	5.62471e-67
chr1	17483600	17486599	AT1G47578	26.8315	18.7364	0.698299	1.32829e-66
chr5	4388400	4392399	AT5G13630	62.3493	39.2317	0.629224	1.76843e-66
chr5	8221400	8222399	AT5G24215	11.964	6.0676	0.507155	2.24193e-66
chr1	24216000	24217399	AT1G65190	30.0635	15.7063	0.522438	2.84448e-66
chr1	22819600	22820799	AT1G61795	26.8111	14.0416	0.523723	3.43603e-66
chr4	7548800	7548999	AT4G12900	26.9133	6.8535	0.254651	3.94848e-66
chr1	26537200	26538399	AT1G70410	20.8519	11.0336	0.529141	4.74828e-66
chr2	1129200	1130399	AT2G03710	28.5918	13.3591	0.467235	6.02477e-66
chr2	11721800	11724199	AT2G27402	20.3063	12.0839	0.595081	8.82374e-66
chr3	980000	980599	AT3G03830	11.8286	4.02247	0.340063	1.31323e-65
chr1	13220800	13222199	AT1G35710	15.6371	8.93633	0.571483	1.33354e-65
chr2	16970000	16970999	AT2G40670	11.3192	5.41534	0.478421	4.84634e-65
chr4	7563000	7563999	AT4G12917	23.3549	11.0885	0.474783	8.38869e-65
chr1	3157400	3159399	AT1G09750	56.007	28.8219	0.514612	1.19019e-64
chr4	12179200	12180999	AT4G23290	18.8835	10.8916	0.576779	4.38332e-64
chr4	2671400	2673199	AT4G05180	50.7362	27.4437	0.54091	5.09644e-64
chr2	855000	856599	AT2G02950	17.1277	10.2258	0.597033	6.60398e-64
chr1	1127800	1129599	AT1G04240	31.488	17.445	0.554021	8.12969e-64
chr5	18024200	18025999	AT5G44680	40.8767	21.5136	0.526305	8.21389e-64
chr1	2672400	2674599	AT1G08460	35.5079	24.5742	0.692077	2.63092e-63
chr3	17491800	17494999	AT3G47470	46.3816	30.4451	0.656405	2.70823e-63
chr1	10056800	10057799	.	16.0117	7.87272	0.491685	2.71482e-63
chr5	1187600	1188599	AT5G04275	21.8146	10.8307	0.496489	1.20627e-62
chr3	9831200	9831999	AT3G26742	10.913	4.83633	0.443171	1.49064e-62
chr4	17670400	17672399	AT4G37610	47.665	25.3651	0.532154	2.22975e-62
chr2	12523200	12524199	AT2G29125	26.9847	12.7723	0.473316	2.43264e-62
chr1	6998400	6999799	AT1G20190	33.3887	18.4142	0.55151	2.64514e-62
chr4	18126200	18126799	AT4G38850	15.8511	6.45113	0.406983	3.60106e-62
chr3	17228600	17230399	AT3G46780	50.471	26.7277	0.529565	3.82936e-62
chr5	10331200	10331999	.	16.0486	6.73293	0.419534	3.92212e-62
chr4	11102600	11104399	AT4G20707	21.7545	13.8903	0.638502	4.01571e-62
chr1	9273800	9275199	AT1G26790	26.4995	14.9914	0.565724	4.93546e-62
chr4	16314200	16314999	AT4G34060	26.6929	12.1951	0.456867	5.06468e-62
chr2	9218200	9220399	AT2G21530	30.409	18.3996	0.605071	8.48337e-62
chr5	21582800	21583399	AT5G53200	18.7983	7.64017	0.406429	8.62776e-62
chr3	5721000	5722599	AT3G16800	21.4767	11.8084	0.549824	9.67621e-62
chr2	12964400	12965599	AT2G30424	10.0181	5.48521	0.54753	1.0287e-61
chr5	2069000	2070399	AT5G06710	20.9148	12.5217	0.5987	1.43695e-61
chr2	13659000	13660599	AT2G32150	22.8269	13.0784	0.572938	1.73961e-61
chr1	4876000	4879199	AT1G14280	50.2185	28.8013	0.57352	1.90246e-61
chr1	20447200	20448399	AT1G54820	37.048	17.4162	0.470098	2.19045e-61
chr4	16591200	16591799	AT4G34770	14.497	6.07166	0.418822	3.46629e-61
chr5	24505200	24506199	AT5G60910	21.9101	11.2099	0.511632	4.19847e-61
chr1	19223400	19225799	AT1G51805	13.8325	9.17821	0.663525	5.609e-61
chr5	4432400	4435399	AT5G13740	39.4676	26.614	0.674325	8.35734e-61
chr5	1151000	1152399	AT5G04190	39.5873	21.3714	0.539855	8.53952e-61
chr5	26299000	26300399	AT5G65730	24.4362	14.8397	0.607283	1.12665e-60
chr1	24655200	24657799	AT1G66200	47.1666	28.9258	0.613269	1.61163e-60
chr1	27137000	27138599	AT1G72130	31.1147	17.2483	0.554346	1.73646e-60
chr1	7529800	7531199	AT1G21500	44.0038	21.0789	0.479025	2.20171e-60
chr5	14571800	14572999	AT5G36930	18.2952	9.87085	0.539532	2.34437e-60
chr3	5267200	5271999	AT3G15550	24.5498	16.1327	0.657142	2.7566e-60
chr5	18530800	18531999	AT5G45680	37.5852	18.2377	0.485236	5.48735e-60
chr2	16896800	16898199	AT2G40460	23.5068	11.471	0.487986	5.4921e-60
chr4	12609600	12610799	AT4G24350	20.9116	10.2374	0.489556	6.45384e-60
chr2	398400	399199	AT2G01890	21.1841	10.4503	0.493309	6.51195e-60
chr1	2266800	2267799	AT1G07380	14.0058	7.38731	0.527446	9.82229e-60
chr1	10371800	10373599	AT1G29660	13.115	8.42348	0.642278	1.05571e-59
chr1	24503400	24504399	AT1G65870	37.4204	15.2904	0.408611	1.06664e-59
chr1	25524800	25527599	AT1G68110	28.1819	18.6296	0.661048	1.61445e-59
chr4	12414200	12415199	AT4G23870	20.74	9.4958	0.45785	2.97794e-59
chr3	6536800	6538599	AT3G18950	43.9864	23.7458	0.539844	4.22284e-59
chr5	8706600	8707799	AT5G25190	40.3012	18.2756	0.453475	5.52353e-59
chr3	21076400	21080599	AT3G56940	59.1182	38.868	0.657463	6.4634e-59
chr5	23783600	23785399	AT5G58900	42.4813	22.4233	0.527839	6.53402e-59
chr5	23400600	23402199	AT5G57770	10.6824	6.50127	0.608596	7.24898e-59
chr5	19392200	19393199	AT5G47900	37.289	17.3382	0.464968	1.48447e-58
chr1	6331200	6332799	AT1G18400	21.6259	12.4624	0.576272	1.92472e-58
chr3	21109600	21111399	AT3G57040	42.2691	24.8661	0.588281	5.49945e-58
chr2	1359800	1360199	.	25.2913	7.21612	0.28532	9.94845e-58
chr2	13662200	13662999	AT2G32160	20.4675	9.44507	0.461467	1.02494e-57
chr2	10736400	10737799	AT2G25200	40.2864	19.0642	0.473217	1.34518e-57
chr2	10856400	10857399	AT2G25510	18.3997	9.78401	0.531748	1.5677e-57
chr1	27437800	27440999	AT1G72920	29.9603	18.1903	0.607147	1.75463e-57
chr3	5264000	5264999	AT3G15540	23.8444	11.9532	0.5013	1.78689e-57
chr2	647800	649199	AT2G02450	17.1207	9.99785	0.583963	2.68009e-57
chr1	25708600	25710999	AT1G68520	69.5206	36.258	0.521543	3.5405e-57
chr3	6274000	6277199	AT3G18290	35.2514	24.429	0.692994	4.99572e-57
chr3	486600	488799	AT3G02380	66.0688	32.8368	0.497009	5.19706e-57
chr2	17747800	17748799	AT2G42610	25.5041	13.7128	0.53767	1.22152e-56
chr2	17222000	17223999	AT2G41310	48.1901	30.0499	0.62357	1.47769e-56
chr5	6225800	6228599	AT5G18670	60.6978	33.3883	0.550074	1.53726e-56
chr2	9774800	9775599	AT2G22970	24.0803	11.3037	0.469417	1.59932e-56
chr2	15820000	15821199	AT2G37720	10.7742	5.99076	0.556028	2.43739e-56
chr2	15313600	15314799	AT2G36490	22.6626	12.8789	0.568289	3.00714e-56
chr3	17051600	17052999	AT3G46370	13.5908	8.24308	0.606519	3.65556e-56
chr1	1939200	1940399	AT1G06360	11.968	6.64797	0.555479	3.68636e-56
chr3	20177400	20178999	AT3G54500	44.3931	26.9718	0.607567	1.25181e-55
chr1	2639600	2642999	AT1G08380	33.6649	22.6973	0.674213	1.36691e-55
chr1	25532200	25534199	AT1G68130	28.4749	15.5784	0.547092	1.38664e-55
chr1	8105600	8106799	AT1G22910	22.006	12.2722	0.557675	2.05291e-55
chr5	26124600	26126599	AT5G65380	49.4432	29.1099	0.588754	2.69168e-55
chr1	2204200	2205599	AT1G07180	32.8004	16.5945	0.505924	3.57978e-55
chr1	15650200	15650999	AT1G41880	13.5704	6.82776	0.503136	1.00479e-54
chr3	5990600	5992999	AT3G17510	33.7161	22.1086	0.655728	2.61477e-54
chr1	28316800	28318399	AT1G75450	18.7464	11.2114	0.598056	4.55471e-54
chr5	20710800	20712399	AT5G50915	27.728	15.6846	0.565659	5.68989e-54
chr1	10321200	10321999	AT1G29500	12.9732	6.14499	0.473668	6.01444e-54
chr5	8158400	8160399	AT5G24120	32.4609	19.0503	0.586869	7.15336e-54
chr3	19979000	19980999	AT3G53960	18.3667	12.0154	0.654195	1.02793e-53
chr1	8333800	8334999	AT1G23480	14.6441	8.88503	0.606731	2.28096e-53
chr1	21732400	21734399	AT1G58520	32.9383	21.226	0.644417	3.56752e-53
chr4	15716800	15718999	AT4G32570	35.0794	25.6906	0.732356	4.21295e-53
chr5	8672800	8674399	AT5G25140	13.1963	8.51041	0.644909	1.93267e-52
chr5	4974600	4976399	AT5G15310	24.0155	15.5666	0.64819	1.98123e-52
chr5	21498400	21500799	AT5G53020	19.2721	13.9789	0.725344	2.35036e-52
chr4	15552000	15554799	AT4G32200	25.6079	17.0379	0.665338	2.37257e-52
chr5	23405400	23406399	AT5G57780	20.9072	11.3313	0.541981	3.40712e-52
chr2	1138400	1140199	AT2G03730	47.1359	30.6699	0.65067	3.41359e-52
chr1	17766800	17768399	AT1G48100	26.5941	15.9973	0.601536	5.7247e-52
chr3	21098600	21100599	AT3G57020	22.9852	13.3572	0.581122	7.56896e-52
chr4	13307400	13308399	AT4G26288	24.4295	14.1982	0.581191	9.77607e-52
chr3	19742800	19743399	AT3G53250	11.291	5.00912	0.443638	1.33179e-51
chr1	8544400	8545399	AT1G24148	17.3848	9.52614	0.547958	1.76139e-51
chr4	17833000	17834999	AT4G37930	46.0837	30.6716	0.665563	1.90529e-51
chr2	17198400	17199399	AT2G41240	9.02674	4.68722	0.519259	2.53908e-51
chr4	6314400	6316999	AT4G10120	15.6411	11.5447	0.7381	2.77884e-51
chr5	6423200	6425599	AT5G19140	35.4067	24.4773	0.691318	3.77309e-51
chr1	24061200	24062599	AT1G64780	54.2012	25.9858	0.479432	4.50384e-51
chr4	10645400	10647199	AT4G19520	30.5598	18.4727	0.604477	8.07949e-51
chr1	1843600	1844999	AT1G06080	10.3849	6.54247	0.629998	8.14409e-51
chr1	2852200	2853399	AT1G08900	33.4268	16.8222	0.503255	8.3963e-51
chr4	6696800	6697399	AT4G10910	19.4754	9.00629	0.462444	1.00311e-50
chr3	17504200	17506199	AT3G47500	45.8331	28.1699	0.614619	1.06716e-50
chr1	28191800	28195999	AT1G75100	31.2451	22.4439	0.718317	1.12524e-50
chr4	17800	18799	AT4G00050	34.0294	17.3685	0.510397	1.17883e-50
chr4	17351200	17355999	AT4G36850	31.9046	25.2617	0.791789	1.97984e-50
chr3	4183000	4183999	AT3G13060	12.0595	6.38615	0.529553	2.66792e-50
chr2	15723600	15724999	AT2G37450	32.8601	16.302	0.496103	4.02638e-50
chr2	12603600	12604799	AT2G29360	30.9297	16.9991	0.549604	4.96397e-50
chr1	1144800	1146599	AT1G04280	14.9517	9.66173	0.646196	6.18813e-50
chr2	9490200	9491199	AT2G22330	23.5101	11.3464	0.482618	6.63467e-50
chr5	815800	816599	AT5G03350	41.0843	18.0367	0.439017	8.39611e-50
chr4	16498200	16501199	AT4G34540	43.3814	27.7206	0.638997	1.05754e-49
chr4	17082800	17085999	AT4G36105	10.7611	7.84456	0.728974	1.11714e-49
chr1	5062200	5062599	AT1G14710	15.3063	6.11471	0.39949	1.23638e-49
chr2	18626200	18627599	AT2G45180	47.2779	23.8302	0.504045	1.3147e-49
chr5	23933400	23934799	AT5G59340	16.1742	10.052	0.621484	1.64151e-49
chr4	7171600	7172199	.	12.2866	5.2115	0.424161	1.83171e-49
chr3	1818800	1819599	AT3G06030	16.4516	8.17435	0.496873	2.52527e-49
chr4	2117800	2118599	AT4G04330	24.4834	13.1814	0.538381	3.44346e-49
chr1	17116000	17116399	AT1G45191	14.5291	5.35512	0.368579	5.32985e-49
chr4	17646200	17647999	AT4G37560	24.221	14.5389	0.60026	6.68277e-49
chr3	8622000	8623199	AT3G23880	50.4585	22.8635	0.453115	7.68162e-49
chr3	1106400	1108199	AT3G04210	23.6243	14.3199	0.606151	8.36381e-49
chr5	4541800	4542599	AT5G14070	18.5865	9.02782	0.485719	9.17972e-49
chr1	2301200	2302199	AT1G07485	37.1696	17.0196	0.45789	1.69868e-48
chr4	9545000	9546799	AT4G16957	8.89807	5.43315	0.610599	1.85872e-48
chr5	16382600	16385399	AT5G40890	36.9735	25.3863	0.686608	1.86375e-48
chr5	957600	958999	AT5G03680	23.558	12.5	0.530605	1.99568e-48
chr4	10477200	10479799	AT4G19160	47.3502	32.1852	0.679727	2.58815e-48
chr2	18190000	18190799	AT2G43920	10.9578	5.08289	0.46386	8.34045e-48
chr5	9650400	9651399	AT5G27350	11.8207	7.38731	0.624947	1.18313e-47
chr3	15914400	15915599	.	32.4916	16.3672	0.503736	1.29924e-47
chr3	9722000	9723799	AT3G26520	67.4516	35.665	0.52875	2.01795e-47
chr1	26743000	26745799	AT1G70940	74.4031	43.5341	0.585111	2.78567e-47
chr2	13824600	13826799	AT2G32560	48.7108	23.9264	0.491193	5.03793e-47
chr5	21170000	21171399	AT5G52100	50.552	26.4407	0.52304	5.09153e-47
chr4	5724000	5726399	AT4G08920	45.8134	30.6046	0.668027	5.13219e-47
chr2	1966800	1967999	AT2G05380	18.912	11.0336	0.583418	5.65461e-47
chr5	22185600	22186599	AT5G54610	8.77599	4.58104	0.521997	8.30594e-47
chr1	17385800	17386799	AT1G47400	9.75508	5.12713	0.525586	9.32645e-47
chr1	25921200	25922599	AT1G09023	17.0183	10.8427	0.63712	1.00014e-46
chr3	2135400	2137399	AT3G06770	44.1444	27.1693	0.615464	1.01086e-46
chr1	21612400	21614199	AT1G58270	11.4641	7.66537	0.668641	1.05773e-46
chr1	7399000	7400599	AT1G21130	17.799	11.9411	0.670886	1.75652e-46
chr2	8855400	8857199	AT2G20570	51.7374	28.2945	0.546887	2.33e-46
chr4	6836000	6836999	AT4G11211	16.3819	9.20759	0.562059	2.49503e-46
chr3	6899600	6901399	AT3G19850	39.8888	23.3667	0.585796	2.58204e-46
chr1	2047800	2052199	AT1G06690	49.3126	35.1925	0.713661	2.71968e-46
chr2	9874800	9876399	AT2G23180	19.6714	12.9267	0.657132	2.95453e-46
chr2	14988400	14989599	AT2G35660	36.1726	20.0956	0.555548	3.44244e-46
chr2	5925200	5926799	AT2G14080	40.1784	24.0623	0.598886	4.24272e-46
chr1	3819400	3820799	AT1G11350	13.9318	8.78468	0.630549	4.74233e-46
chr2	424800	426199	AT2G01918	18.1864	10.3661	0.569992	5.84548e-46
chr1	29703200	29704599	AT1G78970	10.4617	6.72662	0.642976	7.35516e-46
chr2	9126200	9130399	AT2G21330	48.9769	31.4156	0.641437	9.10797e-46
chr1	24994400	24996199	AT1G66970	31.8593	18.2116	0.571626	9.5813e-46
chr2	1821800	1824599	AT2G05100	40.4808	24.9911	0.617357	1.00806e-45
chr1	7905600	7906799	AT1G22400	27.8954	14.484	0.519225	1.07604e-45
chr1	11137400	11138999	AT1G31173	17.0531	11.1166	0.651881	1.14721e-45
chr5	4776800	4778799	AT5G14780	29.8115	19.5279	0.655046	1.35937e-45
chr1	25001000	25002199	AT1G66980	33.1084	18.4778	0.5581	1.99187e-45
chr3	17532600	17533599	AT3G47580	29.325	15.3965	0.52503	2.14978e-45
chr2	17591800	17593399	AT2G42220	50.7936	26.8486	0.528582	2.22429e-45
chr1	26764000	26765199	AT1G70980	11.9879	7.36838	0.614651	2.53639e-45
chr3	17017600	17017999	AT3G46310	17.6681	6.83632	0.38693	2.72424e-45
chr5	22894800	22896799	AT5G56550	38.9948	21.8855	0.561241	3.4065e-45
chr3	1773600	1774599	AT3G05936	32.4294	16.1853	0.499093	4.53982e-45
chr2	13647800	13648999	AT2G32100	69.7386	29.9412	0.429335	4.72736e-45
chr5	16334800	16335999	AT5G40800	26.8608	15.4319	0.574514	4.86964e-45
chr5	7861800	7862599	AT5G23360	14.287	7.43468	0.520381	7.22393e-45
chr3	1469400	1470599	AT3G05180	27.8556	16.6958	0.59937	2.03692e-44
chr3	10061200	10062599	AT3G27250	35.7505	19.1183	0.53477	2.05845e-44
chr1	9250400	9251799	AT1G26761	50.3047	26.0941	0.518721	2.13661e-44
chr3	9711000	9712799	AT3G26510	65.5354	41.7636	0.637268	2.40863e-44
chr1	4989800	4990999	AT1G14580	25.8859	16.1144	0.622517	2.42664e-44
chr5	2061000	2061999	AT5G06690	35.1876	19.0523	0.541449	2.67508e-44
chr3	20673800	20674399	AT3G55710	19.2165	8.50032	0.442345	4.04606e-44
chr4	7544400	7545399	AT4G12880	14.2326	8.46431	0.594713	4.83233e-44
chr5	17627600	17629199	AT5G43850	37.0378	25.1616	0.679349	4.83367e-44
chr3	397200	399799	AT3G02170	37.2349	24.4595	0.656897	5.10402e-44
chr5	8365400	8366999	AT5G24490	54.0088	33.056	0.612048	5.85578e-44
chr3	16525400	16527999	AT3G45140	21.4239	14.6699	0.684745	1.21889e-43
chr3	9795000	9797399	AT3G26650	57.4532	34.0851	0.593267	1.32609e-43
chr3	17567400	17570599	AT3G47640	32.384	24.2348	0.748357	1.56876e-43
chr4	7589600	7591199	AT4G12980	48.8839	26.3178	0.538374	1.75117e-43
chr1	17401000	17402199	.	25.2691	15.2297	0.602701	2.28365e-43
chr4	17999000	18001799	AT4G38470	54.1989	34.8176	0.642404	2.34359e-43
chr1	22983200	22984399	AT1G62200	27.985	16.4935	0.589369	2.63839e-43
chr3	23136000	23138399	AT3G62550	37.674	26.884	0.713596	2.67899e-43
chr5	5143000	5146399	AT5G15780	33.2122	25.8939	0.77965	3.21225e-43
chr1	10474000	10475999	AT1G29920	46.1315	27.7227	0.600949	3.3888e-43
chr5	17315800	17316599	AT5G43130	10.3457	5.6898	0.549968	3.95924e-43
chr1	26000000	26001599	AT1G69160	48.1454	26.4695	0.549783	4.27888e-43
chr1	7919000	7920399	AT1G22430	36.3132	22.487	0.619251	4.67774e-43
chr2	15353000	15355199	AT2G36630	35.6435	24.4363	0.685575	6.83086e-43
chr2	19245600	19247399	AT2G46830	49.8411	31.6049	0.634113	6.90093e-43
chr5	17712400	17714199	AT5G44020	17.3254	12.7026	0.733178	7.75587e-43
chr2	10332400	10336199	AT2G24280	27.9758	21.2529	0.759689	9.54025e-43
chr3	6544200	6547999	AT3G18980	37.5805	25.7045	0.683985	1.13093e-42
chr4	12332400	12333799	AT4G23670	16.413	10.8211	0.659301	1.5785e-42
chr5	5962600	5963399	AT5G18010	12.2865	6.695	0.544907	2.16034e-42
chr1	11198600	11200199	AT1G31310	22.3047	13.7228	0.615243	2.5215e-42
chr4	13388200	13390199	AT4G26520	42.2469	25.8351	0.611527	3.39119e-42
chr5	13830400	13832599	AT5G35630	38.6161	24.2227	0.627269	3.53661e-42
chr5	4234200	4235399	AT5G13250	19.101	11.4633	0.600141	3.81614e-42
chr3	9598400	9599999	AT3G26230	14.1363	9.0127	0.637557	4.94699e-42
chr4	12181800	12183399	AT4G23300	32.0174	18.9257	0.591107	5.29935e-42
chr1	16849200	16851399	AT1G44446	54.26	36.6752	0.675916	5.44547e-42
chr3	3355400	3357799	AT3G10720	29.6141	20.0683	0.67766	6.64553e-42
chr4	8098400	8102799	AT4G14040	24.3689	18.7261	0.768443	6.88417e-42
chr3	10874600	10877599	AT3G28860	30.61	23.7388	0.775524	9.35041e-42
chr4	10389000	10390999	AT4G18970	16.7914	12.2125	0.727307	1.15763e-41
chr5	15554600	15556199	AT5G38850	27.7802	15.8078	0.569031	1.24092e-41
chr5	16330200	16331199	AT5G40790	21.3848	12.7571	0.59655	1.26303e-41
chr3	19254000	19255799	AT3G51895	33.9413	20.966	0.617714	1.38796e-41
chr5	4531400	4537199	AT5G14050	42.1055	33.1561	0.787453	2.00174e-41
chr5	17564600	17565399	AT5G43740	19.9749	11.0193	0.551657	2.09795e-41
chr2	7085800	7086399	AT2G16380	13.8996	7.15949	0.515086	2.94129e-41
chr1	25137000	25137999	AT1G67195	21.2057	13.0453	0.615179	3.17441e-41
chr1	18174600	18175999	AT1G49130	32.9368	20.4398	0.620576	3.47284e-41
chr5	9619800	9621799	AT5G27300	31.6673	21.1578	0.668128	5.84492e-41
chr4	9704800	9706999	AT4G17370	25.8037	16.5803	0.642555	5.84517e-41
chr3	188200	190399	AT3G01480	61.8758	41.375	0.668678	6.2493e-41
chr2	17854400	17855399	AT2G42900	25.7787	13.3184	0.516644	6.81418e-41
chr3	1813200	1814399	AT3G06020	19.688	12.7019	0.645159	1.24333e-40
chr4	17658600	17660599	AT4G37580	19.8942	13.7135	0.689322	1.30244e-40
chr4	16594600	16594999	AT4G34790	16.6217	7.44399	0.447848	1.74124e-40
chr3	22602800	22604399	AT3G61060	31.8906	22.7165	0.712326	1.86505e-40
chr5	16774800	16775799	AT5G41905	14.9371	9.72334	0.650952	2.68601e-40
chr5	6973800	6976199	AT5G20620	35.884	26.745	0.745318	2.68626e-40
chr1	26687200	26688199	AT1G70760	30.8413	17.1562	0.556274	2.79452e-40
chr4	17090000	17090599	AT4G36110	14.1386	7.36188	0.520694	3.34403e-40
chr5	1765400	1768999	AT5G05860	33.0933	20.8339	0.62955	3.79676e-40
chr1	8049000	8051999	AT1G22740	29.0349	22.0461	0.759297	4.4893e-40
chr2	13018200	13020399	AT2G30570	41.9412	26.614	0.634555	8.01384e-40
chr5	21727000	21729399	AT5G53500	46.589	30.4656	0.653923	8.83075e-40
chr2	14309600	14310399	AT2G33830	32.8436	18.0367	0.549169	9.03686e-40
chr4	7857000	7859999	AT4G13505	47.494	33.6881	0.709313	9.19786e-40
chr5	5409800	5411599	AT5G16560	34.6441	22.1622	0.639711	9.2603e-40
chr4	16789600	16790799	AT4G35290	27.1792	16.5567	0.609168	1.27661e-39
chr1	6577400	6579399	AT1G19050	35.9695	23.6821	0.658394	1.7447e-39
chr5	25515200	25515999	AT5G63760	15.4514	8.89506	0.57568	1.80895e-39
chr5	15606600	15607799	AT5G38980	32.1335	16.898	0.525869	2.10281e-39
chr1	7065400	7066399	.	28.2623	14.5167	0.513642	2.33169e-39
chr1	20430600	20431799	AT1G54740	49.7223	25.3407	0.509645	2.33601e-39
chr5	10262800	10263599	.	31.5149	18.2263	0.578339	2.62316e-39
chr4	16700600	16703399	AT4G35090	55.6052	39.4682	0.709793	2.74267e-39
chr5	22987000	22988199	AT5G56850	39.4257	21.2457	0.538879	3.53999e-39
chr2	8678000	8679399	AT2G20100	20.335	13.854	0.681288	3.98189e-39
chr4	14192600	14193999	AT4G28720	20.0622	13.5507	0.675434	5.39268e-39
chr1	10477800	10480199	AT1G29930	38.6435	25.8354	0.668557	5.9752e-39
chr2	10503600	10503999	AT2G24692	22.5111	10.1026	0.448783	7.44716e-39
chr1	11532400	11534399	AT1G32060	62.0934	35.4322	0.570627	8.52221e-39
chr2	12998400	13005799	AT2G30520	30.1888	21.4374	0.710111	8.68536e-39
chr5	4583200	4583799	AT5G14220	10.3152	4.88262	0.473342	1.01769e-38
chr2	1136000	1136399	.	11.8983	5.35512	0.450074	1.24705e-38
chr1	22220600	22221399	AT1G60260	27.8125	17.2211	0.619186	1.31299e-38
chr5	18517800	18518999	AT5G45650	21.6976	13.6498	0.629093	2.21149e-38
chr4	13067400	13069599	AT4G25620	40.7641	28.5987	0.701566	2.74902e-38
chr3	18729000	18729599	AT3G50470	14.2581	7.15949	0.502135	4.01203e-38
chr5	18850600	18852399	AT5G46490	42.8195	25.2283	0.589178	5.11405e-38
chr5	10862800	10864999	AT5G28840	54.8132	34.3391	0.626475	5.49661e-38
chr1	24502000	24502799	AT1G65860	18.3625	9.57784	0.521598	1.48082e-37
chr4	14944000	14945399	AT4G30610	17.3253	10.6586	0.615204	1.53789e-37
chr5	18849000	18850199	AT5G46470	31.8052	17.5805	0.552756	1.66179e-37
chr3	9396400	9398399	AT3G25730	18.6053	12.6598	0.680441	1.90358e-37
chr1	25880200	25882199	AT1G68840	41.6084	26.5628	0.6384	2.07514e-37
chr2	7957000	7957599	AT2G18320	12.8243	6.52703	0.508958	2.08331e-37
chr1	11758200	11759399	AT1G32520	29.6961	16.6705	0.56137	2.26024e-37
chr5	19002600	19004199	AT5G46830	30.1226	19.2574	0.639301	2.85678e-37
chr1	25869800	25870199	AT1G68825	12.7354	6.38057	0.501011	3.02073e-37
chr2	8389800	8390399	AT2G19390	11.0122	5.56568	0.50541	3.58351e-37
chr1	18201800	18202799	AT1G49210	17.552	10.2391	0.583358	4.38344e-37
chr3	7789200	7791399	AT3G22104	32.7632	23.3337	0.712192	6.08858e-37
chr3	22733400	22737799	AT3G61440	54.8143	38.3548	0.699723	7.5452e-37
chr1	20127400	20129399	AT1G53900	36.3455	28.928	0.795917	8.82091e-37
chr4	6408000	6410599	AT4G10340	61.8944	40.0099	0.646422	9.62176e-37
chr5	15213800	15214999	AT5G38120	18.5141	11.9689	0.646475	1.03597e-36
chr1	20207000	20207799	AT1G54120	41.4128	19.0229	0.459348	1.97114e-36
chr3	975200	977399	AT3G03810	40.52	29.5083	0.72824	1.97652e-36
chr3	20909200	20910599	AT3G56400	23.3022	13.724	0.588957	2.05683e-36
chr1	15976000	15979399	AT1G42550	38.8412	26.2328	0.675386	2.34493e-36
chr4	13395000	13398199	AT4G26540	65.9499	39.3981	0.597394	2.404e-36
chr4	16394800	16396199	AT4G34250	18.8259	12.8683	0.683542	2.41494e-36
chr5	14121400	14123399	AT5G35970	45.7973	29.4738	0.643571	2.4777e-36
chr2	15954600	15955399	AT2G38110	17.2429	9.52094	0.552166	2.57248e-36
chr1	20286200	20287999	AT1G54350	37.5151	24.6808	0.65789	2.74861e-36
chr2	14529000	14530999	AT2G34460	39.6095	25.9564	0.655307	3.71113e-36
chr1	12027200	12028599	AT1G33170	35.3924	20.8623	0.589457	4.06057e-36
chr1	5444400	5450399	AT1G15830	57.6188	42.9607	0.745602	4.44918e-36
chr2	6920400	6922199	AT2G15890	38.6091	25.3378	0.656265	4.83658e-36
chr4	15973000	15974599	AT4G33110	28.8022	18.7077	0.649523	4.8395e-36
chr4	5833000	5833399	AT4G09150	13.5126	6.00077	0.444087	5.36149e-36
chr1	9329400	9331599	AT1G26920	39.3701	24.2227	0.615256	5.62306e-36
chr3	2215800	2216599	AT3G07010	26.3047	13.3521	0.507594	5.88708e-36
chr1	27296800	27298799	AT1G72500	32.5206	21.6202	0.664816	7.28544e-36
chr1	21743000	21743999	AT1G58590	25.2175	15.7303	0.623785	7.66285e-36
chr5	19781000	19782199	AT5G48790	28.1442	18.2251	0.647561	8.19356e-36
chr3	16596600	16598599	AT3G45260	25.4257	17.14	0.674121	9.96606e-36
chr1	24973200	24974799	AT1G66940	46.3849	27.1802	0.585971	1.74083e-35
chr5	4196400	4197999	AT5G13180	52.7257	31.208	0.591894	1.75066e-35
chr5	13611600	13612599	AT5G35407	32.1906	17.9904	0.558871	1.7692e-35
chr5	734000	734799	AT5G03120	11.4355	6.52431	0.570531	2.10892e-35
chr5	21335200	21336999	AT5G52570	40.6447	26.6266	0.655106	2.29372e-35
chr5	17761000	17761999	AT5G44130	35.4144	19.0219	0.537123	2.29972e-35
chr5	15619800	15621799	AT5G39030	28.2243	20.8394	0.73835	2.59097e-35
chr2	14521400	14523599	AT2G34410	46.1993	28.9708	0.627083	2.88637e-35
chr1	843200	844199	AT1G03400	40.8352	21.5097	0.526744	3.46027e-35
chr5	16471600	16472399	AT5G41140	9.83814	5.67084	0.576414	3.54885e-35
chr1	26216200	26217799	AT1G69690	56.4556	28.5355	0.50545	3.61611e-35
chr3	7708200	7709799	AT3G21890	26.4375	16.1584	0.611192	3.74566e-35
chr5	20637200	20638199	AT5G50740	29.4205	15.3965	0.523326	3.83547e-35
chr2	1679400	1680199	AT2G04790	25.2448	14.7935	0.586002	4.99533e-35
chr1	27990600	27993799	AT1G74470	60.5284	42.0651	0.694965	6.13861e-35
chr1	29898000	29898399	AT1G79480	12.1375	5.77289	0.475624	7.03208e-35
chr5	17829800	17831199	AT5G44260	56.4351	30.611	0.542411	7.64255e-35
chr1	4384400	4386399	AT1G12860	64.7368	37.8353	0.584448	9.23242e-35
chr5	8151800	8152599	AT5G24105	12.7791	7.07432	0.553585	9.54193e-35
chr3	21828200	21830599	AT3G59060	50.3331	31.3815	0.623476	1.11336e-34
chr1	9455600	9458199	AT1G27210	48.5985	37.2928	0.767365	1.15556e-34
chr3	4821400	4824999	AT3G14420	46.387	32.9351	0.710007	1.17645e-34
chr4	16581800	16582999	AT4G34760	49.1453	27.2617	0.554716	1.46016e-34
chr4	1497800	1499999	AT4G03400	37.6722	23.8644	0.633475	1.48631e-34
chr5	6747200	6748399	AT5G19970	20.3645	12.8789	0.632419	1.53235e-34
chr3	22745600	22747399	AT3G61470	45.8562	28.9515	0.631354	1.88747e-34
chr1	5560800	5562199	AT1G16260	35.3412	20.6456	0.584179	2.18818e-34
chr2	8756200	8757199	AT2G20300	13.4207	8.05474	0.600173	2.21748e-34
chr2	6947200	6947999	AT2G15960	29.0964	15.078	0.518208	2.30015e-34
chr2	13518000	13519999	AT2G31790	22.9792	15.5708	0.677604	3.60917e-34
chr1	4991400	4992399	AT1G14580	18.3997	11.756	0.638923	3.99386e-34
chr1	7094200	7097199	AT1G20480	31.835	24.234	0.761238	4.24863e-34
chr3	20828200	20830799	AT3G56140	41.2507	29.264	0.709418	4.66253e-34
chr5	26138200	26138799	AT5G09365	11.291	6.60293	0.584796	4.76709e-34
chr3	5919000	5920199	AT3G17330	37.058	22.3074	0.601959	5.67096e-34
chr1	17443200	17444199	.	36.2622	20.5692	0.567235	7.02206e-34
chr1	9178200	9180999	AT1G26560	22.5822	16.372	0.724996	7.44012e-34
chr2	15415200	15416799	AT2G36770	23.0507	15.7225	0.682083	7.63748e-34
chr3	9374800	9375799	AT3G25717	23.3907	12.1352	0.518804	9.16008e-34
chr5	9076800	9077599	AT5G25990	25.6031	14.0728	0.549652	9.3128e-34
chr4	13570600	13572999	AT4G27030	40.165	26.7893	0.666981	9.82266e-34
chr5	4445200	4447199	AT5G13770	59.4918	35.9629	0.604502	1.09085e-33
chr2	19369000	19370399	AT2G47180	21.9209	15.4896	0.706613	1.13262e-33
chr3	17836000	17838599	AT3G48200	33.7193	23.6258	0.700661	1.20993e-33
chr3	9639800	9642799	AT3G26310	24.5484	17.074	0.695524	1.49899e-33
chr1	28137200	28138999	AT1G74910	50.0003	32.1861	0.643718	2.18286e-33
chr1	4467200	4468999	AT1G13110	23.5249	17.445	0.741555	2.27981e-33
chr3	18262400	18263199	AT3G49260	23.0651	13.7124	0.594509	2.34014e-33
chr2	18537200	18538399	AT2G44940	41.3557	23.2047	0.5611	2.78088e-33
chr5	20900800	20903399	AT5G51460	20.7676	16.3724	0.788363	3.05154e-33
chr1	25957400	25959599	AT1G69040	24.4585	18.7097	0.764957	3.11049e-33
chr3	17949400	17950999	AT3G48460	33.6063	21.5035	0.639865	4.16709e-33
chr1	18030800	18031399	AT1G48745	39.2296	18.6703	0.475924	4.39811e-33
chr3	8208000	8209399	AT3G23080	51.5922	28.1521	0.545666	4.63866e-33
chr4	14769000	14769599	AT4G30180	23.478	13.6612	0.581872	4.72672e-33
chr1	23517400	23518399	AT1G63420	9.14614	5.80973	0.635211	5.34224e-33
chr3	10172200	10172999	AT3G27475	9.50971	5.7467	0.604298	5.40085e-33
chr5	531000	531599	AT5G02440	16.9265	10.0435	0.59336	6.05581e-33
chr1	24385800	24387199	AT1G65590	25.0415	15.0022	0.599094	7.26792e-33
chr4	11042400	11043599	.	15.9175	11.0336	0.693174	7.49492e-33
chr4	2122600	2124399	AT4G04340	31.7731	23.4004	0.736485	9.39716e-33
chr3	18635800	18637199	AT3G50270	33.8321	21.4905	0.63521	1.06701e-32
chr1	17365800	17366999	AT1G47370	9.94845	6.5595	0.659349	1.20709e-32
chr1	8002000	8004199	AT1G22620	34.5261	24.3399	0.704971	1.30706e-32
chr1	17179200	17180799	AT1G45474	41.4018	25.7208	0.621248	2.03699e-32
chr4	14626400	14627799	AT4G29905	49.9551	28.5854	0.572222	2.19227e-32
chr4	15867400	15868599	AT4G32880	12.7639	9.17572	0.718881	2.58739e-32
chr1	23701800	23703399	AT1G63860	19.4849	13.9123	0.714004	3.07011e-32
chr5	13655600	13656199	.	17.4641	9.79055	0.56061	3.6939e-32
chr5	26568600	26570599	AT5G66570	68.9794	44.0818	0.639057	3.96878e-32
chr5	8214200	8214799	AT5G24206	17.9819	9.66405	0.537432	4.69689e-32
chr4	13171800	13172999	AT4G25940	22.4536	15.217	0.677709	4.8506e-32
chr5	17722400	17723199	AT5G44050	23.0801	13.8452	0.599876	4.89878e-32
chr1	10053800	10055799	AT1G28610	12.1728	9.04379	0.742951	5.15538e-32
chr1	22807600	22807999	AT1G61760	17.0104	7.86177	0.462174	5.30832e-32
chr3	3232400	3235199	AT3G10405	45.0663	30.4376	0.675396	5.48565e-32
chr5	25962600	25963399	AT5G64980	20.6168	10.621	0.515162	5.968e-32
chr1	18411200	18412999	AT1G49750	57.0551	34.014	0.596161	6.96624e-32
chr5	2171800	2172799	AT5G07000	28.5608	19.3557	0.677702	7.32558e-32
chr4	13826200	13827999	AT4G27700	54.9068	34.452	0.627463	7.70641e-32
chr1	2164400	2165199	AT1G07050	18.6163	12.3848	0.665266	8.1803e-32
chr2	9083000	9085999	AT2G21210	41.9376	30.5199	0.727746	1.34769e-31
chr1	24113200	24114799	AT1G64900	51.8604	30.1181	0.580753	1.36939e-31
chr1	24614800	24616199	AT1G66130	46.0331	27.8922	0.605916	1.43053e-31
chr5	18841400	18844199	AT5G46470	31.4718	21.0118	0.667639	1.66544e-31
chr5	9654800	9655399	AT5G04405	10.0563	5.71748	0.568547	2.05367e-31
chr1	127600	130599	AT1G01320	29.2537	22.5463	0.770716	2.19188e-31
chr4	5778000	5779599	AT4G09010	50.0626	28.2985	0.565262	2.49868e-31
chr1	29457600	29459199	AT1G78290	22.5882	15.5708	0.689333	2.61949e-31
chr2	17377400	17379199	AT2G41680	56.949	38.6638	0.67892	2.88654e-31
chr4	7645800	7646599	.	31.3507	17.0315	0.543257	3.11569e-31
chr1	11350000	11350799	AT1G31710	12.4507	7.60537	0.610839	3.46241e-31
chr3	1354600	1357199	AT3G04910	34.729	27.748	0.798986	3.50956e-31
chr1	12237800	12238599	AT1G33760	18.0042	10.7158	0.595183	4.06942e-31
chr1	752200	757199	AT1G03140	49.667	36.8009	0.740953	4.27065e-31
chr3	7667000	7668599	AT3G21755	44.0127	27.1802	0.617554	5.0064e-31
chr5	19937400	19938199	AT5G49160	15.4663	9.69163	0.626629	5.88968e-31
chr2	10426200	10429399	AT2G24550	48.6114	33.8273	0.695872	7.90621e-31
chr1	25276200	25277799	AT1G67480	40.4022	27.5404	0.681656	7.90939e-31
chr5	9657000	9657999	AT5G27360	35.1876	20.9787	0.596196	9.51255e-31
chr3	17427800	17429799	AT3G47300	25.4197	19.8918	0.782535	9.7472e-31
chr1	20682200	20683199	AT1G55390	14.9849	9.84469	0.656974	1.04081e-30
chr4	7152400	7153599	AT4G11900	34.3221	22.181	0.64626	1.10361e-30
chr4	17369000	17370999	AT4G36870	51.7584	32.4075	0.62613	1.18514e-30
chr2	18733400	18734199	AT2G45450	24.558	16.0452	0.653359	1.2001e-30
chr2	8229000	8229599	AT2G18969	32.5586	15.9128	0.488743	1.47177e-30
chr5	23967000	23969399	AT5G59430	37.1618	27.9894	0.753177	1.6889e-30
chr1	7444800	7446399	AT1G21270	28.3695	18.8878	0.665778	1.80083e-30
chr2	181200	183399	AT2G01420	59.3372	38.8735	0.655129	1.8576e-30
chr1	19685600	19687399	AT1G52870	51.5452	32.7	0.634395	1.88573e-30
chr3	9318400	9319599	AT3G25620	11.5203	7.76018	0.673609	1.95688e-30
chr2	2026200	2027199	AT2G05520	20.5131	13.8341	0.674403	2.04263e-30
chr5	5032400	5033399	AT5G15500	13.6476	8.78286	0.643546	2.05788e-30
chr1	13145600	13146599	.	35.7965	22.0861	0.61699	2.60233e-30
chr1	24096600	24099599	AT1G64860	34.5476	25.2648	0.731304	2.61232e-30
chr4	16531800	16533399	AT4G34610	32.5694	21.3992	0.657034	2.66594e-30
chr1	739600	741399	AT1G03090	41.9774	30.7541	0.732635	2.88166e-30
chr4	7586000	7586999	AT4G12970	24.9429	16.064	0.644031	2.95615e-30
chr1	466000	467799	AT1G02340	20.2361	14.5642	0.719714	3.08501e-30
chr2	15290000	15291599	AT2G36430	43.1474	24.3466	0.564266	3.38153e-30
chr5	25433000	25434799	AT5G63530	39.4578	26.5592	0.673104	3.39928e-30
chr4	9560000	9561599	AT4G16990	38.0374	23.9012	0.628361	3.91997e-30
chr4	11424600	11427399	AT4G21450	40.4467	30.2969	0.749057	3.96399e-30
chr3	20709400	20711199	AT3G55800	57.4463	36.221	0.630519	4.01482e-30
chr5	21390200	21391599	AT5G52780	36.4752	22.5629	0.618582	4.03322e-30
chr3	7626000	7629199	AT3G21670	39.1367	26.7123	0.682538	4.03764e-30
chr2	12597000	12598399	AT2G29340	22.0147	15.1213	0.686873	4.04472e-30
chr5	15184800	15185599	AT5G38040	27.1706	14.8125	0.545166	4.07552e-30
chr3	2174200	2175799	AT3G06880	33.6138	21.5698	0.641695	5.27045e-30
chr5	18945600	18947199	AT5G46690	47.6978	28.1943	0.591103	5.61833e-30
chr2	16474800	16477599	AT2G39470	33.9563	25.4676	0.750011	5.80705e-30
chr2	17928200	17928799	AT2G43120	16.4286	10.17	0.619042	6.90448e-30
chr3	10435000	10437399	AT3G28040	58.6316	37.6414	0.641999	7.22615e-30
chr3	1456200	1457199	AT3G05160	30.2802	18.3393	0.605653	8.19944e-30
chr5	4444000	4444599	AT5G13760	9.41909	5.61628	0.596266	8.29966e-30
chr1	3999200	3999599	AT1G11850	17.2794	8.5454	0.494543	8.51557e-30
chr1	907600	909599	AT1G03630	49.3119	30.3532	0.615535	8.62761e-30
chr1	28327800	28329599	AT1G75460	59.873	36.4484	0.608762	9.39744e-30
chr5	20442600	20443999	AT5G50210	49.8784	26.1916	0.525109	1.08266e-29
chr1	20909600	20910199	AT1G55915	12.0676	6.80531	0.563932	1.41963e-29
chr5	9648600	9649999	AT5G27350	34.48	21.7071	0.629556	1.52462e-29
chr1	11071800	11072399	AT1G31040	14.5169	8.24733	0.568119	1.5328e-29
chr1	8181600	8183599	AT1G23080	67.3206	42.308	0.628455	1.5395e-29
chr5	17148800	17150199	AT5G42760	30.9331	19.9632	0.645367	1.70834e-29
chr1	12057400	12059599	AT1G33250	40.4549	29.3429	0.725324	1.77811e-29
chr5	23346800	23348799	AT5G57655	27.8961	20.4831	0.734264	2.25785e-29
chr3	5348000	5349199	AT3G15810	37.5952	19.5395	0.519734	2.54294e-29
chr1	1762200	1762999	AT1G05835	16.0784	10.7158	0.666472	3.13727e-29
chr5	24072000	24074799	AT5G59750	38.4736	27.4004	0.712187	3.15229e-29
chr3	9763800	9765399	AT3G26590	18.7688	12.2633	0.653388	3.27749e-29
chr4	11447600	11448199	AT4G21520	11.8485	6.75472	0.570091	3.54553e-29
chr5	22762000	22764599	AT5G56240	45.06	30.7333	0.682053	3.77436e-29
chr1	26147000	26147599	AT1G69540	11.6693	7.033	0.602693	4.61699e-29
chr5	1924600	1925399	AT5G06300	9.52463	5.67084	0.595387	6.20904e-29
chr2	8108800	8111199	AT2G18700	54.4699	37.8435	0.69476	7.09408e-29
chr3	17398200	17398999	AT3G07675	21.3782	12.4607	0.582869	8.665e-29
chr5	2145000	2145799	AT5G06930	8.30047	5.31048	0.639781	9.22927e-29
chr1	27218800	27221199	AT1G72300	51.064	32.7586	0.64152	9.2902e-29
chr3	6342000	6343199	AT3G18485	13.9179	9.27683	0.666539	9.66455e-29
chr3	10800200	10801599	AT3G28770	7.75886	5.8709	0.75667	1.10865e-28
chr5	17465400	17467799	AT5G43470	38.1563	26.3597	0.690835	1.2761e-28
chr1	27148400	27150799	AT1G72150	75.9347	49.6558	0.653928	1.34577e-28
chr1	5365800	5366399	AT1G15580	10.4546	5.61628	0.537207	1.3464e-28
chr1	3874400	3875199	AT1G11530	23.7071	13.6555	0.576009	1.46907e-28
chr3	18263800	18264399	AT3G49260	14.955	8.67741	0.580235	1.53479e-28
chr5	8200400	8200799	AT5G24190	11.8385	6.34259	0.53576	1.64743e-28
chr2	19562200	19563799	AT2G47750	11.2344	8.61466	0.766811	1.75652e-28
chr5	26020800	26022399	AT5G65140	17.3664	12.8225	0.738351	1.84343e-28
chr2	16922600	16923799	AT2G40520	19.5586	13.5361	0.692079	2.18226e-28
chr5	23226000	23226599	AT5G57340	15.6918	8.47502	0.540092	2.29571e-28
chr2	10890800	10891599	AT2G25590	19.8405	11.6641	0.587893	2.30969e-28
chr2	12961400	12961999	AT2G30420	12.0078	6.42584	0.535139	2.34783e-28
chr4	9849800	9850799	AT4G17695	22.3877	14.8353	0.662654	2.52944e-28
chr3	11810600	11812399	AT3G30180	27.1782	18.4558	0.679066	2.74224e-28
chr5	8042800	8044599	AT5G23860	41.3343	31.5038	0.762171	3.6642e-28
chr3	7795000	7796399	AT3G22120	49.5033	30.0586	0.607204	3.86724e-28
chr1	9912000	9913799	AT1G28310	29.7575	20.3764	0.684748	3.89174e-28
chr3	5467800	5469599	AT3G16140	52.1552	31.4449	0.60291	4.21153e-28
chr3	18008800	18014199	AT3G48610	38.0955	27.8405	0.730808	4.21436e-28
chr1	11462200	11463999	AT1G31910	42.0106	26.7361	0.636413	4.55561e-28
chr4	12673400	12673999	AT4G24540	20.252	12.7505	0.629592	4.71006e-28
chr1	10651000	10651599	AT1G30260	29.3525	16.267	0.554195	4.74006e-28
chr2	266600	267799	AT2G01590	35.2871	23.2174	0.657957	5.46467e-28
chr2	19191800	19193599	AT2G46710	39.5904	27.4521	0.693403	5.57567e-28
chr3	5686000	5686399	AT3G16690	13.1539	6.72238	0.511056	5.62107e-28
chr4	12935800	12936799	AT4G25260	17.6117	10.7397	0.609805	6.28087e-28
chr3	217800	219199	AT3G01550	29.3217	16.9194	0.577027	6.79661e-28
chr1	554600	555999	AT1G02610	25.8259	19.5733	0.757894	8.81478e-28
chr3	1109000	1109999	AT3G04220	15.7848	9.98121	0.63233	8.84766e-28
chr2	18253400	18255999	AT2G44140	35.3256	25.5499	0.723269	9.50396e-28
chr5	13958000	13959799	AT5G35790	41.2282	27.132	0.658093	1.01565e-27
chr1	24035800	24037399	AT1G64680	55.456	31.1985	0.562581	1.10218e-27
chr5	4944800	4945999	AT5G15230	13.8283	10.4017	0.752204	1.21959e-27
chr1	28338600	28340199	AT1G75500	28.9887	22.4607	0.774809	1.3676e-27
chr1	11555400	11557599	AT1G32120	23.3031	16.9938	0.729251	1.41223e-27
chr1	19159200	19161799	AT1G51680	52.6603	34.3192	0.651709	1.42346e-27
chr1	19516200	19516999	AT1G52400	11.8386	6.92259	0.584747	1.46088e-27
chr4	14200800	14203999	AT4G28740	36.0232	26.9775	0.748892	1.72232e-27
chr2	5674000	5675799	AT2G13610	25.4411	18.7675	0.737684	1.91328e-27
chr1	24137600	24139399	AT1G64980	45.3125	35.2691	0.778353	2.59279e-27
chr4	9906800	9907999	AT4G17810	33.1482	22.0799	0.666096	2.61533e-27
chr4	17137800	17139799	AT4G36220	33.5946	21.2487	0.632503	2.73879e-27
chr5	23522600	23526599	AT5G58140	42.1648	29.0344	0.688593	3.22559e-27
chr3	10737800	10738799	AT3G28650	22.1251	13.9555	0.630754	3.50111e-27
chr4	7531000	7532199	AT4G12830	26.7215	18.8064	0.703793	3.77279e-27
chr3	1762600	1763999	AT3G05905	40.6445	27.4806	0.676121	4.21418e-27
chr2	1333200	1334599	AT2G04039	38.8114	24.4476	0.629908	4.40815e-27
chr2	1930800	1931799	.	19.5102	12.3324	0.6321	4.6687e-27
chr5	4922000	4922799	AT5G15160	18.3178	10.7537	0.587063	4.72522e-27
chr1	18627600	18628399	AT1G50290	26.9616	16.4435	0.609886	5.21168e-27
chr1	24229000	24230199	AT1G65230	49.3741	29.4862	0.5972	5.28687e-27
chr5	18738800	18739399	AT5G46220	11.7091	6.70412	0.572556	5.97748e-27
chr2	1163600	1164399	AT2G03810	19.4971	12.4038	0.636187	6.0578e-27
chr1	20439400	20440999	AT1G54780	69.3983	45.1109	0.650029	6.19983e-27
chr1	6688600	6690399	AT1G19350	58.8387	39.1523	0.665417	6.68179e-27
chr2	17200800	17202799	AT2G41250	57.1527	38.7829	0.678584	6.84112e-27
chr5	16194400	16195799	AT5G40450	19.1158	14.0707	0.736077	7.02118e-27
chr4	485800	486999	AT4G01130	15.1515	10.111	0.667327	8.88676e-27
chr3	6015200	6015799	AT3G17580	16.6278	9.84114	0.591849	9.1133e-27
chr5	21992000	21992799	AT5G54190	8.88269	5.51911	0.621333	9.12037e-27
chr5	20739200	20740199	AT5G50990	19.2475	12.6661	0.658065	1.05552e-26
chr5	22446800	22447999	AT5G55380	36.1726	22.775	0.62962	1.19854e-26
chr2	14777000	14779199	AT2G35060	26.3841	19.2266	0.728719	1.25025e-26
chr5	26584800	26585799	AT5G66610	16.2386	11.0582	0.680982	1.35701e-26
chr3	3281000	3282199	AT3G10525	38.8586	19.9313	0.512919	1.90117e-26
chr2	19545800	19546399	AT2G47680	11.1117	6.27404	0.564634	2.00119e-26
chr4	16943600	16946199	AT4G35770	36.4133	27.7947	0.763312	2.01602e-26
chr4	15924600	15925999	AT4G33000	36.7992	24.3501	0.661702	2.25957e-26
chr3	7946400	7947799	AT3G22420	40.329	26.6032	0.659654	2.44491e-26
chr1	564000	567199	AT1G02640	13.9268	10.6347	0.763614	2.58442e-26
chr4	9261400	9263799	AT4G16400	38.0966	26.4229	0.693576	2.60204e-26
chr2	17212200	17212999	AT2G41290	28.1708	15.9883	0.567549	2.65757e-26
chr2	1006200	1007199	AT2G03310	43.7844	24.1642	0.551891	2.75532e-26
chr3	17756200	17758199	AT3G48090	37.6523	26.0322	0.691384	2.87834e-26
chr2	12024000	12025399	AT2G28200	61.0137	34.5213	0.565796	3.29743e-26
chr2	332000	333999	AT2G01760	32.986	24.3492	0.738168	3.63201e-26
chr2	19240200	19242399	AT2G46810	38.9632	28.9846	0.743897	3.63425e-26
chr4	10481600	10483799	AT4G19170	72.7842	38.2946	0.526139	3.73138e-26
chr5	15826200	15827799	AT5G39530	48.1529	31.6534	0.657352	3.8388e-26
chr5	14088600	14089999	.	45.2487	27.3289	0.603971	3.96817e-26
chr2	2033400	2033999	AT2G05540	12.3862	7.48838	0.604574	4.18778e-26
chr4	12777400	12778799	AT4G24790	36.7139	23.6894	0.645243	4.37966e-26
chr5	17634000	17635999	AT5G43870	15.1206	11.6819	0.772582	4.77483e-26
chr2	12805600	12806999	AT2G30010	24.1036	16.2262	0.673186	4.99544e-26
chr1	17863800	17864599	AT1G48330	33.8289	19.4022	0.573539	5.76747e-26
chr4	18074400	18075799	AT4G38690	34.1731	22.8012	0.667227	5.92492e-26
chr2	13095400	13096399	AT2G30740	33.695	21.7827	0.646467	6.05476e-26
chr4	17563400	17564599	AT4G37330	44.3502	26.3644	0.59446	6.33902e-26
chr5	18863400	18864199	AT5G46510	11.6296	8.09849	0.696369	8.20831e-26
chr1	9259600	9261199	AT1G26770	51.7336	29.9286	0.578514	8.88886e-26
chr1	22700000	22702199	AT1G61520	65.3745	41.9194	0.641219	9.8874e-26
chr1	23501000	23502399	AT1G63360	46.0842	25.4333	0.551888	1.13498e-25
chr5	395600	396799	AT5G02030	45.4644	30.0044	0.659954	1.15196e-25
chr4	8827600	8829599	AT4G15430	39.2514	29.163	0.74298	1.57576e-25
chr5	25980200	25980799	AT5G09295	25.4893	15.6598	0.614368	1.63724e-25
chr1	8500600	8501399	AT1G24020	13.1673	8.66747	0.658257	1.70562e-25
chr3	21381000	21381599	AT3G57680	23.8165	13.7371	0.576789	1.74302e-25
chr4	2449600	2450199	AT4G04840	9.7377	5.97046	0.613128	1.80557e-25
chr1	7661200	7662799	AT1G21830	31.5176	23.0862	0.732486	1.97156e-25
chr3	22857800	22859599	AT3G61750	49.6488	32.2367	0.649295	2.14892e-25
chr2	16930800	16932399	AT2G40540	39.8725	25.1711	0.63129	2.19248e-25
chr3	11012200	11013399	AT3G29030	12.3958	8.22782	0.663759	2.23215e-25
chr5	573000	573599	AT5G02550	32.9768	15.8622	0.481011	2.25702e-25
chr5	16769000	16769599	AT5G41900	14.736	8.7786	0.595725	2.48413e-25
chr5	15608600	15610799	AT5G38990	45.8305	31.1553	0.679794	2.53877e-25
chr1	28129800	28131199	AT1G74880	44.0379	27.6864	0.628695	2.78015e-25
chr2	14544400	14546999	AT2G34510	25.2057	18.1566	0.720337	3.22573e-25
chr1	6928000	6928599	AT1G19960	19.8737	10.8025	0.543558	3.22801e-25
chr2	14384800	14386599	AT2G34060	17.1132	12.6521	0.739318	3.31642e-25
chr3	11278600	11279199	AT3G29370	31.7222	16.6465	0.524759	3.3536e-25
chr5	19916200	19917399	AT5G49138	21.0012	14.3702	0.684256	3.51776e-25
chr3	7120000	7121999	AT3G20420	31.8105	21.7642	0.684183	3.53496e-25
chr5	24689400	24691199	AT5G61420	18.3199	13.9156	0.759589	3.68192e-25
chr3	9517000	9519199	AT3G26030	45.4562	33.1675	0.729658	3.75847e-25
chr4	17829600	17831599	AT4G37925	42.5393	29.3374	0.689654	3.78496e-25
chr5	26550600	26553199	AT5G66530	40.9799	29.5205	0.720365	3.89674e-25
chr1	16708200	16709799	AT1G44000	42.1627	29.0188	0.688258	3.93332e-25
chr5	22037200	22037799	AT5G54260	15.652	9.86644	0.630363	4.01277e-25
chr2	16985600	16986799	AT2G40715	25.6172	17.9976	0.702559	4.15425e-25
chr5	18051000	18051999	AT5G44740	32.9667	21.722	0.658907	4.60116e-25
chr4	13499000	13501799	AT4G26850	64.5077	43.8157	0.679232	4.62805e-25
chr1	26229400	26232999	AT1G69730	32.3509	24.8045	0.766733	4.82974e-25
chr1	20171000	20171799	AT1G54040	15.0931	10.4503	0.692389	5.35462e-25
chr1	21167600	21168999	AT1G56510	40.0647	24.7509	0.617773	5.75568e-25
chr2	505400	506799	AT2G02070	45.9052	30.1994	0.657864	6.0923e-25
chr2	9493400	9494199	AT2G22340	13.9287	8.66747	0.622274	7.93966e-25
chr4	17768000	17769599	AT4G37790	52.4049	30.9237	0.590092	8.35806e-25
chr4	18123800	18125599	AT4G38830	41.374	26.9551	0.651499	9.79072e-25
chr3	2717600	2719799	AT3G08940	53.6524	35.5588	0.662763	1.1564e-24
chr5	988800	990599	AT5G03760	56.644	38.8322	0.685548	1.30666e-24
chr4	18016600	18018399	AT4G38520	45.9424	33.3738	0.726427	1.46472e-24
chr2	8401800	8402799	AT2G19400	30.8055	19.9321	0.647031	1.52879e-24
chr1	19515000	19515799	AT1G52400	11.8237	7.5864	0.641627	1.60481e-24
chr1	4001200	4002999	AT1G11860	50.9816	33.7697	0.66239	1.63117e-24
chr5	21039600	21040799	AT5G51790	16.594	11.9183	0.718229	1.93622e-24
chr1	8933400	8935599	AT1G25440	72.3991	45.4822	0.628215	2.06828e-24
chr5	15421400	15422599	AT5G38520	46.6582	27.6156	0.59187	2.17145e-24
chr1	10940800	10941999	AT1G30810	25.2293	18.9075	0.749426	2.19038e-24
chr1	4176200	4177799	AT1G12280	20.4025	14.7558	0.723235	2.22375e-24
chr3	18468200	18469999	AT3G49790	48.8001	35.1006	0.719273	2.34e-24
chr3	3100600	3103599	AT3G10060	42.4507	31.2324	0.735733	2.39313e-24
chr1	1306400	1307999	AT1G04680	17.7244	13.7418	0.775304	3.53483e-24
chr3	4040600	4041799	AT3G12710	13.8283	10.1868	0.736663	3.92016e-24
chr5	6217800	6219999	AT5G18650	53.3487	39.3766	0.738099	3.94907e-24
chr4	8122400	8123799	AT4G14090	21.2388	15.9987	0.753277	4.04314e-24
chr5	19183600	19184599	AT5G47240	19.6654	14.0313	0.713502	4.17945e-24
chr2	14305200	14306199	AT2G33810	26.7817	17.8691	0.667213	4.21787e-24
chr5	14065400	14066199	AT5G35926	31.7538	19.6488	0.618786	4.33913e-24
chr1	21746200	21747999	AT1G58602	20.866	15.6171	0.748447	4.96048e-24
chr3	254000	255199	AT3G01680	14.853	10.6545	0.71733	4.98588e-24
chr5	7205400	7206999	AT5G21170	52.2856	35.8423	0.68551	5.10501e-24
chr5	15875200	15875999	AT5G39650	15.7798	10.7727	0.682689	5.53787e-24
chr1	20801400	20804599	AT1G55660	42.0339	29.8387	0.709872	6.08199e-24
chr3	8289600	8290199	AT3G23230	12.9039	7.81726	0.605806	6.45452e-24
chr2	15752800	15754199	AT2G37540	17.9477	13.2799	0.739922	6.64121e-24
chr1	6942600	6944199	AT1G20020	46.0865	31.8619	0.69135	6.90111e-24
chr5	6992800	6993999	AT5G20670	42.9972	27.7547	0.6455	7.12049e-24
chr1	25214000	25214999	AT1G67330	27.2832	17.7629	0.651056	8.69426e-24
chr5	22038200	22040799	AT5G54280	44.6928	33.3979	0.747277	9.93024e-24
chr5	17625400	17626399	AT5G43840	13.0147	9.63232	0.740111	1.01845e-23
chr1	25888800	25889999	AT1G68872	16.7034	12.9421	0.774818	1.05957e-23
chr3	19475000	19475599	AT3G52525	32.4988	18.6197	0.572935	1.08941e-23
chr5	20051800	20052999	AT5G49450	46.9567	27.9695	0.595644	1.1051e-23
chr2	18074400	18075599	AT2G43560	42.0819	26.0484	0.618993	1.14182e-23
chr3	4642200	4643599	AT3G14020	25.8259	18.6634	0.722662	1.1587e-23
chr3	8489200	8489799	AT3G23630	10.6736	6.70412	0.628103	1.18807e-23
chr2	8183800	8185199	AT2G18890	50.6713	31.7592	0.626769	1.2184e-23
chr1	30241400	30242999	AT1G80440	48.4736	32.6296	0.673142	1.22861e-23
chr5	13419000	13420399	AT5G35170	44.2426	29.3653	0.663734	1.23715e-23
chr4	9449000	9450799	AT4G16780	44.6097	31.0321	0.695636	1.57901e-23
chr4	1378200	1379599	AT4G03110	36.9185	29.2137	0.791302	1.64235e-23
chr1	8922600	8923999	AT1G25425	17.0098	12.2076	0.71768	1.77571e-23
chr4	69000	69999	AT4G00163	23.8683	15.4421	0.646971	1.8704e-23
chr5	26354800	26355999	AT5G65890	33.9739	21.1067	0.621262	1.9239e-23
chr3	9578200	9579999	AT3G26180	39.0865	26.5424	0.679068	1.94654e-23
chr4	16104600	16105999	AT4G33470	26.7041	18.8367	0.705386	1.99068e-23
chr1	6733000	6734999	AT1G19450	32.0313	25.6076	0.799456	2.01001e-23
chr1	5722800	5724799	AT1G16720	51.8121	34.5453	0.666742	2.03777e-23
chr1	8152600	8153599	AT1G23020	26.2086	18.1573	0.692799	2.19801e-23
chr5	20326800	20327999	AT5G49960	32.4021	22.459	0.693134	2.48555e-23
chr5	18431000	18432199	AT5G45490	32.233	23.1668	0.718729	2.53971e-23
chr5	8010000	8011599	AT5G23750	15.5835	11.1545	0.715789	2.57586e-23
chr2	6894000	6894599	AT2G15830	13.2027	7.0077	0.530778	2.61308e-23
chr3	7375000	7378799	AT3G21060	50.3879	34.7194	0.689042	3.34253e-23
chr5	26456800	26459599	AT5G66210	43.5108	34.4007	0.790624	3.37294e-23
chr2	1788200	1788599	.	16.4723	10.1026	0.613308	3.72878e-23
chr2	1703200	1705399	AT2G04850	26.6879	19.8468	0.743663	3.74008e-23
chr3	6875000	6877399	AT3G19800	40.4236	29.3096	0.725062	3.98727e-23
chr3	22361400	22362599	AT3G60520	44.0617	28.3234	0.642812	4.22511e-23
chr1	28873400	28875399	AT1G76890	39.8243	28.9204	0.7262	4.51761e-23
chr2	12081000	12082599	AT2G28305	21.3573	16.2437	0.760569	4.54527e-23
chr4	630400	630999	AT4G03875	13.123	8.70271	0.663165	4.55156e-23
chr5	19288000	19290599	AT5G47560	40.4246	29.4273	0.727955	5.19387e-23
chr1	23951800	23957199	AT1G64500	48.1568	37.4425	0.777512	5.33743e-23
chr1	12877800	12878799	AT1G35180	13.4446	9.63232	0.716445	5.64525e-23
chr1	6631600	6633199	AT1G19220	26.1764	19.011	0.726265	5.72825e-23
chr4	18389600	18390799	AT4G39600	44.6088	25.2901	0.566931	5.93923e-23
chr4	16431800	16432799	AT4G34360	22.3042	15.1387	0.678738	6.2501e-23
chr2	17543000	17544199	AT2G42040	37.8837	25.3786	0.669908	6.54179e-23
chr3	6744600	6746199	AT3G19450	30.794	20.8496	0.677067	7.11939e-23
chr1	6262600	6262999	AT1G18193	12.8848	6.8743	0.53352	9.00087e-23
chr1	24044600	24048799	AT1G64720	51.0449	36.3707	0.712524	9.1012e-23
chr1	4144400	4145999	AT1G12220	23.3566	17.1156	0.732795	9.43337e-23
chr3	2930200	2931399	AT3G09540	22.5531	15.7605	0.698817	9.99234e-23
chr2	15044000	15045999	AT2G35800	62.5946	43.0433	0.687652	1.1283e-22
chr1	29993000	29993799	AT1G79700	39.9497	21.3937	0.535516	1.22085e-22
chr4	14871200	14872199	AT4G30410	34.1607	22.5563	0.6603	1.47758e-22
chr1	26725800	26726599	AT1G70890	11.3161	7.92779	0.700576	1.71919e-22
chr1	7940000	7940599	AT1G22490	29.0936	16.3935	0.563474	2.07839e-22
chr3	18510200	18510999	AT3G49930	19.8704	12.7262	0.64046	2.08886e-22
chr5	6086000	6086799	AT5G18370	10.6891	6.96053	0.65118	2.16593e-22
chr1	6561000	6562999	AT1G19000	55.816	38.3129	0.686414	2.21847e-22
chr4	5647200	5648799	AT4G08870	26.706	19.9492	0.746993	2.39437e-22
chr5	1619600	1621599	AT5G05470	34.072	23.8944	0.701291	2.51957e-22
chr3	16870600	16872799	AT3G45890	44.5829	31.7411	0.711957	2.94166e-22
chr1	2143000	2143999	AT1G06980	30.4712	19.4922	0.639693	3.09356e-22
chr1	22693000	22693799	AT1G61500	17.1981	11.4365	0.664986	3.21708e-22
chr3	9596400	9597799	AT3G26220	14.9465	11.1027	0.742829	3.24222e-22
chr1	24692800	24694399	AT1G66250	20.7606	15.2581	0.734955	3.51399e-22
chr1	28695800	28698199	AT1G76490	68.0041	48.6009	0.714676	3.51524e-22
chr4	15411600	15412599	AT4G31870	20.1311	12.5599	0.623905	3.52218e-22
chr4	1756600	1756999	AT4G03811	15.7249	8.69732	0.553092	3.70924e-22
chr4	12870000	12871399	AT4G25050	60.3486	40.3272	0.668238	4.0495e-22
chr4	10187800	10188999	AT4G18440	38.8785	25.505	0.656018	4.76207e-22
chr3	19801200	19805599	AT3G53420	47.3874	33.8145	0.713576	4.79516e-22
chr1	11767600	11768799	AT1G32540	21.6777	15.5077	0.715376	5.09739e-22
chr3	8345800	8346399	AT3G23325	29.9897	16.52	0.550856	6.15822e-22
chr4	12007000	12008399	AT4G22890	54.4229	38.0092	0.698405	6.22191e-22
chr2	13220400	13222599	AT2G31070	52.7574	36.3513	0.689028	6.32857e-22
chr1	225800	227399	AT1G01620	85.4369	52.7589	0.617519	6.6474e-22
chr2	9713800	9714599	.	21.1692	13.8452	0.654026	7.11118e-22
chr3	22151000	22153599	AT3G59970	49.7	37.4619	0.753761	7.6704e-22
chr1	7469000	7469799	AT1G21326	20.9303	13.9021	0.664209	7.67741e-22
chr4	7535600	7536399	AT4G12840	24.3192	15.7987	0.649639	8.06552e-22
chr1	30184600	30186599	AT1G80280	44.228	33.0367	0.746963	9.20666e-22
chr3	21147600	21148399	AT3G57130	18.2133	11.9676	0.65708	9.47544e-22
chr5	10318800	10321199	AT5G28350	30.9715	24.6795	0.796845	9.49489e-22
chr1	8725800	8727199	AT1G24625	45.9734	29.9177	0.650761	1.02774e-21
chr5	26861600	26863399	AT5G67330	54.6283	41.9152	0.76728	1.05861e-21
chr3	17521000	17521999	AT3G47540	12.0356	8.8132	0.732261	1.06459e-21
chr5	17526600	17528399	AT5G43630	35.8442	27.2837	0.761175	1.19815e-21
chr1	5430400	5430999	AT1G15780	15.5524	9.81584	0.631146	1.33471e-21
chr5	25727200	25729999	AT5G64330	29.9249	23.0042	0.768731	1.41525e-21
chr3	11527800	11529199	AT3G29670	11.4592	8.84967	0.772276	1.5644e-21
chr5	20235600	20236199	AT5G49800	12.7646	8.19674	0.642146	1.58829e-21
chr1	12004800	12007199	AT1G33110	24.3536	17.9079	0.735329	1.61648e-21
chr5	6670400	6671399	AT5G19730	23.3549	14.2134	0.608583	1.65298e-21
chr4	16604400	16606999	AT4G34830	47.8321	35.7535	0.747479	1.66027e-21
chr3	20256200	20257999	AT3G54720	66.3244	40.9971	0.61813	1.81635e-21
chr5	23167800	23170399	AT5G57180	68.306	47.1757	0.690652	1.86973e-21
chr3	8921600	8923199	AT3G24503	26.8104	20.5179	0.765296	2.54856e-21
chr1	4459000	4460799	AT1G13080	53.0635	36.0188	0.678787	2.58078e-21
chr3	7806600	7807999	AT3G22125	9.30211	7.34404	0.789503	2.83952e-21
chr1	20673800	20675999	AT1G55370	32.774	23.4785	0.716376	3.2968e-21
chr4	11128800	11129999	AT4G20760	24.513	17.1508	0.699661	3.33983e-21
chr4	9247400	9250199	AT4G16370	48.8932	37.4488	0.765931	3.47409e-21
chr5	25328000	25329399	AT5G63140	26.6871	18.2301	0.683105	3.60381e-21
chr2	11458000	11459399	AT2G26870	16.4045	12.8466	0.783114	3.69566e-21
chr3	4817200	4820599	AT3G14415	44.5965	33.1833	0.744079	3.69597e-21
chr2	1933200	1934199	AT2G05310	48.4889	30.5656	0.630363	4.22089e-21
chr4	7521400	7523999	AT4G12800	28.6111	21.69	0.758097	4.31142e-21
chr5	25628000	25629599	AT5G64040	52.7033	34.9988	0.664072	4.33621e-21
chr5	26599400	26600199	AT5G66640	12.5851	9.42611	0.74899	4.46888e-21
chr5	20877600	20878399	AT5G51390	18.467	13.0486	0.70659	4.69749e-21
chr2	13506400	13507599	AT2G08465	23.6077	17.492	0.740945	4.9131e-21
chr3	20878200	20880999	AT3G56290	29.3837	22.8255	0.776808	4.99026e-21
chr5	14482600	14483799	AT5G36790	29.0395	19.0213	0.655015	5.19398e-21
chr1	13124000	13125399	AT1G35580	34.4545	25.0542	0.727168	5.45839e-21
chr1	1859800	1860799	AT1G06130	33.0025	20.9787	0.63567	5.62526e-21
chr1	25574400	25575399	AT1G68240	21.3728	15.2752	0.714703	6.18337e-21
chr4	7085800	7086799	AT4G11780	20.7161	15.5482	0.750537	6.52456e-21
chr5	5168600	5170599	AT5G15830	24.2263	18.7395	0.773519	7.22032e-21
chr5	8205200	8205599	AT5G24200	14.0507	8.12762	0.578449	7.71872e-21
chr1	21264800	21266399	AT1G56720	21.335	16.5375	0.775135	9.14813e-21
chr1	27742000	27742999	AT1G73770	32.7756	19.3253	0.589625	9.41372e-21
chr2	11832400	11834399	AT2G27770	52.1642	35.8719	0.687673	1.01985e-20
chr4	1104400	1106999	AT4G02510	38.5658	30.1503	0.781789	1.02518e-20
chr4	5931200	5932399	AT4G09350	32.5911	22.3579	0.686012	1.07941e-20
chr5	25754000	25755199	AT5G64410	37.5156	22.9772	0.612471	1.08288e-20
chr3	2328200	2329999	AT3G07310	55.8284	36.9033	0.661013	1.1371e-20
chr5	14423400	14424599	AT5G36700	29.1191	19.6659	0.675361	1.25499e-20
chr1	7956000	7958599	AT1G22530	59.2921	41.3684	0.697705	1.71269e-20
chr3	8436600	8437599	AT3G23530	25.3489	18.3545	0.724075	1.92834e-20
chr1	22645400	22646199	AT1G61370	10.4502	7.47261	0.715069	2.00731e-20
chr5	22799600	22800199	AT5G56300	16.2096	10.0688	0.621163	2.01394e-20
chr2	13105600	13106199	AT2G30760	18.9377	11.0302	0.582447	2.09547e-20
chr1	17432400	17433999	AT1G47500	47.0637	31.2554	0.664108	2.50717e-20
chr5	15303200	15304399	AT5G38290	35.1578	24.4812	0.696323	2.61411e-20
chr3	3836200	3836999	AT3G12040	21.3483	13.8452	0.648539	2.75495e-20
chr1	2712800	2714599	AT1G08570	58.0364	39.8094	0.685938	2.86306e-20
chr3	20805000	20805999	AT3G56060	23.4504	16.7618	0.714777	3.03009e-20
chr2	15083000	15084399	AT2G35930	22.0062	16.4428	0.747189	3.25689e-20
chr5	24783400	24784799	AT5G61670	52.9308	36.861	0.6964	3.52489e-20
chr3	15703400	15704199	AT3G43850	12.6597	8.38298	0.662178	3.75336e-20
chr3	23327000	23328799	AT3G63140	57.4463	37.7288	0.656766	3.9314e-20
chr1	1004600	1006199	AT1G03930	33.6958	24.6783	0.732385	4.12689e-20
chr5	419000	420199	AT5G02120	38.7691	25.2143	0.650371	4.16114e-20
chr1	11969800	11972799	AT1G33050	32.3998	25.0324	0.77261	4.16302e-20
chr1	6791000	6791599	AT1G19640	9.77753	6.57763	0.672729	4.20301e-20
chr1	7896800	7897599	AT1G22360	27.5587	17.7522	0.64416	4.49879e-20
chr2	1185400	1187999	AT2G03890	50.0718	38.0858	0.760624	4.76637e-20
chr3	20016800	20018399	AT3G54050	60.6928	38.1926	0.629277	4.83219e-20
chr1	25431800	25433199	AT1G67830	37.3363	26.3107	0.704695	4.84776e-20
chr2	17001800	17002399	AT2G40750	21.7057	13.2059	0.608407	5.69671e-20
chr5	7226600	7228199	AT5G21482	49.7493	32.9234	0.661786	5.79227e-20
chr1	17424600	17426199	AT1G47490	48.9958	31.9662	0.652427	6.17328e-20
chr2	10154600	10155799	AT2G23840	35.5756	23.2932	0.654752	6.66689e-20
chr1	24349600	24350199	AT1G65486	15.5524	9.51226	0.611627	6.81541e-20
chr2	9076200	9077199	AT2G21187	50.065	27.4711	0.548709	7.03455e-20
chr1	25401600	25403199	AT1G67750	19.761	15.2581	0.772132	7.0868e-20
chr3	22142800	22144999	AT3G59940	70.6741	48.0113	0.679334	7.31308e-20
chr5	18701200	18701799	AT5G46115	9.71779	5.97046	0.614385	7.38934e-20
chr2	7946000	7947399	AT2G18280	40.9173	28.6071	0.699144	7.45533e-20
chr5	6571400	6573199	AT5G19480	31.3819	24.9167	0.793983	8.73472e-20
chr1	28603000	28603999	AT1G76240	21.3728	14.0465	0.657214	9.22451e-20
chr1	20017400	20017799	AT1G53633	11.988	7.21612	0.601945	1.02378e-19
chr3	6880800	6882399	AT3G19820	29.496	23.0767	0.782367	1.05249e-19
chr4	6631400	6632599	AT4G10770	45.0366	29.0438	0.644893	1.09427e-19
chr3	1673800	1674599	AT3G05685	22.8561	14.509	0.634798	1.10652e-19
chr1	25344000	25344999	AT1G67630	9.03868	7.08393	0.783735	1.17376e-19
chr1	3961000	3961799	AT1G04877	12.9135	9.08472	0.703506	1.22294e-19
chr4	6288800	6289799	AT4G10060	21.8863	15.7151	0.718034	1.38745e-19
chr5	7736600	7738599	AT5G23060	67.792	42.8613	0.632247	1.44338e-19
chr2	14849400	14851599	AT2G35260	75.4801	49.8788	0.660821	1.50698e-19
chr2	18468400	18469399	AT2G44798	31.1399	19.7804	0.635211	1.51573e-19
chr5	24501000	24501599	AT5G60900	25.5291	16.2923	0.638185	1.72965e-19
chr4	9554800	9555999	AT4G16970	26.9006	17.9091	0.665751	1.79043e-19
chr3	22860200	22861399	AT3G61760	25.7565	18.4273	0.715443	1.86589e-19
chr1	23911000	23914399	AT1G64390	29.2081	23.3527	0.799528	2.07407e-19
chr5	3271800	3272999	AT5G10410	19.4492	14.3197	0.736262	2.10324e-19
chr3	10456000	10456999	AT3G28100	27.0683	19.0371	0.703299	2.28423e-19
chr1	30017000	30019199	AT1G79790	34.6671	26.9448	0.777244	2.38145e-19
chr3	18159000	18161399	AT3G48990	50.0546	39.4101	0.787342	2.93658e-19
chr1	22385600	22387799	AT1G60800	38.2201	29.0121	0.75908	3.0125e-19
chr1	25712800	25714799	AT1G68530	22.4004	17.7237	0.791222	3.15266e-19
chr4	9503800	9505799	AT4G16890	49.4492	34.2042	0.691704	3.21225e-19
chr1	25735800	25738199	AT1G68560	50.9695	36.7192	0.720415	3.21303e-19
chr3	7926800	7927399	AT3G22400	13.362	8.52562	0.63805	3.39603e-19
chr4	14259000	14259999	.	26.2683	18.6731	0.710861	3.47599e-19
chr4	8361000	8362799	AT4G14560	24.778	19.6099	0.791424	3.52417e-19
chr5	22980600	22981599	AT5G56840	13.5282	9.8902	0.73108	3.55256e-19
chr4	18537200	18538599	AT4G39970	44.9844	30.9034	0.68698	3.66629e-19
chr5	19716200	19718799	AT5G48620	45.675	31.9752	0.700059	4.09422e-19
chr1	4064800	4066399	AT1G12030	16.9412	12.7941	0.755206	4.10102e-19
chr5	8662000	8663599	AT5G25120	16.9934	13.23	0.778538	4.24078e-19
chr1	6821000	6825799	AT1G19720	48.7592	37.2136	0.763212	4.56605e-19
chr5	22114400	22115599	AT5G54470	40.5399	26.8699	0.662801	4.81569e-19
chr4	13661400	13662199	AT4G27270	26.0659	17.1832	0.659221	4.83115e-19
chr1	27767400	27768399	AT1G73850	12.2028	8.98005	0.735901	4.84403e-19
chr3	8078800	8079599	AT3G22830	20.1391	14.3573	0.712907	5.71458e-19
chr3	15986800	15989199	AT3G44310	49.1199	35.5253	0.723236	5.84234e-19
chr4	5839600	5841399	AT4G09160	48.4487	33.4328	0.690066	5.86314e-19
chr3	8449800	8450599	AT3G23550	10.1964	7.05536	0.691946	5.88153e-19
chr1	21653600	21654799	AT1G58340	14.5148	10.4649	0.720981	6.24364e-19
chr3	19164200	19165199	AT3G51660	11.57	8.87387	0.766972	6.33092e-19
chr5	3441400	3443799	AT5G10920	30.355	23.8014	0.784101	7.00768e-19
chr5	21723400	21724799	AT5G53490	50.083	33.7197	0.673276	7.16056e-19
chr1	30350800	30351999	AT1G80760	10.9333	8.26573	0.756014	7.32927e-19
chr1	28032000	28033599	AT1G74640	31.6071	23.2757	0.736407	7.456e-19
chr1	23497000	23497799	AT1G63350	18.7805	11.8158	0.629153	8.21681e-19
chr3	3707600	3708599	AT3G11720	21.0027	16.2157	0.772077	8.4386e-19
chr3	20984400	20985999	AT3G56650	38.9848	25.2185	0.64688	8.95235e-19
chr3	17400200	17401799	AT3G47250	49.2047	32.2505	0.655435	9.58598e-19
chr4	11306800	11308399	AT4G21210	29.0558	22.1764	0.763235	1.16023e-18
chr5	25948800	25951799	AT5G64940	50.4293	38.5491	0.764419	1.1731e-18
chr1	26486400	26487599	AT1G70310	48.3693	32.3299	0.668397	1.23114e-18
chr5	22871600	22872399	AT5G56490	11.4505	8.09849	0.707261	1.23121e-18
chr1	6306400	6307999	AT1G18330	34.77	25.844	0.743284	1.23951e-18
chr4	14900800	14902199	AT4G30490	40.6957	27.8597	0.684586	1.33789e-18
chr2	19620600	19622399	AT2G47940	60.3902	43.4146	0.718901	1.39174e-18
chr5	15703200	15703999	AT5G39210	25.3194	17.6953	0.698883	1.47424e-18
chr2	18442200	18443399	AT2G44740	38.4308	27.2238	0.708385	1.52135e-18
chr5	6260000	6262199	AT5G18760	26.1509	20.6875	0.791082	1.53214e-18
chr1	3037600	3039399	AT1G09420	20.455	16.3331	0.798489	1.6758e-18
chr5	13910400	13911199	AT5G35740	12.2268	8.80023	0.719749	1.93802e-18
chr3	18840400	18841999	AT3G50700	32.6216	25.7018	0.787877	1.9548e-18
chr1	4105200	4106799	AT1G12110	32.465	24.5646	0.756649	1.99016e-18
chr1	28645200	28646799	AT1G76360	34.1956	24.9342	0.729164	2.01261e-18
chr1	25684400	25684999	AT1G68480	11.3905	7.31129	0.641876	2.08301e-18
chr3	5480400	5481199	AT3G16175	29.3651	19.6488	0.669121	2.68524e-18
chr5	18870800	18871599	AT5G46520	13.4509	10.2037	0.758589	2.89174e-18
chr1	27736400	27737799	AT1G73750	30.9843	21.7505	0.701985	3.04448e-18
chr1	18436200	18437199	AT1G49790	34.4114	20.8422	0.605677	3.09442e-18
chr5	4556000	4558399	AT5G14120	47.3299	36.2138	0.765136	3.11263e-18
chr5	17361800	17363799	AT5G43270	25.7897	20.1268	0.78042	3.15315e-18
chr1	154600	156199	AT1G01420	35.1729	26.6116	0.756594	3.17172e-18
chr3	15206200	15206799	.	9.39917	5.79337	0.61637	3.20614e-18
chr1	11712000	11713199	AT1G32440	46.2404	27.5904	0.596673	3.34403e-18
chr1	29634400	29635999	AT1G78820	39.6338	26.9054	0.67885	3.36538e-18
chr5	430800	431999	AT5G02180	32.1235	24.14	0.751475	3.37249e-18
chr4	12067600	12068599	AT4G23020	32.5368	20.1141	0.618195	3.43061e-18
chr1	23234600	23236599	AT1G62750	45.1648	33.4916	0.741542	3.55375e-18
chr1	5883600	5887199	AT1G17220	46.6389	36.3372	0.779118	3.87579e-18
chr3	2944800	2947599	AT3G09600	30.7942	23.865	0.774984	3.95839e-18
chr1	13549800	13550999	AT1G36180	28.95	22.1304	0.764435	4.26944e-18
chr1	2012000	2013599	AT1G06570	63.9751	44.7981	0.700243	4.27242e-18
chr1	9729400	9730399	AT1G27921	20.5728	14.2437	0.692356	4.89466e-18
chr2	7739800	7740999	AT2G17800	41.0174	31.837	0.776183	5.08921e-18
chr4	7674000	7675399	AT4G13220	39.5958	29.1162	0.735336	5.22515e-18
chr3	19278200	19281399	AT3G51950	50.1961	39.0002	0.776957	5.3451e-18
chr1	24652800	24653999	AT1G66190	28.9898	20.2599	0.698863	5.43747e-18
chr1	27880400	27881199	AT1G74150	12.0476	8.6485	0.717861	5.51579e-18
chr1	11575200	11576599	AT1G32170	18.8856	14.4823	0.766844	5.78295e-18
chr2	10816800	10817799	AT2G25420	32.9189	21.5097	0.653415	5.82634e-18
chr5	5699600	5700999	AT5G17310	43.4923	31.2501	0.71852	6.56481e-18
chr1	8309200	8310799	AT1G23390	70.2637	46.9968	0.668863	6.91616e-18
chr5	23772200	23773999	AT5G58870	44.3511	31.866	0.718494	6.98537e-18
chr1	20339200	20339799	AT1G54450	14.955	10.3977	0.695266	8.16581e-18
chr1	17572400	17573199	AT1G47760	13.1524	9.42611	0.716684	9.448e-18
chr2	7186400	7186999	AT2G16580	20.252	13.1047	0.647082	1.12008e-17
chr5	20489200	20489599	AT5G50335	17.7279	11.8116	0.666272	1.17933e-17
chr4	17705000	17705999	AT4G37685	14.1968	11.1037	0.782127	1.21144e-17
chr5	8073200	8074199	AT5G23920	69.2408	40.744	0.588439	1.21246e-17
chr3	19059200	19060199	AT3G51340	20.2863	15.351	0.756718	1.24247e-17
chr5	8074600	8076199	AT5G23930	34.397	25.9577	0.75465	1.25521e-17
chr3	1677800	1678999	AT3G05690	39.9331	26.693	0.668443	1.32323e-17
chr3	5337400	5338399	AT3G15760	43.9874	27.2132	0.618659	1.3578e-17
chr3	2807400	2808399	AT3G09162	18.9729	13.2425	0.697969	1.40559e-17
chr2	12238600	12239199	AT2G28560	21.8849	13.7371	0.627698	1.5118e-17
chr4	14437800	14439799	AT4G29310	52.737	34.4771	0.653755	1.55738e-17
chr3	20612600	20613999	AT3G55580	22.1938	17.2227	0.776014	1.64778e-17
chr5	15187000	15188399	AT5G38050	23.072	15.4463	0.669482	1.70709e-17
chr4	6985600	6986399	AT4G11521	26.9467	18.2074	0.675682	1.93561e-17
chr5	736000	736399	AT5G03130	14.4693	8.46944	0.585339	2.01175e-17
chr3	8563800	8564799	AT3G23760	39.1039	25.9997	0.664888	2.20768e-17
chr1	18624800	18626399	AT1G50280	48.4289	31.5397	0.651258	2.25189e-17
chr3	9404000	9405199	AT3G25760	20.4142	15.7605	0.772036	2.35979e-17
chr1	7771600	7772599	AT1G22050	37.886	26.8947	0.709885	2.54494e-17
chr2	13381800	13383399	AT2G31380	46.6908	34.5534	0.740047	2.63316e-17
chr2	5007400	5008399	AT2G12400	19.2475	14.896	0.773919	2.93277e-17
chr4	9392400	9393599	AT4G16690	20.9713	16.1776	0.771416	3.24885e-17
chr3	2907400	2908399	AT3G09450	8.62077	6.82606	0.791816	3.27481e-17
chr2	18167800	18168399	AT2G43870	18.4996	12.4722	0.674188	3.69203e-17
chr5	15878600	15880199	AT5G39660	44.4603	35.3969	0.796146	3.77453e-17
chr1	20667000	20668799	AT1G55360	42.3156	33.5676	0.793268	3.98086e-17
chr3	18733200	18734199	AT3G50480	17.3729	13.5308	0.778845	4.09805e-17
chr3	18091600	18092399	AT3G48780	11.8237	8.81919	0.745891	4.11251e-17
chr5	23872800	23873799	AT5G59130	11.6416	9.19242	0.789618	4.30503e-17
chr3	22320800	22322599	AT3G60390	38.5561	28.7578	0.745869	4.38061e-17
chr4	17557200	17558999	AT4G37310	35.2806	26.2054	0.742771	4.57308e-17
chr1	1642000	1642599	AT1G05550	12.4061	8.7786	0.707604	5.78267e-17
chr1	28422000	28423999	AT1G75690	40.2778	28.1472	0.698827	5.80094e-17
chr5	19678800	19679399	AT5G48550	11.7291	7.89315	0.672954	5.86324e-17
chr1	25047600	25049399	AT1G67090	63.6126	39.6325	0.623029	6.32864e-17
chr3	17016000	17016399	AT3G46300	15.2765	9.07711	0.594188	6.53689e-17
chr1	9543200	9545599	AT1G27480	43.4118	31.7858	0.732193	6.74361e-17
chr1	5261400	5265199	AT1G15290	39.4142	30.8941	0.783832	6.81567e-17
chr5	2344400	2345399	AT5G07400	34.6383	22.9659	0.66302	6.82889e-17
chr5	24535400	24536999	AT5G60970	32.0472	25.4839	0.795199	7.05257e-17
chr1	27338000	27340199	AT1G72600	62.1578	43.5664	0.7009	7.31444e-17
chr3	20604400	20606399	AT3G55560	43.1479	33.0822	0.766716	7.58855e-17
chr3	18593800	18594599	AT3G50140	14.4362	10.8675	0.752795	7.61424e-17
chr1	16871600	16873399	AT1G44575	62.6578	40.736	0.650135	8.22719e-17
chr5	19271800	19272999	AT5G47500	18.1062	14.2565	0.787382	8.33335e-17
chr2	15530800	15531799	AT2G36980	30.6264	20.3416	0.664185	8.81344e-17
chr1	2706800	2707999	AT1G08550	31.0889	23.685	0.761847	9.43948e-17
chr2	1264200	1264799	.	18.7983	12.371	0.658091	9.46958e-17
chr3	22334200	22335399	AT3G60415	22.0557	15.4066	0.698531	1.0291e-16
chr3	4921400	4923799	AT3G14650	39.0214	27.8189	0.712914	1.03995e-16
chr3	18586200	18587199	AT3G50120	16.4057	12.2717	0.748014	1.09832e-16
chr5	6464800	6468799	AT5G19220	33.1895	24.9002	0.750243	1.13893e-16
chr5	26136000	26137599	AT5G65410	56.105	34.8472	0.621107	1.14788e-16
chr1	21211800	21212599	AT1G56610	24.4983	16.4056	0.669663	1.14894e-16
chr3	5624600	5625599	AT3G16530	21.6952	16.3825	0.755121	1.16935e-16
chr3	6032200	6035799	AT3G17650	40.2058	29.8361	0.742084	1.16956e-16
chr5	14653400	14654199	.	24.7372	16.9935	0.686961	1.2021e-16
chr1	12359800	12361399	AT1G34010	31.6295	23.977	0.758058	1.23372e-16
chr5	24650200	24650599	AT5G61290	14.7383	8.88722	0.603002	1.24658e-16
chr4	2332000	2332799	AT4G04630	41.0843	26.2679	0.639366	1.32792e-16
chr1	5223400	5225799	AT1G15180	39.9363	28.2674	0.707812	1.35515e-16
chr2	18872400	18874399	AT2G45850	42.3662	29.4132	0.694261	1.36488e-16
chr2	13796200	13797399	AT2G32500	28.4526	19.135	0.672522	1.4082e-16
chr2	17135600	17136999	AT2G41090	35.5202	25.3683	0.714194	1.46844e-16
chr3	1848800	1849999	AT3G06125	26.0351	17.6437	0.677689	1.47974e-16
chr2	13676600	13676999	AT2G32200	14.1105	8.1656	0.57869	1.61637e-16
chr1	29915400	29916599	AT1G79529	36.67	23.9378	0.65279	1.62306e-16
chr1	25669000	25670199	AT1G68460	49.3841	32.8354	0.664898	1.63193e-16
chr3	17600	18999	AT3G01060	43.8589	31.7483	0.723874	1.64175e-16
chr3	20130600	20133799	AT3G54360	36.053	28.1618	0.781122	1.66987e-16
chr1	26122000	26123199	AT1G69490	32.2529	22.2821	0.690856	1.75834e-16
chr1	20693000	20693999	AT1G55420	19.534	13.9403	0.713643	1.92633e-16
chr4	14409800	14410599	AT4G29230	13.6599	10.7158	0.784471	2.01624e-16
chr1	10325600	10326999	AT1G29530	32.7578	24.5559	0.74962	2.05095e-16
chr3	4061400	4066399	AT3G12780	44.1813	35.0882	0.794187	2.3051e-16
chr1	6611400	6613799	AT1G19140	50.0099	36.4854	0.729564	2.30995e-16
chr1	21538600	21539799	AT1G58180	38.8885	30.156	0.775448	2.39387e-16
chr1	21177800	21179199	AT1G56520	30.1743	21.4255	0.710058	2.47036e-16
chr1	12852000	12853599	AT1G35140	29.1379	22.3564	0.767262	2.64683e-16
chr5	8947200	8948599	AT5G25630	45.2828	30.4377	0.672169	2.72828e-16
chr1	1965800	1967199	AT1G06450	28.4009	22.0646	0.776898	2.86992e-16
chr2	11999600	12001399	AT2G28150	40.0214	29.12	0.727611	3.01238e-16
chr5	20192400	20193799	AT5G49700	53.4424	34.9004	0.653047	3.02236e-16
chr3	5755800	5757399	AT3G16857	47.0041	37.3302	0.79419	3.16096e-16
chr2	14734000	14734799	AT2G34925	13.1524	9.31231	0.708031	3.42294e-16
chr2	15445400	15446599	AT2G36830	46.9766	31.7359	0.675568	3.49581e-16
chr3	18627600	18628999	AT3G50240	35.7675	27.0906	0.757408	3.49684e-16
chr5	22640400	22642399	AT5G55910	51.9852	41.0496	0.78964	3.88789e-16
chr2	6563400	6564199	AT2G15128	18.5417	14.6797	0.791713	3.95055e-16
chr1	3992200	3993599	AT1G11820	50.4497	35.5395	0.704454	3.99722e-16
chr3	6510800	6512599	AT3G18890	43.4427	29.2632	0.673605	4.01986e-16
chr3	15430600	15431599	AT3G43540	43.8203	30.4745	0.695443	4.17642e-16
chr4	16708400	16710199	AT4G35100	78.7698	52.5036	0.666545	4.44983e-16
chr4	11748800	11750199	AT4G22200	47.4314	29.7228	0.626648	4.59971e-16
chr4	9739600	9741199	AT4G17460	50.085	38.2305	0.763312	4.60405e-16
chr2	19260800	19262799	AT2G46870	39.6811	30.4062	0.766264	4.76507e-16
chr1	12241600	12242399	AT1G33770	10.2562	7.33985	0.71565	4.93459e-16
chr4	12837200	12839599	AT4G24972	40.175	30.4151	0.757065	5.73187e-16
chr5	9823600	9824599	AT5G27740	36.7637	25.1502	0.684104	6.13976e-16
chr3	5814600	5815399	.	20.99	14.8504	0.707499	6.54697e-16
chr3	1727200	1728199	AT3G05800	35.4264	23.512	0.663686	6.73556e-16
chr5	425400	427399	AT5G02160	51.478	34.2042	0.664443	7.33274e-16
chr1	19297600	19299199	AT1G51940	54.3147	37.0648	0.682408	9.92715e-16
chr4	17664600	17666599	AT4G37590	34.3704	27.4194	0.797762	1.16813e-15
chr2	17653200	17654199	AT2G42395	25.3608	18.1118	0.714165	1.19352e-15
chr3	18891000	18893799	AT3G50820	45.9783	31.9211	0.694264	1.26078e-15
chr4	9288600	9289599	AT4G16470	40.8949	28.7149	0.702163	1.49044e-15
chr1	18132600	18133999	AT1G49010	47.1671	31.4992	0.667821	1.50478e-15
chr5	18427800	18429199	AT5G45472	30.4216	22.7145	0.746657	1.51953e-15
chr5	1917800	1920599	AT5G06290	51.5098	41.0004	0.795973	1.82232e-15
chr2	19439200	19440399	AT2G47370	46.4294	32.5321	0.700679	1.82254e-15
chr2	1682800	1683799	AT2G04795	30.0652	20.3265	0.676081	1.87163e-15
chr5	17968200	17969199	AT5G44572	8.37003	6.6592	0.7956	1.89324e-15
chr1	18802600	18803599	AT1G50732	24.3101	16.9438	0.696986	1.94544e-15
chr2	9721200	9721799	AT2G22821	21.2676	16.3176	0.767252	2.18166e-15
chr5	16638400	16639999	AT5G41610	47.5337	33.1887	0.698214	2.18471e-15
chr1	8432000	8433599	AT1G23870	37.3064	27.6825	0.742031	2.22876e-15
chr2	7150800	7153399	AT2G16500	53.8581	40.4472	0.750996	2.28318e-15
chr5	21216800	21217999	AT5G52250	30.6313	21.9029	0.71505	2.3196e-15
chr1	18864800	18867399	AT1G50890	56.6486	41.0944	0.725427	2.47991e-15
chr5	5366800	5367399	AT5G16410	20.2719	13.8889	0.685131	2.52881e-15
chr4	2452800	2453999	AT4G04850	34.919	24.9994	0.715925	2.60401e-15
chr3	9910200	9911999	AT3G26890	31.667	24.4618	0.77247	2.76746e-15
chr1	24538800	24540999	AT1G65930	44.9789	35.738	0.79455	2.83345e-15
chr2	16064400	16065799	AT2G38330	54.0904	37.3809	0.691082	2.94793e-15
chr5	575200	575999	AT5G02560	41.4277	24.7127	0.596526	3.09123e-15
chr2	5508200	5508799	AT2G05875	18.9178	13.2817	0.702074	3.17147e-15
chr5	3890000	3891799	AT5G12050	33.4042	24.7061	0.739611	3.20291e-15
chr4	2350000	2352199	AT4G04640	73.983	51.2984	0.693381	3.20518e-15
chr3	5497400	5498599	AT3G16220	23.7569	18.3894	0.774066	3.43074e-15
chr3	9826400	9828799	AT3G26730	33.1891	21.8496	0.658337	3.48057e-15
chr1	5473400	5474599	AT1G15940	27.3781	18.7938	0.686454	3.55549e-15
chr3	18833600	18834999	AT3G50685	32.3485	20.8189	0.643582	3.68476e-15
chr2	19154200	19155599	AT2G46660	47.4143	31.0118	0.65406	3.91821e-15
chr1	20309600	20310799	AT1G54410	32.3225	21.4732	0.664342	3.92889e-15
chr1	12002400	12003599	AT1G33102	19.3	15.0022	0.777316	4.10613e-15
chr5	25992200	25992799	AT5G65070	10.5542	7.033	0.66637	4.88565e-15
chr2	759400	760999	AT2G02710	62.9232	41.3295	0.656825	5.04963e-15
chr2	19472600	19474599	AT2G47450	77.0051	52.6784	0.68409	5.06495e-15
chr2	17471200	17472799	AT2G41870	50.913	36.2782	0.712553	5.12793e-15
chr3	10163000	10163799	AT3G27470	24.3789	15.647	0.641826	5.29037e-15
chr5	19015200	19016199	AT5G46870	21.8982	16.6556	0.760592	5.31233e-15
chr3	20512400	20516799	AT3G55330	44.8737	35.282	0.786251	5.90659e-15
chr3	5657600	5658599	AT3G16610	13.5998	10.6031	0.779651	5.93996e-15
chr5	18176000	18177399	AT5G45040	21.938	15.5871	0.710507	5.98524e-15
chr3	7812800	7814199	AT3G22150	52.9052	33.0915	0.625487	6.09819e-15
chr2	11550800	11552399	AT2G27060	36.5977	27.91	0.762616	6.40333e-15
chr1	7264000	7265599	AT1G20880	43.7889	31.3028	0.714857	6.45584e-15
chr4	8003400	8003999	AT4G13800	12.9239	8.8545	0.685126	6.58955e-15
chr2	12013200	12013999	AT2G28180	10.6443	8.19332	0.769738	6.90713e-15
chr1	25042200	25043399	AT1G67070	20.2252	15.4319	0.763004	6.92888e-15
chr1	13026200	13027399	AT1G35420	49.1354	30.1687	0.613991	7.08711e-15
chr2	7383000	7383399	AT2G16990	10.8221	6.91228	0.638719	7.29152e-15
chr2	6666400	6667799	AT2G15320	62.8638	37.2943	0.593256	7.75204e-15
chr1	29715200	29716199	AT1G78995	51.2112	33.6904	0.657872	7.79669e-15
chr5	22029000	22030199	AT5G54250	37.3365	25.0121	0.66991	7.99469e-15
chr3	5861400	5862399	AT3G17185	22.6862	17.2775	0.761586	8.28936e-15
chr1	29735800	29737599	AT1G79040	47.9979	36.1704	0.753583	8.82278e-15
chr2	17095400	17096399	AT2G40960	18.3878	13.5914	0.739153	9.48755e-15
chr1	17451600	17452999	AT1G47530	30.0038	23.7219	0.79063	9.89692e-15
chr2	2023400	2023799	AT2G05518	12.8848	8.81126	0.683849	1.01284e-14
chr2	19359000	19361399	AT2G47160	34.9791	26.9156	0.769477	1.09049e-14
chr1	2965000	2965799	AT1G09180	23.2592	16.8418	0.724092	1.10865e-14
chr5	26634200	26634999	AT5G66700	17.5862	13.3521	0.759237	1.21222e-14
chr1	2675800	2676799	AT1G08465	20.2863	15.6696	0.772423	1.2985e-14
chr5	22044800	22046399	AT5G54280	47.9216	34.2217	0.714118	1.35908e-14
chr2	7829000	7829599	AT2G18000	15.5724	11.1314	0.714816	1.3761e-14
chr4	7662400	7663199	AT4G13195	27.6483	20.066	0.725759	1.40202e-14
chr3	1365000	1366399	AT3G04940	34.3351	26.4082	0.769131	1.43017e-14
chr3	22929600	22930399	AT3G61910	9.65899	7.30191	0.75597	1.4781e-14
chr1	1518200	1518799	AT1G05230	12.0875	9.43637	0.780672	1.50208e-14
chr3	22951400	22953199	AT3G61970	53.5144	36.8527	0.68865	1.53017e-14
chr3	4662400	4663399	AT3G14070	28.119	20.8422	0.741214	1.57591e-14
chr3	5718000	5718799	AT3G16785	14.2123	10.8865	0.765991	1.61755e-14
chr1	1682200	1683999	AT1G05630	50.9617	39.304	0.771246	2.04102e-14
chr5	5004800	5006999	AT5G15410	46.514	36.2066	0.778402	2.4935e-14
chr5	26877800	26879599	AT5G67370	50.7429	37.5856	0.740707	2.58592e-14
chr5	6821800	6823199	AT5G20220	37.5239	27.2423	0.725999	2.62547e-14
chr5	4181200	4181799	AT5G13170	12.4659	8.7786	0.704209	2.68924e-14
chr3	18417600	18420999	AT3G49670	55.2543	43.5444	0.788073	2.70235e-14
chr4	13154800	13155999	AT4G25880	32.9592	25.4923	0.77345	2.74776e-14
chr2	17709200	17709999	AT2G42530	9.31563	6.67604	0.716649	2.75246e-14
chr1	26403000	26404399	AT1G70100	29.8929	22.617	0.756601	2.80023e-14
chr3	2560200	2561799	AT3G08020	43.1772	34.5155	0.799392	2.8014e-14
chr5	9433400	9435199	AT5G26820	39.6236	30.0887	0.759363	2.85204e-14
chr5	24035600	24036399	AT5G59660	9.07677	6.84673	0.754313	2.89926e-14
chr2	10589400	10589799	AT2G24870	12.9446	8.05167	0.62201	2.92911e-14
chr4	7308000	7309799	AT4G12300	45.5844	31.0405	0.680946	3.00552e-14
chr5	7777600	7779599	AT5G23120	48.2438	32.165	0.666718	3.08478e-14
chr1	1164000	1167199	AT1G04350	31.6121	25.1869	0.796749	3.16173e-14
chr3	4496600	4497199	AT3G13720	10.4546	7.38718	0.706596	3.18713e-14
chr5	23077200	23078599	AT5G57030	49.7676	36.0919	0.725209	3.21728e-14
chr2	13778200	13779799	AT2G32450	55.8961	40.8367	0.730582	4.01319e-14
chr4	10392800	10393999	AT4G18975	34.7002	27.464	0.791465	4.01826e-14
chr4	17697800	17698999	AT4G37670	35.6154	26.3518	0.739899	4.43051e-14
chr1	18503400	18505799	AT1G49970	44.3565	32.8596	0.740807	4.50597e-14
chr2	2457600	2458199	AT2G06255	9.85718	6.88121	0.698091	4.76881e-14
chr4	9143800	9144599	AT4G16146	18.5118	13.2762	0.717175	4.9126e-14
chr4	17901000	17903799	AT4G38160	48.7909	38.4395	0.787842	4.93948e-14
chr3	21759200	21759999	AT3G58850	33.9334	22.1144	0.6517	5.07187e-14
chr2	19214600	19215199	AT2G46760	12.6252	8.8039	0.697328	5.15046e-14
chr3	9570600	9571999	.	33.0476	23.8519	0.721744	5.26815e-14
chr1	20424400	20425199	AT1G54730	30.7834	22.9109	0.744262	5.34979e-14
chr3	1168800	1169199	AT3G04410	14.559	9.60883	0.659992	5.48711e-14
chr5	16277000	16277999	AT5G40640	25.2772	19.5073	0.771735	5.7865e-14
chr2	18858200	18861399	AT2G45810	36.9517	29.3934	0.795455	6.00939e-14
chr2	18755600	18757399	AT2G45530	36.2553	27.7891	0.766484	7.94459e-14
chr2	6043000	6043999	AT2G14260	29.5638	21.7069	0.734239	8.22946e-14
chr2	1076800	1078399	AT2G03550	49.3539	35.5485	0.720277	8.37067e-14
chr1	6712800	6714599	AT1G19400	39.3319	29.4653	0.749145	8.41862e-14
chr2	18070000	18071399	AT2G43535	15.2875	11.6876	0.76452	8.56011e-14
chr5	7208600	7209799	AT5G21222	45.2754	31.6979	0.700113	8.68603e-14
chr1	28282400	28284199	AT1G75380	43.9334	33.5844	0.764439	8.73249e-14
chr2	14024600	14025199	AT2G33051	14.1983	9.96764	0.702031	8.91668e-14
chr5	22558800	22560599	AT5G55730	38.6489	28.6567	0.741462	8.9396e-14
chr1	23151600	23152399	AT1G62540	23.3339	16.9935	0.728275	9.13637e-14
chr2	16714400	16715399	AT2G40030	32.5727	24.4676	0.751169	1.02202e-13
chr3	20811600	20813199	AT3G56080	39.5145	28.7819	0.728388	1.03249e-13
chr1	22555600	22558999	AT1G61190	33.128	25.5997	0.772751	1.04224e-13
chr4	11333200	11337199	AT4G21280	37.267	29.7885	0.799326	1.08731e-13
chr1	21940600	21941799	AT1G59720	45.6037	31.3441	0.687315	1.08782e-13
chr5	7176400	7177399	AT5G21105	30.1846	20.9484	0.69401	1.09347e-13
chr1	11535200	11536399	AT1G32070	48.0112	38.0426	0.792369	1.11161e-13
chr1	25991400	25991999	.	23.3187	15.508	0.665046	1.19274e-13
chr2	9006600	9008199	AT2G20960	26.609	20.1577	0.757552	1.33125e-13
chr3	5619000	5620999	AT3G16520	75.2389	50.8893	0.67637	1.39412e-13
chr2	11270000	11271599	AT2G26500	51.3904	37.4629	0.728986	1.49301e-13
chr3	17336400	17337599	AT3G47070	46.0116	33.164	0.720775	1.5842e-13
chr5	26697800	26699399	AT5G66850	54.0536	38.7612	0.717088	1.72258e-13
chr3	17891000	17892199	AT3G48320	28.9898	19.4257	0.670087	1.737e-13
chr3	3740600	3741799	AT3G11850	36.272	28.0201	0.772499	1.83353e-13
chr2	9948600	9949599	AT2G23360	27.0086	20.0383	0.741923	1.83774e-13
chr1	28751000	28751799	AT1G76610	23.3339	16.2539	0.696579	1.99836e-13
chr3	7280800	7282399	AT3G20820	66.683	44.1253	0.661717	2.00671e-13
chr4	12744400	12746399	AT4G24710	21.1473	16.1697	0.764622	2.02236e-13
chr4	15613000	15614399	AT4G32340	29.8418	22.0538	0.739024	2.05764e-13
chr1	3325800	3327399	AT1G10150	62.8785	46.1439	0.733858	2.12429e-13
chr2	4618600	4619599	AT2G11520	27.5936	20.9939	0.760825	2.21903e-13
chr1	5487600	5490799	AT1G15980	42.2912	33.1831	0.784634	2.23548e-13
chr2	6272400	6273199	AT2G14660	37.6059	26.5334	0.705565	2.25307e-13
chr2	13716000	13716999	AT2G32290	13.3371	10.5728	0.792736	2.37062e-13
chr2	13400400	13401199	AT2G31440	29.0218	21.1281	0.728008	2.46874e-13
chr1	157000	158799	AT1G01430	50.544	38.4869	0.761453	2.47311e-13
chr4	15112600	15115199	AT4G31040	42.8478	34.1326	0.796601	2.56422e-13
chr1	4084400	4084999	AT1G12080	20.8893	15.7357	0.75329	2.56556e-13
chr1	17606400	17606999	AT1G47813	11.5697	8.7533	0.756571	2.57345e-13
chr1	27256000	27257199	AT1G72410	50.8963	39.3317	0.772781	2.6708e-13
chr4	658400	659199	AT4G01520	9.67392	7.37778	0.762646	2.67763e-13
chr5	23546200	23547599	AT5G58190	35.1451	24.9242	0.70918	2.83748e-13
chr3	17526000	17526999	AT3G47560	39.6651	27.0312	0.681486	2.84183e-13
chr5	16227800	16228799	AT5G40500	43.6531	29.7768	0.682123	2.86016e-13
chr1	29201600	29202399	AT1G77690	9.25591	7.33985	0.792991	2.87408e-13
chr5	5403000	5404799	AT5G16540	42.7598	32.6747	0.764145	2.96099e-13
chr1	29220200	29222999	AT1G77740	62.3044	45.1908	0.725323	3.00955e-13
chr2	14327200	14328999	AT2G33860	45.6838	35.5976	0.779217	3.08061e-13
chr5	8773600	8775799	AT5G25280	69.9147	53.3313	0.762805	3.20079e-13
chr3	210400	211199	AT3G01530	12.6746	9.44507	0.745197	3.23564e-13
chr2	6664800	6665199	AT2G15318	14.1703	9.72277	0.686137	3.34431e-13
chr1	6474800	6475599	AT1G18773	38.6061	26.4955	0.686303	3.3796e-13
chr3	7112800	7113799	AT3G20395	8.91927	6.9019	0.773819	3.53317e-13
chr4	6100600	6102399	AT4G09650	66.583	52.3182	0.785759	3.65451e-13
chr1	1883000	1883799	AT1G06160	29.9026	23.6696	0.791557	3.74186e-13
chr1	19417400	19418799	AT1G52155	25.0245	18.8475	0.753162	3.81114e-13
chr3	2083800	2084799	AT3G66652	33.8264	23.6788	0.700009	3.86815e-13
chr1	24935200	24936399	AT1G66840	39.6446	28.5762	0.720809	3.91614e-13
chr2	7820600	7822799	AT2G17970	37.4173	29.5634	0.7901	4.18017e-13
chr1	8483200	8483999	AT1G23970	22.1396	15.7987	0.713595	4.23646e-13
chr5	23517200	23519199	AT5G58120	27.7708	20.0965	0.723656	4.4843e-13
chr1	26151800	26153999	AT1G69550	49.2044	34.1461	0.693964	4.55059e-13
chr4	18427200	18428599	AT4G39710	49.0258	34.9979	0.713867	4.59669e-13
chr1	4515400	4516599	AT1G13220	35.6552	25.189	0.706461	4.88106e-13
chr1	21043200	21044799	AT1G56220	63.5126	43.9357	0.691764	5.59431e-13
chr5	22337600	22338599	AT5G55050	20.74	16.1095	0.776736	5.60343e-13
chr5	17951600	17951999	AT5G44565	13.692	9.87468	0.721201	5.67286e-13
chr5	748200	748599	AT5G03150	18.5051	12.5712	0.679337	5.85005e-13
chr5	25284800	25286999	AT5G63020	36.902	28.261	0.765839	5.86345e-13
chr1	20647400	20648999	AT1G55325	19.2761	15.1254	0.784671	6.47853e-13
chr4	13718400	13720199	AT4G27430	46.0286	33.7782	0.733852	6.55561e-13
chr3	17152600	17154399	AT3G46590	39.9883	31.0321	0.776029	6.86495e-13
chr2	16507800	16509599	AT2G39570	41.1022	32.7842	0.797626	7.19286e-13
chr5	26466000	26467599	AT5G66240	33.666	26.6685	0.792149	7.6426e-13
chr3	10286400	10287799	AT3G27770	25.9965	18.8367	0.724586	7.93501e-13
chr1	16835800	16836399	AT1G44350	11.4702	8.57621	0.747695	8.34955e-13
chr5	25906000	25906399	AT5G64800	15.4259	11.4318	0.741078	8.57925e-13
chr2	10659600	10660799	AT2G25050	46.6582	31.6979	0.679364	8.76617e-13
chr2	16236200	16237199	AT2G38870	17.9341	13.6369	0.760389	8.95507e-13
chr5	9553400	9554799	AT5G27150	47.3461	36.2219	0.765045	9.34199e-13
chr5	2110400	2111199	AT5G06811	34.008	22.9868	0.675923	9.47099e-13
chr4	17743800	17745599	AT4G37760	34.6043	27.1068	0.783336	9.6504e-13
chr1	6123600	6124799	AT1G17780	34.7798	27.2112	0.782385	1.01926e-12
chr2	853200	853599	AT2G04435	12.1375	8.58338	0.707179	1.07629e-12
chr2	12834800	12836399	AT2G30070	40.7528	31.9567	0.78416	1.08687e-12
chr4	8269800	8271199	AT4G14360	38.9307	29.062	0.746506	1.12928e-12
chr4	14405200	14406599	AT4G29220	43.6116	32.8099	0.75232	1.12955e-12
chr1	28548000	28549599	AT1G76080	53.9193	37.0933	0.687941	1.17808e-12
chr4	8708800	8709599	AT4G15248	23.8414	16.5953	0.696071	1.19148e-12
chr4	16673000	16673999	AT4G35020	33.1577	21.6613	0.653281	1.20653e-12
chr5	9987000	9987799	AT5G27950	10.1964	7.87089	0.771928	1.23247e-12
chr1	3474400	3475199	AT1G10540	10.7189	8.30711	0.774997	1.25685e-12
chr3	9645400	9645999	AT3G26320	11.3109	8.07024	0.713492	1.2734e-12
chr3	22452400	22456399	AT3G60750	56.0974	43.9344	0.783181	1.30678e-12
chr3	578600	580799	AT3G02690	44.0838	33.1538	0.752063	1.3559e-12
chr3	7068800	7069799	AT3G20270	26.0175	19.0674	0.732868	1.44656e-12
chr2	1382600	1383599	.	34.4592	23.0417	0.668666	1.55913e-12
chr5	5277800	5278399	AT5G16170	10.4745	7.89315	0.753559	1.58051e-12
chr2	12674600	12676199	AT2G29650	60.3123	40.7135	0.675045	1.60269e-12
chr2	14982600	14984199	AT2G35637	27.7205	21.5698	0.778117	1.63678e-12
chr3	9703800	9705199	AT3G26490	35.5544	26.4732	0.744583	1.68537e-12
chr3	3277400	3277999	AT3G10520	23.4183	15.5586	0.664378	1.74264e-12
chr4	8860600	8861999	AT4G15510	35.0343	26.2241	0.748526	1.75054e-12
chr4	11345800	11346399	AT4G21326	13.3022	9.38577	0.70558	1.798e-12
chr1	9627800	9628399	AT1G27670	16.3092	12.624	0.774042	1.92828e-12
chr1	17810800	17811999	AT1G48240	38.2518	28.1465	0.735822	1.95777e-12
chr3	9486200	9486799	AT3G25905	20.6901	14.6226	0.706744	2.02031e-12
chr5	20778400	20780599	AT5G51120	52.2963	40.0312	0.765469	2.13255e-12
chr2	7606800	7607599	AT2G17500	21.2289	16.6142	0.782622	2.47502e-12
chr1	21741800	21742599	.	15.8694	11.6451	0.733808	2.80233e-12
chr2	17582600	17584199	AT2G42190	42.9385	34.2028	0.796553	2.81297e-12
chr5	18181000	18182999	AT5G45050	43.7387	34.3179	0.784612	2.89621e-12
chr1	21529800	21531399	AT1G58150	23.6624	18.2055	0.769385	3.05518e-12
chr1	21439600	21440799	AT1G57980	35.9437	26.0484	0.7247	3.19574e-12
chr1	10074600	10076399	AT1G28670	31.4814	22.516	0.715216	3.33247e-12
chr3	5171000	5173999	AT3G15354	32.6583	25.7853	0.789548	3.47988e-12
chr4	18296400	18298399	AT4G39350	33.899	25.9639	0.765919	3.65037e-12
chr1	17650400	17651799	AT1G47900	32.7322	25.0975	0.766753	3.75574e-12
chr3	3043400	3044999	AT3G09920	32.3531	25.3227	0.782698	3.7646e-12
chr5	1772400	1773799	AT5G05890	25.8089	19.5083	0.755875	3.78112e-12
chr5	4768400	4769799	AT5G14760	40.4399	32.1599	0.795252	3.79874e-12
chr3	9813200	9814599	AT3G26710	50.066	35.1387	0.701848	3.84509e-12
chr3	22747800	22748599	.	21.7813	16.8608	0.774095	3.93328e-12
chr2	7522000	7523199	AT2G17300	50.1601	33.7328	0.672503	4.12552e-12
chr4	15278200	15279599	AT4G31520	31.9222	24.5343	0.768565	4.52212e-12
chr3	17268800	17269399	AT3G46900	21.0087	15.2044	0.723719	4.64328e-12
chr3	6456600	6457599	AT3G18750	30.7219	23.3754	0.760871	4.75009e-12
chr5	309400	311599	AT5G01810	31.1033	24.4363	0.78565	4.8082e-12
chr1	3884400	3884799	AT1G11572	12.7951	9.34297	0.730199	4.90895e-12
chr1	26932000	26933399	AT1G71480	50.731	35.4312	0.698413	4.95362e-12
chr1	19413400	19414799	AT1G52150	36.9527	25.5525	0.691492	4.97842e-12
chr5	22776400	22777399	AT5G56260	34.0055	22.8749	0.672682	5.10896e-12
chr4	12415600	12416399	AT4G23880	31.9329	22.6075	0.707969	5.19213e-12
chr4	985000	986399	AT4G02260	48.8638	38.5616	0.789165	5.19225e-12
chr3	3145600	3146199	AT3G10185	9.31952	7.0836	0.760082	5.71098e-12
chr1	19458800	19459599	AT1G52245	10.8533	8.07952	0.74443	5.76523e-12
chr1	17717600	17719399	AT1G48030	43.9798	33.795	0.768421	6.10438e-12
chr1	25333200	25334799	AT1G67590	45.4002	32.241	0.710151	6.37265e-12
chr4	16780200	16781799	AT4G35270	30.145	23.8348	0.790672	6.44811e-12
chr5	18013000	18014399	AT5G44650	44.7797	34.8896	0.779139	6.97986e-12
chr1	2379600	2380599	AT1G07700	36.7398	26.4092	0.718817	7.39147e-12
chr5	4170600	4171799	AT5G13140	38.1722	27.5904	0.722788	7.5528e-12
chr5	921000	921999	AT5G03620	26.2802	18.7186	0.71227	7.55515e-12
chr2	19243400	19245199	AT2G46820	62.0743	44.5434	0.717582	7.89565e-12
chr5	9004200	9005599	AT5G25830	28.8954	23.0503	0.797715	8.30046e-12
chr5	4429400	4430999	AT5G13730	34.4791	23.5316	0.682489	8.31032e-12
chr1	11255200	11255799	AT1G31430	21.0287	16.0899	0.76514	8.3718e-12
chr1	3098600	3100799	AT1G09570	34.2115	25.8077	0.754357	8.92236e-12
chr4	5729200	5730599	AT4G08930	29.9953	23.5486	0.785076	9.05726e-12
chr1	7800	8799	AT1G01020	34.0652	24.6648	0.724047	9.35383e-12
chr5	3284800	3286399	AT5G10450	76.2762	54.1141	0.709449	9.44614e-12
chr4	16167200	16168199	AT4G33660	28.8354	20.8119	0.721748	9.5695e-12
chr1	1505000	1506599	AT1G05200	40.1411	29.5306	0.73567	9.93093e-12
chr1	11084800	11085799	AT1G31070	37.4442	28.2295	0.753908	1.01381e-11
chr3	4184600	4185999	AT3G13062	50.6884	38.215	0.75392	1.03801e-11
chr1	10715600	10717799	AT1G30360	43.9808	34.849	0.792368	1.0503e-11
chr3	5705600	5706799	AT3G16770	39.1571	30.3835	0.775938	1.11279e-11
chr5	19309000	19310599	AT5G47640	59.4619	39.6616	0.667009	1.12061e-11
chr3	18002200	18004999	AT3G48560	52.0851	39.988	0.767744	1.14092e-11
chr4	18581000	18581599	AT4G40090	14.6962	11.3085	0.769485	1.15045e-11
chr5	26451400	26453199	AT5G66190	56.2992	37.9394	0.673889	1.2094e-11
chr5	19938800	19939599	AT5G49170	33.6945	24.2765	0.720489	1.26826e-11
chr5	711200	712999	AT5G03040	50.0268	38.7733	0.775051	1.30461e-11
chr3	19012200	19012999	AT3G08185	21.9455	16.9177	0.770896	1.37016e-11
chr2	18786400	18788799	AT2G45590	60.8989	47.4639	0.779388	1.37701e-11
chr5	1279600	1280999	AT5G04490	49.2134	35.9836	0.731175	1.40522e-11
chr3	4919000	4919399	AT3G14630	12.6158	8.1656	0.647252	1.43791e-11
chr3	17131000	17133599	AT3G46530	47.0335	33.8411	0.719511	1.52829e-11
chr1	9996600	9999399	AT1G28440	61.7589	48.8778	0.791429	1.61883e-11
chr5	6414400	6416399	AT5G19120	61.2043	46.5986	0.761362	1.65573e-11
chr4	17643400	17645199	AT4G37550	45.8496	33.8792	0.73892	1.6997e-11
chr2	10473000	10474599	AT2G24630	34.6581	27.7204	0.799825	1.70985e-11
chr1	6299600	6302199	AT1G18300	23.8564	17.5269	0.734683	1.72757e-11
chr5	2411200	2412199	AT5G07630	31.4742	23.421	0.744133	1.76773e-11
chr4	12876200	12878399	AT4G25080	55.8981	38.8666	0.695312	1.78199e-11
chr2	15107000	15107999	AT2G35960	54.2201	32.7196	0.603459	1.82184e-11
chr5	21152200	21154399	AT5G52060	45.1958	35.2832	0.780674	1.85174e-11
chr1	28369400	28369999	AT1G75550	23.9161	16.7477	0.700269	1.8731e-11
chr1	4095400	4095999	AT1G12100	14.7161	10.676	0.725464	1.90823e-11
chr1	11486600	11487199	.	16.6477	11.0302	0.662566	1.91083e-11
chr3	2564000	2565799	AT3G08030	62.7307	46.7419	0.74512	1.98728e-11
chr5	12079600	12080599	AT5G32450	38.3875	29.1548	0.759487	2.04126e-11
chr5	8188400	8189799	AT5G24165	36.5263	28.1846	0.771625	2.08379e-11
chr2	11706200	11707199	AT2G27360	26.0653	18.8702	0.723959	2.11456e-11
chr3	7677000	7678599	AT3G21790	41.7002	32.4969	0.779298	2.3069e-11
chr2	7630600	7631999	AT2G17540	35.8869	27.3072	0.760924	2.3202e-11
chr4	493400	494599	AT4G01150	47.6829	36.6271	0.768139	2.32518e-11
chr2	7401000	7402199	AT2G17033	25.5178	20.0071	0.784045	2.36914e-11
chr1	29998000	29999199	AT1G79720	29.8752	22.8382	0.764453	2.42384e-11
chr2	5051000	5051799	AT2G12462	21.9156	16.178	0.738196	2.4469e-11
chr1	20137600	20138399	AT1G53920	15.0633	10.8486	0.720201	2.62825e-11
chr3	5234600	5235799	AT3G15500	25.7665	20.3863	0.791194	2.83263e-11
chr5	24152600	24153199	AT5G59990	24.2945	18.2656	0.751841	2.83333e-11
chr1	8168600	8169199	AT1G23050	45.8409	30.7125	0.66998	2.92556e-11
chr2	14783200	14783799	AT2G35070	10.6935	7.79196	0.728663	3.00749e-11
chr5	8871600	8872399	AT5G25480	32.6794	22.0954	0.676126	3.18979e-11
chr5	4397600	4399199	AT5G13650	41.8568	33.4256	0.79857	3.23324e-11
chr3	10518000	10519399	AT3G28200	64.4071	47.5737	0.738641	3.30183e-11
chr4	9436600	9437199	AT4G16770	26.7438	20.163	0.753932	3.45718e-11
chr3	22293200	22295599	AT3G60320	71.7829	51.6646	0.719734	3.4985e-11
chr1	18934200	18936399	AT1G51110	56.0066	42.3742	0.756593	3.73297e-11
chr5	16894000	16894599	AT5G42250	25.0114	19.2775	0.770749	3.75157e-11
chr3	3069000	3070799	AT3G09980	56.3854	42.1848	0.748151	3.87311e-11
chr5	3182200	3183999	AT5G10150	50.113	37.5098	0.748504	3.95628e-11
chr1	6798800	6799799	AT1G19650	40.2143	31.1268	0.774023	3.96445e-11
chr5	1664000	1665599	AT5G05580	36.5977	28.8103	0.787216	3.97029e-11
chr5	8589400	8590999	AT5G24930	70.301	53.4602	0.760447	4.13473e-11
chr1	25154600	25156399	AT1G67230	44.3644	35.1596	0.792518	4.58776e-11
chr1	8281200	8282399	AT1G23330	35.307	26.0863	0.738842	4.6879e-11
chr2	18280600	18282599	AT2G44210	47.6471	35.6218	0.747617	4.88247e-11
chr5	1578000	1578799	AT5G05330	23.6922	17.3729	0.733275	5.00786e-11
chr2	9618200	9618799	AT2G22630	9.45891	7.18479	0.759579	5.24368e-11
chr3	6752400	6753799	AT3G19480	48.8126	33.7414	0.691244	5.31425e-11
chr3	9605200	9607399	AT3G26240	46.6984	35.8138	0.766917	5.83805e-11
chr1	4391600	4394399	AT1G12900	50.5765	32.8739	0.649984	5.9216e-11
chr4	16596600	16597199	AT4G34800	18.3403	13.6106	0.742114	5.96205e-11
chr1	22307000	22308399	AT1G60550	50.0404	34.7813	0.695064	6.06748e-11
chr2	18777400	18778599	AT2G45560	30.4721	23.0531	0.756531	6.52759e-11
chr3	10465400	10466399	AT3G28130	35.6413	25.9087	0.726929	7.01865e-11
chr1	3019600	3020599	AT1G09350	16.5848	12.4993	0.75366	7.99427e-11
chr5	677000	678399	AT5G02910	55.9064	41.4754	0.741872	8.00448e-11
chr1	28366000	28367599	AT1G75540	56.9554	41.756	0.733135	8.01395e-11
chr4	14566400	14566999	AT4G29740	22.4425	16.5706	0.738358	8.23927e-11
chr5	19284400	19285799	AT5G47540	46.0501	33.0048	0.716715	8.59774e-11
chr3	18935800	18937199	AT3G50950	21.4349	17.0603	0.795912	8.60795e-11
chr4	5781600	5782399	AT4G09012	26.8123	19.3453	0.721508	8.61198e-11
chr2	1147800	1150599	AT2G03750	44.7637	32.9172	0.735355	8.87549e-11
chr5	1075600	1076799	AT5G03990	40.0325	29.7137	0.742239	8.95059e-11
chr1	1161600	1161999	AT1G04330	12.9745	9.8367	0.758156	8.955e-11
chr3	16531200	16531799	AT3G45150	15.9507	12.5987	0.789852	8.99444e-11
chr5	17550200	17551799	AT5G43700	41.1183	31.9093	0.776036	9.13911e-11
chr4	8296200	8296999	AT4G14400	16.4218	12.9538	0.788817	9.15496e-11
chr5	23775800	23776399	AT5G58880	10.5143	8.27263	0.786798	9.59878e-11
chr2	2585000	2585799	AT2G06510	34.2767	25.4334	0.742003	9.61416e-11
chr3	16556800	16558199	AT3G45210	44.4216	33.6114	0.756645	1.0454e-10
chr5	13486400	13487599	AT5G35220	46.4592	34.8197	0.749468	1.05075e-10
chr3	302600	303399	AT3G01860	26.0957	18.5108	0.709343	1.05349e-10
chr3	8532600	8534999	AT3G23700	66.0749	49.839	0.75428	1.07879e-10
chr3	4173600	4175399	AT3G13040	45.2462	34.9069	0.771488	1.08027e-10
chr3	17606400	17606999	AT3G47750	14.4174	11.2579	0.780855	1.18134e-10
chr3	5811000	5812799	AT3G17040	71.5094	53.6323	0.750003	1.18181e-10
chr2	17409400	17410199	AT2G41730	14.063	10.7917	0.767382	1.26216e-10
chr3	18046400	18047199	AT3G48720	14.69	11.5882	0.78885	1.30181e-10
chr5	10526600	10527599	AT5G28530	37.9577	29.6251	0.780477	1.33905e-10
chr1	981000	983599	AT1G03870	42.3843	31.8178	0.750698	1.38626e-10
chr3	11924800	11925199	AT3G30305	11.5993	8.05167	0.694151	1.38897e-10
chr3	11647400	11649199	AT3G29770	26.3163	21.0334	0.799254	1.39144e-10
chr5	4283400	4284599	AT5G13360	39.6346	28.7278	0.724816	1.40092e-10
chr1	29528400	29528999	AT1G78490	11.291	8.57621	0.759562	1.45582e-10
chr4	12766400	12768199	AT4G24770	74.586	51.577	0.69151	1.51049e-10
chr1	20356400	20357799	AT1G54500	50.6287	38.0633	0.751813	1.51292e-10
chr1	28639400	28640999	AT1G76350	27.5415	21.8162	0.792121	1.52433e-10
chr1	27067000	27067799	AT1G71920	16.7651	12.9348	0.771531	1.59793e-10
chr4	10861200	10862599	AT4G20070	40.6104	31.8133	0.783378	1.62332e-10
chr3	17929600	17930999	AT3G48420	46.7237	33.0915	0.708238	1.71846e-10
chr1	9421000	9422799	AT1G27120	53.9122	38.7649	0.719038	1.77526e-10
chr3	20056600	20057799	AT3G54170	43.5841	34.251	0.78586	1.99799e-10
chr3	995200	996799	AT3G03870	32.6365	25.5028	0.78142	2.01416e-10
chr3	19084000	19085599	AT3G51420	48.4065	37.1975	0.76844	2.08738e-10
chr4	11511000	11512199	AT4G21670	34.0237	25.7198	0.755938	2.12029e-10
chr3	21779600	21780599	AT3G58930	31.904	23.5423	0.737911	2.16386e-10
chr5	13110200	13111599	AT5G34850	28.4605	22.7037	0.797727	2.19793e-10
chr2	8735600	8737599	AT2G20250	37.9327	29.6709	0.782198	2.22614e-10
chr1	18549400	18550199	AT1G50055	26.8123	19.1746	0.715142	2.32419e-10
chr2	306200	307799	AT2G01680	37.9031	29.0946	0.767605	2.34504e-10
chr4	11653400	11654199	AT4G21970	15.8694	12.0055	0.756519	2.43732e-10
chr3	3877400	3878999	AT3G12150	54.1356	37.9367	0.700772	2.44415e-10
chr1	19125400	19126799	AT1G51580	44.3875	34.1855	0.770161	2.61082e-10
chr1	11291800	11293799	AT1G31540	45.7555	34.0905	0.745058	2.63096e-10
chr1	7537200	7537599	.	11.6292	8.43146	0.725025	2.83745e-10
chr1	35800	37999	AT1G01060	50.2676	40.0795	0.797323	2.86342e-10
chr1	27886000	27887799	AT1G74160	37.2632	29.3727	0.78825	2.88619e-10
chr2	7747000	7748399	AT2G17820	30.5409	23.971	0.784882	3.21733e-10
chr5	4600800	4602199	AT5G14260	60.0928	41.5295	0.691089	3.22131e-10
chr3	1842200	1842999	AT3G06100	8.88269	6.94156	0.78147	3.4084e-10
chr3	2550400	2551399	AT3G07980	27.5578	21.3276	0.773922	3.47696e-10
chr4	16846200	16847999	AT4G35470	56.6639	42.1764	0.744326	3.89123e-10
chr4	15922200	15922599	AT4G32990	11.988	8.81126	0.735007	3.91468e-10
chr5	24940200	24941799	AT5G62100	25.1842	19.2574	0.764662	4.02103e-10
chr3	4121800	4123599	AT3G12920	60.4565	42.7239	0.706688	4.1143e-10
chr1	28684400	28685799	AT1G76450	40.4825	30.806	0.760971	4.21723e-10
chr4	16139200	16140399	AT4G33580	39.5152	28.5383	0.722211	4.22799e-10
chr1	7374200	7375199	AT1G21065	34.901	27.1374	0.777554	4.24252e-10
chr1	30112800	30113399	AT1G80050	15.7317	12.2445	0.778333	4.33577e-10
chr3	22973600	22974999	AT3G62030	49.2219	37.4351	0.760537	4.37473e-10
chr5	2010400	2010999	AT5G06570	17.7429	13.0035	0.732885	4.41202e-10
chr1	3332000	3333399	.	21.938	17.4935	0.797406	4.63235e-10
chr4	1258400	1259599	AT4G02820	31.5167	24.8983	0.790003	4.86914e-10
chr5	7222200	7223199	AT5G21430	46.2441	31.9156	0.690155	4.88535e-10
chr3	19312600	19314599	AT3G52072	38.5891	30.7928	0.797966	5.01996e-10
chr1	408600	410199	AT1G02150	51.3531	37.8325	0.736713	5.06365e-10
chr1	24057400	24058799	AT1G64770	48.8979	35.4203	0.724373	5.27511e-10
chr2	15882600	15883999	AT2G37950	19.1328	15.0455	0.786372	5.4905e-10
chr3	9589600	9590199	AT3G26200	11.6096	8.98099	0.773583	5.73231e-10
chr3	21409800	21411799	AT3G57800	64.1819	50.859	0.79242	5.75771e-10
chr1	5066800	5068599	AT1G14720	44.2782	31.6639	0.715113	5.80495e-10
chr2	15117000	15118599	AT2G36000	87.3093	58.1798	0.666364	5.8691e-10
chr1	27402800	27404199	AT1G72820	51.5922	40.3814	0.782704	6.05795e-10
chr2	2080600	2081999	AT2G05620	47.0051	35.4095	0.753312	6.18106e-10
chr4	9032400	9033599	AT4G15920	28.6814	22.6739	0.790544	6.23301e-10
chr3	18862000	18863199	AT3G50750	52.1299	36.8419	0.706733	6.49573e-10
chr1	11695400	11696199	AT1G32415	21.0945	15.8746	0.752547	6.84432e-10
chr1	7666400	7667599	AT1G21840	36.9883	28.9933	0.783851	6.89914e-10
chr3	15354600	15355399	AT3G43430	14.9438	11.9486	0.799569	7.18274e-10
chr1	27768800	27769599	AT1G73850	8.98719	7.11225	0.791376	7.19649e-10
chr5	5431600	5433799	AT5G16590	65.6132	51.2502	0.781096	7.24544e-10
chr2	12952800	12954199	AT2G30390	60.2463	43.6093	0.72385	7.31504e-10
chr5	9157000	9158199	AT5G26200	27.6965	21.132	0.762984	7.52645e-10
chr5	22992800	22992999	AT5G08645	21.6386	12.0317	0.55603	7.52668e-10
chr5	5660600	5662999	AT5G17230	53.207	40.2439	0.756365	7.57843e-10
chr5	16426000	16427999	AT5G41020	48.3154	37.3426	0.772892	7.76801e-10
chr1	1854000	1855399	AT1G06110	31.3424	21.1114	0.673573	8.2901e-10
chr1	20179400	20180399	AT1G54050	42.1128	32.5527	0.772988	8.34609e-10
chr1	4838800	4840799	AT1G14150	49.2165	37.6989	0.765981	8.37231e-10
chr1	24188400	24188799	AT1G65110	11.3303	8.62136	0.760912	8.99054e-10
chr2	9962600	9963799	AT2G23390	51.5528	37.7772	0.732787	1.01188e-09
chr3	16725800	16726199	AT3G45570	11.4798	8.08965	0.704686	1.02678e-09
chr2	17927200	17927799	AT2G43120	10.813	8.42442	0.779101	1.11528e-09
chr3	23423000	23423599	AT3G63445	13.2823	10.3218	0.777109	1.21699e-09
chr3	3618400	3619999	AT3G11490	51.092	38.4959	0.753462	1.21955e-09
chr4	15459400	15459799	AT4G31960	14.2301	9.64681	0.677916	1.22051e-09
chr1	29517200	29517999	AT1G78450	10.2412	8.07952	0.788923	1.22759e-09
chr4	11663200	11664399	AT4G22010	27.5671	20.0703	0.728053	1.28291e-09
chr5	23940800	23942399	AT5G59350	58.4772	41.7465	0.713894	1.29514e-09
chr1	1147600	1148599	AT1G04290	41.0621	29.0942	0.708541	1.29926e-09
chr3	9823600	9825399	AT3G26730	45.0208	35.9598	0.798737	1.35123e-09
chr1	21441200	21442999	AT1G57990	41.3873	29.836	0.720897	1.41139e-09
chr1	10759000	10760399	AT1G30440	35.0854	27.773	0.791583	1.42055e-09
chr5	8631400	8632999	AT5G25050	34.2777	26.0714	0.760594	1.42774e-09
chr5	6112800	6114199	AT5G18440	42.9125	32.2033	0.750441	1.42941e-09
chr1	19821200	19822199	AT1G53170	50.6142	39.1057	0.772623	1.49428e-09
chr1	1645600	1647199	AT1G05560	60.4839	42.6279	0.704781	1.49488e-09
chr3	8586400	8587399	AT3G23805	44.9307	34.2668	0.762659	1.52499e-09
chr5	7202800	7204199	AT5G21160	52.1293	39.8181	0.763833	1.53357e-09
chr5	1389800	1391799	AT5G04810	69.5821	50.3435	0.723512	1.53484e-09
chr1	25391400	25395199	AT1G67730	56.2342	44.7754	0.796231	1.55418e-09
chr1	22929800	22930399	AT1G62035	12.207	9.63875	0.789608	1.55765e-09
chr3	2156800	2157799	AT3G06840	43.7367	31.7487	0.725905	1.56159e-09
chr2	16869200	16870999	AT2G40400	61.3184	44.4254	0.724504	1.60277e-09
chr1	27487400	27488999	AT1G73080	17.9855	13.9692	0.776692	1.64256e-09
chr5	7241800	7244399	AT5G21930	59.3059	43.5782	0.734804	1.67037e-09
chr3	6312400	6314999	AT3G18390	52.8897	40.1381	0.758902	1.69613e-09
chr5	13701200	13702199	AT5G35520	34.9846	24.6648	0.705019	1.74629e-09
chr1	29536200	29537599	AT1G78510	47.4229	37.3701	0.788018	1.77367e-09
chr2	7898200	7899199	AT2G18160	57.1574	44.5817	0.779981	1.81712e-09
chr5	14282000	14283399	AT5G36250	45.9393	35.6586	0.776211	1.95258e-09
chr3	19218000	19219199	AT3G51820	63.5507	45.1203	0.709989	2.01098e-09
chr5	5364400	5365399	AT5G16400	60.5603	44.157	0.729141	2.25066e-09
chr2	18644400	18644999	AT2G45220	15.0944	11.9915	0.794434	2.30035e-09
chr5	21043200	21044199	AT5G51795	37.4323	29.7616	0.795078	2.30934e-09
chr4	3356800	3357799	AT4G06534	32.6443	25.8328	0.791342	2.48577e-09
chr1	6709800	6710599	AT1G19394	25.8867	20.104	0.776615	2.49922e-09
chr3	22932600	22933399	AT3G61920	23.7071	16.6711	0.703211	2.69425e-09
chr1	4806200	4807599	AT1G14030	61.5593	44.7466	0.726886	2.69616e-09
chr1	9070600	9072599	AT1G26218	46.036	34.5605	0.750728	2.72632e-09
chr2	17600000	17600799	AT2G42247	29.6936	23.3472	0.78627	2.88016e-09
chr1	11354600	11354799	AT1G31710	16.6036	11.7271	0.706299	3.13997e-09
chr1	28216600	28218799	AT1G75180	43.4438	33.4845	0.770754	3.29762e-09
chr3	6084800	6086199	AT3G17770	50.9868	40.0564	0.785623	3.33321e-09
chr5	13634400	13635199	AT5G35410	30.0668	23.7644	0.790387	3.4271e-09
chr5	17623000	17624399	AT5G43830	51.5751	38.8541	0.75335	3.4413e-09
chr3	1289200	1290599	AT3G04730	46.2377	35.8428	0.775186	3.45637e-09
chr5	19836200	19838199	AT5G48930	60.9597	45.5222	0.746759	3.45854e-09
chr1	21159600	21160799	AT1G56500	48.8668	37.0568	0.758323	3.55291e-09
chr5	21009400	21010199	AT5G51720	23.8862	18.7384	0.784486	3.58501e-09
chr2	7949200	7950399	AT2G18290	38.411	29.5873	0.770282	3.85703e-09
chr3	17578600	17579599	AT3G47680	59.2589	46.4779	0.784319	3.91384e-09
chr5	19595600	19597399	AT5G48360	65.7476	45.8995	0.698117	3.93117e-09
chr4	13938000	13939199	AT4G28030	44.6287	34.5796	0.774829	4.68119e-09
chr1	7610200	7612399	AT1G21670	54.8892	41.0718	0.748267	5.12173e-09
chr4	14305000	14305599	AT4G29020	23.0001	17.8861	0.777653	5.29616e-09
chr4	6015200	6016199	AT4G09490	28.7041	22.9052	0.797977	5.35589e-09
chr3	2201400	2202599	AT3G06980	52.0602	41.1517	0.790464	5.46965e-09
chr5	16569000	16570199	AT5G41400	37.4559	28.6015	0.763605	5.47545e-09
chr1	29747800	29749199	AT1G79080	37.7882	28.8454	0.763344	5.50678e-09
chr4	12588400	12589199	AT4G24275	20.4526	15.9125	0.778018	5.6549e-09
chr1	10663200	10664799	AT1G30280	34.1359	26.9812	0.790405	5.76031e-09
chr2	18624200	18625399	AT2G45170	43.7632	33.2272	0.75925	5.77892e-09
chr1	9410200	9411199	AT1G27100	35.5458	26.3031	0.739978	5.80218e-09
chr2	12776400	12777999	AT2G29970	47.0712	35.6717	0.757824	5.92377e-09
chr3	1086600	1088999	AT3G04140	48.195	35.8285	0.743407	5.992e-09
chr4	12220600	12221999	AT4G23400	33.2011	26.3649	0.794097	6.09508e-09
chr1	21816400	21817999	AT1G59124	34.3821	26.261	0.763799	6.20588e-09
chr1	12074000	12074999	AT1G33290	37.1219	28.7149	0.77353	6.3861e-09
chr2	8779600	8780599	AT2G20340	27.4862	21.7675	0.791943	6.53846e-09
chr5	25901000	25902199	AT5G64780	38.3214	27.4008	0.715026	6.64849e-09
chr5	4617800	4618999	AT5G14320	54.796	43.1613	0.787672	7.04245e-09
chr5	20373400	20374399	AT5G50110	24.6683	18.0966	0.733597	7.29464e-09
chr1	24930000	24930799	AT1G66830	36.8445	23.8023	0.64602	7.5727e-09
chr4	11877400	11878999	AT4G22550	47.5636	37.9557	0.797999	7.69809e-09
chr5	647200	650199	AT5G02840	53.4402	42.1619	0.788955	7.92041e-09
chr2	19487200	19488799	AT2G47490	71.5318	50.5223	0.706291	7.98552e-09
chr1	26258800	26260599	AT1G69780	32.7147	24.6218	0.752622	8.49339e-09
chr3	2152400	2153599	AT3G06820	39.0675	26.9079	0.688754	8.77452e-09
chr3	21948400	21949799	AT3G59400	82.1246	60.1496	0.732419	8.92874e-09
chr1	5844600	5845999	AT1G17100	38.8284	30.3943	0.782785	9.05018e-09
chr1	8613400	8614399	AT1G24290	32.7756	24.7103	0.753924	9.05432e-09
chr1	24093400	24094599	AT1G64840	29.5867	22.4211	0.75781	9.18598e-09
chr2	10574000	10576199	AT2G24820	39.8528	30.7212	0.770867	9.19386e-09
chr4	5992800	5994199	AT4G09460	37.8735	30.1019	0.794801	9.30453e-09
chr3	19819800	19821599	AT3G53460	63.9971	46.9104	0.733008	9.75738e-09
chr1	10810800	10811999	AT1G30520	47.086	33.3789	0.708892	1.00864e-08
chr5	4814000	4815399	AT5G14880	49.0173	35.507	0.724377	1.01069e-08
chr3	1984000	1985199	AT3G06470	64.6649	43.5784	0.673911	1.02598e-08
chr2	10496400	10496999	AT2G24680	17.8823	13.2817	0.742729	1.04565e-08
chr1	13039800	13041199	AT1G35460	43.7651	34.0989	0.779135	1.05567e-08
chr1	10677800	10678199	.	19.1628	15.0019	0.782866	1.17647e-08
chr5	25288000	25288999	AT5G63040	32.4652	24.0125	0.739638	1.21599e-08
chr4	1939000	1940199	AT4G04040	45.6634	32.5068	0.711879	1.26994e-08
chr1	8398200	8400799	AT1G23740	46.1798	34.4883	0.746827	1.31149e-08
chr5	4499200	4500799	AT5G13950	54.1132	41.7181	0.770941	1.35806e-08
chr5	18114400	18115799	AT5G44870	43.4241	32.2358	0.742348	1.36005e-08
chr1	4442000	4443799	AT1G13020	65.7807	49.1089	0.746555	1.36088e-08
chr2	15682600	15682999	AT2G37370	16.4125	12.6852	0.772899	1.42886e-08
chr3	1862200	1864199	AT3G06150	56.1979	43.7104	0.777794	1.4366e-08
chr5	24661800	24663199	AT5G61340	50.8078	39.6773	0.780929	1.54384e-08
chr1	14295000	14296199	AT1G38131	44.181	35.0093	0.792406	1.54385e-08
chr3	4451400	4452599	AT3G13620	37.1475	27.9569	0.752592	1.61171e-08
chr4	15445800	15446999	AT4G31920	34.73	27.5398	0.792969	1.67777e-08
chr3	5432400	5434999	AT3G16010	54.2345	40.3772	0.744493	1.67819e-08
chr5	22192600	22194399	AT5G54630	50.3251	38.4532	0.764096	1.74442e-08
chr1	24959200	24960399	AT1G66900	48.2102	37.5244	0.77835	1.78359e-08
chr5	14197800	14199399	AT5G36120	37.5376	27.8436	0.741752	1.79384e-08
chr5	17935600	17936599	AT5G44520	38.9965	29.1093	0.746459	1.80339e-08
chr4	10779000	10780399	AT4G19860	49.6738	37.7275	0.759505	1.82836e-08
chr2	14985400	14986599	AT2G35650	37.5852	25.2269	0.671192	1.93384e-08
chr3	2347400	2348599	AT3G07350	63.0234	43.0602	0.683241	1.95643e-08
chr4	314200	315399	AT4G00750	33.0487	25.6693	0.776711	1.96545e-08
chr4	16535000	16536199	AT4G34620	61.1034	45.9165	0.751456	2.00113e-08
chr2	2924400	2925599	AT2G07050	43.7234	33.7833	0.772659	2.09549e-08
chr5	3727600	3728799	AT5G11590	43.8229	30.2445	0.690153	2.29771e-08
chr3	15887400	15888399	AT3G44150	45.0979	32.0066	0.709714	2.30304e-08
chr1	25230200	25231999	AT1G67340	63.5198	48.2918	0.760264	2.33923e-08
chr1	20180800	20182199	AT1G54060	56.0599	44.8224	0.799545	2.38704e-08
chr5	4037200	4038999	AT5G12440	53.3354	41.0729	0.770087	2.39263e-08
chr1	11193600	11194799	AT1G31300	52.7964	40.861	0.773935	2.53675e-08
chr5	26755000	26757399	AT5G67030	58.6913	46.0237	0.784166	2.73992e-08
chr3	16073800	16074799	AT3G44450	22.925	16.9741	0.740419	2.75845e-08
chr4	16429600	16431199	AT4G34350	45.9299	36.0318	0.784496	2.85344e-08
chr2	17894800	17896199	AT2G43030	68.5935	47.9637	0.699246	2.92863e-08
chr3	2942400	2944399	AT3G09580	54.0319	40.1854	0.743735	2.92941e-08
chr3	22315600	22316599	AT3G60370	38.889	30.8841	0.79416	3.08433e-08
chr5	4153400	4154799	AT5G13090	61.8919	46.4689	0.750807	3.08711e-08
chr3	21854600	21855999	AT3G59110	50.5776	40.4139	0.799047	3.2128e-08
chr3	18603200	18603599	AT3G50170	15.7548	11.8116	0.749714	3.29706e-08
chr1	25874400	25875599	AT1G68830	58.278	43.2877	0.742779	3.40359e-08
chr5	20543400	20544999	AT5G50450	58.4772	44.5612	0.762027	3.43839e-08
chr1	7727800	7728399	AT1G21970	16.8468	13.3576	0.792886	3.50791e-08
chr2	1015600	1017199	AT2G03340	37.4108	29.8717	0.798478	3.58153e-08
chr1	10967000	10968399	.	70.9552	48.1587	0.67872	3.62108e-08
chr1	27054200	27056199	AT1G71880	44.7531	35.4095	0.791219	3.76735e-08
chr3	9496200	9497199	AT3G25950	27.5936	21.5097	0.779518	3.86151e-08
chr3	18020400	18020799	.	14.4394	9.91266	0.686501	3.9064e-08
chr5	20097000	20097599	AT5G49525	19.4754	14.6479	0.752123	4.11203e-08
chr1	16926200	16927599	AT1G44820	56.563	44.0642	0.779029	4.29255e-08
chr3	22662800	22664199	AT3G61220	37.7285	29.8961	0.792401	4.38108e-08
chr4	14553400	14555399	AT4G29720	54.915	41.5575	0.75676	4.54055e-08
chr3	3369400	3371199	AT3G10760	66.583	52.1498	0.78323	4.67217e-08
chr3	7436000	7437199	AT3G21200	54.1991	41.2149	0.760435	4.69034e-08
chr1	17974800	17976399	AT1G48620	79.9987	59.5445	0.744318	4.70952e-08
chr1	28078800	28079799	AT1G74730	47.6769	37.0124	0.776317	4.77492e-08
chr1	27264600	27265799	AT1G72430	47.852	33.341	0.696752	4.9882e-08
chr4	8527200	8528199	AT4G14905	40.5606	29.6251	0.730391	4.9948e-08
chr4	11446000	11447399	AT4G21510	40.9515	31.1417	0.760453	5.11149e-08
chr4	7622400	7623399	AT4G13070	39.4024	30.3532	0.770339	5.11303e-08
chr1	10635200	10635599	AT1G30220	14.2899	11.2799	0.789362	5.15435e-08
chr3	2315000	2316399	AT3G07270	46.2889	34.0447	0.735483	5.25417e-08
chr1	29116200	29118599	AT1G77480	47.0216	35.9864	0.765316	5.44817e-08
chr1	17265800	17266599	AT1G46768	29.813	23.0058	0.77167	5.52957e-08
chr5	6702800	6703999	AT5G19830	29.3479	22.4464	0.764838	5.53947e-08
chr4	14011200	14012599	AT4G28280	37.4045	29.9177	0.799842	5.77742e-08
chr4	14806400	14807199	AT4G30230	28.2455	20.8247	0.737275	5.87926e-08
chr5	26808800	26809999	AT5G67190	51.6225	39.2812	0.760932	5.97605e-08
chr5	19549800	19550799	AT5G48220	47.6889	37.4826	0.785982	6.06739e-08
chr2	18979400	18980799	AT2G46220	55.5398	43.3385	0.780314	6.09207e-08
chr3	8963600	8964599	AT3G24560	24.3698	18.7944	0.771217	6.28364e-08
chr3	20451600	20452799	AT3G55160	33.9739	26.8068	0.789041	6.32108e-08
chr4	12781800	12783199	AT4G24800	55.3437	43.5984	0.787775	6.62418e-08
chr2	12874400	12875999	AT2G30150	50.2864	37.5576	0.746874	6.6305e-08
chr5	6799800	6800999	AT5G20140	53.0451	39.1674	0.738379	6.78623e-08
chr1	10078200	10079799	AT1G28680	48.5706	36.591	0.753357	6.82512e-08
chr4	9557000	9558199	AT4G16980	70.5942	45.0824	0.638613	7.1094e-08
chr5	22121200	22121999	AT5G54490	26.6182	19.535	0.733896	7.24227e-08
chr1	23250000	23251199	AT1G62780	50.1501	36.6776	0.731356	7.31842e-08
chr3	8648600	8649799	AT3G23940	48.0808	34.3394	0.714202	7.75631e-08
chr5	17142800	17144199	AT5G42750	68.7299	46.913	0.68257	7.76659e-08
chr3	15601800	15602799	AT3G43700	40.4173	31.0055	0.767134	7.82825e-08
chr3	4972600	4974399	AT3G14810	46.6784	36.9033	0.790586	7.93513e-08
chr5	23806400	23807999	AT5G58960	52.4795	39.2161	0.747265	7.94413e-08
chr1	27058200	27059799	AT1G71890	28.0861	22.4417	0.799032	7.98457e-08
chr2	1474600	1475799	AT2G04270	48.6479	38.1943	0.785117	8.12952e-08
chr1	30159000	30159999	AT1G80190	30.9607	24.7103	0.798118	8.48646e-08
chr3	17181400	17182599	AT3G46630	46.9865	37.2716	0.793241	8.60165e-08
chr5	25028800	25028999	AT5G62320	20.8593	13.9354	0.668067	8.67273e-08
chr1	2696200	2698199	AT1G08520	46.6745	35.364	0.757673	9.03563e-08
chr5	16915600	16917199	AT5G42310	56.5526	43.2439	0.764667	9.41723e-08
chr4	7613200	7614399	AT4G13040	41.873	30.9396	0.738891	9.62821e-08
chr5	8371200	8372999	AT5G24520	67.266	53.6155	0.797067	9.82312e-08
chr1	12149400	12150599	AT1G33480	32.1036	23.8493	0.742886	1.0297e-07
chr4	16014000	16014999	AT4G33200	52.0112	38.2866	0.736122	1.04148e-07
chr4	10697400	10698799	AT4G19660	52.2743	41.692	0.797562	1.06501e-07
chr2	15127000	15127999	AT2G36026	41.2531	27.729	0.672168	1.07854e-07
chr5	10477600	10479199	AT5G28500	58.6339	42.2867	0.721199	1.08503e-07
chr1	18358800	18360399	AT1G49600	59.156	44.4854	0.752001	1.09641e-07
chr4	12479600	12480799	AT4G24020	59.9692	44.501	0.742064	1.12585e-07
chr5	20430400	20431799	AT5G50180	39.681	30.9901	0.780981	1.13448e-07
chr1	20713200	20714999	AT1G55480	46.6452	35.6987	0.765324	1.14243e-07
chr1	24948800	24949399	AT1G66880	13.6806	10.676	0.780375	1.19417e-07
chr5	632800	633799	AT5G02790	47.3068	36.9517	0.781108	1.19928e-07
chr5	7519200	7520399	AT5G22620	43.226	33.6822	0.779212	1.20896e-07
chr1	12358000	12358999	AT1G34000	59.2708	45.4312	0.766502	1.22147e-07
chr1	21187600	21187999	AT1G56550	13.3931	10.1405	0.757144	1.27746e-07
chr5	23841600	23842999	AT5G59050	37.1317	29.2028	0.786465	1.30637e-07
chr1	7612800	7614799	AT1G21680	48.1006	38.3887	0.798092	1.35159e-07
chr1	24824400	24825199	AT1G66540	28.544	21.6971	0.760128	1.36103e-07
chr5	24764200	24765399	AT5G61590	53.4928	37.9288	0.709045	1.41038e-07
chr2	12014400	12015799	AT2G28190	60.0076	44.5841	0.742974	1.4162e-07
chr2	1657000	1658199	AT2G04740	51.0256	38.0805	0.746302	1.43676e-07
chr3	3715200	3715999	AT3G11750	19.4524	15.4952	0.79657	1.44554e-07
chr1	25658000	25659199	AT1G68440	73.3101	50.5676	0.689777	1.46629e-07
chr1	149200	149999	AT1G01390	19.318	14.3004	0.740263	1.50893e-07
chr2	6453200	6453799	AT2G14960	9.35935	7.18479	0.767659	1.55879e-07
chr5	6738400	6740799	AT5G19940	53.0976	41.4946	0.781478	1.57641e-07
chr5	19676000	19677199	AT5G48545	38.978	30.7627	0.789232	1.61638e-07
chr2	16775200	16776399	AT2G40150	31.6858	23.3311	0.736327	1.7215e-07
chr3	17480600	17482599	AT3G47430	24.7514	19.3536	0.781919	1.72244e-07
chr1	30314400	30315599	AT1G80650	37.7643	29.878	0.79117	1.78648e-07
chr1	21241600	21242199	AT1G56670	19.3957	15.508	0.799559	1.80558e-07
chr1	14291600	14291999	AT1G38065	14.0209	11.0521	0.788259	1.82254e-07
chr1	6344600	6346999	AT1G18415	48.9657	38.4373	0.784984	1.82262e-07
chr4	11670800	11671799	.	19.0087	14.987	0.788428	1.91491e-07
chr1	8976400	8978199	AT1G25550	48.21	38.1836	0.792027	1.9386e-07
chr3	22501600	22502599	AT3G60910	50.9963	38.954	0.763859	1.95496e-07
chr1	23319000	23320399	AT1G62960	56.9637	44.3783	0.779063	1.9607e-07
chr2	1781000	1781599	.	25.7482	17.8102	0.691707	1.97591e-07
chr4	5036800	5037399	.	15.8511	11.9915	0.756509	2.06779e-07
chr1	6212400	6213599	AT1G18060	30.303	23.9883	0.791615	2.08193e-07
chr5	23996400	23997799	AT5G59540	34.463	25.7258	0.746476	2.13009e-07
chr5	1557000	1558199	AT5G05250	53.3834	33.7328	0.631897	2.16775e-07
chr1	5580800	5581999	AT1G16320	63.2522	49.6323	0.784673	2.21705e-07
chr5	19722400	19723399	AT5G48630	34.2562	26.121	0.762519	2.40671e-07
chr2	2348000	2348799	AT2G06025	37.3521	29.037	0.777386	2.43402e-07
chr3	23168200	23169399	AT3G62650	43.5046	31.0028	0.712633	2.44137e-07
chr4	550400	551999	AT4G01330	57.9103	44.7318	0.772433	2.45117e-07
chr1	5398800	5402199	AT1G15690	62.473	48.8811	0.782436	2.49629e-07
chr1	27695600	27697399	AT1G73660	37.5217	29.777	0.793594	2.54125e-07
chr3	2167600	2169199	AT3G06868	65.8773	49.9158	0.757709	2.54539e-07
chr1	29171800	29174999	AT1G77630	36.2208	28.6402	0.790711	2.5869e-07
chr5	21826600	21827599	AT5G53770	43.068	34.2213	0.794588	2.60557e-07
chr5	21286600	21287799	AT5G52440	57.5219	44.3367	0.770779	2.67993e-07
chr3	19822600	19823599	AT3G53470	50.65	36.9062	0.728652	2.74482e-07
chr1	27756400	27757599	AT1G73820	36.4113	27.742	0.761906	2.88786e-07
chr2	17230600	17232399	AT2G41350	36.262	28.7072	0.791661	2.99469e-07
chr3	9358800	9360399	AT3G25700	55.7096	42.9501	0.770964	2.99733e-07
chr1	13156400	13157399	AT1G35620	39.2711	28.8818	0.735447	3.05221e-07
chr3	5061800	5064199	AT3G15030	58.7261	45.6447	0.777247	3.15739e-07
chr1	3569200	3570999	AT1G10740	48.21	38.2847	0.794124	3.22642e-07
chr2	18991000	18992399	AT2G46250	41.8979	31.8566	0.760339	3.28493e-07
chr5	21479400	21480599	AT5G52970	37.635	29.5999	0.786499	3.35429e-07
chr5	21925000	21925399	.	27.952	21.1546	0.756819	3.4689e-07
chr1	22310000	22311399	AT1G60560	53.1695	39.4823	0.742574	3.55422e-07
chr4	8374200	8375199	AT4G14590	37.8502	27.8048	0.734601	3.61551e-07
chr4	1440000	1441399	AT4G03280	54.6275	42.2444	0.773317	3.72247e-07
chr5	25228800	25229799	AT5G62840	40.477	30.5656	0.755135	3.81492e-07
chr2	13306600	13307399	AT2G31230	53.1618	41.8959	0.788083	3.82875e-07
chr1	13669400	13670399	AT1G36310	40.4054	31.9914	0.791761	4.24424e-07
chr5	1936200	1937599	AT5G06340	39.843	30.5135	0.765843	4.25357e-07
chr5	8405600	8406199	AT5G24570	27.6798	22.0856	0.797896	4.36971e-07
chr1	19123600	19124999	AT1G51570	53.4083	41.6595	0.780019	4.47531e-07
chr1	25556400	25557199	AT1G68185	43.458	34.3854	0.791233	4.48604e-07
chr1	29863600	29864399	AT1G79390	43.0848	32.9819	0.765511	4.63043e-07
chr1	9285000	9286399	AT1G26800	35.5288	27.6972	0.77957	4.68056e-07
chr1	4062400	4063399	AT1G12020	68.9781	46.0076	0.666989	4.70813e-07
chr5	6699000	6701399	AT5G19820	61.7392	46.5922	0.754662	4.87652e-07
chr1	4433600	4435199	AT1G12990	59.9468	47.8971	0.798993	4.9052e-07
chr1	13071200	13072399	AT1G35510	54.6966	41.2781	0.754674	4.92689e-07
chr1	17847000	17848599	AT1G48300	74.4188	53.5455	0.719516	5.10316e-07
chr4	13163800	13164999	AT4G25910	62.7449	48.8108	0.777925	5.1323e-07
chr2	7083600	7084799	AT2G16370	41.5945	33.0377	0.79428	5.13624e-07
chr3	5351000	5351799	AT3G15820	34.4111	25.9455	0.753986	5.17661e-07
chr1	449400	450599	AT1G02280	44.1015	34.2889	0.7775	5.21501e-07
chr3	19948200	19949399	AT3G53850	41.7536	29.701	0.71134	5.29631e-07
chr3	16191200	16192399	AT3G44610	50.1501	38.4218	0.766136	5.31371e-07
chr5	21566400	21568199	AT5G53170	65.3033	50.0018	0.765686	5.31494e-07
chr1	26767400	26767999	AT1G70990	19.8737	15.6345	0.786693	5.33305e-07
chr2	17867000	17867599	AT2G42955	18.3204	14.5214	0.792636	5.45483e-07
chr5	22078000	22080399	AT5G54380	65.7119	48.064	0.731435	5.46368e-07
chr3	5882200	5883199	AT3G17210	37.1696	29.5947	0.796207	5.50769e-07
chr3	23214200	23215199	AT3G62750	31.116	24.3614	0.782922	5.52872e-07
chr3	22913800	22915399	AT3G61890	49.9731	38.8371	0.77716	5.59345e-07
chr1	29908200	29909399	AT1G09863	62.2474	48.7476	0.783127	5.72774e-07
chr2	12897000	12898199	AT2G30230	33.4168	26.2127	0.784417	5.91405e-07
chr3	18249600	18251399	AT3G49220	56.213	43.1619	0.767828	6.04882e-07
chr5	19897400	19899199	AT5G49100	59.3757	44.6444	0.751897	6.28808e-07
chr2	13873200	13875199	AT2G32710	51.6331	40.8676	0.7915	6.44431e-07
[truncated: 356 more rows]

## Sheet: hth1_peaks_up
Supplemental Dataset 5-5. H3K4me3-increased peaks in hth1 as determined by ChIP-seq.
chr	start	end	Gene_name	Normalized_Read_Col-0	Normalized_Read_mutant	FC(hth1/Col-0)	FDR(hth1/col; aka up)
chr5	4987600	4988999	AT5G15360	1.90135	61.3229	32.2523	0
chr1	13477600	13478399	AT1G06957	1.28388	33.6002	26.1708	0
chr4	4990000	4990999	.	0.97909	24.5295	25.0534	0
chr2	5217200	5217999	.	0.612085	11.7514	19.199	0
chr4	1472400	1472799	AT4G04565	1.94319	36.286	18.6734	0
chr3	14749400	14750399	.	1.42088	21.6171	15.2139	0
chr3	22524200	22525199	AT3G60950	2.07758	31.5264	15.1746	0
chr3	22585400	22586399	AT3G61030	2.36415	33.4758	14.1598	0
chr4	1313400	1315199	.	1.56479	21.9271	14.0128	0
chr5	12661800	12662599	AT5G33390	1.19431	14.8996	12.4755	0
chr3	10586800	10587799	AT3G28330	2.45967	30.3428	12.3361	0
chr3	10269000	10269999	AT3G27710	2.77011	29.0201	10.4762	0
chr4	8959600	8960199	.	2.52901	26.396	10.4373	0
chr2	11327400	11328199	.	1.71682	17.3224	10.0898	0
chr4	12216400	12217799	AT4G23387	2.05482	20.1675	9.81473	0
chr5	22974400	22975399	AT5G56810	3.99994	36.423	9.10589	0
chr1	18822000	18822999	AT1G50780	3.37906	30.3428	8.97966	0
chr5	9206400	9207399	AT5G26270	2.71041	22.4641	8.28808	0
chr1	26226800	26227799	AT1G69720	3.96412	31.8745	8.04075	0
chr3	17741800	17742999	AT3G48057	1.80067	12.3749	6.87239	0
chr5	2864200	2865599	AT5G09210	3.97322	27.1027	6.82134	0
chr4	2735200	2737399	AT4G05380	2.46266	16.51	6.70413	0
chr1	18220200	18221399	AT1G49250	3.5317	23.6766	6.70402	0
chr1	18566400	18567799	.	4.22048	27.7821	6.58269	0
chr3	10715600	10717199	AT3G28580	3.66275	18.9934	5.18556	0
chr3	11126000	11127599	.	3.67021	17.5363	4.77801	0
chr3	22550200	22552199	AT3G60961	5.00638	22.6269	4.51961	0
chr5	16693800	16697199	AT5G41750	8.71716	26.2699	3.01358	0
chr3	11747200	11748199	AT3G05985	3.27159	21.1994	6.47985	2.59904e-301
chr4	113200	113999	AT4G00250	4.40402	36.4873	8.285	5.1872e-295
chr4	7247400	7248399	AT4G12100	3.15219	19.7954	6.27989	6.0531e-291
chr4	10126400	10127199	AT4G18330	2.92606	24.5183	8.37929	2.72828e-290
chr1	23837000	23837799	.	3.19478	23.6913	7.41563	1.16303e-278
chr2	7915000	7915999	AT2G18190	2.80593	16.7321	5.96312	1.27974e-277
chr5	20596400	20597199	.	2.67227	20.7462	7.76351	1.32048e-277
chr1	3377800	3378799	AT1G10300	2.36415	14.1213	5.9731	1.03247e-276
chr3	15878800	15879799	AT3G44120	5.43276	31.8397	5.86069	5.40136e-270
chr4	5970600	5971799	AT4G09430	3.41232	17.5665	5.14796	8.90958e-267
chr2	2578400	2579199	.	1.65711	13.0426	7.87069	1.82488e-266
chr3	15813400	15813999	.	1.31429	13.6624	10.3953	4.56052e-264
chr5	9974400	9975399	AT5G27940	4.02382	25.8871	6.43346	1.81529e-262
chr1	12448400	12449399	AT1G34180	3.46264	22.2785	6.43396	2.95389e-262
chr5	26003800	26005399	AT5G65090	2.96899	12.3312	4.15333	1.2563e-257
chr5	18651200	18652599	AT5G45990	6.37762	31.1545	4.88497	1.68974e-257
chr1	17075200	17076399	AT1G45145	5.51144	27.5534	4.99931	7.27312e-255
chr5	10195600	10196599	.	1.86266	11.8471	6.36031	1.17743e-253
chr3	7372600	7373599	.	4.66859	26.4441	5.66426	1.1912e-253
chr3	8092800	8093599	AT3G22860	2.4782	17.0032	6.86111	3.4299e-238
chr5	10805200	10805799	AT5G04825	3.08659	23.4545	7.59884	1.01225e-236
chr5	25857200	25857999	AT5G09215	2.4782	18.8457	7.60459	1.51978e-236
chr5	20629800	20630599	.	2.83649	18.7587	6.61335	3.11274e-233
chr1	8423000	8425399	AT1G23840	7.64717	23.9422	3.13086	2.63611e-231
chr2	184000	184799	AT2G01422	5.2699	34.5142	6.54931	1.18012e-225
chr1	19963200	19964999	AT1G53490	12.1868	31.6503	2.5971	2.47501e-221
chr3	11585600	11586399	AT3G05955	2.77677	18.3524	6.60926	5.78824e-221
chr3	7238200	7239199	AT3G20710	5.77902	29.9251	5.17823	6.39985e-221
chr5	18145600	18146799	.	2.00959	10.1513	5.05143	7.2233e-220
chr3	16701600	16703199	AT3G45530	2.19318	8.924	4.06898	1.4024e-215
chr3	7370000	7370999	.	5.11037	28.4631	5.56967	3.80506e-209
chr5	7482000	7482999	AT5G22540	4.02382	20.5496	5.10699	1.24594e-208
chr5	15507200	15507799	.	1.51343	11.9401	7.88943	1.80101e-203
chr5	21888000	21888399	AT5G53902	3.04931	29.4879	9.67035	2.85271e-200
chr1	26871400	26872999	AT1G71280	3.65529	12.9619	3.54607	4.62739e-200
chr2	7632600	7633599	AT2G06995	5.51634	26.212	4.7517	6.0147e-200
chr1	17341800	17342599	AT1G07347	3.17985	17.2643	5.42928	3.17236e-197
chr3	10682000	10682999	AT3G28500	6.13723	37.2585	6.0709	1.50423e-196
chr1	245000	246999	AT1G01670	6.64732	21.1018	3.17448	2.27404e-196
chr3	128000	130599	AT3G01345	16.0266	36.8448	2.29898	2.85797e-196
chr3	15080000	15080599	AT3G06515	3.5446	24.306	6.85719	1.36048e-195
chr5	9463400	9464399	AT5G26900	4.56113	20.0738	4.40106	1.85423e-195
chr4	6594200	6594999	AT4G10695	5.13554	29.4364	5.7319	4.12998e-193
chr2	6962000	6962999	.	1.8746	10.4546	5.57698	7.16935e-192
chr3	16828600	16829199	AT3G07275	2.92728	19.7196	6.73649	5.32691e-186
chr3	10896800	10898799	AT3G28890	4.11728	12.4326	3.01961	1.73338e-183
chr3	4477800	4478799	AT3G13680	6.62677	31.8049	4.79946	2.4637e-182
chr5	21598800	21599999	AT5G53230	2.46721	10.393	4.21245	7.09993e-182
chr2	14931200	14933199	AT2G35555	5.19732	14.1374	2.72013	3.78309e-178
chr1	23443000	23443999	AT1G63210	3.8686	17.7532	4.58905	3.78816e-177
chr1	17660600	17661599	AT1G47920	5.48052	23.8798	4.35721	5.78136e-177
chr1	26827200	26827999	AT1G71150	3.17985	15.8426	4.98218	1.0251e-175
chr1	21233800	21235199	AT1G56650	2.72839	9.44576	3.46203	1.15641e-172
chr4	12524400	12526799	AT4G24120	8.01511	23.5025	2.93227	3.45453e-172
chr1	24204800	24205799	AT1G65150	4.38203	18.0549	4.12021	4.2214e-172
chr3	18207800	18209799	AT3G49120	3.80103	10.4436	2.74757	5.46601e-171
chr4	13670000	13672399	AT4G27300	12.4702	37.0995	2.97505	1.15076e-170
chr3	10229800	10231599	AT3G27620	5.38393	19.7492	3.66818	9.3234e-170
chr1	11022600	11023399	.	5.59834	28.0437	5.00929	2.333e-168
chr2	17092600	17093399	AT2G40955	2.56777	13.1586	5.12452	8.44085e-168
chr2	7917800	7919199	AT2G18193	3.41049	11.9978	3.51791	7.76568e-167
chr2	2325800	2326599	AT2G05995	4.86682	23.053	4.73677	1.24061e-165
chr3	22232000	22233199	.	8.60541	28.8973	3.35804	1.57758e-164
chr1	27684600	27685399	AT1G73630	3.65758	18.6281	5.09301	2.02666e-164
chr4	17955200	17957799	AT4G38340	5.5671	13.6211	2.44671	2.49947e-163
chr5	13933000	13933599	.	1.65282	10.063	6.08838	8.20203e-162
chr1	17883000	17883999	AT1G48400	6.97303	27.8249	3.99036	2.26301e-161
chr1	27669000	27673399	AT1G73600	17.9668	29.3971	1.63619	3.60371e-161
chr4	418400	419999	AT4G00970	4.67728	14.2958	3.05643	5.74688e-158
chr5	3639000	3639999	AT5G11410	3.58204	13.7384	3.83536	2.33098e-155
chr2	6533600	6536599	AT2G15080	12.5884	28.6451	2.27552	8.83282e-155
chr5	6041200	6042999	AT5G18270	6.28567	17.0107	2.70627	5.2452e-153
chr4	12118800	12120199	AT4G23130	8.26191	27.401	3.31655	4.21191e-151
chr3	5325400	5327599	AT3G15720	5.82577	14.0272	2.40778	1.54534e-148
chr3	10373200	10373999	AT3G27940	6.47914	29.5525	4.56118	9.12411e-148
chr2	1094800	1095799	AT2G03590	5.11037	18.9019	3.69873	1.95885e-147
chr2	6709600	6710999	AT2G15390	5.70404	18.6181	3.26402	1.97306e-146
chr3	9925200	9926199	AT3G26930	6.26857	26.4673	4.22222	6.64857e-146
chr1	22824400	22826599	AT1G61800	11.3695	24.3854	2.14481	5.19713e-145
chr5	14117600	14118199	.	1.81213	11.5724	6.38608	1.34485e-143
chr4	9858600	9859399	AT4G17710	3.70237	16.2923	4.40051	5.2459e-143
chr5	13471000	13471599	.	2.19049	11.9208	5.44207	1.80464e-142
chr1	13546000	13546799	AT1G36180	2.34384	10.9244	4.6609	7.75268e-141
chr5	17179000	17180799	AT5G42840	3.91197	11.3598	2.90386	1.5115e-140
chr4	18133000	18135199	AT4G38880	5.14773	12.1769	2.36549	1.7837e-140
chr3	16497600	16498799	AT3G06955	7.45139	26.3353	3.53428	7.39524e-140
chr4	12146800	12147999	AT4G23200	6.26752	19.094	3.0465	2.43286e-139
chr5	10312800	10314599	AT5G28340	8.35437	19.1499	2.2922	4.55441e-137
chr4	5455000	5456199	AT4G08570	3.77046	12.7229	3.37436	6.85722e-137
chr5	25634600	25635799	AT5G64060	7.0236	22.8935	3.25951	1.10228e-134
chr5	16924200	16924999	AT5G42325	4.95639	18.4105	3.7145	2.2448e-131
chr4	6964400	6965599	AT4G11460	3.93958	12.3652	3.13871	6.10103e-131
chr5	4214600	4216799	AT5G13210	7.11677	17.132	2.40727	2.38221e-130
chr2	10316200	10317399	AT2G24255	6.37695	20.6119	3.23225	2.95047e-130
chr1	658800	659799	AT1G02920	4.59695	15.4673	3.36469	5.2033e-130
chr2	13233000	13233599	.	2.42945	12.4626	5.1298	1.01802e-129
chr5	17961000	17962199	AT5G44568	3.95948	12.7906	3.23037	1.06136e-129
chr2	10790600	10791399	AT2G25330	4.19502	16.2488	3.87335	3.02803e-129
chr4	4791000	4791399	AT4G05255	3.31837	22.1377	6.67126	5.66162e-129
chr4	9876200	9878799	AT4G17770	12.1577	25.7972	2.12188	3.44259e-128
chr1	11018200	11019199	.	7.22378	27.2215	3.76832	1.48725e-126
chr4	8271800	8273799	AT4G14365	8.95062	22.1746	2.47744	3.22904e-126
chr5	10291000	10291599	.	3.08659	14.243	4.61448	4.6659e-125
chr1	9378600	9380399	AT1G27020	4.49545	11.5596	2.5714	5.57105e-124
chr1	11004800	11005599	AT1G30920	6.06113	23.1255	3.81538	1.65196e-122
chr4	11110400	11111999	.	7.95212	21.9149	2.75586	1.65612e-122
chr5	21472200	21473199	AT5G52940	3.6298	12.6593	3.4876	2.79449e-122
chr1	26909800	26910999	AT1G71400	5.49154	16.387	2.98404	3.02326e-122
chr5	3099000	3100399	AT5G09930	6.93182	22.761	3.28355	6.16523e-122
chr5	24035400	24036799	AT5G59660	6.62488	20.4824	3.09174	7.71212e-122
chr5	24363600	24364599	AT5G60610	5.85066	21.7795	3.72257	1.10705e-121
chr5	18345600	18347799	AT5G45280	5.89086	12.9887	2.20489	3.31147e-121
chr5	21384000	21384999	AT5G52750	5.6238	19.0295	3.38374	1.48639e-120
chr1	16656400	16657799	AT1G43910	5.84899	15.7181	2.68732	3.78334e-120
chr3	4473600	4474399	AT3G13672	5.79241	20.6302	3.56159	5.56667e-120
chr2	14069600	14070399	AT2G33200	4.55331	16.8871	3.70875	5.69186e-120
chr5	15927200	15927599	AT5G39770	3.46784	21.0046	6.05697	6.46426e-119
chr1	660800	662199	AT1G02930	7.1194	19.5627	2.7478	8.18369e-119
chr3	16950800	16951799	AT3G46160	5.21784	16.6509	3.19115	2.75841e-117
chr5	7484400	7485399	AT5G22550	4.37009	14.1445	3.23666	4.7408e-117
chr5	9546600	9547599	AT5G27130	7.02079	22.9747	3.27238	2.12538e-116
chr3	9511600	9512799	AT3G26010	9.2819	35.9645	3.87469	1.3399e-114
chr4	11561200	11562599	AT4G21760	3.34228	9.46234	2.8311	3.17338e-114
chr5	16029600	16030399	AT5G40040	4.68767	18.0623	3.85315	8.56068e-113
chr3	10902200	10902599	AT3G28900	2.39162	15.9496	6.66895	3.82978e-111
chr1	22034400	22039399	AT1G59870	21.8616	32.2478	1.47509	3.41249e-110
chr1	17050600	17051999	AT1G45100	5.60173	16.0081	2.85771	3.2616e-109
chr4	18387600	18388799	AT4G39590	7.94881	22.2264	2.79619	9.7245e-109
chr5	10774800	10775199	.	1.91329	12.1438	6.34708	2.43562e-108
chr4	4842800	4843599	AT4G07995	2.35877	9.76379	4.13936	1.55704e-107
chr4	10665200	10666199	AT4G19570	9.20584	29.8091	3.23806	1.80019e-107
chr2	12481600	12482199	AT2G29060	3.80348	16.72	4.39597	6.66983e-107
chr3	15872000	15872599	AT3G06745	3.02685	12.8109	4.23242	2.36568e-106
chr5	8749600	8750799	AT5G25250	4.4768	13.071	2.91972	5.91357e-105
chr3	16447000	16448799	AT3G44990	13.5261	34.6014	2.55812	1.622e-104
chr1	25405600	25406399	AT1G67760	7.27037	25.0261	3.4422	1.63303e-104
chr5	22161000	22162199	AT5G54560	4.41711	13.448	3.04452	1.75001e-104
chr2	16018200	16019399	AT2G38250	8.32685	22.2361	2.67041	2.06087e-104
chr1	24285200	24286199	AT1G65370	8.14317	27.1751	3.33716	4.45902e-104
chr4	2642000	2642599	.	1.85196	9.17279	4.95302	1.15736e-103
chr1	27184400	27185799	AT1G72220	9.43853	23.2913	2.46768	2.18131e-103
chr1	8405600	8406399	AT1G23770	5.62819	21.283	3.7815	3.87478e-102
chr3	8780400	8781799	AT3G24240	2.68576	7.87147	2.93082	5.556e-102
chr4	9411800	9412599	AT4G16745	5.28483	19.1504	3.62365	1.25946e-101
chr1	606000	606799	AT1G02770	4.18009	14.769	3.53318	8.02072e-101
chr5	15937800	15938399	AT5G39810	4.06235	16.0427	3.94912	2.48091e-100
chr5	9736600	9737199	AT5G27580	3.90305	14.7461	3.7781	9.87066e-100
chr3	5579400	5580999	AT3G16420	6.66904	16.0719	2.40993	2.26178e-99
chr1	19214200	19215799	AT1G51800	4.40127	10.9611	2.49044	1.67261e-98
chr3	18482200	18483199	AT3G49830	6.39991	20.1899	3.15472	2.22302e-98
chr1	10072000	10073599	AT1G28660	9.72755	25.1264	2.58301	3.10025e-97
chr3	10710400	10711199	AT3G28570	3.38886	11.6933	3.45051	9.98861e-97
chr4	14218200	14219599	AT4G28790	8.65412	22.2555	2.57167	3.03547e-96
chr4	8620400	8620999	AT4G15096	2.34979	10.1597	4.32366	4.56772e-96
chr1	24965600	24967599	AT1G66920	8.47325	20.2726	2.39254	4.74222e-96
chr1	1057000	1060599	AT1G04090	14.457	24.3205	1.68226	2.13963e-95
chr5	22837000	22837999	AT5G56370	7.5581	27.558	3.64615	2.99036e-95
chr1	22639400	22641999	AT1G61360	6.38862	13.0145	2.03714	4.36545e-95
chr4	520200	520799	AT4G01240	2.8078	11.7853	4.19734	1.41687e-93
chr2	2957600	2958199	AT2G07140	2.86754	11.3402	3.95468	3.75853e-93
chr2	9284200	9285199	AT2G21770	4.51337	13.2511	2.93597	9.36914e-93
chr1	22168400	22169599	AT1G60110	6.11829	16.0873	2.62938	9.55804e-93
chr3	6445200	6445799	AT3G18720	3.92296	16.391	4.17822	9.97061e-93
chr2	9348400	9349199	AT2G21930	5.8372	19.426	3.32797	1.6111e-92
chr5	6407200	6409399	AT5G19100	7.62124	15.0393	1.97334	2.94306e-92
chr3	10694400	10695999	AT3G28540	7.94466	18.9137	2.38068	5.40009e-92
chr1	22031200	22033999	AT1G59865	11.0162	17.9695	1.63119	5.54958e-92
chr3	18757600	18758199	AT3G50540	2.17057	9.86946	4.54694	1.12951e-91
chr3	6289400	6290599	AT3G18320	12.0774	37.0956	3.07149	1.39399e-91
chr1	6182800	6183799	AT1G17960	5.24172	15.3977	2.93753	3.07951e-91
chr1	3876400	3877199	AT1G11540	10.2711	33.1069	3.22331	7.53588e-91
chr3	8547400	8547999	.	5.43639	21.0355	3.86939	6.62199e-90
chr3	11395200	11395999	AT3G29580	3.09028	11.0115	3.56327	1.23726e-89
chr3	11282600	11283599	AT3G29380	4.34621	11.8006	2.71515	1.84227e-89
chr5	15813600	15815599	AT5G39500	28.099	41.1714	1.46523	6.33628e-88
chr5	26599400	26600799	AT5G66640	8.63706	21.2447	2.45971	1.77345e-87
chr2	13859800	13862599	AT2G32680	8.8641	16.6816	1.88193	1.854e-87
chr4	8043800	8044999	AT4G13918	8.32685	22.3038	2.67854	5.54463e-87
chr4	1032400	1034599	AT4G02330	14.1847	31.2593	2.20373	7.00895e-87
chr2	14929200	14930199	AT2G35550	8.66853	26.9779	3.11217	9.78759e-87
chr2	14032000	14032999	AT2G33080	3.28353	9.6076	2.926	2.33855e-86
chr3	18069800	18070199	.	2.84004	14.1193	4.97151	4.05191e-86
chr4	6449800	6450399	AT4G10410	2.38962	9.23085	3.86289	4.47267e-86
chr4	516800	517599	AT4G01230	8.44975	30.2054	3.57471	4.48263e-86
chr4	11894800	11896599	AT4G22590	9.72025	21.4567	2.20742	2.03635e-85
chr4	18259600	18261599	AT4G39210	14.9833	29.1969	1.94863	7.23248e-85
chr4	8463000	8464399	AT4G14746	7.29845	16.0744	2.20244	7.81211e-85
chr4	8688200	8689399	AT4G15233	4.73546	11.7368	2.47849	1.13069e-84
chr1	22486800	22487599	AT1G61050	2.92606	9.53166	3.25751	8.49966e-84
chr5	18208200	18208999	AT5G45095	3.31421	9.86534	2.97668	2.30816e-83
chr2	18902000	18903199	AT2G45930	6.10835	17.3345	2.83784	5.66979e-83
chr1	6140800	6141399	.	5.37665	19.0423	3.54167	6.38782e-83
chr5	18140800	18144599	AT5G44930	16.2015	20.4038	1.25938	2.35084e-82
chr1	23846000	23848199	AT1G64255	7.36629	15.772	2.1411	1.8329e-81
chr1	18648600	18650999	AT1G50360	13.6983	24.2949	1.77357	4.07047e-81
chr4	11840200	11841399	AT4G22467	5.08366	12.9163	2.54075	9.51855e-81
chr4	10257000	10258599	AT4G18630	8.26544	18.1162	2.1918	1.56197e-80
chr5	17451600	17452799	AT5G43420	9.71963	23.841	2.45287	2.31149e-80
chr2	1601600	1602199	AT2G04775	2.6485	10.1017	3.81412	3.90732e-80
chr3	16301000	16302599	AT3G44753	9.03379	19.7111	2.18193	1.80388e-79
chr4	2234000	2234599	AT4G04490	2.66841	9.54048	3.57534	4.65761e-79
chr1	13225200	13226799	AT1G35720	10.6227	25.4164	2.39265	6.99063e-79
chr3	10188400	10190399	AT3G27510	5.22716	11.0815	2.11998	2.33546e-78
chr1	23017000	23019399	AT1G62300	7.65214	14.5586	1.90255	3.94938e-78
chr4	761600	762399	.	6.32985	20.5866	3.2523	5.17933e-78
chr3	3334200	3334999	AT3G10660	6.10592	17.7866	2.91301	1.44653e-77
chr4	12121400	12122399	AT4G23140	5.24172	13.0422	2.48815	1.71525e-77
chr4	4971200	4971999	AT4G05315	6.68814	19.4695	2.91105	2.16401e-77
chr2	15645000	15645799	AT2G37260	4.16516	12.2591	2.94325	2.53805e-77
chr2	14536000	14537599	AT2G34490	13.4127	35.0073	2.61001	6.46309e-77
chr2	14936600	14937199	AT2G35585	3.96279	13.9914	3.53069	1.06571e-76
chr1	22485000	22485799	AT1G61040	3.359	10.199	3.03632	1.73917e-76
chr1	20855600	20856199	AT1G55790	3.74374	13.256	3.54084	1.77193e-76
chr2	13548200	13549599	AT2G31865	5.40563	12.2878	2.27315	1.77299e-76
chr5	18450200	18451399	AT5G45520	3.63118	9.3585	2.57726	9.47077e-76
chr4	10356000	10356599	AT4G06855	2.76798	9.63724	3.48169	1.95588e-75
chr1	7390600	7391399	AT1G21110	3.47843	10.0104	2.87785	2.7386e-75
chr3	9644800	9646199	AT3G26320	6.82098	16.0081	2.34689	4.87824e-75
chr1	3391400	3392599	AT1G10340	4.4569	10.973	2.46203	1.65069e-74
chr4	2054000	2054799	AT4G04260	4.32938	12.7959	2.9556	1.94051e-74
chr4	14979200	14980199	AT4G30740	3.54622	9.17827	2.58818	2.1571e-74
chr1	25759800	25760999	AT1G68600	9.96834	22.9805	2.30535	2.51127e-74
chr4	2033400	2037399	AT4G04221	10.0968	18.6153	1.84368	3.12641e-74
chr5	226800	229799	AT5G01595	22.52	40.8901	1.81572	3.19871e-74
chr1	12596000	12597399	AT1G34460	11.6553	28.2047	2.4199	1.17391e-73
chr3	8977600	8978199	.	3.20607	11.108	3.46468	1.34295e-73
chr3	15859200	15859799	.	2.72815	10.1597	3.72403	6.8042e-73
chr1	6271600	6272399	AT1G05397	11.346	33.6872	2.96908	2.85483e-72
chr5	15155200	15155799	AT5G38005	2.82772	10.8758	3.84614	8.91188e-72
chr5	7444000	7445599	AT5G22460	6.0275	12.5414	2.0807	2.24714e-71
chr1	25305000	25305799	AT1G67520	4.55331	12.2011	2.67961	9.79177e-71
chr4	11935000	11936599	AT4G22710	14.6585	31.0709	2.11965	1.86786e-70
chr5	24252000	24253599	AT5G60250	14.7181	34.2679	2.32828	2.41063e-70
chr4	1605000	1605599	AT4G03610	6.53163	21.2097	3.24723	2.75563e-70
chr3	15270000	15270399	.	2.81015	12.7829	4.54883	6.81792e-70
chr5	7829200	7829599	.	4.06575	17.0245	4.1873	7.30778e-70
chr2	11305200	11306999	AT2G26580	9.28264	17.7259	1.90958	1.33476e-69
chr5	2204200	2205399	AT5G07100	9.23216	20.3025	2.19911	4.17784e-69
chr1	5524400	5526799	AT1G16130	12.4055	25.5029	2.05577	5.12511e-69
chr1	25442400	25443399	AT1G67856	6.53125	16.6973	2.55652	6.17845e-69
chr5	15530000	15530999	AT5G38780	4.82381	11.8006	2.44632	6.60129e-69
chr4	1464400	1465399	AT4G03320	9.64762	26.0728	2.70251	7.0934e-69
chr3	7497200	7497999	AT3G21310	9.00212	25.1711	2.79613	1.04048e-68
chr4	18362400	18363999	AT4G39480	7.37026	15.4122	2.09113	1.51698e-68
chr3	16316600	16316999	AT3G44770	2.95963	11.9695	4.04426	6.75684e-68
chr1	6262400	6263199	AT1G18193	7.97203	21.0219	2.63696	1.23044e-67
chr3	21031400	21031999	AT3G56780	4.56019	14.5333	3.18699	1.34257e-67
chr3	11104400	11104799	.	3.37816	13.0444	3.86139	1.86346e-67
chr2	9227000	9227799	AT2G21550	6.31492	17.1628	2.71782	4.94506e-67
chr1	24432000	24432999	AT1G65690	7.4387	17.4283	2.34292	7.01848e-67
chr5	19547400	19547799	AT5G48205	2.92973	13.1025	4.47226	1.89952e-66
chr1	26824600	26826399	AT1G71140	5.67567	11.0376	1.94472	4.83163e-66
chr5	15320400	15321599	AT5G38340	6.49634	15.1592	2.3335	5.35231e-66
chr2	8695400	8696399	AT2G20142	4.47755	11.3597	2.53703	7.45788e-66
chr5	3754200	3756999	AT5G11670	19.8036	31.1185	1.57136	9.57487e-66
chr4	753200	754399	AT4G01740	14.0671	36.4479	2.591	1.66968e-65
chr3	1264800	1265399	AT3G04660	4.38097	13.8172	3.15391	1.87706e-65
chr1	6740400	6741999	AT1G19470	8.53399	20.8203	2.43969	2.0711e-65
chr2	6758600	6760199	AT2G15480	10.936	20.7913	1.90118	2.16931e-65
chr2	2611000	2611599	.	2.5091	9.71464	3.87176	3.98887e-65
chr3	19716000	19716999	AT3G53190	4.93127	12.3344	2.50126	5.97562e-65
chr3	21577000	21577999	AT3G58270	10.1252	25.423	2.51086	9.87712e-65
chr5	6128000	6129199	AT5G18470	7.65036	17.0928	2.23425	2.77229e-64
chr3	11756400	11757599	AT3G05995	11.4606	22.4875	1.96216	1.0948e-63
chr3	22123400	22124399	AT3G59890	5.11037	12.52	2.44992	4.11477e-63
chr3	10578600	10579799	.	3.57149	8.26603	2.31445	6.55823e-63
chr3	20919600	20921399	AT3G56408	16.4502	32.0949	1.95103	6.58043e-63
chr4	6433800	6434999	AT4G10380	5.01402	11.4081	2.27524	8.61605e-63
chr3	18538400	18539599	AT3G50010	7.53097	17.2185	2.28636	2.91894e-62
chr4	11518800	11519799	AT4G21680	6.12529	13.9125	2.27132	3.08416e-62
chr5	26443200	26444399	AT5G66150	3.43221	7.95666	2.31823	1.80668e-61
chr5	7002400	7003599	AT5G20690	7.01365	14.9562	2.13244	1.97377e-61
chr2	18364600	18367199	AT2G44490	21.1944	34.7263	1.63847	1.97395e-61
chr2	15834800	15835999	AT2G37770	8.80437	19.7321	2.24117	2.60051e-61
chr5	18597000	18597999	AT5G45840	5.61186	12.7869	2.27855	5.3106e-61
chr3	21894000	21895199	AT3G59220	7.10319	14.9562	2.10556	1.02909e-60
chr5	5579800	5581199	AT5G16980	8.09991	16.4307	2.0285	1.16704e-60
chr3	7368000	7369199	.	10.0877	28.2882	2.80423	1.59765e-60
chr5	16740800	16741799	AT5G41820	5.8029	14.0749	2.42549	2.39292e-60
chr5	1600400	1601199	AT5G05400	8.04667	21.4861	2.67019	2.7565e-60
chr1	7395400	7396599	AT1G21120	3.68093	8.6044	2.33756	2.88607e-60
chr3	14273400	14274399	.	11.4148	29.577	2.59111	2.95695e-60
chr3	5650400	5651199	AT3G16590	3.52322	9.95239	2.8248	8.24313e-60
chr5	2195200	2195999	AT5G07060	4.61303	12.1431	2.63235	1.01193e-59
chr1	23966600	23967199	AT1G64540	5.37665	14.3397	2.66703	1.11623e-59
chr2	16214200	16215399	AT2G38780	9.90865	22.6325	2.28412	4.90947e-59
chr5	971000	971799	AT5G03720	3.31421	9.93788	2.99857	6.16698e-59
chr5	250600	250999	.	3.07921	11.7951	3.83056	6.31155e-59
chr3	1077200	1078599	AT3G04110	10.8624	23.4653	2.16023	6.436e-59
chr1	29593800	29596199	AT1G78680	29.7881	44.2459	1.48535	7.06655e-59
chr4	14573400	14574399	AT4G29760	4.74023	11.4989	2.42581	8.85813e-59
chr5	5817600	5818399	AT5G17650	5.62819	13.6374	2.42305	1.00209e-58
chr4	8618400	8619199	AT4G15093	9.46492	21.283	2.24862	1.01963e-58
chr2	10397600	10398199	AT2G24490	3.36538	10.4113	3.09365	1.4707e-58
chr3	20502600	20503999	AT3G55290	10.9903	22.0567	2.00692	1.85321e-58
chr3	21401200	21402599	AT3G57780	10.7516	22.5787	2.10003	2.76013e-58
chr4	17775400	17777599	AT4G37800	10.1436	18.4288	1.81679	6.46341e-58
chr5	1984800	1985999	AT5G06510	11.003	24.3147	2.20982	6.59738e-58
chr5	26107400	26108799	AT5G65320	7.52866	15.6352	2.07676	6.63108e-58
chr3	15567000	15568799	AT3G43670	15.3031	28.7636	1.87959	7.04024e-58
chr1	23918200	23919799	AT1G64400	4.55047	9.24297	2.03121	1.30256e-57
[truncated: 2,296 more rows]

## Sheet: hth1_peaks_down
Supplemental Dataset 5-6. H3K4me3-reduced peaks in hth1 as determined by ChIP-seq.
[truncated: 924 more rows]

[truncated: 2 more sheets: jmj14_peaks_up, jmj14_peaks_down]
