# Supplementary material for: Arabidopsis TRB Proteins Form Two Closely Related Complexes to Mediate H3K4me3 Demethylation and Transcriptional Repression
Source: Adv Sci (Weinh). 2025 Oct 5;12(47):e03420. doi: 10.1002/advs.202503420 (PMC12713088; doi:10.1002/advs.202503420)
Supplement: Supplementary file 2 — Supporting Information [file ADVS-12-e03420-s002.zip › Supplemental Dataset 6.xlsx]

## Sheet: TRB1_enriched_peaks
Supplemental Datdset 6-1: Peaks enriched by wild-type TRB1 as determined by ChIP-seq.
chr	Pstart	Pend	width	abs_summit	pileup	-LOG10(pvalue)	fold_enrichment	-LOG10(qvalue)	name	Gene_id	Strand	Gene_Name	overlap_with_genebody
chr1	3545	4268	724	3866	250.88	75.2316	4.16349	73.1817	TRB1_merged_peak_1	AT1G01010	+	NTL10,NAC001,ANAC001	723
chr1	6386	7031	646	6683	135.61	16.8249	2.25813	15.4006	TRB1_merged_peak_2	AT1G01020	-	ARV1	243
chr1	8123	8939	817	8642	193.25	38.2893	2.98543	36.5584	TRB1_merged_peak_3	AT1G01020	-	ARV1	816
chr1	13259	13758	500	13584	132.22	10.4661	1.85031	9.19567	TRB1_merged_peak_4	AT1G01030	-	NGA3	499
chr1	20913	21420	508	21053	144.94	10.0061	1.77971	8.74656	TRB1_merged_peak_5	.	.	.	.
chr1	23059	23833	775	23309	131.38	14.1089	2.10119	12.7418	TRB1_merged_peak_6	AT1G01040	+	ATDCL1,SIN1,DCL1,EMB60,EMB76,SUS1,ASU1,CAF	774
chr1	23059	23833	775	23309	131.38	14.1089	2.10119	12.7418	TRB1_merged_peak_6	AT1G03993	-	AT1G03993	521
chr1	34131	34825	695	34741	89.84	3.86014	1.50159	2.84836	TRB1_merged_peak_7	AT1G01060	-	LHY,LHY1	694
chr1	44887	45712	826	45203	223.76	58.1106	3.6717	56.1926	TRB1_merged_peak_8	AT1G01080	-	AT1G01080	742
chr1	49773	50354	582	49947	111.03	7.57238	1.73398	6.39012	TRB1_merged_peak_9	AT1G01100	-	RPP1A	445
chr1	50740	51516	777	51172	265.29	55.5666	3.13286	53.6668	TRB1_merged_peak_10	AT1G01100	-	RPP1A	770
chr1	55272	55644	373	55507	126.29	9.57943	1.81842	8.33332	TRB1_merged_peak_11	.	.	.	.
chr1	57277	59090	1814	58153	826.39	598.187	13.0606	594.636	TRB1_merged_peak_12	AT1G01120	-	KCS1	1813
chr1	69463	70789	1327	70165	155.95	24.6731	2.59368	23.118	TRB1_merged_peak_14	AT1G01150	-	AT1G01150	878
chr1	71894	72987	1094	72526	236.48	65.2638	3.85733	63.2872	TRB1_merged_peak_15	AT1G01150	-	AT1G01150	544
chr1	71894	72987	1094	72526	236.48	65.2638	3.85733	63.2872	TRB1_merged_peak_15	AT1G01160	+	GIF2	948
chr1	71894	72987	1094	72526	236.48	65.2638	3.85733	63.2872	TRB1_merged_peak_15	AT1G04007	-	AT1G04007	341
chr1	73403	74373	971	73796	122.9	12.3792	2.04798	11.0525	TRB1_merged_peak_16	AT1G04007	-	AT1G04007	5
chr1	73403	74373	971	73796	122.9	12.3792	2.04798	11.0525	TRB1_merged_peak_16	AT1G04013	+	AT1G04013	238
chr1	74817	75374	558	75055	116.12	8.21036	1.76209	7.00872	TRB1_merged_peak_17	AT1G01170	-	AT1G01170	220
chr1	74817	75374	558	75055	116.12	8.21036	1.76209	7.00872	TRB1_merged_peak_17	AT1G01180	+	AT1G01180	284
chr1	75752	76499	748	76233	127.14	8.42725	1.73158	7.21824	TRB1_merged_peak_18	AT1G01180	+	AT1G01180	747
chr1	83072	83491	420	83342	116.12	6.73943	1.64956	5.58942	TRB1_merged_peak_19	AT1G01190	-	CYP78A8	419
chr1	88568	89375	808	88932	208.5	50.5263	3.46299	48.6717	TRB1_merged_peak_20	AT1G01200	-	RABA3,ATRAB-A3,ATRABA3	141
chr1	88568	89375	808	88932	208.5	50.5263	3.46299	48.6717	TRB1_merged_peak_20	AT1G01210	+	AT1G01210	807
chr1	95737	96519	783	95910	105.95	5.39866	1.59229	4.30819	TRB1_merged_peak_21	AT1G01225	+	AT1G01225	782
chr1	97329	97896	568	97524	118.66	11.1258	1.97793	9.83279	TRB1_merged_peak_22	AT1G01230	+	AtORM1	567
chr1	99049	99621	573	99362	103.4	3.2402	1.39207	2.27298	TRB1_merged_peak_23	AT1G01240	+	AT1G01240	56
chr1	101515	101961	447	101793	115.27	7.59957	1.72212	6.41702	TRB1_merged_peak_24	AT1G01240	+	AT1G01240	446
chr1	107453	108005	553	107737	137.31	6.55088	1.57168	5.40873	TRB1_merged_peak_25	.	.	.	.
chr1	109009	109393	385	109202	113.58	5.7885	1.59133	4.67981	TRB1_merged_peak_26	AT1G01260	+	bHLH13,bHLH013,JAM2	384
chr1	110765	111150	386	111149	93.23	2.28621	1.3088	1.39399	TRB1_merged_peak_27	AT1G01260	+	bHLH13,bHLH013,JAM2	385
chr1	126053	126430	378	126383	89	3.1335	1.42851	2.17251	TRB1_merged_peak_30	AT1G01320	-	REC1	377
chr1	126880	127293	414	127054	100.01	6.21651	1.66971	5.08587	TRB1_merged_peak_31	AT1G01320	-	REC1	413
chr1	130368	132322	1955	130732	166.13	15.444	1.98959	14.0498	TRB1_merged_peak_33	AT1G01320	-	REC1	509
chr1	130368	132322	1955	130732	166.13	15.444	1.98959	14.0498	TRB1_merged_peak_33	AT1G01335	+	AREP1	422
chr1	135648	136451	804	136241	111.03	4.40042	1.47412	3.36297	TRB1_merged_peak_34	AT1G01340	-	ATCNGC10,CNGC10,ACBK1	576
chr1	135648	136451	804	136241	111.03	4.40042	1.47412	3.36297	TRB1_merged_peak_34	AT1G01350	+	AT1G01350	661
chr1	137971	139191	1221	138585	123.75	11.6616	1.98784	10.3579	TRB1_merged_peak_35	AT1G01355	+	AT1G01355	1002
chr1	141846	142543	698	142336	170.36	25.0493	2.48353	23.4864	TRB1_merged_peak_36	AT1G01360	+	PYL9,RCAR1	697
chr1	143224	144162	939	143787	203.42	44.9317	3.2286	43.1313	TRB1_merged_peak_37	AT1G01370	+	CENH3,HTR12	938
chr1	145897	146248	352	146144	100.01	3.97904	1.46575	2.9635	TRB1_merged_peak_38	AT1G01370	+	CENH3,HTR12	351
chr1	148205	149760	1556	148545	122.05	10.4076	1.8931	9.13787	TRB1_merged_peak_39	AT1G01390	-	AT1G01390	1555
chr1	150200	151642	1443	150720	155.95	24.6846	2.59437	23.1246	TRB1_merged_peak_40	AT1G01400	-	AT1G01400	953
chr1	152951	154211	1261	153281	117.81	10.8213	1.96392	9.53597	TRB1_merged_peak_41	AT1G01410	+	APUM22,PUM22	1247
chr1	161391	163501	2111	162970	138.16	15.243	2.12726	13.8539	TRB1_merged_peak_43	AT1G01440	-	AT1G01440	1862
chr1	161391	163501	2111	162970	138.16	15.243	2.12726	13.8539	TRB1_merged_peak_43	AT1G01448	+	AT1G01448	523
chr1	166999	169314	2316	168232	322.08	106.177	4.55043	103.939	TRB1_merged_peak_44	AT1G01453	-	AT1G01453	1389
chr1	166999	169314	2316	168232	322.08	106.177	4.55043	103.939	TRB1_merged_peak_44	AT1G01460	+	PIPK11,ATPIPK11	1055
chr1	170376	173585	3210	172394	321.23	119.728	5.14627	117.419	TRB1_merged_peak_45	AT1G01470	-	LEA1,LEA14,AtLEA14,LSR3	1723
chr1	174474	174963	490	174766	111.88	9.07046	1.86585	7.83644	TRB1_merged_peak_46	.	.	.	.
chr1	176869	178409	1541	177641	264.45	72.137	3.83223	70.1085	TRB1_merged_peak_47	AT1G01480	+	ACS2,AT-ACC2	1537
chr1	180210	180706	497	180421	119.51	9.1054	1.82077	7.87065	TRB1_merged_peak_48	AT1G01490	-	AT1G01490	496
chr1	184969	185638	670	185239	156.8	12.8979	1.90123	11.5615	TRB1_merged_peak_49	AT1G01500	+	AT1G01500	669
chr1	194737	196535	1799	196274	122.05	7.21997	1.66286	6.05206	TRB1_merged_peak_51	AT1G01540	+	AT1G01540	1190
chr1	197928	199061	1134	198747	146.63	16.7125	2.17533	15.292	TRB1_merged_peak_52	AT1G01540	+	AT1G01540	859
chr1	205159	205644	486	205351	91.54	3.86667	1.4904	2.85463	TRB1_merged_peak_54	AT1G01570	+	AT1G01570	485
chr1	206513	207366	854	207118	105.95	5.21115	1.57586	4.12954	TRB1_merged_peak_55	AT1G01570	+	AT1G01570	853
chr1	211205	213244	2040	212873	417.86	196.199	6.76507	193.585	TRB1_merged_peak_56	AT1G01580	+	FRD1,FRO2,ATFRO2	1877
chr1	215226	217358	2133	216565	1235.77	1119.42	20.4431	1115.01	TRB1_merged_peak_57	AT1G01590	+	ATFRO1,FRO1	2132
chr1	218641	224253	5613	221894	683.15	451.476	11.1254	448.219	TRB1_merged_peak_58	AT1G01600	+	CYP86A4	2645
chr1	218641	224253	5613	221894	683.15	451.476	11.1254	448.219	TRB1_merged_peak_58	AT1G01610	-	ATGPAT4,GPAT4	2611
chr1	225837	230767	4931	228626	282.24	86.4568	4.23918	84.3343	TRB1_merged_peak_59	AT1G01620	-	PIP1;3,PIP1C,TMP-B	2006
chr1	225837	230767	4931	228626	282.24	86.4568	4.23918	84.3343	TRB1_merged_peak_59	AT1G01630	+	AT1G01630	2268
chr1	245472	246540	1069	246164	208.5	49.9806	3.43451	48.1305	TRB1_merged_peak_62	AT1G01670	-	PUB56	882
chr1	260338	261590	1253	261133	158.5	23.5185	2.49215	21.9777	TRB1_merged_peak_63	AT1G01700	-	ROPGEF2,ATROPGEF2	1252
chr1	266035	266748	714	266466	111.03	9.07046	1.85184	7.83644	TRB1_merged_peak_64	AT1G01715	+	AT1G01715	713
chr1	270764	271156	393	271117	92.39	3.00411	1.39383	2.05055	TRB1_merged_peak_66	AT1G01725	-	AT1G01725	392
chr1	270764	271156	393	271117	92.39	3.00411	1.39383	2.05055	TRB1_merged_peak_66	AT1G01730	+	AT1G01730	392
chr1	274327	275200	874	274379	108.49	4.08034	1.45987	3.0569	TRB1_merged_peak_67	AT1G01740	-	BSK4	873
chr1	274327	275200	874	274379	108.49	4.08034	1.45987	3.0569	TRB1_merged_peak_67	AT1G01750	+	ADF11	312
chr1	278178	278821	644	278469	86.45	3.31	1.44555	2.3358	TRB1_merged_peak_68	AT1G01760	-	AtTAD1,TAD1	643
chr1	278178	278821	644	278469	86.45	3.31	1.44555	2.3358	TRB1_merged_peak_68	AT1G01770	+	AT1G01770	521
chr1	291118	291727	610	291339	94.08	4.86659	1.57164	3.79871	TRB1_merged_peak_69	.	.	.	.
chr1	294612	295619	1008	295120	196.64	44.1079	3.26685	42.3142	TRB1_merged_peak_70	AT1G01810	+	AT1G01810	712
chr1	297594	299737	2144	298443	148.33	16.293	2.13324	14.8803	TRB1_merged_peak_71	AT1G01820	-	PEX11C	1040
chr1	306150	306612	463	306372	105.95	4.66974	1.52782	3.61585	TRB1_merged_peak_72	AT1G01860	-	PFC1	460
chr1	306150	306612	463	306372	105.95	4.66974	1.52782	3.61585	TRB1_merged_peak_72	AT1G01870	+	AT1G01870	306
chr1	308235	309671	1437	309316	158.5	19.2511	2.24645	17.7823	TRB1_merged_peak_73	AT1G01880	-	AtGEN1,GEN1	1436
chr1	308235	309671	1437	309316	158.5	19.2511	2.24645	17.7823	TRB1_merged_peak_73	AT1G01890	-	AT1G01890	372
chr1	311923	313029	1107	312498	210.2	51.6254	3.49101	49.7614	TRB1_merged_peak_74	AT1G01900	+	ATSBT1.1,SBTI1.1	1106
chr1	311923	313029	1107	312498	210.2	51.6254	3.49101	49.7614	TRB1_merged_peak_74	AT1G04077	-	AT1G04077	1106
chr1	315405	315845	441	315582	98.32	3.01402	1.37944	2.06021	TRB1_merged_peak_75	AT1G01910	-	AtGET3a,GET3a	440
chr1	315405	315845	441	315582	98.32	3.01402	1.37944	2.06021	TRB1_merged_peak_75	AT1G01920	+	AT1G01920	162
chr1	322452	323465	1014	322692	113.58	8.81168	1.82985	7.58876	TRB1_merged_peak_76	AT1G01930	-	AT1G01930	743
chr1	322452	323465	1014	322692	113.58	8.81168	1.82985	7.58876	TRB1_merged_peak_76	AT1G01940	+	CYP18-1	879
chr1	324897	325713	817	325097	116.12	10.308	1.91998	9.04007	TRB1_merged_peak_77	AT1G01950	+	ARK2,AtKINUb	697
chr1	337642	338596	955	338343	103.4	3.43271	1.41088	2.45402	TRB1_merged_peak_78	AT1G01960	-	EDA10,BIG3	570
chr1	337642	338596	955	338343	103.4	3.43271	1.41088	2.45402	TRB1_merged_peak_78	AT1G01970	+	AT1G01970	655
chr1	339451	343075	3625	340515	706.88	480.544	11.7009	477.23	TRB1_merged_peak_79	AT1G01980	-	AtBBE1	2232
chr1	353675	355108	1434	354719	107.64	7.97791	1.7958	6.78085	TRB1_merged_peak_80	AT1G02020	-	AT1G02020	1433
chr1	356639	357118	480	356760	91.54	4.24947	1.52961	3.21633	TRB1_merged_peak_81	AT1G02030	-	ZAT1	479
chr1	362330	362733	404	362513	97.47	5.52259	1.62768	4.42484	TRB1_merged_peak_82	AT1G02060	-	AT1G02060	403
chr1	368193	368715	523	368496	198.33	33.3016	2.6937	31.6287	TRB1_merged_peak_84	.	.	.	.
chr1	373306	374687	1382	373661	161.89	20.3423	2.2942	18.8524	TRB1_merged_peak_85	AT1G02080	+	AT1G02080	1381
chr1	389122	389956	835	389557	201.72	41.3589	3.07158	39.5948	TRB1_merged_peak_86	AT1G02090	-	FUS5,COP15,ATCSN7,CSN7	834
chr1	389122	389956	835	389557	201.72	41.3589	3.07158	39.5948	TRB1_merged_peak_86	AT1G02100	+	SBI1,LCMT1	444
chr1	395447	396017	571	395771	110.19	6.5611	1.65949	5.41871	TRB1_merged_peak_88	AT1G02120	+	VAD1	570
chr1	399715	400391	677	399790	89.84	3.86014	1.50159	2.84836	TRB1_merged_peak_89	.	.	.	.
chr1	401527	404868	3342	402088	686.54	426.986	10.1109	423.782	TRB1_merged_peak_90	AT1G02130	-	RABD2A,ARA5,RA-5,ATRABD2A,ARA-5,ATRAB1B	692
chr1	401527	404868	3342	402088	686.54	426.986	10.1109	423.782	TRB1_merged_peak_90	AT1G02140	-	MAGO,MEE63,HAP1	1656
chr1	401527	404868	3342	402088	686.54	426.986	10.1109	423.782	TRB1_merged_peak_90	AT1G02145	+	EBS4,ALG12	568
chr1	401527	404868	3342	402088	686.54	426.986	10.1109	423.782	TRB1_merged_peak_90	AT1G04087	+	AT1G04087	508
chr1	408638	409081	444	408814	121.2	10.1203	1.88006	8.85869	TRB1_merged_peak_91	AT1G02150	+	AT1G02150	443
chr1	410270	411252	983	410669	366.15	154.149	5.89667	151.685	TRB1_merged_peak_92	AT1G02160	+	AT1G02160	808
chr1	413087	414934	1848	413880	176.3	34.1208	2.93061	32.4383	TRB1_merged_peak_94	AT1G02180	-	AT1G02180	1412
chr1	413087	414934	1848	413880	176.3	34.1208	2.93061	32.4383	TRB1_merged_peak_94	AT1G02190	+	AT1G02190	160
chr1	417987	419238	1252	418206	147.48	18.0784	2.24968	16.6321	TRB1_merged_peak_95	AT1G02205	+	CER22,CER1	1122
chr1	435786	436795	1010	436256	319.54	120.489	5.21839	118.174	TRB1_merged_peak_96	AT1G02230	-	NAC004,ANAC004	1009
chr1	442204	444338	2135	442516	116.97	9.98692	1.90962	8.72753	TRB1_merged_peak_97	AT1G02260	-	AT1G02260	1068
chr1	450060	450509	450	450398	112.73	7.5758	1.74041	6.39351	TRB1_merged_peak_98	AT1G02280	-	PPI1,ATTOC33,TOC33	449
chr1	458449	459400	952	458774	108.49	8.0092	1.79068	6.81181	TRB1_merged_peak_99	AT1G02310	-	MAN1	951
chr1	458449	459400	952	458774	108.49	8.0092	1.79068	6.81181	TRB1_merged_peak_99	AT1G04103	+	AT1G04103	578
chr1	461336	462205	870	461895	144.94	11.4832	1.87098	10.182	TRB1_merged_peak_100	AT1G02320	+	AT1G02320	446
chr1	463160	464500	1341	463590	335.64	123.587	5.10064	121.259	TRB1_merged_peak_101	AT1G02330	-	CSU2	758
chr1	465439	466191	753	466029	108.49	6.29175	1.64992	5.15942	TRB1_merged_peak_102	AT1G02340	-	RSF1,REP1,HFR1,FBI1	575
chr1	467240	467844	605	467531	131.38	10.5755	1.86444	9.29706	TRB1_merged_peak_103	AT1G02340	-	RSF1,REP1,HFR1,FBI1	604
chr1	469366	472454	3089	471362	259.36	77.3214	4.1304	75.2588	TRB1_merged_peak_104	AT1G02350	+	AT1G02350	1175
chr1	474409	475346	938	474996	193.25	39.2431	3.03513	37.5021	TRB1_merged_peak_105	AT1G02370	+	AT1G02370	937
chr1	476940	477495	556	477185	135.61	13.0261	2.00901	11.6853	TRB1_merged_peak_106	AT1G02380	+	AT1G02380	555
chr1	482208	483901	1694	482539	212.74	42.2267	3.01046	40.4535	TRB1_merged_peak_107	AT1G02390	+	GPAT2,ATGPAT2	1165
chr1	486878	490381	3504	489110	185.62	29.179	2.59195	27.5589	TRB1_merged_peak_108	AT1G02400	+	ATGA2OX4,ATGA2OX6,GA2OX6,DTA1	2773
chr1	486878	490381	3504	489110	185.62	29.179	2.59195	27.5589	TRB1_merged_peak_108	AT1G02405	-	AT1G02405	507
chr1	491021	491503	483	491274	116.97	10.5204	1.94991	9.24282	TRB1_merged_peak_109	AT1G02410	+	COX11	482
chr1	493186	493951	766	493586	160.19	25.5409	2.58883	23.9693	TRB1_merged_peak_110	AT1G02420	+	AT1G02420	612
chr1	513096	513618	523	513287	145.78	18.5171	2.29546	17.0609	TRB1_merged_peak_111	AT1G02470	-	AT1G02470	522
chr1	514962	515718	757	515294	202.57	31.3842	2.57686	29.7348	TRB1_merged_peak_112	AT1G02475	-	AT1G02475	756
chr1	514962	515718	757	515294	202.57	31.3842	2.57686	29.7348	TRB1_merged_peak_112	AT1G02480	+	AT1G02480	372
chr1	516259	516820	562	516581	118.66	9.98089	1.89307	8.72169	TRB1_merged_peak_113	AT1G02490	+	AT1G02490	551
chr1	518016	518590	575	518193	131.38	9.45224	1.78885	8.20823	TRB1_merged_peak_114	AT1G02500	+	AtSAM1,MAT1,SAM-1,METK1,SAM1	574
chr1	519282	520659	1378	520111	107.64	7.00738	1.71591	5.84798	TRB1_merged_peak_115	.	.	.	.
chr1	523312	523935	624	523643	132.22	15.7501	2.20209	14.3494	TRB1_merged_peak_116	AT1G02520	+	MDR8,ABCB11,PGP11	623
chr1	527437	528976	1540	528454	389.89	176.546	6.46113	173.996	TRB1_merged_peak_117	AT1G02520	+	MDR8,ABCB11,PGP11	1539
chr1	532427	534678	2252	533029	521.26	293.176	8.63268	290.28	TRB1_merged_peak_118	AT1G02530	+	PGP12,ABCB12	2250
chr1	536473	537043	571	536641	118.66	6.60232	1.6392	5.4592	TRB1_merged_peak_119	AT1G02550	+	AT1G02550	570
chr1	537564	538324	761	537853	246.65	41.5144	2.72139	39.7495	TRB1_merged_peak_120	AT1G02560	+	NCLPP1,NCLPP5,CLPP5	760
chr1	541226	542174	949	541757	244.95	71.5035	4.06542	69.4789	TRB1_merged_peak_121	AT1G02570	+	AT1G02570	948
chr1	543212	543830	619	543567	139	18.3018	2.31417	16.8478	TRB1_merged_peak_122	AT1G02575	+	AT1G02575	618
chr1	550967	551607	641	551215	244.95	63.0815	3.66183	61.1212	TRB1_merged_peak_123	AT1G04127	-	AT1G04127	318
chr1	552406	552922	517	552615	139.85	14.2623	2.06902	12.8937	TRB1_merged_peak_124	AT1G02590	-	AT1G02590	516
chr1	552406	552922	517	552615	139.85	14.2623	2.06902	12.8937	TRB1_merged_peak_124	AT1G02600	+	AT1G02600	305
chr1	558141	558951	811	558657	289.87	89.203	4.27754	87.0649	TRB1_merged_peak_125	AT1G04133	-	AT1G04133	651
chr1	560860	562508	1649	561597	187.32	39.1241	3.09223	37.3838	TRB1_merged_peak_126	AT1G02630	-	ETN8	1648
chr1	565480	567605	2126	566536	245.8	62.4235	3.61788	60.4698	TRB1_merged_peak_127	AT1G02640	+	ATBXL2,BXL2	2125
chr1	568219	570145	1927	568438	133.07	15.3985	2.16908	14.0046	TRB1_merged_peak_128	AT1G02650	+	AT1G02650	1887
chr1	575671	576974	1304	576111	199.18	34.5076	2.74221	32.8224	TRB1_merged_peak_130	AT1G02670	+	AT1G02670	1303
chr1	580577	581248	672	580880	120.36	9.83638	1.86702	8.5828	TRB1_merged_peak_131	AT1G02680	+	TAF13	671
chr1	581626	582521	896	582002	462.78	206.069	6.35314	203.425	TRB1_merged_peak_132	AT1G02680	+	TAF13	684
chr1	583601	584750	1150	584442	139	18.3018	2.31417	16.8478	TRB1_merged_peak_133	AT1G02690	+	IMPA-6	916
chr1	583601	584750	1150	584442	139	18.3018	2.31417	16.8478	TRB1_merged_peak_133	AT1G04143	-	AT1G04143	559
chr1	588213	589972	1760	588680	523.81	283.569	8.20008	280.699	TRB1_merged_peak_134	AT1G02700	+	AT1G02700	1267
chr1	588213	589972	1760	588680	523.81	283.569	8.20008	280.699	TRB1_merged_peak_134	AT1G02705	+	AT1G02705	688
chr1	588213	589972	1760	588680	523.81	283.569	8.20008	280.699	TRB1_merged_peak_134	AT1G02710	-	AT1G02710	266
chr1	591147	593123	1977	592335	216.13	54.9715	3.58908	53.0762	TRB1_merged_peak_135	AT1G02720	+	AtGATL5,GATL5	1741
chr1	606071	606582	512	606318	126.29	12.9962	2.05588	11.6585	TRB1_merged_peak_136	AT1G02770	-	AT1G02770	511
chr1	607462	609638	2177	609428	148.33	16.8086	2.16415	15.3873	TRB1_merged_peak_137	AT1G02780	-	emb2386	1839
chr1	614827	616235	1409	615586	303.43	110.705	5.03211	108.441	TRB1_merged_peak_138	AT1G02800	-	ATCEL2,CEL2	1408
chr1	618301	618708	408	618314	83.06	2.41292	1.34254	1.50953	TRB1_merged_peak_139	AT1G02810	+	PME7	407
chr1	621436	623209	1774	621549	169.52	15.0443	1.95996	13.6601	TRB1_merged_peak_140	AT1G02816	+	AT1G02816	1618
chr1	623874	627216	3343	625354	821.31	554.583	11.5818	551.119	TRB1_merged_peak_141	AT1G02820	-	LEA3,AtLEA3	993
chr1	623874	627216	3343	625354	821.31	554.583	11.5818	551.119	TRB1_merged_peak_141	AT1G02830	-	RPL22A	824
chr1	623874	627216	3343	625354	821.31	554.583	11.5818	551.119	TRB1_merged_peak_141	AT1G02840	+	SR34,SR1,SRP34,At-SR34,ATSRP34	877
chr1	629819	630541	723	630441	104.25	7.02961	1.72545	5.86966	TRB1_merged_peak_142	AT1G02850	+	BGLU11	467
chr1	632990	633463	474	633394	94.93	4.86659	1.58565	3.79871	TRB1_merged_peak_143	AT1G02850	+	BGLU11	430
chr1	637996	638634	639	638354	147.48	21.051	2.43251	19.5495	TRB1_merged_peak_144	AT1G02870	-	AT1G02870	638
chr1	637996	638634	639	638354	147.48	21.051	2.43251	19.5495	TRB1_merged_peak_144	AT1G04153	+	AT1G04153	235
chr1	644290	644997	708	644800	116.12	9.8951	1.88901	8.64055	TRB1_merged_peak_145	AT1G02880	-	TPK1	707
chr1	653132	654177	1046	653635	228	45.9521	3.05332	44.1422	TRB1_merged_peak_146	AT1G02900	-	RALFL1,ATRALF1,RALF1	573
chr1	655097	656089	993	655371	165.28	25.0269	2.51937	23.464	TRB1_merged_peak_147	AT1G02910	-	LPA1	521
chr1	657788	661698	3911	661090	551.78	321.854	9.13704	318.884	TRB1_merged_peak_148	AT1G02910	-	LPA1	728
chr1	657788	661698	3911	661090	551.78	321.854	9.13704	318.884	TRB1_merged_peak_148	AT1G02920	-	ATGST11,ATGSTF7,ATGSTF8,GST11,GSTF7	1702
chr1	665366	666676	1311	665979	247.49	73.3597	4.10745	71.3235	TRB1_merged_peak_149	AT1G02950	-	GST31,ATGSTF4,GSTF4	1310
chr1	665366	666676	1311	665979	247.49	73.3597	4.10745	71.3235	TRB1_merged_peak_149	AT1G02952	+	AT1G02952	1001
chr1	671376	671915	540	671605	158.5	20.3936	2.31156	18.903	TRB1_merged_peak_150	AT1G02965	-	AT1G02965	254
chr1	686640	687290	651	686941	205.11	44.5857	3.18494	42.7894	TRB1_merged_peak_151	AT1G02990	-	AT1G02990	650
chr1	692147	693009	863	692430	178.84	35.0775	2.97264	33.3821	TRB1_merged_peak_152	AT1G03000	-	PEX6	813
chr1	692147	693009	863	692430	178.84	35.0775	2.97264	33.3821	TRB1_merged_peak_152	AT1G03010	+	AT1G03010	119
chr1	693945	696398	2454	696084	266.14	80.3333	4.17307	78.25	TRB1_merged_peak_153	AT1G03010	+	AT1G03010	2453
chr1	703852	704344	493	704095	94.08	4.28519	1.51512	3.25099	TRB1_merged_peak_154	AT1G03040	-	AT1G03040	492
chr1	705845	706612	768	706385	123.75	10.6984	1.91918	9.41785	TRB1_merged_peak_155	AT1G03040	-	AT1G03040	767
chr1	707562	709772	2211	707891	221.22	51.5409	3.36105	49.6795	TRB1_merged_peak_156	AT1G03050	+	AT1G03050	2210
chr1	710225	711870	1646	711356	452.61	225.142	7.28514	222.439	TRB1_merged_peak_157	AT1G03055	-	AtD27,D27	1645
chr1	726756	727427	672	727210	148.33	9.99179	1.75678	8.73236	TRB1_merged_peak_158	AT1G03060	-	BCHA1,SPI	671
chr1	728086	728441	356	728279	144.09	16.5728	2.17147	15.154	TRB1_merged_peak_159	.	.	.	.
chr1	729572	731146	1575	730067	431.42	211.82	7.14762	209.159	TRB1_merged_peak_160	AT1G03070	+	AtLFG4,LFG4	1574
chr1	746293	746876	584	746619	154.26	24.2643	2.56635	22.7124	TRB1_merged_peak_161	AT1G03100	-	AT1G03100	583
chr1	749042	749688	647	749333	264.45	52.3223	3.01642	50.4509	TRB1_merged_peak_162	AT1G03106	-	AT1G03106	292
chr1	749042	749688	647	749333	264.45	52.3223	3.01642	50.4509	TRB1_merged_peak_162	AT1G03110	+	AtTRM82,TRM82	646
chr1	755714	756530	817	756085	122.9	12.3792	2.04798	11.0525	TRB1_merged_peak_164	AT1G03140	-	AT1G03140	816
chr1	755714	756530	817	756085	122.9	12.3792	2.04798	11.0525	TRB1_merged_peak_164	AT1G03150	+	NAA20	416
chr1	767734	768110	377	767996	105.95	6.01126	1.64535	4.89307	TRB1_merged_peak_165	AT1G03170	+	FAF2,FTM5	34
chr1	769352	770577	1226	770155	400.91	182.119	6.49128	179.551	TRB1_merged_peak_166	AT1G03170	+	FAF2,FTM5	1225
chr1	775173	775578	406	775421	100.01	5.19382	1.57835	4.11245	TRB1_merged_peak_167	AT1G03190	+	UVH6,ATXPD	351
chr1	780401	780899	499	780666	111.03	8.92817	1.8407	7.70308	TRB1_merged_peak_168	AT1G03200	+	AT1G03200	498
chr1	780401	780899	499	780666	111.03	8.92817	1.8407	7.70308	TRB1_merged_peak_168	AT1G04177	+	AT1G04177	8
chr1	785564	785948	385	785849	107.64	4.81707	1.53018	3.75879	TRB1_merged_peak_169	.	.	.	.
chr1	792881	793621	741	793039	94.93	3.54231	1.45347	2.55458	TRB1_merged_peak_172	AT1G03240	-	AT1G03240	479
chr1	794742	795449	708	795076	187.32	24.1555	2.32488	22.607	TRB1_merged_peak_173	AT1G03250	-	AT1G03250	707
chr1	803014	803490	477	803253	136.46	15.4618	2.15912	14.067	TRB1_merged_peak_174	AT1G03280	+	AT1G03280	476
chr1	812721	813594	874	813132	140.7	17.7967	2.28546	16.3563	TRB1_merged_peak_175	AT1G03300	-	ATDUF1,DUF1	665
chr1	812721	813594	874	813132	140.7	17.7967	2.28546	16.3563	TRB1_merged_peak_175	AT1G03310	+	BE2,DBE1,ISA2,ATISA2,AtBE2	481
chr1	818852	819554	703	819308	199.18	30.1405	2.53394	28.5066	TRB1_merged_peak_176	AT1G03330	-	LSM2	702
chr1	818852	819554	703	819308	199.18	30.1405	2.53394	28.5066	TRB1_merged_peak_176	AT1G03340	+	AT1G03340	242
chr1	826275	826818	544	826654	105.1	7.45477	1.75377	6.27454	TRB1_merged_peak_178	AT1G03365	+	RF4	543
chr1	830463	831118	656	830723	144.09	12.7008	1.93452	11.3673	TRB1_merged_peak_179	AT1G03370	+	AT1G03370	655
chr1	840636	842935	2300	841376	263.6	83.52	4.37364	81.4156	TRB1_merged_peak_180	AT1G03390	-	AT1G03390	1685
chr1	840636	842935	2300	841376	263.6	83.52	4.37364	81.4156	TRB1_merged_peak_180	AT1G03395	+	AT1G03395	781
chr1	843755	844366	612	844042	101.71	6.45608	1.69773	5.3163	TRB1_merged_peak_181	AT1G03400	-	AT1G03400	611
chr1	844800	845415	616	845166	118.66	11.1258	1.97793	9.83279	TRB1_merged_peak_182	AT1G03410	-	2A6	615
chr1	844800	845415	616	845166	118.66	11.1258	1.97793	9.83279	TRB1_merged_peak_182	AT1G04183	+	AT1G04183	38
chr1	846143	847684	1542	847313	124.59	11.4134	1.96194	10.1165	TRB1_merged_peak_183	AT1G03410	-	2A6	1541
chr1	846143	847684	1542	847313	124.59	11.4134	1.96194	10.1165	TRB1_merged_peak_183	AT1G03430	+	AHP5	191
chr1	850056	851008	953	850393	122.9	10.7418	1.93019	9.46094	TRB1_merged_peak_184	.	.	.	.
chr1	852600	853890	1291	853571	119.51	9.26304	1.8324	8.02542	TRB1_merged_peak_185	AT1G03440	+	AT1G03440	1290
chr1	859213	859573	361	859379	106.8	6.87638	1.71199	5.72336	TRB1_merged_peak_186	AT1G03445	-	BSU1	360
chr1	862872	864051	1180	863353	179.69	35.2375	2.96868	33.5411	TRB1_merged_peak_187	AT1G03457	-	BRN2,AtBRN2	1179
chr1	870634	871244	611	871037	126.29	9.20683	1.79238	7.97041	TRB1_merged_peak_188	AT1G03475	-	ATCPO-I,LIN2,HEMF1	610
chr1	871661	872333	673	871998	132.22	15.7501	2.20209	14.3494	TRB1_merged_peak_189	AT1G03490	+	ANAC006,NAC006	672
chr1	873249	874734	1486	873664	124.59	13.0266	2.076	11.6853	TRB1_merged_peak_190	AT1G03495	+	AT1G03495	1227
chr1	875596	876319	724	875923	292.42	67.5678	3.37259	65.5746	TRB1_merged_peak_191	AT1G03502	-	AT1G03502	175
chr1	875596	876319	724	875923	292.42	67.5678	3.37259	65.5746	TRB1_merged_peak_191	AT1G03506	-	AT1G03506	308
chr1	875596	876319	724	875923	292.42	67.5678	3.37259	65.5746	TRB1_merged_peak_191	AT1G04193	-	AT1G04193	44
chr1	875596	876319	724	875923	292.42	67.5678	3.37259	65.5746	TRB1_merged_peak_191	AT1G04197	-	AT1G04197	444
chr1	877049	878359	1311	877292	162.74	27.7027	2.70645	26.1003	TRB1_merged_peak_192	AT1G03510	-	PCMP-E3	807
chr1	877049	878359	1311	877292	162.74	27.7027	2.70645	26.1003	TRB1_merged_peak_192	AT1G03515	+	AT1G03515	371
chr1	882949	883813	865	883481	279.7	85.7239	4.25306	83.6053	TRB1_merged_peak_193	AT1G03530	-	ATNAF1,NAF1	864
chr1	882949	883813	865	883481	279.7	85.7239	4.25306	83.6053	TRB1_merged_peak_193	AT1G03540	+	PCMP-E4	430
chr1	889508	889934	427	889757	114.42	9.22201	1.85375	7.98511	TRB1_merged_peak_194	.	.	.	.
chr1	892371	893030	660	892492	116.12	4.64113	1.48251	3.59217	TRB1_merged_peak_195	AT1G03560	-	AT1G03560	421
chr1	892371	893030	660	892492	116.12	4.64113	1.48251	3.59217	TRB1_merged_peak_195	AT1G03570	+	AT1G03570	214
chr1	893457	894084	628	893774	106.8	7.71439	1.78179	6.52575	TRB1_merged_peak_196	.	.	.	.
chr1	896865	897548	684	897122	122.05	11.4787	1.96962	10.1775	TRB1_merged_peak_197	AT1G03590	-	PPC6-6	683
chr1	901026	902947	1922	901408	194.94	40.7571	3.11541	38.9985	TRB1_merged_peak_199	AT1G03610	+	AT1G03610	1921
chr1	903624	904806	1183	904533	121.2	11.3887	1.97152	10.0921	TRB1_merged_peak_200	AT1G03620	-	AT1G03620	774
chr1	907667	908055	389	907906	97.47	4.56811	1.53826	3.52138	TRB1_merged_peak_201	AT1G03620	-	AT1G03620	276
chr1	907667	908055	389	907906	97.47	4.56811	1.53826	3.52138	TRB1_merged_peak_201	AT1G03630	+	PORC,POR	388
chr1	908750	912444	3695	909754	987.43	797.076	16.0552	793.189	TRB1_merged_peak_202	AT1G03640	-	AT1G03640	372
chr1	908750	912444	3695	909754	987.43	797.076	16.0552	793.189	TRB1_merged_peak_202	AT1G03650	-	AT1G03650	1569
chr1	913300	914930	1631	913452	104.25	6.39552	1.6716	5.26074	TRB1_merged_peak_203	AT1G03660	-	AT1G03660	808
chr1	913300	914930	1631	913452	104.25	6.39552	1.6716	5.26074	TRB1_merged_peak_203	AT1G04203	+	AT1G04203	295
chr1	915874	918507	2634	917786	150.87	16.8107	2.15979	15.3893	TRB1_merged_peak_204	AT1G03670	-	AT1G03670	648
chr1	915874	918507	2634	917786	150.87	16.8107	2.15979	15.3893	TRB1_merged_peak_204	AT1G03680	-	ATHM1,THM1,TRX-M1,ATM1	1592
chr1	915874	918507	2634	917786	150.87	16.8107	2.15979	15.3893	TRB1_merged_peak_204	AT1G03687	+	AT1G03687	522
chr1	923234	923925	692	923556	166.97	28.7906	2.73619	27.1755	TRB1_merged_peak_205	AT1G03710	+	AT1G03710	691
chr1	928366	928795	430	928534	149.17	21.9162	2.46452	20.4017	TRB1_merged_peak_206	.	.	.	.
chr1	933518	934391	874	933913	160.19	16.318	2.06657	14.9048	TRB1_merged_peak_208	AT1G03740	+	AT1G03740	873
chr1	936337	938004	1668	937595	303.43	86.8397	4.00571	84.7141	TRB1_merged_peak_209	AT1G03743	-	AT1G03743	380
chr1	936337	938004	1668	937595	303.43	86.8397	4.00571	84.7141	TRB1_merged_peak_209	AT1G03746	-	AT1G03746	384
chr1	936337	938004	1668	937595	303.43	86.8397	4.00571	84.7141	TRB1_merged_peak_209	AT1G03750	+	CHR9	478
chr1	936337	938004	1668	937595	303.43	86.8397	4.00571	84.7141	TRB1_merged_peak_209	AT1G04213	-	AT1G04213	409
chr1	951077	952513	1437	952229	177.14	21.0751	2.22681	19.5732	TRB1_merged_peak_210	AT1G03780	-	AtTPX2,TPX2	1073
chr1	955186	955795	610	955584	108.49	7.97135	1.78761	6.77786	TRB1_merged_peak_211	AT1G03790	+	SOM,TZF4,AtTZF4	609
chr1	957045	958367	1323	958199	149.17	18.2409	2.24141	16.7929	TRB1_merged_peak_212	AT1G03800	-	ERF10,ATERF10	1263
chr1	961483	962005	523	961517	94.93	3.90339	1.49038	2.89002	TRB1_merged_peak_213	AT1G03830	-	AT1G03830	321
chr1	966249	967010	762	966641	205.11	48.8932	3.40695	47.052	TRB1_merged_peak_214	AT1G03830	-	AT1G03830	761
chr1	967510	968276	767	967833	204.27	48.353	3.39294	46.5187	TRB1_merged_peak_215	AT1G03840	-	MGP,IDD3	766
chr1	975414	976567	1154	975816	315.3	119.319	5.22825	117.011	TRB1_merged_peak_216	AT1G03850	-	ATGRXS13,GRXS13	696
chr1	977310	977682	373	977513	121.2	12.0606	2.01996	10.7447	TRB1_merged_peak_217	AT1G03850	-	ATGRXS13,GRXS13	372
chr1	978992	980340	1349	979895	118.66	10.5151	1.93268	9.24282	TRB1_merged_peak_218	AT1G03860	-	PHB2,ATPHB2	1033
chr1	981507	981976	470	981749	160.19	17.5178	2.13308	16.0832	TRB1_merged_peak_219	AT1G03860	-	PHB2,ATPHB2	469
chr1	995998	996462	465	996260	127.98	9.11755	1.79145	7.88224	TRB1_merged_peak_221	AT1G03910	+	CTN	464
chr1	999931	1000915	985	1000636	150.87	20.3649	2.37296	18.8746	TRB1_merged_peak_222	AT1G03920	+	AT1G03920	99
chr1	1001322	1002093	772	1001969	94.93	4.74981	1.5743	3.69319	TRB1_merged_peak_223	AT1G03920	+	AT1G03920	771
chr1	1008054	1008909	856	1008484	255.97	76.9699	4.17873	74.9105	TRB1_merged_peak_224	AT1G03935	+	AT1G03935	386
chr1	1008054	1008909	856	1008484	255.97	76.9699	4.17873	74.9105	TRB1_merged_peak_224	AT1G04217	+	AT1G04217	443
chr1	1008054	1008909	856	1008484	255.97	76.9699	4.17873	74.9105	TRB1_merged_peak_224	AT1G04223	+	AT1G04223	136
chr1	1009480	1011679	2200	1010509	153.41	23.8468	2.55234	22.3009	TRB1_merged_peak_225	AT1G03940	-	3AT1	1965
chr1	1012518	1014085	1568	1013098	170.36	31.3096	2.83254	29.6608	TRB1_merged_peak_226	AT1G03950	-	VPS2.3	1147
chr1	1012518	1014085	1568	1013098	170.36	31.3096	2.83254	29.6608	TRB1_merged_peak_226	AT1G03960	+	B''EPSILON	742
chr1	1017713	1019011	1299	1018254	212.74	43.7987	3.0858	42.0085	TRB1_merged_peak_227	AT1G03970	+	GBF4	1253
chr1	1017713	1019011	1299	1018254	212.74	43.7987	3.0858	42.0085	TRB1_merged_peak_227	AT1G04233	-	AT1G04233	691
chr1	1021234	1022665	1432	1021848	278.01	88.5123	4.3824	86.3782	TRB1_merged_peak_228	AT1G03980	-	PCS2,ATPCS2	1174
chr1	1023218	1023762	545	1023488	171.21	31.7719	2.84655	30.1178	TRB1_merged_peak_229	AT1G03982	-	RIC8	544
chr1	1024334	1025285	952	1024847	243.26	70.8882	4.0374	68.8695	TRB1_merged_peak_230	AT1G03990	+	FAO1	845
chr1	1036049	1036534	486	1036250	116.12	4.20283	1.44591	3.17549	TRB1_merged_peak_232	AT1G04010	-	ATPSAT1,PSAT1,ERP1	485
chr1	1036049	1036534	486	1036250	116.12	4.20283	1.44591	3.17549	TRB1_merged_peak_232	AT1G04020	+	ROW1,BARD1,ATBARD1	341
chr1	1040151	1040844	694	1040424	243.26	63.8928	3.70084	61.9274	TRB1_merged_peak_233	AT1G04030	+	AT1G04030	693
chr1	1042848	1043249	402	1042985	120.36	11.7455	2.00595	10.4371	TRB1_merged_peak_234	AT1G04040	-	AT1G04040	401
chr1	1042848	1043249	402	1042985	120.36	11.7455	2.00595	10.4371	TRB1_merged_peak_234	AT1G04237	+	AT1G04237	401
chr1	1049498	1051815	2318	1050894	216.13	51.8278	3.42941	49.9626	TRB1_merged_peak_235	AT1G04050	-	SDG13,SUVR1	666
chr1	1049498	1051815	2318	1050894	216.13	51.8278	3.42941	49.9626	TRB1_merged_peak_235	AT1G04070	-	TOM22-I,ATTOM22-I	989
chr1	1049498	1051815	2318	1050894	216.13	51.8278	3.42941	49.9626	TRB1_merged_peak_235	AT1G04080	+	PRP39a,PRP39	803
chr1	1055993	1060192	4200	1059188	1100.16	944.856	18.2015	940.739	TRB1_merged_peak_236	AT1G04090	+	AT1G04090	2713
chr1	1055993	1060192	4200	1059188	1100.16	944.856	18.2015	940.739	TRB1_merged_peak_236	AT1G04100	+	IAA10	1022
chr1	1055993	1060192	4200	1059188	1100.16	944.856	18.2015	940.739	TRB1_merged_peak_236	AT1G04105	-	AT1G04105	462
chr1	1064334	1064847	514	1064632	99.17	3.5691	1.43096	2.58016	TRB1_merged_peak_237	AT1G04120	-	ATMRP5,ABCC5,MRP5,ATABCC5	513
chr1	1072684	1073627	944	1072830	108.49	4.30097	1.4796	3.2663	TRB1_merged_peak_238	AT1G04130	+	AtTPR2,TPR2	653
chr1	1072684	1073627	944	1072830	108.49	4.30097	1.4796	3.2663	TRB1_merged_peak_238	AT1G04243	-	AT1G04243	396
chr1	1075069	1075930	862	1075751	105.1	6.31136	1.65781	5.17827	TRB1_merged_peak_239	.	.	.	.
chr1	1080120	1082197	2078	1080362	141.55	14.4685	2.06588	13.094	TRB1_merged_peak_240	AT1G04140	-	AT1G04140	810
chr1	1083616	1084796	1181	1084549	150.02	16.2752	2.11613	14.8627	TRB1_merged_peak_241	AT1G04150	-	MCTP10	1115
chr1	1096006	1097733	1728	1097255	214.44	42.3082	2.99219	40.5346	TRB1_merged_peak_242	AT1G04170	+	EIF2	1151
chr1	1104244	1106738	2495	1105841	484.82	242.598	7.36085	239.845	TRB1_merged_peak_243	AT1G04180	+	YUC9	1997
chr1	1108296	1109063	768	1108631	214.44	41.4336	2.95121	39.669	TRB1_merged_peak_244	AT1G04190	-	TPR3	729
chr1	1113406	1115090	1685	1114423	322.93	103.091	4.43737	100.869	TRB1_merged_peak_245	AT1G04210	+	AT1G04210	1015
chr1	1116786	1117359	574	1117103	110.19	8.79161	1.83783	7.56915	TRB1_merged_peak_246	AT1G04210	+	AT1G04210	573
chr1	1127715	1129617	1903	1128323	114.42	9.53919	1.87804	8.29369	TRB1_merged_peak_247	AT1G04240	-	IAA3,SHY2	1468
chr1	1139982	1142142	2161	1141185	356.83	136.215	5.31096	133.829	TRB1_merged_peak_248	AT1G04260	-	MPIP7,MPI7,PRA1.D	1586
chr1	1142613	1144088	1476	1143019	255.97	52.4427	3.09602	50.5708	TRB1_merged_peak_249	AT1G04270	-	RPS15	817
chr1	1149224	1149789	566	1149608	83.91	2.80134	1.40352	1.86092	TRB1_merged_peak_250	AT1G04300	-	MUSE13,TRAF1b	565
chr1	1151349	1151848	500	1151640	129.68	14.7041	2.16006	13.3241	TRB1_merged_peak_251	AT1G04300	-	MUSE13,TRAF1b	499
chr1	1154115	1155233	1119	1154714	147.48	21.4006	2.45427	19.8934	TRB1_merged_peak_252	AT1G04300	-	MUSE13,TRAF1b	852
chr1	1164238	1166160	1923	1164765	339.03	109.651	4.47411	107.393	TRB1_merged_peak_253	AT1G04340	-	AT1G04340	923
chr1	1164238	1166160	1923	1164765	339.03	109.651	4.47411	107.393	TRB1_merged_peak_253	AT1G04350	+	AT1G04350	1550
chr1	1166730	1169130	2401	1168075	1107.79	936.804	17.6685	932.7	TRB1_merged_peak_254	AT1G04360	-	ATL1	1842
chr1	1177273	1177701	429	1177472	108.49	8.24531	1.80981	7.03979	TRB1_merged_peak_255	AT1G04380	-	AT1G04380	428
chr1	1183974	1184584	611	1184297	183.93	35.3275	2.93695	33.6305	TRB1_merged_peak_256	AT1G04390	-	AT1G04390	30
chr1	1185589	1186004	416	1185902	107.64	4.34328	1.48826	3.30737	TRB1_merged_peak_257	AT1G04400	-	CRY2,ATCRY2,FHA,AT-PHH1,PHH1	415
chr1	1186435	1187269	835	1187096	94.93	4.35434	1.53548	3.31824	TRB1_merged_peak_258	AT1G04400	-	CRY2,ATCRY2,FHA,AT-PHH1,PHH1	834
chr1	1198134	1198994	861	1198586	104.25	4.97031	1.54783	3.89908	TRB1_merged_peak_260	AT1G04430	+	AT1G04430	860
chr1	1199898	1201260	1363	1200978	100.86	3.96043	1.47626	2.94521	TRB1_merged_peak_261	AT1G04430	+	AT1G04430	1362
chr1	1204827	1205790	964	1205447	109.34	6.03674	1.62262	4.91799	TRB1_merged_peak_262	AT1G04440	+	CKL13	963
chr1	1207241	1207950	710	1207570	160.19	26.8269	2.66442	25.2386	TRB1_merged_peak_263	AT1G04445	+	AT1G04445	698
chr1	1208677	1209640	964	1208978	228.85	61.8765	3.79923	59.9249	TRB1_merged_peak_264	AT1G04450	+	RIC3	963
chr1	1210587	1211143	557	1210889	161.89	27.2635	2.69244	25.6668	TRB1_merged_peak_265	.	.	.	.
chr1	1213465	1214894	1430	1214120	454.3	231.899	7.52589	229.177	TRB1_merged_peak_266	AT1G04470	-	AT1G04470	1429
chr1	1215357	1216588	1232	1216258	193.25	28.8234	2.51232	27.208	TRB1_merged_peak_267	AT1G04263	-	AT1G04263	400
chr1	1215357	1216588	1232	1216258	193.25	28.8234	2.51232	27.208	TRB1_merged_peak_267	AT1G04267	+	AT1G04267	336
chr1	1215357	1216588	1232	1216258	193.25	28.8234	2.51232	27.208	TRB1_merged_peak_267	AT1G04273	+	AT1G04273	166
chr1	1215357	1216588	1232	1216258	193.25	28.8234	2.51232	27.208	TRB1_merged_peak_267	AT1G04480	+	RPL23B	963
chr1	1222161	1223747	1587	1222731	263.6	83.52	4.37364	81.4156	TRB1_merged_peak_268	AT1G04500	-	AT1G04500	1586
chr1	1226481	1227038	558	1226784	166.13	25.359	2.52778	23.7913	TRB1_merged_peak_269	AT1G04510	+	MAC3A	557
chr1	1231575	1232685	1111	1232462	120.36	7.68752	1.70925	6.50309	TRB1_merged_peak_270	AT1G04520	+	PDLP2	1110
chr1	1235636	1236514	879	1235939	154.26	18.5835	2.23021	17.1267	TRB1_merged_peak_271	AT1G04530	-	TPR4	870
chr1	1235636	1236514	879	1235939	154.26	18.5835	2.23021	17.1267	TRB1_merged_peak_271	AT1G04540	+	AT1G04540	60
chr1	1240079	1240863	785	1240464	236.48	55.4849	3.3925	53.5875	TRB1_merged_peak_272	AT1G04550	+	IAA12,BDL	784
chr1	1246112	1246516	405	1246226	98.32	5.60151	1.62819	4.50171	TRB1_merged_peak_273	.	.	.	.
chr1	1248282	1248806	525	1248717	111.03	5.63461	1.57793	4.53386	TRB1_merged_peak_274	AT1G04570	-	AT1G04570	524
chr1	1250990	1252140	1151	1251303	340.73	123.552	5.0254	121.224	TRB1_merged_peak_275	AT1G04580	-	AO4,AAO4,ATAO2,ATAO-4	135
chr1	1261367	1261828	462	1261828	88.15	2.39605	1.33057	1.49349	TRB1_merged_peak_276	AT1G04590	-	AT1G04590	403
chr1	1261367	1261828	462	1261828	88.15	2.39605	1.33057	1.49349	TRB1_merged_peak_276	AT1G04600	+	XIA,ATXIA	366
chr1	1271956	1272749	794	1272411	270.38	88.0985	4.48572	85.9656	TRB1_merged_peak_277	AT1G04600	+	XIA,ATXIA	632
chr1	1279542	1281221	1680	1279955	196.64	44.1079	3.26685	42.3142	TRB1_merged_peak_278	AT1G04610	+	YUC3	1679
chr1	1287775	1288983	1209	1288683	161.04	26.8885	2.6564	25.2994	TRB1_merged_peak_279	AT1G04625	-	AT1G04625	1152
chr1	1290656	1293093	2438	1291038	224.61	41.0705	2.85581	39.3079	TRB1_merged_peak_280	AT1G04630	-	MEE4	756
chr1	1290656	1293093	2438	1291038	224.61	41.0705	2.85581	39.3079	TRB1_merged_peak_280	AT1G04635	+	AtPOP5,EMB1687,POP5	1024
chr1	1290656	1293093	2438	1291038	224.61	41.0705	2.85581	39.3079	TRB1_merged_peak_280	AT1G04640	+	LIP2	1370
chr1	1312674	1314268	1595	1312916	224.61	54.6728	3.48617	52.7831	TRB1_merged_peak_282	AT1G04690	+	KAB1,KV-BETA1	1125
chr1	1320258	1322166	1909	1321620	777.23	530.89	11.7914	527.478	TRB1_merged_peak_283	AT1G04710	+	PKT4,KAT1	581
chr1	1324567	1325357	791	1324959	1348.5	1160.6	18.3687	1156.12	TRB1_merged_peak_284	AT1G04720	+	AT1G04720	384
chr1	1330895	1331540	646	1331267	169.52	21.559	2.30427	20.0504	TRB1_merged_peak_285	AT1G04730	-	CTF18	574
chr1	1332770	1334123	1354	1333285	114.42	3.66481	1.4076	2.67089	TRB1_merged_peak_286	AT1G04287	+	AT1G04287	616
chr1	1332770	1334123	1354	1333285	114.42	3.66481	1.4076	2.67089	TRB1_merged_peak_286	AT1G04750	-	VAMP7B,VAMP721,AT,ATVAMP721	1181
chr1	1336166	1337961	1796	1337616	100.86	4.18745	1.49797	3.16059	TRB1_merged_peak_287	AT1G04770	-	SD!2	1687
chr1	1344815	1345527	713	1345097	289.03	89.9066	4.29564	87.7629	TRB1_merged_peak_288	AT1G04790	+	AT1G04790	712
chr1	1349778	1350703	926	1350333	158.5	25.9619	2.6364	24.3848	TRB1_merged_peak_290	AT1G04810	+	RPN2B	923
chr1	1361331	1362308	978	1361622	105.1	7.45477	1.75377	6.27454	TRB1_merged_peak_292	AT1G04830	-	AT1G04830	977
chr1	1364317	1365069	753	1364508	111.03	5.11364	1.5347	4.03475	TRB1_merged_peak_293	AT1G04840	-	PCMP-H64	752
chr1	1368443	1369051	609	1368817	120.36	10.6504	1.92629	9.37089	TRB1_merged_peak_294	AT1G04850	-	AT1G04850	608
chr1	1375279	1376703	1425	1376205	536.52	307.424	8.88486	304.491	TRB1_merged_peak_295	AT1G04870	-	PRMT10,ATPRMT10	842
chr1	1380652	1381947	1296	1381162	601.78	371.204	9.96363	368.119	TRB1_merged_peak_296	AT1G04890	-	AT1G04890	1295
chr1	1382505	1384121	1617	1383852	122.05	12.3792	2.03397	11.0525	TRB1_merged_peak_297	AT1G04293	-	AT1G04293	569
chr1	1382505	1384121	1617	1383852	122.05	12.3792	2.03397	11.0525	TRB1_merged_peak_297	AT1G04890	-	AT1G04890	394
chr1	1382505	1384121	1617	1383852	122.05	12.3792	2.03397	11.0525	TRB1_merged_peak_297	AT1G04895	-	AT1G04895	714
chr1	1382505	1384121	1617	1383852	122.05	12.3792	2.03397	11.0525	TRB1_merged_peak_297	AT1G04900	+	AT1G04900	580
chr1	1391192	1392995	1804	1392436	142.39	19.4415	2.37021	17.9681	TRB1_merged_peak_298	AT1G04910	-	AT1G04910	489
chr1	1394662	1396886	2225	1395778	332.25	131.859	5.50845	129.491	TRB1_merged_peak_299	AT1G04920	-	ATSPS3F,SPS3F	1591
chr1	1400210	1401309	1100	1400927	245.8	59.2903	3.47603	57.3617	TRB1_merged_peak_301	AT1G04945	+	AT1G04945	1099
chr1	1407244	1407913	670	1407375	101.71	5.3081	1.59573	4.22016	TRB1_merged_peak_302	AT1G04950	-	ATTAF6,EMB2781,TAF6,TAFII59	587
chr1	1410499	1411448	950	1410860	159.35	17.9847	2.16683	16.5397	TRB1_merged_peak_303	AT1G04960	-	AT1G04960	734
chr1	1410499	1411448	950	1410860	159.35	17.9847	2.16683	16.5397	TRB1_merged_peak_303	AT1G04970	+	LBR-1	660
chr1	1416155	1416794	640	1416487	102.56	6.69973	1.71174	5.55088	TRB1_merged_peak_304	AT1G04980	-	PDIL2-2,ATPDIL2-2,PDI10,ATPDI10	363
chr1	1418040	1418788	749	1418251	146.63	15.6389	2.11002	14.242	TRB1_merged_peak_305	AT1G04985	-	AT1G04985	748
chr1	1421450	1422274	825	1421982	211.05	35.9856	2.71856	34.2824	TRB1_merged_peak_306	AT1G04990	-	AT1G04990	713
chr1	1423296	1423929	634	1423331	89	3.3744	1.45519	2.39742	TRB1_merged_peak_307	.	.	.	.
chr1	1425552	1426078	527	1425722	100.01	6.21651	1.66971	5.08587	TRB1_merged_peak_308	AT1G05000	+	PFA-DSP1,AtPFA-DSP1	526
chr1	1431541	1432623	1083	1431794	122.9	12.1452	2.03114	10.8282	TRB1_merged_peak_309	AT1G05010	-	EAT1,EFE,ACO4	1082
chr1	1434307	1434807	501	1434566	97.47	5.52259	1.62768	4.42484	TRB1_merged_peak_310	.	.	.	.
chr1	1435260	1437446	2187	1436022	389.89	176.546	6.46113	173.996	TRB1_merged_peak_311	AT1G05020	-	AP180	2186
chr1	1444590	1444982	393	1444735	139	13.3674	2.00005	12.0186	TRB1_merged_peak_312	AT1G04313	-	AT1G04313	290
chr1	1444590	1444982	393	1444735	139	13.3674	2.00005	12.0186	TRB1_merged_peak_312	AT1G05035	+	AT1G05035	299
chr1	1450550	1451515	966	1450838	147.48	21.4006	2.45427	19.8934	TRB1_merged_peak_313	AT1G05055	-	GTF2H2,ATGTF2H2	651
chr1	1452113	1454515	2403	1452513	231.39	63.6458	3.84126	61.6814	TRB1_merged_peak_314	AT1G05060	-	AT1G05060	1059
chr1	1456597	1457081	485	1456885	99.17	5.98105	1.6557	4.86394	TRB1_merged_peak_315	AT1G05070	-	AT1G05070	74
chr1	1458747	1459615	869	1459208	176.3	25.4866	2.46246	23.9178	TRB1_merged_peak_316	AT1G05070	-	AT1G05070	355
chr1	1458747	1459615	869	1459208	176.3	25.4866	2.46246	23.9178	TRB1_merged_peak_316	AT1G05080	+	AT1G05080	824
chr1	1461810	1462224	415	1462018	116.12	9.37264	1.84977	8.13	TRB1_merged_peak_317	AT1G04327	+	AT1G04327	347
chr1	1461810	1462224	415	1462018	116.12	9.37264	1.84977	8.13	TRB1_merged_peak_317	AT1G04333	-	AT1G04333	181
chr1	1463064	1463554	491	1463224	102.56	3.66892	1.4383	2.67089	TRB1_merged_peak_318	AT1G05087	+	AT1G05087	490
chr1	1469760	1470693	934	1470222	150.87	22.6001	2.50964	21.077	TRB1_merged_peak_319	AT1G05100	+	MAPKKK18	933
chr1	1475716	1476344	629	1476054	186.47	38.016	3.04506	36.2869	TRB1_merged_peak_320	AT1G05120	-	AT1G05120	628
chr1	1482712	1484126	1415	1482845	102.56	6.28172	1.67542	5.14964	TRB1_merged_peak_322	AT1G05140	+	ARASP2	1347
chr1	1486300	1486976	677	1486694	117.81	7.2826	1.69734	6.11323	TRB1_merged_peak_323	AT1G05150	-	AT1G05150	676
chr1	1503559	1505003	1445	1504658	316.15	89.4518	3.96435	87.3093	TRB1_merged_peak_324	AT1G05190	-	EMB2394,RPL6	594
chr1	1503559	1505003	1445	1504658	316.15	89.4518	3.96435	87.3093	TRB1_merged_peak_324	AT1G05200	+	ATGLR3.4,GLR3.4,GLUR3	362
chr1	1509915	1510724	810	1510119	110.19	5.32836	1.55794	4.23965	TRB1_merged_peak_325	AT1G04347	+	AT1G04347	246
chr1	1509915	1510724	810	1510119	110.19	5.32836	1.55794	4.23965	TRB1_merged_peak_325	AT1G05205	-	AT1G05205	726
chr1	1509915	1510724	810	1510119	110.19	5.32836	1.55794	4.23965	TRB1_merged_peak_325	AT1G05210	+	AT1G05210	620
chr1	1516725	1517350	626	1517044	151.72	22.6813	2.50356	21.1525	TRB1_merged_peak_326	AT1G05230	-	HDG2	625
chr1	1518449	1518867	419	1518670	124.59	13.0266	2.076	11.6853	TRB1_merged_peak_327	AT1G05230	-	HDG2	418
chr1	1520498	1522423	1926	1521029	204.27	48.353	3.39294	46.5187	TRB1_merged_peak_328	AT1G05240	+	PR9	1925
chr1	1523530	1523948	419	1523673	123.75	12.04	2.01482	10.7274	TRB1_merged_peak_329	AT1G04357	-	AT1G04357	387
chr1	1523530	1523948	419	1523673	123.75	12.04	2.01482	10.7274	TRB1_merged_peak_329	AT1G04363	+	AT1G04363	413
chr1	1525800	1527696	1897	1527093	199.18	45.6837	3.30888	43.8753	TRB1_merged_peak_330	AT1G05250	-	PRX2,AtPRX1	1860
chr1	1533713	1535109	1397	1534856	246.65	60.9876	3.53948	59.0452	TRB1_merged_peak_331	AT1G05270	-	AT1G05270	1354
chr1	1545185	1545613	429	1545361	145.78	20.6082	2.42625	19.1132	TRB1_merged_peak_332	AT1G05300	-	ZIP5	428
chr1	1558133	1559622	1490	1559413	106.8	7.22395	1.74103	6.05593	TRB1_merged_peak_333	AT1G05330	+	AT1G05330	612
chr1	1558133	1559622	1490	1559413	106.8	7.22395	1.74103	6.05593	TRB1_merged_peak_333	AT1G05340	-	AthCYSTM1	844
chr1	1564276	1565160	885	1564751	134.77	15.6167	2.18783	14.2204	TRB1_merged_peak_334	AT1G05350	-	AT1G05350	433
chr1	1564276	1565160	885	1564751	134.77	15.6167	2.18783	14.2204	TRB1_merged_peak_334	AT1G05360	+	KMS2	884
chr1	1566686	1567261	576	1567055	95.78	4.96115	1.58821	3.89029	TRB1_merged_peak_335	AT1G05360	+	KMS2	575
chr1	1569492	1570668	1177	1569716	121.2	11.1134	1.95168	9.82396	TRB1_merged_peak_336	AT1G05370	-	AT1G05370	1176
chr1	1576671	1577180	510	1576961	100.01	6.21651	1.66971	5.08587	TRB1_merged_peak_337	AT1G05380	+	AT1G05380	509
chr1	1583613	1584290	678	1583837	123.75	11.5532	1.98011	10.251	TRB1_merged_peak_338	AT1G05385	-	LPA19,Psb27-H1	447
chr1	1583613	1584290	678	1583837	123.75	11.5532	1.98011	10.251	TRB1_merged_peak_338	AT1G05390	-	AT1G05390	373
chr1	1583613	1584290	678	1583837	123.75	11.5532	1.98011	10.251	TRB1_merged_peak_338	AT1G05400	+	AT1G05400	517
chr1	1587533	1588121	589	1587742	136.46	10.8051	1.85757	9.52344	TRB1_merged_peak_339	AT1G05410	-	AT1G05410	561
chr1	1589905	1590580	676	1590025	112.73	9.35306	1.87986	8.11074	TRB1_merged_peak_340	AT1G05420	+	OFP12,ATOFP12	675
chr1	1595491	1596113	623	1595658	124.59	4.32733	1.44361	3.29183	TRB1_merged_peak_341	AT1G05430	-	AT1G05430	622
chr1	1597506	1598118	613	1597864	136.46	17.1895	2.27214	15.7583	TRB1_merged_peak_342	AT1G05440	-	AT1G05440	612
chr1	1604571	1605052	482	1604835	154.26	14.8729	2.01636	13.4908	TRB1_merged_peak_343	AT1G05460	-	SDE3	481
chr1	1623167	1623568	402	1623462	89	3.67221	1.48758	2.67089	TRB1_merged_peak_344	AT1G05490	-	chr31	401
chr1	1628838	1629593	756	1629204	179.69	32.5971	2.82324	30.9328	TRB1_merged_peak_345	AT1G05510	+	OBAP1a	447
chr1	1635013	1635982	970	1635341	114.42	8.56727	1.80349	7.35211	TRB1_merged_peak_346	AT1G05520	-	AT1G05520	969
chr1	1636689	1637996	1308	1637539	217.83	55.5362	3.6171	53.6365	TRB1_merged_peak_347	AT1G05530	-	UGT2,UGT75B2	1307
chr1	1642189	1643048	860	1642916	94.08	4.86659	1.57164	3.79871	TRB1_merged_peak_348	AT1G05550	-	AT1G05550	859
chr1	1645181	1648153	2973	1645429	222.07	55.9174	3.56251	54.0166	TRB1_merged_peak_349	AT1G05560	-	UGT1,UGT75B1	2435
chr1	1645181	1648153	2973	1645429	222.07	55.9174	3.56251	54.0166	TRB1_merged_peak_349	AT1G05562	+	AT1G05562	2254
chr1	1658733	1659764	1032	1659099	282.24	96.1283	4.68186	93.9466	TRB1_merged_peak_350	AT1G05570	-	GSL6,CALS1,GSL06,ATGSL06,ATGSL6	1031
chr1	1661163	1661866	704	1661458	111.03	8.87598	1.83661	7.6518	TRB1_merged_peak_351	AT1G04397	+	AT1G04397	451
chr1	1662788	1664153	1366	1663602	247.49	56.1309	3.31325	54.2267	TRB1_merged_peak_352	AT1G05577	-	AT1G05577	1365
chr1	1671838	1672202	365	1671970	133.07	8.92235	1.74117	7.69737	TRB1_merged_peak_353	AT1G05600	+	EMB3101	364
chr1	1674206	1675996	1791	1674491	272.92	89.4212	4.52775	87.2788	TRB1_merged_peak_354	AT1G05610	-	APS2	1790
chr1	1677326	1679126	1801	1678757	160.19	26.8269	2.66442	25.2386	TRB1_merged_peak_355	AT1G05615	-	AT1G05615	1063
chr1	1677326	1679126	1801	1678757	160.19	26.8269	2.66442	25.2386	TRB1_merged_peak_355	AT1G05620	+	URH2,NSH2	545
chr1	1682266	1682918	653	1682664	98.32	5.74973	1.64169	4.6424	TRB1_merged_peak_356	AT1G05630	+	AT5PTASE13,5PTASE13	652
chr1	1700866	1705227	4362	1704304	302.59	109.996	5.0181	107.736	TRB1_merged_peak_357	AT1G05670	-	AT1G05670	499
chr1	1700866	1705227	4362	1704304	302.59	109.996	5.0181	107.736	TRB1_merged_peak_357	AT1G05675	-	UGT74E1	1933
chr1	1700866	1705227	4362	1704304	302.59	109.996	5.0181	107.736	TRB1_merged_peak_357	AT1G05680	-	UGT74E2	2136
chr1	1707557	1710979	3423	1708854	319.54	115.802	5.00841	113.512	TRB1_merged_peak_358	AT1G05700	+	AT1G05700	1606
chr1	1711333	1713727	2395	1712363	125.44	13.3554	2.09001	12.0069	TRB1_merged_peak_359	AT1G04407	-	AT1G04407	248
chr1	1714997	1715587	591	1715305	126.29	7.85539	1.69719	6.66406	TRB1_merged_peak_360	AT1G05710	+	AT1G05710	590
chr1	1718401	1719479	1079	1719044	260.21	81.5822	4.3176	79.4912	TRB1_merged_peak_361	AT1G04417	-	AT1G04417	179
chr1	1718401	1719479	1079	1719044	260.21	81.5822	4.3176	79.4912	TRB1_merged_peak_361	AT1G05720	-	AT1G05720	808
chr1	1718401	1719479	1079	1719044	260.21	81.5822	4.3176	79.4912	TRB1_merged_peak_361	AT1G05730	+	AT1G05730	1078
chr1	1720229	1722299	2071	1721277	689.08	462.354	11.4067	459.075	TRB1_merged_peak_362	AT1G05740	+	AT1G05740	1016
chr1	1720229	1722299	2071	1721277	689.08	462.354	11.4067	459.075	TRB1_merged_peak_362	AT1G05750	+	PDE247,CLB19	1090
chr1	1729587	1730086	500	1729855	180.53	25.0045	2.41345	23.442	TRB1_merged_peak_363	AT1G04427	+	AT1G04427	303
chr1	1729587	1730086	500	1729855	180.53	25.0045	2.41345	23.442	TRB1_merged_peak_363	AT1G05783	-	AT1G05783	499
chr1	1729587	1730086	500	1729855	180.53	25.0045	2.41345	23.442	TRB1_merged_peak_363	AT1G05785	+	AT1G05785	144
chr1	1741042	1742564	1523	1741574	387.34	174.914	6.4191	172.371	TRB1_merged_peak_364	AT1G05800	+	DGL	1522
chr1	1745490	1746493	1004	1745798	161.89	15.6978	2.0361	14.3002	TRB1_merged_peak_365	AT1G05805	+	AKS2	1003
chr1	1748325	1750050	1726	1748843	534.82	300.373	8.64232	297.458	TRB1_merged_peak_366	AT1G05810	+	ATRAB11D,ARA-1,ARA,RABA5E,ATRABA5E	1201
chr1	1748325	1750050	1726	1748843	534.82	300.373	8.64232	297.458	TRB1_merged_peak_366	AT1G05820	+	ATSPPL5,SPPL5	872
chr1	1754114	1754670	557	1754372	116.97	10.5204	1.94991	9.24282	TRB1_merged_peak_367	AT1G05830	+	SDG30,ATX2	556
chr1	1762037	1762668	632	1762376	96.62	5.29966	1.61367	4.21189	TRB1_merged_peak_368	AT1G04433	-	AT1G04433	305
chr1	1762037	1762668	632	1762376	96.62	5.29966	1.61367	4.21189	TRB1_merged_peak_368	AT1G05835	+	AT1G05835	631
chr1	1765872	1767806	1935	1766947	139.85	18.3018	2.32818	16.8478	TRB1_merged_peak_369	AT1G05840	-	AT1G05840	711
chr1	1768283	1769482	1200	1769112	144.94	16.2068	2.1615	14.7947	TRB1_merged_peak_370	AT1G05850	-	ELP,POM1,CTL1,ERH2,ELP1,ATCTL1,HOT2	854
chr1	1768283	1769482	1200	1769112	144.94	16.2068	2.1615	14.7947	TRB1_merged_peak_370	AT1G05860	+	AT1G05860	796
chr1	1771073	1771741	669	1771371	100.01	6.21651	1.66971	5.08587	TRB1_merged_peak_371	.	.	.	.
chr1	1772875	1774047	1173	1773114	116.97	9.37264	1.86316	8.13	TRB1_merged_peak_372	AT1G05870	-	AT1G05870	810
chr1	1775375	1775985	611	1775594	127.14	14.0231	2.11803	12.6569	TRB1_merged_peak_373	AT1G05880	+	ARI12,ATARI12	610
chr1	1777683	1778506	824	1778135	131.38	15.3982	2.18808	14.0043	TRB1_merged_peak_374	AT1G05880	+	ARI12,ATARI12	823
chr1	1779362	1779854	493	1779543	138.16	15.4219	2.1387	14.0279	TRB1_merged_peak_375	AT1G05890	+	ATARI5,ARI5	492
chr1	1785954	1787080	1127	1786506	300.04	108.583	4.97607	106.329	TRB1_merged_peak_376	AT1G05900	+	NTH2,ATNTH2	531
chr1	1790264	1790709	446	1790464	105.95	7.45477	1.76778	6.27454	TRB1_merged_peak_377	AT1G05910	+	BRAT1	445
chr1	1797768	1798223	456	1798036	103.4	6.94741	1.72575	5.7892	TRB1_merged_peak_378	AT1G05920	+	AT1G05920	455
chr1	1798944	1800348	1405	1799716	178.84	35.0775	2.97264	33.3821	TRB1_merged_peak_379	AT1G05930	+	AT1G05930	1230
chr1	1803563	1804753	1191	1804246	117.81	9.11264	1.83594	7.87752	TRB1_merged_peak_380	AT1G05940	-	CAT9	737
chr1	1807242	1808309	1068	1807543	142.39	19.4415	2.37021	17.9681	TRB1_merged_peak_381	AT1G05950	-	AT1G05950	728
chr1	1815088	1816073	986	1815235	137.31	7.09166	1.60823	5.93045	TRB1_merged_peak_382	AT1G05960	-	AT1G05960	780
chr1	1816828	1817599	772	1817162	199.18	45.6837	3.30888	43.8753	TRB1_merged_peak_383	AT1G05970	-	AIPP1	771
chr1	1816828	1817599	772	1817162	199.18	45.6837	3.30888	43.8753	TRB1_merged_peak_383	AT1G05980	+	AT1G05980	371
chr1	1818345	1819033	689	1818634	196.64	42.3663	3.17416	40.5925	TRB1_merged_peak_384	AT1G05990	+	RHS1	688
chr1	1825330	1825890	561	1825629	118.66	11.1033	1.97626	9.8141	TRB1_merged_peak_386	AT1G06020	+	FRK3,FRK5	560
chr1	1826723	1830380	3658	1828920	236.48	63.9478	3.79263	61.9821	TRB1_merged_peak_387	AT1G06030	+	FRK2,FRK6	1556
chr1	1826723	1830380	3658	1828920	236.48	63.9478	3.79263	61.9821	TRB1_merged_peak_387	AT1G06040	-	STO,BBX24	1943
chr1	1826723	1830380	3658	1828920	236.48	63.9478	3.79263	61.9821	TRB1_merged_peak_387	AT1G06045	+	AT1G06045	643
chr1	1832057	1832463	407	1832329	121.2	7.60809	1.69728	6.4251	TRB1_merged_peak_388	AT1G06050	-	AT1G06050	406
chr1	1836885	1838644	1760	1837715	222.07	53.1978	3.42833	51.3209	TRB1_merged_peak_389	AT1G06070	-	bZIP69	1173
chr1	1854295	1855481	1187	1854739	155.95	24.3314	2.57303	22.7789	TRB1_merged_peak_390	AT1G06110	-	SKIP16	1186
chr1	1860332	1861088	757	1860617	154.26	14.8729	2.01636	13.4908	TRB1_merged_peak_391	AT1G06130	-	GLX2-4	756
chr1	1864932	1865407	476	1865222	130.53	15.0496	2.17407	13.6626	TRB1_merged_peak_392	AT1G06140	+	MEF3	475
chr1	1873566	1874592	1027	1873807	137.31	12.7501	1.97583	11.4158	TRB1_merged_peak_394	AT1G06150	-	LHL1,EMB1444	464
chr1	1876833	1877757	925	1877250	388.19	161.024	5.80884	158.535	TRB1_merged_peak_395	AT1G06148	-	AT1G06148	924
chr1	1885509	1886915	1407	1886664	145.78	20.6082	2.42625	19.1132	TRB1_merged_peak_396	AT1G06170	-	bHLH089	1406
chr1	1887925	1888604	680	1888288	146.63	18.6432	2.29365	17.186	TRB1_merged_peak_397	.	.	.	.
chr1	1893649	1894637	989	1894168	129.68	11.211	1.92176	9.91684	TRB1_merged_peak_398	AT1G06190	-	RHON1	845
chr1	1896569	1897888	1320	1897500	245.8	42.6127	2.77302	40.8353	TRB1_merged_peak_399	AT1G06200	-	AT1G06200	758
chr1	1896569	1897888	1320	1897500	245.8	42.6127	2.77302	40.8353	TRB1_merged_peak_399	AT1G06210	+	TOL2	1059
chr1	1906952	1907770	819	1907396	236.48	66.6317	3.92532	64.6437	TRB1_merged_peak_401	AT1G06230	+	GTE4	818
chr1	1910590	1911105	516	1910778	145.78	15.2914	2.09691	13.9014	TRB1_merged_peak_402	AT1G06240	+	AT1G06240	310
chr1	1919436	1920144	709	1919858	172.91	32.2368	2.87457	30.575	TRB1_merged_peak_403	AT1G06270	-	AT1G06270	624
chr1	1921903	1922780	878	1922150	127.14	9.11755	1.77968	7.88224	TRB1_merged_peak_404	AT1G06290	+	ACX3,ATACX3	872
chr1	1926597	1926948	352	1926802	110.19	7.19346	1.71055	6.03013	TRB1_merged_peak_405	AT1G06310	+	ACX6	351
chr1	1931875	1934717	2843	1933631	361.92	153.005	5.94946	150.547	TRB1_merged_peak_406	AT1G06330	-	AT1G06330	854
chr1	1931875	1934717	2843	1933631	361.92	153.005	5.94946	150.547	TRB1_merged_peak_406	AT1G06340	-	AT1G06340	1119
chr1	1942897	1943271	375	1942944	105.95	3.76858	1.44524	2.7638	TRB1_merged_peak_407	.	.	.	.
chr1	1944613	1945661	1049	1945095	330.56	117.372	4.91078	115.073	TRB1_merged_peak_408	AT1G06380	+	AT1G06380	968
chr1	1946675	1947086	412	1946931	108.49	4.30097	1.4796	3.2663	TRB1_merged_peak_409	AT1G06390	+	GSK1,BIL2,ATSK22,ATSK2-3,ATGSK1,SK22	411
chr1	1954740	1959133	4394	1955480	134.77	13.6359	2.05705	12.2838	TRB1_merged_peak_411	AT1G06410	+	ATTPS7,ATTPSA,TPS7	4126
chr1	1954740	1959133	4394	1955480	134.77	13.6359	2.05705	12.2838	TRB1_merged_peak_411	AT1G06420	+	AT1G06420	555
chr1	1964664	1965045	382	1964909	94.93	3.98769	1.49889	2.97128	TRB1_merged_peak_412	AT1G06440	-	AT1G06440	381
chr1	1965630	1966438	809	1965903	220.37	57.2421	3.65913	55.3293	TRB1_merged_peak_413	AT1G06450	+	CAF1-1	808
chr1	1969088	1969915	828	1969321	103.4	6.15037	1.65722	5.0289	TRB1_merged_peak_414	AT1G04467	+	AT1G04467	244
chr1	1969088	1969915	828	1969321	103.4	6.15037	1.65722	5.0289	TRB1_merged_peak_414	AT1G06460	-	ACD32.1,ACD31.2	827
chr1	1969088	1969915	828	1969321	103.4	6.15037	1.65722	5.0289	TRB1_merged_peak_414	AT1G06470	+	AT1G06470	557
chr1	1974103	1974594	492	1974376	123.75	12.7012	2.06199	11.3673	TRB1_merged_peak_415	AT1G06475	-	AT1G06475	491
chr1	1977816	1978197	382	1978078	116.97	4.20283	1.45637	3.17549	TRB1_merged_peak_416	AT1G06480	+	AT1G06480	341
chr1	1977816	1978197	382	1978078	116.97	4.20283	1.45637	3.17549	TRB1_merged_peak_416	AT1G06490	+	CalS7,ATGSL07,GSL7,atgsl7,gsl07,GSL07	119
chr1	1989467	1989829	363	1989717	100.01	6.21651	1.66971	5.08587	TRB1_merged_peak_417	AT1G06500	+	AT1G06500	362
chr1	1992252	1992686	435	1992411	105.95	6.94619	1.72496	5.7892	TRB1_merged_peak_418	AT1G06510	+	AT1G06510	434
chr1	1992252	1992686	435	1992411	105.95	6.94619	1.72496	5.7892	TRB1_merged_peak_418	AT1G06515	-	ssSPTa	276
chr1	1994056	1994735	680	1994302	137.31	17.5572	2.28615	16.1191	TRB1_merged_peak_419	AT1G06520	-	GPAT1,ATGPAT1,sn-2-GPAT1	679
chr1	1996998	1997536	539	1997341	116.12	6.73943	1.64956	5.58942	TRB1_merged_peak_420	.	.	.	.
chr1	2000585	2001815	1231	2001423	274.62	68.6474	3.57943	66.6443	TRB1_merged_peak_421	AT1G06530	+	PMD2	733
chr1	2003252	2003810	559	2003538	152.56	14.2514	1.99435	12.8829	TRB1_merged_peak_422	AT1G06540	-	AT1G06540	494
chr1	2006903	2007663	761	2007283	369.55	117.152	4.41282	114.853	TRB1_merged_peak_423	AT1G06550	-	AT1G06550	609
chr1	2006903	2007663	761	2007283	369.55	117.152	4.41282	114.853	TRB1_merged_peak_423	AT1G06560	+	NOP2C,TRM4f,AtTRM4f	348
chr1	2014425	2015084	660	2014798	164.43	28.5889	2.73447	26.9755	TRB1_merged_peak_425	AT1G06580	-	PPR1	659
chr1	2024281	2025922	1642	2024631	184.77	38.0047	3.07071	36.2756	TRB1_merged_peak_426	AT1G06590	-	APC5	768
chr1	2024281	2025922	1642	2024631	184.77	38.0047	3.07071	36.2756	TRB1_merged_peak_426	AT1G06610	+	AT1G06610	372
chr1	2024281	2025922	1642	2024631	184.77	38.0047	3.07071	36.2756	TRB1_merged_peak_426	AT1G06620	+	AT1G06620	678
chr1	2027490	2028441	952	2027808	157.65	21.8298	2.40379	20.3161	TRB1_merged_peak_427	AT1G06630	+	AT1G06630	951
chr1	2029542	2030360	819	2029855	116.97	7.04476	1.68523	5.88424	TRB1_merged_peak_428	AT1G06630	+	AT1G06630	818
chr1	2040040	2040786	747	2040453	129.68	14.6957	2.15948	13.3187	TRB1_merged_peak_430	AT1G06660	-	JASON	679
chr1	2040040	2040786	747	2040453	129.68	14.6957	2.15948	13.3187	TRB1_merged_peak_430	AT1G06670	+	NIH	676
chr1	2059939	2060603	665	2060280	159.35	26.3931	2.65041	24.8104	TRB1_merged_peak_432	AT1G06710	-	MTSF1,MTSF2	664
chr1	2066637	2067834	1198	2067722	102.56	5.07914	1.56905	4.00295	TRB1_merged_peak_433	AT1G06720	-	AT1G06720	1146
chr1	2066637	2067834	1198	2067722	102.56	5.07914	1.56905	4.00295	TRB1_merged_peak_433	AT1G06730	+	AT1G06730	625
chr1	2070432	2071028	597	2070749	126.29	9.95738	1.84478	8.69837	TRB1_merged_peak_434	AT1G06740	+	MUG3	591
chr1	2082893	2084083	1191	2083498	284.79	93.5269	4.53883	91.36	TRB1_merged_peak_436	AT1G06780	+	GAUT6	1072
chr1	2086258	2087591	1334	2087260	183.08	25.6841	2.42207	24.1115	TRB1_merged_peak_437	AT1G06790	+	NRPC7	709
chr1	2089484	2090110	627	2089882	127.14	14.0231	2.11803	12.6569	TRB1_merged_peak_438	AT1G04507	-	AT1G04507	51
chr1	2089484	2090110	627	2089882	127.14	14.0231	2.11803	12.6569	TRB1_merged_peak_438	AT1G04513	+	AT1G04513	626
chr1	2089484	2090110	627	2089882	127.14	14.0231	2.11803	12.6569	TRB1_merged_peak_438	AT1G06800	-	DALL4,PLA-I{gamma}1	626
chr1	2091913	2093177	1265	2092815	218.68	45.1745	3.09403	43.3708	TRB1_merged_peak_440	AT1G06800	-	DALL4,PLA-I{gamma}1	73
chr1	2091913	2093177	1265	2092815	218.68	45.1745	3.09403	43.3708	TRB1_merged_peak_440	AT1G06810	-	AT1G06810	926
chr1	2095833	2096547	715	2096237	132.22	15.7501	2.20209	14.3494	TRB1_merged_peak_441	AT1G06820	-	CCR2,CRTISO	714
chr1	2110022	2110455	434	2110274	94.93	4.86659	1.58565	3.79871	TRB1_merged_peak_443	AT1G06870	+	Plsp2A	433
chr1	2110878	2111419	542	2111287	107.64	5.87928	1.62153	4.76858	TRB1_merged_peak_444	AT1G04527	-	AT1G04527	355
chr1	2110878	2111419	542	2111287	107.64	5.87928	1.62153	4.76858	TRB1_merged_peak_444	AT1G06880	-	AT1G06880	271
chr1	2114358	2114830	473	2114548	94.08	4.86659	1.57164	3.79871	TRB1_merged_peak_445	AT1G06890	-	UXT3	472
chr1	2120396	2121355	960	2120635	111.88	6.79591	1.68479	5.64447	TRB1_merged_peak_446	AT1G06900	-	AT1G06900	649
chr1	2120396	2121355	960	2120635	111.88	6.79591	1.68479	5.64447	TRB1_merged_peak_446	AT1G06910	+	TRFL7	664
chr1	2123404	2124339	936	2123855	200.88	44.685	3.25608	42.8859	TRB1_merged_peak_447	AT1G06910	+	TRFL7	397
chr1	2124964	2128451	3488	2126544	822.15	579.972	12.472	576.456	TRB1_merged_peak_448	AT1G04533	-	AT1G04533	859
chr1	2124964	2128451	3488	2126544	822.15	579.972	12.472	576.456	TRB1_merged_peak_448	AT1G06920	-	ATOFP4,OFP4	1238
chr1	2124964	2128451	3488	2126544	822.15	579.972	12.472	576.456	TRB1_merged_peak_448	AT1G06923	+	AT1G06923	1200
chr1	2124964	2128451	3488	2126544	822.15	579.972	12.472	576.456	TRB1_merged_peak_448	AT1G06925	-	AT1G06925	747
chr1	2128939	2130398	1460	2129409	273.77	89.513	4.51443	87.3704	TRB1_merged_peak_449	AT1G06930	+	AT1G06930	944
chr1	2135240	2136181	942	2135870	174.6	25.3402	2.47326	23.7726	TRB1_merged_peak_450	AT1G06950	-	ATTIC110,TIC110	763
chr1	2135240	2136181	942	2135870	174.6	25.3402	2.47326	23.7726	TRB1_merged_peak_450	AT1G06960	+	AT1G06960	671
chr1	2139416	2141484	2069	2140125	407.69	191.435	6.75534	188.836	TRB1_merged_peak_451	AT1G06970	+	ATCHX14,CHX14	1559
chr1	2142729	2143850	1122	2143608	159.35	26.3931	2.65041	24.8104	TRB1_merged_peak_452	AT1G06980	-	AT1G06980	911
chr1	2154922	2155950	1029	2155339	145.78	20.6082	2.42625	19.1132	TRB1_merged_peak_454	AT1G04537	+	AT1G04537	700
chr1	2154922	2155950	1029	2155339	145.78	20.6082	2.42625	19.1132	TRB1_merged_peak_454	AT1G07020	-	AT1G07020	737
chr1	2160165	2160881	717	2160590	122.05	6.9193	1.64069	5.76547	TRB1_merged_peak_455	AT1G07030	-	AT1G07030	716
chr1	2163638	2165220	1583	2164556	211.9	51.2702	3.47189	49.4097	TRB1_merged_peak_456	AT1G07040	-	AT1G07040	49
chr1	2163638	2165220	1583	2164556	211.9	51.2702	3.47189	49.4097	TRB1_merged_peak_456	AT1G07050	-	AT1G07050	1582
chr1	2163638	2165220	1583	2164556	211.9	51.2702	3.47189	49.4097	TRB1_merged_peak_456	AT1G07051	+	MIR847A	3
chr1	2168119	2168868	750	2168623	150.02	15.0815	2.04588	13.6944	TRB1_merged_peak_457	AT1G07060	-	ATDFO,DFO	578
chr1	2168119	2168868	750	2168623	150.02	15.0815	2.04588	13.6944	TRB1_merged_peak_457	AT1G07070	+	RPL35AA	607
chr1	2169784	2170176	393	2169795	93.23	2.55968	1.34013	1.64472	TRB1_merged_peak_458	AT1G07080	+	AT1G07080	392
chr1	2174397	2175275	879	2174916	199.18	35.2915	2.7803	33.5949	TRB1_merged_peak_460	AT1G07090	-	LSH6	878
chr1	2177551	2178342	792	2177866	112.73	9.35306	1.87986	8.11074	TRB1_merged_peak_461	AT1G07100	+	AT1G07100	373
chr1	2194677	2195141	465	2194779	116.12	5.61737	1.56158	4.5172	TRB1_merged_peak_464	AT1G07150	-	MAPKKK13	464
chr1	2196585	2197645	1061	2197476	119.51	7.00448	1.66409	5.84514	TRB1_merged_peak_465	.	.	.	.
chr1	2198150	2200481	2332	2198572	217.83	48.6378	3.27166	46.8016	TRB1_merged_peak_466	AT1G07160	-	AT1G07160	1923
chr1	2198150	2200481	2332	2198572	217.83	48.6378	3.27166	46.8016	TRB1_merged_peak_466	AT1G07170	+	AT1G07170	784
chr1	2203837	2204940	1104	2204369	206.81	38.7447	2.89763	37.0091	TRB1_merged_peak_467	AT1G07180	+	ATNDI1,NDA1	1103
chr1	2206329	2206948	620	2206627	119.51	11.4339	1.99194	10.1332	TRB1_merged_peak_468	AT1G07180	+	ATNDI1,NDA1	619
chr1	2207410	2208174	765	2207640	103.4	6.94741	1.72575	5.7892	TRB1_merged_peak_469	AT1G07190	+	AT1G07190	461
chr1	2211363	2212009	647	2211575	102.56	6.69973	1.71174	5.55088	TRB1_merged_peak_470	AT1G07200	-	SMXL6	646
chr1	2213786	2214410	625	2214149	250.04	60.4763	3.46652	58.538	TRB1_merged_peak_471	.	.	.	.
chr1	2218638	2219036	399	2218973	92.39	3.78797	1.47658	2.78268	TRB1_merged_peak_472	AT1G04567	+	AT1G04567	398
chr1	2218638	2219036	399	2218973	92.39	3.78797	1.47658	2.78268	TRB1_merged_peak_472	AT1G07220	-	AT1G07220	398
chr1	2222431	2223240	810	2222833	112.73	7.79033	1.75736	6.60005	TRB1_merged_peak_473	AT1G07230	-	NPC1	809
chr1	2223963	2225459	1497	2224931	206.81	41.1699	3.01539	39.4068	TRB1_merged_peak_474	AT1G07240	+	UGT71C5	1496
chr1	2238283	2239027	745	2238595	157.65	25.5334	2.62239	23.9619	TRB1_merged_peak_476	AT1G07280	+	AT1G07280	744
chr1	2239675	2240354	680	2240027	141.55	17.5921	2.26264	16.1538	TRB1_merged_peak_477	AT1G07280	+	AT1G07280	679
chr1	2244509	2245085	577	2244776	139	18.3018	2.31417	16.8478	TRB1_merged_peak_478	AT1G07290	-	GONST2	576
chr1	2250571	2251896	1326	2250828	109.34	8.51655	1.82382	7.3025	TRB1_merged_peak_480	AT1G07330	+	AT1G07330	1276
chr1	2254781	2256841	2061	2255448	534.82	280.52	7.85478	277.657	TRB1_merged_peak_481	AT1G07340	+	STP2,ATSTP2	2060
chr1	2259956	2260996	1041	2260308	125.44	9.31063	1.80631	8.0723	TRB1_merged_peak_482	AT1G07350	-	SR45a	531
chr1	2261976	2263180	1205	2262709	208.5	46.479	3.25493	44.6619	TRB1_merged_peak_483	AT1G07360	-	MAC5A	1204
chr1	2261976	2263180	1205	2262709	208.5	46.479	3.25493	44.6619	TRB1_merged_peak_483	AT1G07370	+	PCNA1,ATPCNA1	443
chr1	2265443	2265868	426	2265692	105.95	7.45477	1.76778	6.27454	TRB1_merged_peak_484	AT1G07380	-	AtNCER1	425
chr1	2270054	2270548	495	2270360	128.83	8.67863	1.75449	7.46153	TRB1_merged_peak_485	AT1G07390	+	RLP1,AtRLP1	494
chr1	2276028	2277797	1770	2276203	133.07	11.1431	1.88831	9.84968	TRB1_merged_peak_486	AT1G07410	+	RABA2b,RAB-A2B,ATRABA2B,ATRAB-A2B	1496
chr1	2276028	2277797	1770	2276203	133.07	11.1431	1.88831	9.84968	TRB1_merged_peak_486	AT1G07420	+	ATSMO1,SMO2-1	542
chr1	2280103	2282543	2441	2282055	184.77	30.7889	2.68471	29.1484	TRB1_merged_peak_487	AT1G07430	-	AtAIP1,AIP1,HON,HAI2	1797
chr1	2285134	2285627	494	2285442	199.18	28.1547	2.44124	26.5468	TRB1_merged_peak_488	.	.	.	.
chr1	2287792	2288365	574	2288015	129.68	14.0875	2.11783	12.7209	TRB1_merged_peak_489	AT1G07440	-	AT1G07440	299
chr1	2289865	2290716	852	2290348	136.46	17.1895	2.27214	15.7583	TRB1_merged_peak_490	AT1G07460	+	AT1G07460	851
chr1	2291431	2292239	809	2291615	141.55	11.0359	1.85125	9.74756	TRB1_merged_peak_491	AT1G07470	+	AT1G07470	808
chr1	2298641	2299613	973	2299273	144.94	19.7919	2.38538	18.3151	TRB1_merged_peak_492	AT1G07480	-	AT1G07480	972
chr1	2304534	2306354	1821	2305939	273.77	69.2323	3.61538	67.2252	TRB1_merged_peak_493	AT1G07500	-	SMR5	565
chr1	2304534	2306354	1821	2305939	273.77	69.2323	3.61538	67.2252	TRB1_merged_peak_493	AT1G07510	+	ftsh10	1820
chr1	2309503	2310073	571	2309800	105.1	7.45477	1.75377	6.27454	TRB1_merged_peak_494	AT1G07510	+	ftsh10	570
chr1	2311417	2312186	770	2311851	156.8	22.0696	2.42773	20.5539	TRB1_merged_peak_495	AT1G07510	+	ftsh10	769
chr1	2311417	2312186	770	2311851	156.8	22.0696	2.42773	20.5539	TRB1_merged_peak_495	AT1G07520	-	AT1G07520	769
chr1	2313276	2313818	543	2313623	95.78	4.25887	1.52009	3.22557	TRB1_merged_peak_496	AT1G07530	-	SCL14,ATGRAS2,GRAS2	237
chr1	2315173	2316475	1303	2316192	98.32	4.77512	1.55187	3.71754	TRB1_merged_peak_497	AT1G07530	-	SCL14,ATGRAS2,GRAS2	1302
chr1	2317852	2319413	1562	2318663	178.84	35.0775	2.97264	33.3821	TRB1_merged_peak_498	AT1G07540	-	TRFL2	1270
chr1	2320239	2322520	2282	2322119	216.98	52.2077	3.46193	50.3368	TRB1_merged_peak_499	AT1G04593	+	AT1G04593	879
chr1	2320239	2322520	2282	2322119	216.98	52.2077	3.46193	50.3368	TRB1_merged_peak_499	AT1G07540	-	TRFL2	1725
chr1	2338090	2338673	584	2338395	134.77	14.6115	2.12133	13.2356	TRB1_merged_peak_500	AT1G07590	-	AT1G07590	583
chr1	2343483	2345446	1964	2343816	205.96	48.8932	3.42096	47.052	TRB1_merged_peak_501	AT1G07615	-	Obg	1131
chr1	2345884	2346352	469	2346122	109.34	8.51655	1.82382	7.3025	TRB1_merged_peak_502	AT1G07620	-	TRM32,ATOBGM	468
chr1	2347747	2348799	1053	2348619	117.81	5.76762	1.57959	4.65949	TRB1_merged_peak_503	AT1G04607	-	AT1G04607	720
chr1	2347747	2348799	1053	2348619	117.81	5.76762	1.57959	4.65949	TRB1_merged_peak_503	AT1G07630	+	PLL5	184
chr1	2349343	2350768	1426	2349828	152.56	18.643	2.25114	17.1858	TRB1_merged_peak_504	AT1G07630	+	PLL5	1425
chr1	2354673	2356516	1844	2355515	158.5	25.9619	2.6364	24.3848	TRB1_merged_peak_505	AT1G07640	-	URP3,OBP2	1843
chr1	2364783	2365919	1137	2365580	122.05	11.7439	1.98856	10.4371	TRB1_merged_peak_506	AT1G07650	-	AT1G07650	1136
chr1	2367735	2368099	365	2367904	123.75	10.9638	1.93811	9.67655	TRB1_merged_peak_507	AT1G07645	-	DSI-1VOC,ATDSI-1VOC	364
chr1	2368778	2369945	1168	2369316	137.31	16.7546	2.23385	15.3338	TRB1_merged_peak_508	AT1G07660	+	AT1G07660	957
chr1	2379567	2380054	488	2379770	133.92	10.7454	1.87386	9.46437	TRB1_merged_peak_509	AT1G07700	+	AT1G07700	487
chr1	2381079	2381945	867	2381455	184.77	38.0047	3.07071	36.2756	TRB1_merged_peak_510	AT1G07705	+	NOT2a	690
chr1	2391146	2392314	1169	2391919	141.55	19.0586	2.3562	17.5917	TRB1_merged_peak_511	AT1G07720	-	KCS3	1168
chr1	2395094	2397242	2149	2395497	150.87	20.9847	2.41063	19.4863	TRB1_merged_peak_512	AT1G07725	-	ATEXO70H6,EXO70H6	2148
chr1	2395094	2397242	2149	2395497	150.87	20.9847	2.41063	19.4863	TRB1_merged_peak_512	AT1G07728	+	AT1G07728	2148
chr1	2399721	2400273	553	2399943	127.98	14.0231	2.13204	12.6569	TRB1_merged_peak_513	AT1G07740	-	AT1G07740	552
chr1	2402584	2404983	2400	2402971	217.83	45.6091	3.12612	43.8032	TRB1_merged_peak_514	AT1G07745	-	SSN1,RAD51D,ATRAD51D	658
chr1	2402584	2404983	2400	2402971	217.83	45.6091	3.12612	43.8032	TRB1_merged_peak_514	AT1G07747	+	AT1G07747	587
chr1	2405627	2406242	616	2405993	171.21	31.7719	2.84655	30.1178	TRB1_merged_peak_515	AT1G07750	-	AT1G07750	615
chr1	2406665	2407823	1159	2407009	168.67	30.3925	2.80452	28.7546	TRB1_merged_peak_516	AT1G07760	-	AT1G07760	371
chr1	2409246	2409838	593	2409569	158.5	22.8184	2.45134	21.2886	TRB1_merged_peak_517	AT1G07770	-	RPS15A	592
chr1	2411643	2412009	367	2411812	122.9	11.7281	2.00113	10.4229	TRB1_merged_peak_518	AT1G07780	-	PAI1,TRP6	366
chr1	2412501	2414612	2112	2413518	200.03	46.2133	3.32289	44.398	TRB1_merged_peak_519	AT1G07780	-	PAI1,TRP6	576
chr1	2412501	2414612	2112	2413518	200.03	46.2133	3.32289	44.398	TRB1_merged_peak_519	AT1G07790	+	HTB1	1152
chr1	2412501	2414612	2112	2413518	200.03	46.2133	3.32289	44.398	TRB1_merged_peak_519	AT1G07795	+	AT1G07795	769
chr1	2420868	2424375	3508	2422231	206.81	34.8334	2.71227	33.1418	TRB1_merged_peak_520	AT1G07820	-	AT1G07820	1277
chr1	2420868	2424375	3508	2422231	206.81	34.8334	2.71227	33.1418	TRB1_merged_peak_520	AT1G07830	+	AT1G07830	1977
chr1	2420868	2424375	3508	2422231	206.81	34.8334	2.71227	33.1418	TRB1_merged_peak_520	AT1G07840	+	AT1G07840	630
chr1	2426626	2430390	3765	2429474	266.14	85.4725	4.41567	83.3547	TRB1_merged_peak_521	AT1G07850	+	AT1G07850	2599
chr1	2426626	2430390	3765	2429474	266.14	85.4725	4.41567	83.3547	TRB1_merged_peak_521	AT1G07860	-	AT1G07860	820
chr1	2432268	2432911	644	2432381	116.12	5.61737	1.56158	4.5172	TRB1_merged_peak_522	AT1G07870	-	AT1G07870	123
chr1	2443857	2446161	2305	2445569	183.93	30.3023	2.66976	28.6673	TRB1_merged_peak_524	AT1G07901	-	AT1G07901	452
chr1	2443857	2446161	2305	2445569	183.93	30.3023	2.66976	28.6673	TRB1_merged_peak_524	AT1G07902	+	AT1G07902	1283
chr1	2443857	2446161	2305	2445569	183.93	30.3023	2.66976	28.6673	TRB1_merged_peak_524	AT1G07910	+	AtRLG1,RNL,ZYG3,ATRNL	1024
chr1	2462254	2462656	403	2462321	106.8	3.73291	1.43727	2.72979	TRB1_merged_peak_527	.	.	.	.
chr1	2472207	2472851	645	2472571	258.51	80.2986	4.28958	78.2155	TRB1_merged_peak_529	AT1G07970	-	AT1G07970	644
chr1	2484671	2485525	855	2484949	148.33	19.6045	2.33323	18.1295	TRB1_merged_peak_530	AT1G08000	-	GATA10	854
chr1	2484671	2485525	855	2484949	148.33	19.6045	2.33323	18.1295	TRB1_merged_peak_530	AT1G08005	+	AT1G08005	544
chr1	2486188	2486607	420	2486295	91.54	3.98168	1.50226	2.96585	TRB1_merged_peak_531	AT1G08010	-	GATA11	419
chr1	2487621	2488103	483	2487949	189.86	22.057	2.21928	20.5415	TRB1_merged_peak_532	AT1G08010	-	GATA11	482
chr1	2492826	2493207	382	2493005	104.25	7.19911	1.73976	6.03172	TRB1_merged_peak_533	AT1G08030	-	HPS7,AQC1,TPST	381
chr1	2498304	2501396	3093	2499377	1022.18	847.219	16.9126	843.255	TRB1_merged_peak_534	AT1G08040	-	AT1G08040	760
chr1	2498304	2501396	3093	2499377	1022.18	847.219	16.9126	843.255	TRB1_merged_peak_534	AT1G08050	-	AT1G08050	2602
chr1	2510398	2510984	587	2510764	153.41	23.8468	2.55234	22.3009	TRB1_merged_peak_535	AT1G08060	-	MOM1,MOM	586
chr1	2515820	2516444	625	2516065	123.75	12.4636	2.04503	11.136	TRB1_merged_peak_536	AT1G08070	-	OTP82,EMB3102	624
chr1	2528011	2528724	714	2528332	181.38	36.5304	3.01467	34.8192	TRB1_merged_peak_537	AT1G08100	-	ACH2,ATNRT2.2,NRT2.2,NRT2;2AT	713
chr1	2537621	2539285	1665	2538559	658.57	380.491	9.03521	377.386	TRB1_merged_peak_538	AT1G04643	-	AT1G04643	621
chr1	2537621	2539285	1665	2538559	658.57	380.491	9.03521	377.386	TRB1_merged_peak_538	AT1G08115	-	AT1G08115	464
chr1	2537621	2539285	1665	2538559	658.57	380.491	9.03521	377.386	TRB1_merged_peak_538	AT1G08120	+	AT1G08120	970
chr1	2542088	2542587	500	2542414	114.42	6.00351	1.6031	4.88571	TRB1_merged_peak_539	AT1G08125	-	AT1G08125	499
chr1	2547293	2549746	2454	2547851	565.34	309.544	8.32848	306.606	TRB1_merged_peak_540	AT1G08130	-	ATLIG1,LIG1	953
chr1	2554213	2555323	1111	2554680	238.17	67.8388	3.95334	65.8426	TRB1_merged_peak_541	AT1G08140	-	ATCHX6A,CHX6A	1110
chr1	2562929	2564130	1202	2563649	118.66	10.9043	1.96152	9.6179	TRB1_merged_peak_542	AT1G08170	-	AT1G08170	1077
chr1	2564842	2565615	774	2565046	114.42	7.19743	1.6974	6.03172	TRB1_merged_peak_543	AT1G08180	-	SMR2	773
chr1	2573480	2576758	3279	2574134	172.06	31.0105	2.79127	29.3659	TRB1_merged_peak_544	AT1G08200	-	AXS2	2940
chr1	2580383	2581253	871	2580958	127.98	14.0231	2.13204	12.6569	TRB1_merged_peak_545	AT1G08210	-	AT1G08210	671
chr1	2582892	2583482	591	2583172	137.31	14.6156	2.09558	13.2395	TRB1_merged_peak_546	AT1G08220	-	AT1G08220	590
chr1	2588590	2591210	2621	2590856	211.05	43.5488	3.07315	41.7621	TRB1_merged_peak_547	AT1G08240	+	AT1G08240	6
chr1	2588590	2591210	2621	2590856	211.05	43.5488	3.07315	41.7621	TRB1_merged_peak_547	AT1G08250	-	ADT6,AtADT6	2133
chr1	2588590	2591210	2621	2590856	211.05	43.5488	3.07315	41.7621	TRB1_merged_peak_547	AT1G08260	+	ABO4,TIL1,EMB142,POL2A,EMB529,ESD7,EMB2284	2620
chr1	2606879	2608520	1642	2607846	183.08	29.0449	2.59264	27.4257	TRB1_merged_peak_548	AT1G08270	-	AT1G08270	928
chr1	2606879	2608520	1642	2607846	183.08	29.0449	2.59264	27.4257	TRB1_merged_peak_548	AT1G08280	+	GALT29A	943
chr1	2614575	2615392	818	2614967	140.7	11.1442	1.86445	9.85074	TRB1_merged_peak_549	AT1G08300	+	NVL	817
chr1	2623482	2623918	437	2623711	117.81	10.8213	1.96392	9.53597	TRB1_merged_peak_551	AT1G08320	-	TGA9,bZIP21	436
chr1	2630048	2631413	1366	2631046	160.19	26.8269	2.66442	25.2386	TRB1_merged_peak_552	AT1G08340	+	ROPGAP5	822
chr1	2635730	2636371	642	2636039	246.65	52.6374	3.17495	50.7649	TRB1_merged_peak_553	AT1G08350	-	TMN5	436
chr1	2635730	2636371	642	2636039	246.65	52.6374	3.17495	50.7649	TRB1_merged_peak_553	AT1G08360	+	RPL10AA	641
chr1	2637252	2638783	1532	2638319	270.38	88.0985	4.48572	85.9656	TRB1_merged_peak_554	AT1G08370	+	ATDCP1,DCP1	1046
chr1	2645777	2646692	916	2646305	182.23	34.5567	2.89394	32.8713	TRB1_merged_peak_556	AT1G08400	-	MAG2L	571
chr1	2645777	2646692	916	2646305	182.23	34.5567	2.89394	32.8713	TRB1_merged_peak_556	AT1G08410	+	LSG1-2,DIG6	848
chr1	2649537	2650292	756	2649828	160.19	25.023	2.55862	23.4603	TRB1_merged_peak_557	AT1G08420	+	BSL2	755
chr1	2673449	2674473	1025	2673888	118.66	11.1258	1.97793	9.83279	TRB1_merged_peak_558	AT1G08460	+	ATHDA8,HDA08,HDA8	1024
chr1	2683405	2684576	1172	2683551	113.58	7.60662	1.736	6.42373	TRB1_merged_peak_559	AT1G08470	-	SSL3	1066
chr1	2683405	2684576	1172	2683551	113.58	7.60662	1.736	6.42373	TRB1_merged_peak_559	AT1G08480	+	SDH6	700
chr1	2685926	2686275	350	2686222	88.15	2.56702	1.35073	1.65136	TRB1_merged_peak_560	AT1G08490	-	ATSUFS,ATNFS2,CPNIFS,ATCPNIFS,SUFS	349
chr1	2688301	2688919	619	2688471	125.44	10.4613	1.88719	9.19106	TRB1_merged_peak_561	AT1G08490	-	ATSUFS,ATNFS2,CPNIFS,ATCPNIFS,SUFS	618
chr1	2688301	2688919	619	2688471	125.44	10.4613	1.88719	9.19106	TRB1_merged_peak_561	AT1G08500	+	AtENODL18,ENODL18	339
chr1	2690729	2691268	540	2690945	123.75	12.3795	2.03903	11.0528	TRB1_merged_peak_562	AT1G08510	-	FATB	206
chr1	2692870	2693318	449	2693133	102.56	5.92009	1.64377	4.80817	TRB1_merged_peak_563	AT1G08510	-	FATB	448
chr1	2693941	2694725	785	2694329	216.98	39.8386	2.86817	38.0919	TRB1_merged_peak_564	AT1G08510	-	FATB	784
chr1	2700697	2701424	728	2700954	108.49	7.37282	1.73891	6.20157	TRB1_merged_peak_565	AT1G08530	+	AT1G08530	727
chr1	2703113	2703717	605	2703439	94.08	4.86659	1.57164	3.79871	TRB1_merged_peak_566	AT1G08540	+	SIG1,SIG2,SIGA,SIGB,ATSIG1,ATSIG2,ABC1	604
chr1	2713023	2715170	2148	2714370	133.92	16.1052	2.23011	14.6946	TRB1_merged_peak_567	.	.	.	.
chr1	2715874	2716693	820	2716411	289.03	100.915	4.79394	98.7038	TRB1_merged_peak_568	AT1G08580	-	AT1G08580	819
chr1	2721646	2722121	476	2721939	158.5	22.8184	2.45134	21.2886	TRB1_merged_peak_569	AT1G08590	+	ATPXL1,PXL1	475
chr1	2721646	2722121	476	2721939	158.5	22.8184	2.45134	21.2886	TRB1_merged_peak_569	AT1G08592	-	AT1G08592	475
chr1	2723753	2724419	667	2724092	144.94	17.0084	2.21116	15.5818	TRB1_merged_peak_570	AT1G08600	+	ATRX,CHR20	666
chr1	2735325	2736222	898	2735785	194.94	37.0882	2.92453	35.3712	TRB1_merged_peak_571	AT1G08610	-	AT1G08610	794
chr1	2736637	2737553	917	2737229	142.39	19.4415	2.37021	17.9681	TRB1_merged_peak_572	AT1G04657	-	AT1G04657	493
chr1	2736637	2737553	917	2737229	142.39	19.4415	2.37021	17.9681	TRB1_merged_peak_572	AT1G08620	+	PKDM7D	916
chr1	2743443	2744306	864	2743954	273.77	89.3025	4.5044	87.1642	TRB1_merged_peak_573	.	.	.	.
chr1	2750908	2751543	636	2751183	128.83	13.109	2.05968	11.7671	TRB1_merged_peak_574	AT1G08640	-	CJD1	635
chr1	2752226	2754035	1810	2752602	160.19	22.7097	2.4252	21.1808	TRB1_merged_peak_575	AT1G08645	-	AT1G08645	669
chr1	2752226	2754035	1810	2752602	160.19	22.7097	2.4252	21.1808	TRB1_merged_peak_575	AT1G08650	+	ATPPCK1,PPCK1	1583
chr1	2755231	2755692	462	2755489	158.5	15.2133	2.01896	13.8244	TRB1_merged_peak_576	.	.	.	.
chr1	2771003	2771980	978	2771650	125.44	13.3554	2.09001	12.0069	TRB1_merged_peak_577	AT1G08700	-	PS1	774
chr1	2771003	2771980	978	2771650	125.44	13.3554	2.09001	12.0069	TRB1_merged_peak_577	AT1G08710	+	SKIP24	660
chr1	2774024	2774478	455	2774334	98.32	5.74973	1.64169	4.6424	TRB1_merged_peak_578	AT1G08720	+	ATEDR1,EDR1	454
chr1	2779058	2780222	1165	2779529	178.84	35.0775	2.97264	33.3821	TRB1_merged_peak_579	AT1G08730	+	XIC,ATXIC	1084
chr1	2805111	2805616	506	2805378	105.95	6.01126	1.64535	4.89307	TRB1_merged_peak_580	AT1G08760	+	CORD2	505
chr1	2808854	2812689	3836	2812052	268.68	86.7823	4.4577	84.657	TRB1_merged_peak_581	AT1G08770	+	PRA1.E	921
chr1	2808854	2812689	3836	2812052	268.68	86.7823	4.4577	84.657	TRB1_merged_peak_581	AT1G08780	-	PFD4,AIP3	1835
chr1	2808854	2812689	3836	2812052	268.68	86.7823	4.4577	84.657	TRB1_merged_peak_581	AT1G08790	+	AT1G08790	1000
chr1	2821197	2821765	569	2821479	158.5	20.9869	2.34555	19.4884	TRB1_merged_peak_582	AT1G08820	-	VAP27-2	411
chr1	2828066	2829491	1426	2828931	93.23	4.65651	1.55763	3.60308	TRB1_merged_peak_583	.	.	.	.
chr1	2838566	2839492	927	2839170	184.77	37.0369	3.01752	35.3204	TRB1_merged_peak_584	AT1G08840	-	JHS1,emb2411	589
chr1	2838566	2839492	927	2839170	184.77	37.0369	3.01752	35.3204	TRB1_merged_peak_584	AT1G08845	+	HES	926
chr1	2841605	2842613	1009	2842085	173.75	26.2707	2.53267	24.6911	TRB1_merged_peak_585	AT1G08860	+	BON3	944
chr1	2846528	2848228	1701	2847724	216.98	48.5388	3.27959	46.7031	TRB1_merged_peak_586	AT1G08870	-	AT1G08870	372
chr1	2846528	2848228	1701	2847724	216.98	48.5388	3.27959	46.7031	TRB1_merged_peak_586	AT1G08880	-	GAMMA-H2AX,G-H2AX,H2AXA,HTA5	1334
chr1	2846528	2848228	1701	2847724	216.98	48.5388	3.27959	46.7031	TRB1_merged_peak_586	AT1G08890	+	SUGTL4	379
chr1	2856029	2856570	542	2856243	139	16.3268	2.18755	14.9133	TRB1_merged_peak_587	AT1G08910	+	PIAL1	541
chr1	2861079	2862181	1103	2861765	168.67	24.9049	2.49513	23.3429	TRB1_merged_peak_588	AT1G04673	-	AT1G04673	508
chr1	2867217	2867830	614	2867451	157.65	14.7136	1.99763	13.3336	TRB1_merged_peak_589	AT1G08920	+	ESL1	613
chr1	2870538	2871026	489	2870879	106.8	5.90079	1.62954	4.78956	TRB1_merged_peak_590	AT1G08920	+	ESL1	207
chr1	2879038	2880354	1317	2879339	172.06	30.2193	2.74697	28.5847	TRB1_merged_peak_592	AT1G08950	+	AT1G08950	336
chr1	2879038	2880354	1317	2879339	172.06	30.2193	2.74697	28.5847	TRB1_merged_peak_592	AT1G08960	+	CAX11,CCX5,ATCAX11,AtCXX5	1148
chr1	2882284	2883841	1558	2882581	170.36	17.6461	2.0898	16.2073	TRB1_merged_peak_593	AT1G08970	+	HAP5C,NF-YC9	1557
chr1	2889248	2889995	748	2889897	91.54	4.24947	1.52961	3.21633	TRB1_merged_peak_594	AT1G08990	+	PGSIP5,GUX5	747
chr1	2891025	2891701	677	2891361	144.94	20.2163	2.41224	18.7275	TRB1_merged_peak_595	AT1G09000	+	ANP1,MAPKKK1,NP1	676
chr1	2904264	2904852	589	2904594	166.13	24.1005	2.45773	22.5523	TRB1_merged_peak_596	AT1G09020	-	SNF4,ATSNF4,KIN&#946;&#947;	588
chr1	2925331	2925955	625	2925737	170.36	31.3096	2.83254	29.6608	TRB1_merged_peak_597	AT1G09060	-	JMJ24	624
chr1	2931665	2932779	1115	2932414	116.12	10.2182	1.91325	8.9554	TRB1_merged_peak_599	AT1G09080	-	BIP3	485
chr1	2931665	2932779	1115	2932414	116.12	10.2182	1.91325	8.9554	TRB1_merged_peak_599	AT1G09090	+	ATRBOHB-BETA,RBOHB,ATRBOHB	340
chr1	2939080	2939714	635	2939397	161.04	25.2206	2.55927	23.6538	TRB1_merged_peak_600	AT1G09100	-	RPT5B	583
chr1	2939080	2939714	635	2939397	161.04	25.2206	2.55927	23.6538	TRB1_merged_peak_600	AT1G09110	+	AT1G09110	371
chr1	2941343	2942701	1359	2941605	133.92	11.5526	1.9274	10.2505	TRB1_merged_peak_601	AT1G09130	-	AT1G09130	1302
chr1	2945987	2946472	486	2946167	127.98	9.11755	1.79145	7.88224	TRB1_merged_peak_602	AT1G09140	-	At-SR30,ATSRP30,ATSRP30.1,ATSRP30.2,SR30	289
chr1	2945987	2946472	486	2946167	127.98	9.11755	1.79145	7.88224	TRB1_merged_peak_602	AT1G09150	+	AT1G09150	485
chr1	2949268	2951534	2267	2950165	239.02	58.2876	3.48274	56.3685	TRB1_merged_peak_603	AT1G09155	-	AtPP2-B15,PP2-B15	1668
chr1	2953147	2954536	1390	2954198	119.51	11.4339	1.99194	10.1332	TRB1_merged_peak_604	AT1G09160	-	AT1G09160	1389
chr1	2954963	2955818	856	2955486	105.95	7.28171	1.75324	6.11246	TRB1_merged_peak_605	AT1G09160	-	AT1G09160	855
chr1	2960785	2962600	1816	2961198	311.91	116.426	5.17221	114.13	TRB1_merged_peak_606	AT1G09170	-	AT1G09170	1815
chr1	2963702	2965674	1973	2964289	242.41	62.3536	3.64297	60.4	TRB1_merged_peak_607	AT1G09176	+	AT1G09176	1012
chr1	2963702	2965674	1973	2964289	242.41	62.3536	3.64297	60.4	TRB1_merged_peak_607	AT1G09180	+	SARA1A,ATSAR1,ATSARA1A	951
chr1	2967013	2967799	787	2967340	166.13	29.4855	2.76249	27.8584	TRB1_merged_peak_608	AT1G09190	-	PCMP-E70	786
chr1	2971045	2972878	1834	2972517	237.32	42.9719	2.83717	41.1924	TRB1_merged_peak_609	AT1G09195	-	AT1G09195	823
chr1	2971045	2972878	1834	2972517	237.32	42.9719	2.83717	41.1924	TRB1_merged_peak_609	AT1G09200	-	H3.1	1063
chr1	2977297	2977689	393	2977524	104.25	7.19911	1.73976	6.03172	TRB1_merged_peak_610	AT1G09210	-	AtCRT1b,CRT1b	5
chr1	2978563	2979355	793	2979022	177.99	34.5979	2.95863	32.9079	TRB1_merged_peak_611	AT1G09220	-	PCMP-E25	792
chr1	2982219	2982624	406	2982440	100.86	5.89003	1.65456	4.77888	TRB1_merged_peak_612	AT1G09230	-	U11/U12-65K	405
chr1	2994346	2994741	396	2994475	108.49	6.05439	1.63014	4.93544	TRB1_merged_peak_614	AT1G09270	+	IMPA-4	395
chr1	3000952	3001392	441	3001187	113.58	7.94814	1.76271	6.75506	TRB1_merged_peak_615	AT1G09280	-	STR6	440
chr1	3009141	3009845	705	3009580	105.95	7.45477	1.76778	6.27454	TRB1_merged_peak_616	AT1G09310	+	AT1G09310	704
chr1	3011816	3012932	1117	3012293	249.19	66.1547	3.73416	64.1707	TRB1_merged_peak_617	AT1G09320	-	AT1G09320	891
chr1	3014468	3014916	449	3014823	92.39	2.30708	1.3153	1.41388	TRB1_merged_peak_618	AT1G09330	-	ECH	448
chr1	3017770	3018490	721	3018272	111.88	9.07046	1.86585	7.83644	TRB1_merged_peak_619	AT1G09340	+	HIP1.3,CRB,CSP41B	720
chr1	3019353	3020247	895	3019474	123.75	6.56426	1.62009	5.42181	TRB1_merged_peak_620	AT1G09350	+	GolS3,AtGolS3	894
chr1	3048912	3049749	838	3049265	134.77	16.4635	2.24412	15.046	TRB1_merged_peak_623	AT1G09450	+	Haspin,AtHaspin	837
chr1	3056998	3058768	1771	3058428	330.56	111.541	4.66981	109.273	TRB1_merged_peak_624	AT1G09470	-	AtNEAP3	845
chr1	3056998	3058768	1771	3058428	330.56	111.541	4.66981	109.273	TRB1_merged_peak_624	AT1G09480	+	AT1G09480	1093
chr1	3062995	3063572	578	3063294	162.74	25.888	2.60042	24.3137	TRB1_merged_peak_625	.	.	.	.
chr1	3071130	3073047	1918	3072050	334.79	131.928	5.48553	129.56	TRB1_merged_peak_626	AT1G09520	-	AT1G09520	1244
chr1	3076529	3076893	365	3076723	113.58	7.60662	1.736	6.42373	TRB1_merged_peak_627	AT1G09530	+	PIF3,PAP3,POC1	364
chr1	3079243	3080152	910	3079918	116.12	10.5204	1.9359	9.24282	TRB1_merged_peak_628	AT1G09530	+	PIF3,PAP3,POC1	411
chr1	3086767	3088091	1325	3087634	157.65	25.1729	2.60082	23.6066	TRB1_merged_peak_629	AT1G09540	+	ATMYB61,MYB61	1147
chr1	3101166	3101740	575	3101290	111.88	7.89795	1.77304	6.70574	TRB1_merged_peak_631	AT1G09575	-	MCU1	574
chr1	3102220	3103047	828	3102834	133.07	13.9271	2.07169	12.5682	TRB1_merged_peak_632	AT1G09575	-	MCU1	827
chr1	3106150	3107052	903	3106489	318.69	120.558	5.24083	118.243	TRB1_merged_peak_633	AT1G09590	+	RPL21A	902
chr1	3107503	3108267	765	3107908	167.82	22.5956	2.37776	21.0726	TRB1_merged_peak_634	AT1G09600	+	AT1G09600	671
chr1	3116154	3116847	694	3116610	191.55	41.5255	3.18279	39.7584	TRB1_merged_peak_635	AT1G09620	-	AT1G09620	693
chr1	3119326	3120144	819	3119882	126.29	7.85539	1.69719	6.66406	TRB1_merged_peak_636	AT1G09630	-	RAB-A2A,ATRABA2A,ATRAB11C,ATRAB-A2A,RAB11c	789
chr1	3119326	3120144	819	3119882	126.29	7.85539	1.69719	6.66406	TRB1_merged_peak_636	AT1G09640	+	AT1G09640	705
chr1	3121250	3122671	1422	3122515	98.32	3.01402	1.37944	2.06021	TRB1_merged_peak_637	AT1G09645	+	AT1G09645	45
chr1	3124177	3124593	417	3124380	99.17	5.98105	1.6557	4.86394	TRB1_merged_peak_638	AT1G09645	+	AT1G09645	416
chr1	3130852	3131374	523	3131104	103.4	3.46869	1.41436	2.48865	TRB1_merged_peak_639	AT1G09660	-	AT1G09660	522
chr1	3134928	3136588	1661	3135230	146.63	21.003	2.44026	19.5018	TRB1_merged_peak_640	AT1G09680	-	AT1G09680	1348
chr1	3137029	3138045	1017	3137468	385.65	148.639	5.37013	146.199	TRB1_merged_peak_641	AT1G09690	-	RPL21A	955
chr1	3153909	3154649	741	3154185	186.47	38.9992	3.09873	37.2598	TRB1_merged_peak_642	AT1G09730	-	SPF1,ASP1	740
chr1	3153909	3154649	741	3154185	186.47	38.9992	3.09873	37.2598	TRB1_merged_peak_642	AT1G09740	+	AT1G09740	559
chr1	3161220	3162322	1103	3161900	300.89	100.996	4.64448	98.7845	TRB1_merged_peak_644	AT1G09760	-	U2A'	772
chr1	3161220	3162322	1103	3161900	300.89	100.996	4.64448	98.7845	TRB1_merged_peak_644	AT1G09770	+	ATCDC5,ATMYBCDC5,CDC5	790
chr1	3167452	3167921	470	3167682	102.56	6.69973	1.71174	5.55088	TRB1_merged_peak_645	AT1G09780	-	iPGAM1	469
chr1	3173500	3173906	407	3173688	108.49	8.24531	1.80981	7.03979	TRB1_merged_peak_646	AT1G09795	+	ATATP-PRT2,HISN1B,ATP-PRT2	406
chr1	3180151	3181410	1260	3180970	162.74	26.1385	2.61496	24.5599	TRB1_merged_peak_647	AT1G04733	-	AT1G04733	488
chr1	3180151	3181410	1260	3180970	162.74	26.1385	2.61496	24.5599	TRB1_merged_peak_647	AT1G09800	-	AT1G09800	883
chr1	3187526	3188163	638	3187820	131.38	13.6199	2.06836	12.268	TRB1_merged_peak_648	AT1G09812	+	AT1G09812	637
chr1	3189274	3190103	830	3189596	149.17	21.8731	2.46187	20.359	TRB1_merged_peak_649	AT1G09815	+	POLD4	829
chr1	3192081	3192866	786	3192480	220.37	50.0944	3.30405	48.2433	TRB1_merged_peak_650	AT1G09820	-	AT1G09820	707
chr1	3201000	3202040	1041	3201234	149.17	15.5965	2.08381	14.2004	TRB1_merged_peak_651	AT1G09850	+	XBCP3	655
chr1	3210612	3212230	1619	3211691	291.57	102.296	4.83597	100.077	TRB1_merged_peak_652	AT1G09880	-	AT1G09880	1618
chr1	3217426	3218262	837	3217825	270.38	88.0736	4.48452	85.9425	TRB1_merged_peak_653	AT1G09890	-	AT1G09890	477
chr1	3217426	3218262	837	3217825	270.38	88.0736	4.48452	85.9425	TRB1_merged_peak_653	AT1G09900	+	AT1G09900	429
chr1	3224447	3224861	415	3224602	104.25	7.19911	1.73976	6.03172	TRB1_merged_peak_654	AT1G09910	-	AT1G09910	394
chr1	3229609	3230143	535	3229922	137.31	17.5572	2.28615	16.1191	TRB1_merged_peak_655	AT1G09930	-	ATOPT2,OPT2	534
chr1	3232268	3233068	801	3232661	170.36	31.3096	2.83254	29.6608	TRB1_merged_peak_656	AT1G09932	-	AT1G09932	800
chr1	3238994	3239634	641	3239326	135.61	10.9152	1.87141	9.62859	TRB1_merged_peak_658	AT1G09940	-	HEMA2	640
chr1	3242938	3244739	1802	3243658	214.44	48.3064	3.28108	46.4742	TRB1_merged_peak_660	AT1G09960	+	ATSUC4,SUC4,ATSUT4,SUT4	1053
chr1	3247692	3248335	644	3248054	290.72	94.3335	4.488	92.1626	TRB1_merged_peak_661	AT1G04753	-	AT1G04753	556
chr1	3256204	3256638	435	3256619	88.15	3.21234	1.42376	2.24611	TRB1_merged_peak_663	AT1G09980	-	AT1G09980	434
chr1	3261111	3262046	936	3261469	169.52	21.559	2.30427	20.0504	TRB1_merged_peak_664	AT1G09980	-	AT1G09980	930
chr1	3263451	3264841	1391	3264276	99.17	5.98105	1.6557	4.86394	TRB1_merged_peak_665	AT1G09995	-	AT1G09995	491
chr1	3269385	3270654	1270	3270331	139.85	18.3018	2.32818	16.8478	TRB1_merged_peak_666	AT1G10020	-	AT1G10020	1115
chr1	3271192	3272856	1665	3271924	255.97	74.8876	4.07888	72.8425	TRB1_merged_peak_667	AT1G10020	-	AT1G10020	1218
chr1	3283047	3284194	1148	3283891	144.94	16.7585	2.19566	15.3377	TRB1_merged_peak_668	AT1G10060	+	BCAT1,BCAT-1,ATBCAT-1	421
chr1	3285053	3286698	1646	3285470	191.55	41.5255	3.18279	39.7584	TRB1_merged_peak_669	AT1G10060	+	BCAT1,BCAT-1,ATBCAT-1	1645
chr1	3291497	3297245	5749	3296844	247.49	62.7433	3.60572	60.7863	TRB1_merged_peak_671	AT1G10090	-	AT1G10090	5001
chr1	3300137	3301234	1098	3300938	161.89	27.2635	2.69244	25.6668	TRB1_merged_peak_672	AT1G10095	-	AT1G10095	679
chr1	3300137	3301234	1098	3300938	161.89	27.2635	2.69244	25.6668	TRB1_merged_peak_672	AT1G10100	-	AT1G10100	537
chr1	3302236	3303360	1125	3302990	245.8	57.1443	3.3808	55.234	TRB1_merged_peak_673	AT1G04763	-	AT1G04763	483
chr1	3302236	3303360	1125	3302990	245.8	57.1443	3.3808	55.234	TRB1_merged_peak_673	AT1G10110	+	AT1G10110	1096
chr1	3306819	3307239	421	3307069	111.88	8.38762	1.81189	7.17941	TRB1_merged_peak_674	AT1G10120	-	CIB4	420
chr1	3322937	3323387	451	3323133	113.58	6.95792	1.68494	5.79937	TRB1_merged_peak_675	AT1G10140	-	AT1G10140	450
chr1	3324923	3326606	1684	3326094	180.53	34.7312	2.92798	33.0402	TRB1_merged_peak_676	AT1G10150	+	PP2A10	1107
chr1	3328003	3328368	366	3328266	91.54	4.24947	1.52961	3.21633	TRB1_merged_peak_677	AT1G10155	-	ATPP2-A10,PP2-A10	365
chr1	3332904	3333830	927	3333109	97.47	5.52259	1.62768	4.42484	TRB1_merged_peak_678	AT1G10170	-	ATNFXL1,NFXL1	326
chr1	3341473	3341930	458	3341800	96.62	4.19978	1.50852	3.17274	TRB1_merged_peak_680	AT1G10180	-	EXO84C	455
chr1	3354436	3356789	2354	3356173	286.48	67.5214	3.42241	65.5284	TRB1_merged_peak_681	AT1G10225	+	AT1G10225	420
chr1	3354436	3356789	2354	3356173	286.48	67.5214	3.42241	65.5284	TRB1_merged_peak_681	AT1G10230	+	SK18,ASK18	776
chr1	3359457	3360308	852	3359806	168.67	25.5784	2.53237	24.0065	TRB1_merged_peak_682	AT1G10240	-	FRS11	696
chr1	3359457	3360308	852	3359806	168.67	25.5784	2.53237	24.0065	TRB1_merged_peak_682	AT1G10250	-	AT1G10250	221
chr1	3362929	3364146	1218	3363458	233.08	64.8346	3.86928	62.8596	TRB1_merged_peak_683	AT1G10270	+	GRP23	1014
chr1	3370657	3371079	423	3370812	106.8	4.62211	1.51824	3.57374	TRB1_merged_peak_684	AT1G10290	+	DRP2A,ADL6	422
chr1	3377147	3378468	1322	3377842	707.73	474.607	11.4311	471.304	TRB1_merged_peak_685	AT1G10300	+	Nog1-2	890
chr1	3388216	3388703	488	3388369	132.22	12.1042	1.95916	10.7878	TRB1_merged_peak_686	AT1G10320	-	AT1G10320	460
chr1	3388216	3388703	488	3388369	132.22	12.1042	1.95916	10.7878	TRB1_merged_peak_686	AT1G10330	+	PCMP-E71	404
chr1	3391608	3393053	1446	3392185	122.05	11.1428	1.94563	9.84963	TRB1_merged_peak_687	AT1G10340	-	AT1G10340	1325
chr1	3395678	3398755	3078	3397281	157.65	17.8185	2.17329	16.3778	TRB1_merged_peak_688	AT1G10360	-	ATGSTU18,GSTU18,GST29	1575
chr1	3395678	3398755	3078	3397281	157.65	17.8185	2.17329	16.3778	TRB1_merged_peak_688	AT1G10370	-	GST30,ATGSTU17,GSTU17,ERD9,GST30B	1775
chr1	3401444	3402167	724	3401701	141.55	19.0586	2.3562	17.5917	TRB1_merged_peak_689	AT1G10380	+	AT1G10380	723
chr1	3406686	3407782	1097	3406945	158.5	25.9619	2.6364	24.3848	TRB1_merged_peak_690	AT1G10390	-	DRA2	826
chr1	3410778	3411242	465	3411073	105.95	7.45477	1.76778	6.27454	TRB1_merged_peak_691	AT1G10390	-	DRA2	464
chr1	3412346	3413161	816	3412766	167.82	29.9377	2.79051	28.3054	TRB1_merged_peak_692	AT1G10390	-	DRA2	815
chr1	3412346	3413161	816	3412766	167.82	29.9377	2.79051	28.3054	TRB1_merged_peak_692	AT1G10395	+	AT1G10395	396
chr1	3414972	3416996	2025	3415944	592.46	362.183	9.80952	359.119	TRB1_merged_peak_693	AT1G10400	-	UGT90A2	1802
chr1	3421163	3421646	484	3421329	86.45	2.62009	1.36646	1.70209	TRB1_merged_peak_694	.	.	.	.
chr1	3427150	3428346	1197	3427551	546.69	312.9	8.88102	309.954	TRB1_merged_peak_695	AT1G10417	-	AT1G10417	681
chr1	3430913	3431833	921	3431325	192.4	29.1259	2.5358	27.5062	TRB1_merged_peak_696	AT1G10430	-	PP2A-2	311
chr1	3430913	3431833	921	3431325	192.4	29.1259	2.5358	27.5062	TRB1_merged_peak_696	AT1G10440	-	AT1G10440	371
chr1	3430913	3431833	921	3431325	192.4	29.1259	2.5358	27.5062	TRB1_merged_peak_696	AT1G10450	+	SNL6	369
chr1	3439674	3440054	381	3439909	107.64	6.45248	1.66974	5.3163	TRB1_merged_peak_697	AT1G10460	-	GLP7	380
chr1	3441019	3441396	378	3441205	115.27	10.2231	1.92189	8.95688	TRB1_merged_peak_698	.	.	.	.
chr1	3442211	3443761	1551	3442619	167.82	26.015	2.56701	24.4374	TRB1_merged_peak_699	AT1G10470	-	MEE7,ARR4,ATRR1,IBC7	1550
chr1	3452773	3453611	839	3453186	1295.1	1021.94	15.4298	1017.71	TRB1_merged_peak_700	AT1G10490	+	AT1G10490	720
chr1	3461060	3461919	860	3461535	244.1	70.8267	4.01809	68.8102	TRB1_merged_peak_701	AT1G10500	-	CPISCA,ATCPISCA	725
chr1	3461060	3461919	860	3461535	244.1	70.8267	4.01809	68.8102	TRB1_merged_peak_701	AT1G10510	+	emb2004	584
chr1	3469478	3470012	535	3469647	134.77	14.1166	2.0887	12.7493	TRB1_merged_peak_702	AT1G10522	+	PRIN2	534
chr1	3493390	3493875	486	3493749	140.7	11.1442	1.86445	9.85074	TRB1_merged_peak_704	AT1G10580	-	AT1G10580	485
chr1	3503126	3503760	635	3503380	113.58	6.65006	1.66052	5.50561	TRB1_merged_peak_705	AT1G10590	-	AT1G10590	634
chr1	3503126	3503760	635	3503380	113.58	6.65006	1.66052	5.50561	TRB1_merged_peak_705	AT1G10600	+	AMSH2	420
chr1	3508396	3509766	1371	3509301	206.81	30.3	2.50373	28.6651	TRB1_merged_peak_706	.	.	.	.
chr1	3510743	3515131	4389	3511693	298.35	107.176	4.94805	104.931	TRB1_merged_peak_707	AT1G04807	+	AT1G04807	661
chr1	3510743	3515131	4389	3511693	298.35	107.176	4.94805	104.931	TRB1_merged_peak_707	AT1G10620	-	PERK11,AtPERK11	1878
chr1	3510743	3515131	4389	3511693	298.35	107.176	4.94805	104.931	TRB1_merged_peak_707	AT1G10630	-	ATARFA1F,ARFA1F	2385
chr1	3517207	3517838	632	3517513	159.35	26.3931	2.65041	24.8104	TRB1_merged_peak_708	AT1G10640	-	AT1G10640	631
chr1	3523344	3525180	1837	3523625	143.24	13.7085	2.00335	12.3525	TRB1_merged_peak_709	AT1G10650	-	AT1G10650	1194
chr1	3527465	3527884	420	3527711	141.55	17.0344	2.22728	15.6075	TRB1_merged_peak_710	.	.	.	.
chr1	3529310	3530734	1425	3529593	183.08	33.622	2.83196	31.9469	TRB1_merged_peak_711	AT1G04813	-	AT1G04813	545
chr1	3529310	3530734	1425	3529593	183.08	33.622	2.83196	31.9469	TRB1_merged_peak_711	AT1G10657	+	AT1G10657	681
chr1	3534858	3535248	391	3535122	107.64	4.81707	1.53018	3.75879	TRB1_merged_peak_712	AT1G10670	+	ACLA-1	260
chr1	3538888	3539559	672	3539219	105.95	7.45477	1.76778	6.27454	TRB1_merged_peak_713	AT1G10680	-	ABCB10,PGP10	671
chr1	3540045	3543004	2960	3541220	978.11	793.269	16.1841	789.389	TRB1_merged_peak_714	AT1G10680	-	ABCB10,PGP10	2959
chr1	3550248	3550737	490	3550455	133.07	8.35501	1.70315	7.14749	TRB1_merged_peak_715	AT1G10690	-	SMR8	489
chr1	3554261	3554679	419	3554409	111.88	4.86707	1.52541	3.79886	TRB1_merged_peak_716	AT1G10700	+	PRS3	418
chr1	3563112	3563505	394	3563323	105.95	7.45477	1.76778	6.27454	TRB1_merged_peak_717	AT1G10720	+	AT1G10720	393
chr1	3568162	3568926	765	3568509	95.78	5.08098	1.59966	4.00295	TRB1_merged_peak_718	AT1G10740	-	AT1G10740	764
chr1	3574925	3575412	488	3575130	115.27	8.46969	1.78878	7.25988	TRB1_merged_peak_719	AT1G04817	+	AT1G04817	335
chr1	3574925	3575412	488	3575130	115.27	8.46969	1.78878	7.25988	TRB1_merged_peak_719	AT1G10750	-	AT1G10750	487
chr1	3594208	3595081	874	3594548	139.85	18.3018	2.32818	16.8478	TRB1_merged_peak_720	AT1G10780	-	AT1G10780	873
chr1	3596265	3596646	382	3596437	119.51	11.4339	1.99194	10.1332	TRB1_merged_peak_721	AT1G10790	+	AT1G10790	381
chr1	3598555	3599295	741	3598993	200.88	46.2133	3.3369	44.398	TRB1_merged_peak_722	AT1G10800	-	AT1G10800	630
chr1	3598555	3599295	741	3598993	200.88	46.2133	3.3369	44.398	TRB1_merged_peak_722	AT1G10810	+	AT1G10810	512
chr1	3604505	3604959	455	3604692	104.25	6.07989	1.64457	4.95991	TRB1_merged_peak_723	AT1G10820	-	AT1G10820	454
chr1	3609951	3611883	1933	3610574	333.95	111.949	4.65204	109.68	TRB1_merged_peak_724	AT1G10840	-	TIF3H1	965
chr1	3609951	3611883	1933	3610574	333.95	111.949	4.65204	109.68	TRB1_merged_peak_724	AT1G10850	+	AT1G10850	693
chr1	3612432	3612815	384	3612523	96.62	5.29966	1.61367	4.21189	TRB1_merged_peak_725	AT1G04823	-	AT1G04823	123
chr1	3612432	3612815	384	3612523	96.62	5.29966	1.61367	4.21189	TRB1_merged_peak_725	AT1G10850	+	AT1G10850	383
chr1	3625736	3628047	2312	3626286	291.57	102.296	4.83597	100.077	TRB1_merged_peak_726	AT1G10880	-	AT1G10880	1646
chr1	3625736	3628047	2312	3626286	291.57	102.296	4.83597	100.077	TRB1_merged_peak_726	AT1G10890	+	AT1G10890	701
chr1	3629963	3631464	1502	3630570	194.94	43.0683	3.23883	41.2841	TRB1_merged_peak_727	AT1G10890	+	AT1G10890	845
chr1	3639220	3639706	487	3639463	121.2	12.0606	2.01996	10.7447	TRB1_merged_peak_728	AT1G10910	+	EMB3103,PDM2	171
chr1	3654675	3655654	980	3655509	137.31	8.91688	1.72885	7.69203	TRB1_merged_peak_729	AT1G10930	-	ATRECQ4A,RECQ4A,ATSGS1	979
chr1	3658250	3659641	1392	3659506	105.95	5.99199	1.64369	4.87451	TRB1_merged_peak_730	AT1G10940	-	SRK2A,SNRK2-4,SNRK2.4,ASK1	662
chr1	3658250	3659641	1392	3659506	105.95	5.99199	1.64369	4.87451	TRB1_merged_peak_730	AT1G10950	+	AtTMN1,EMP12,TMN1	737
chr1	3668620	3670186	1567	3669776	324.62	112.619	4.79802	110.346	TRB1_merged_peak_732	AT1G10980	-	AT1G10980	1566
chr1	3676014	3677350	1337	3676640	1455.3	1417.35	24.0717	1412.6	TRB1_merged_peak_733	AT1G11000	-	ATMLO4,MLO4	419
chr1	3676014	3677350	1337	3676640	1455.3	1417.35	24.0717	1412.6	TRB1_merged_peak_733	AT1G11010	+	AT1G11010	384
chr1	3676014	3677350	1337	3676640	1455.3	1417.35	24.0717	1412.6	TRB1_merged_peak_733	AT1G11020	+	AT1G11020	959
chr1	3678462	3680233	1772	3679759	149.17	19.3868	2.31037	17.9164	TRB1_merged_peak_734	AT1G11030	-	AT1G11030	373
chr1	3681795	3682822	1028	3682349	106.8	6.65201	1.69316	5.50748	TRB1_merged_peak_735	AT1G11050	+	AT1G11050	1027
chr1	3684617	3685750	1134	3685338	172.91	32.2368	2.87457	30.575	TRB1_merged_peak_736	AT1G11060	+	AtWAPL1,WAPL1	1133
chr1	3694865	3695641	777	3695153	168.67	30.3925	2.80452	28.7546	TRB1_merged_peak_737	AT1G11080	-	scpl31	776
chr1	3702700	3703675	976	3703271	259.36	74.6493	4.00554	72.6051	TRB1_merged_peak_738	AT1G04837	-	AT1G04837	975
chr1	3702700	3703675	976	3703271	259.36	74.6493	4.00554	72.6051	TRB1_merged_peak_738	AT1G11090	+	MAGL1	975
chr1	3719289	3719791	503	3719523	112.73	8.44993	1.80923	7.24043	TRB1_merged_peak_739	AT1G11125	+	AT1G11125	502
chr1	3722915	3723625	711	3723399	110.19	6.26145	1.63508	5.12956	TRB1_merged_peak_740	AT1G11130	+	SRF9,SCM,SUB	710
chr1	3730067	3731628	1562	3731050	588.22	327.714	8.53944	324.731	TRB1_merged_peak_741	.	.	.	.
chr1	3732645	3733274	630	3732874	188.16	35.9004	2.90727	34.1976	TRB1_merged_peak_742	AT1G11160	+	KTN80.1	530
chr1	3740367	3740756	390	3740489	131.38	5.13519	1.48736	4.05584	TRB1_merged_peak_743	AT1G11170	+	AT1G11170	389
chr1	3761191	3761665	475	3761418	158.5	22.6601	2.44214	21.1317	TRB1_merged_peak_745	AT1G11220	-	AT1G11220	474
chr1	3767918	3769744	1827	3769221	253.43	76.7487	4.18744	74.69	TRB1_merged_peak_746	AT1G11240	-	AT1G11240	1826
chr1	3767918	3769744	1827	3769221	253.43	76.7487	4.18744	74.69	TRB1_merged_peak_746	AT1G11250	+	ATSYP125,SYP125	1523
chr1	3772914	3773354	441	3773110	134.77	14.6115	2.12133	13.2356	TRB1_merged_peak_747	.	.	.	.
chr1	3774257	3775047	791	3774615	339.88	130.175	5.32498	127.815	TRB1_merged_peak_748	.	.	.	.
chr1	3778710	3780152	1443	3779345	169.52	17.807	2.10514	16.3665	TRB1_merged_peak_750	AT1G11260	+	ATSTP1,STP1	1442
chr1	3790387	3791123	737	3790777	237.32	53.9334	3.31004	52.0488	TRB1_merged_peak_751	AT1G11280	-	AT1G11280	736
chr1	3793073	3793870	798	3793313	110.19	5.97236	1.61138	4.85942	TRB1_merged_peak_752	AT1G11290	-	CRR22	797
chr1	3806708	3807548	841	3806991	213.59	37.6574	2.78689	35.9325	TRB1_merged_peak_754	AT1G11320	+	AT1G11320	840
chr1	3809277	3811253	1977	3809872	240.71	46.0478	2.94772	44.2374	TRB1_merged_peak_755	AT1G11330	+	AT1G11330	1758
chr1	3814077	3814475	399	3814283	111.88	8.87598	1.8505	7.6518	TRB1_merged_peak_756	AT1G11340	-	RKS1	398
chr1	3837237	3838232	996	3837886	174.6	30.3352	2.74378	28.6999	TRB1_merged_peak_757	AT1G11390	-	AT1G11390	739
chr1	3837237	3838232	996	3837886	174.6	30.3352	2.74378	28.6999	TRB1_merged_peak_757	AT1G11400	+	PYM	838
chr1	3843889	3844401	513	3844080	139	18.3018	2.31417	16.8478	TRB1_merged_peak_758	AT1G11410	+	AT1G11410	512
chr1	3846690	3848044	1355	3847454	111.88	8.1336	1.79176	6.93335	TRB1_merged_peak_759	AT1G11420	-	DUF2,ATDUF2	566
chr1	3846690	3848044	1355	3847454	111.88	8.1336	1.79176	6.93335	TRB1_merged_peak_759	AT1G11430	+	RIP9,MORF9	1124
chr1	3848567	3850976	2410	3850357	289.87	100.915	4.80795	98.7038	TRB1_merged_peak_760	AT1G11440	+	AT1G11440	1834
chr1	3860218	3860989	772	3860600	190.71	41.0157	3.16878	39.2535	TRB1_merged_peak_761	AT1G11470	-	AT1G11470	686
chr1	3862005	3862933	929	3862533	349.2	140.377	5.59297	137.972	TRB1_merged_peak_762	AT1G11475	+	NRPE10,NRPB10,NRPD10	834
chr1	3866604	3867501	898	3867244	96.62	5.29966	1.61367	4.21189	TRB1_merged_peak_763	AT1G11480	-	AT1G11480	696
chr1	3867947	3869598	1652	3868755	326.32	127.389	5.41038	125.042	TRB1_merged_peak_764	AT1G11490	-	AT1G11490	714
chr1	3872515	3873742	1228	3873257	190.71	41.0157	3.16878	39.2535	TRB1_merged_peak_765	AT1G11510	-	AT1G11510	714
chr1	3872515	3873742	1228	3873257	190.71	41.0157	3.16878	39.2535	TRB1_merged_peak_765	AT1G11520	+	AT1G11520	890
chr1	3875613	3877381	1769	3876870	1043.37	865.422	16.9542	861.43	TRB1_merged_peak_766	AT1G11540	-	AT1G11540	1768
chr1	3878744	3879715	972	3879002	108.49	7.26684	1.73025	6.09842	TRB1_merged_peak_767	AT1G11545	-	XTH8	971
chr1	3880536	3883769	3234	3883055	211.9	47.5509	3.28261	45.7243	TRB1_merged_peak_768	AT1G11545	-	XTH8	155
chr1	3880536	3883769	3234	3883055	211.9	47.5509	3.28261	45.7243	TRB1_merged_peak_768	AT1G11550	+	AT1G11550	379
chr1	3880536	3883769	3234	3883055	211.9	47.5509	3.28261	45.7243	TRB1_merged_peak_768	AT1G11560	+	OST3A	1492
chr1	3880536	3883769	3234	3883055	211.9	47.5509	3.28261	45.7243	TRB1_merged_peak_768	AT1G11570	+	NTL	902
chr1	3884195	3884908	714	3884608	197.49	40.5607	3.06706	38.8033	TRB1_merged_peak_769	AT1G11572	+	AT1G11572	713
chr1	3888734	3889382	649	3888988	133.92	16.1052	2.23011	14.6946	TRB1_merged_peak_770	AT1G11580	+	PMEPCRA,ATPMEPCRA	648
chr1	3895878	3896918	1041	3896176	116.97	10.5204	1.94991	9.24282	TRB1_merged_peak_771	AT1G11592	-	AT1G11592	1040
chr1	3903204	3903713	510	3903510	109.34	8.51655	1.82382	7.3025	TRB1_merged_peak_772	AT1G11600	+	CYP77B1	509
chr1	3905318	3905975	658	3905525	150.87	19.1743	2.30105	17.7062	TRB1_merged_peak_773	AT1G11608	+	AT1G11608	657
chr1	3906838	3907708	871	3907235	136.46	17.1895	2.27214	15.7583	TRB1_merged_peak_774	AT1G11610	-	CYP71A18	846
chr1	3910813	3911862	1050	3911496	185.62	38.5008	3.08472	36.7666	TRB1_merged_peak_775	AT1G11620	+	AT1G11620	1049
chr1	3913952	3915191	1240	3914453	194.1	28.1107	2.46957	26.5055	TRB1_merged_peak_776	AT1G11630	-	AT1G11630	813
chr1	3913952	3915191	1240	3914453	194.1	28.1107	2.46957	26.5055	TRB1_merged_peak_776	AT1G11640	-	AT1G11640	378
chr1	3913952	3915191	1240	3914453	194.1	28.1107	2.46957	26.5055	TRB1_merged_peak_776	AT1G11650	+	ATRBP45B,RBP45B	717
chr1	3917722	3918298	577	3918147	107.64	5.87928	1.62153	4.76858	TRB1_merged_peak_777	AT1G11650	+	ATRBP45B,RBP45B	521
chr1	3920140	3920705	566	3920407	206.81	33.8012	2.66423	32.1228	TRB1_merged_peak_778	AT1G11660	+	HSP70-16	527
chr1	3928933	3929807	875	3929123	90.69	4.05257	1.5156	3.03006	TRB1_merged_peak_779	AT1G11670	-	DTX36	874
chr1	3930344	3931135	792	3930610	100.86	6.21651	1.68372	5.08587	TRB1_merged_peak_780	AT1G11670	-	DTX36	791
chr1	3941092	3942684	1593	3941963	767.06	529.691	12.0009	526.281	TRB1_merged_peak_781	AT1G11684	-	AT1G11684	656
chr1	3941092	3942684	1593	3941963	767.06	529.691	12.0009	526.281	TRB1_merged_peak_781	AT1G11690	+	AT1G11690	1043
chr1	3944817	3946366	1550	3945036	191.55	23.3225	2.26533	21.786	TRB1_merged_peak_782	AT1G11700	+	AT1G11700	1082
chr1	3947497	3948929	1433	3947967	150.02	20.3984	2.36174	18.9078	TRB1_merged_peak_783	AT1G11710	+	AT1G11710	515
chr1	3972385	3973381	997	3973100	232.24	55.4623	3.42996	53.5654	TRB1_merged_peak_784	AT1G11760	-	MED32	996
chr1	3975720	3979315	3596	3977199	608.56	375.961	9.98064	372.867	TRB1_merged_peak_785	AT1G04887	-	AT1G04887	1608
chr1	3975720	3979315	3596	3977199	608.56	375.961	9.98064	372.867	TRB1_merged_peak_785	AT1G11770	+	AtBBE2	1659
chr1	3975720	3979315	3596	3977199	608.56	375.961	9.98064	372.867	TRB1_merged_peak_785	AT1G11780	-	AT1G11780	2476
chr1	3981219	3981570	352	3981439	110.19	5.42014	1.56562	4.32914	TRB1_merged_peak_786	AT1G11785	-	AT1G11785	160
chr1	3981219	3981570	352	3981439	110.19	5.42014	1.56562	4.32914	TRB1_merged_peak_786	AT1G11790	+	AtADT1,ADT1	351
chr1	3986587	3988947	2361	3987897	218.68	54.8736	3.56821	52.9833	TRB1_merged_peak_787	AT1G11800	-	AT1G11800	1003
chr1	3989731	3990242	512	3989868	102.56	6.69973	1.71174	5.55088	TRB1_merged_peak_788	AT1G11810	+	AT1G11810	511
chr1	3999325	4000655	1331	4000190	134.77	16.1838	2.2255	14.772	TRB1_merged_peak_789	AT1G11850	+	AT1G11850	699
chr1	4001066	4001518	453	4001352	105.1	7.45477	1.75377	6.27454	TRB1_merged_peak_790	AT1G11860	+	AT1G11860	452
chr1	4007178	4007731	554	4007615	107.64	6.17049	1.6461	5.04842	TRB1_merged_peak_791	AT1G04897	-	AT1G04897	142
chr1	4007178	4007731	554	4007615	107.64	6.17049	1.6461	5.04842	TRB1_merged_peak_791	AT1G04907	-	AT1G04907	459
chr1	4016481	4017551	1071	4017254	114.42	7.52254	1.72274	6.34138	TRB1_merged_peak_792	.	.	.	.
chr1	4018527	4019577	1051	4019314	94.08	4.41553	1.52791	3.37779	TRB1_merged_peak_793	AT1G11910	-	ATAPA1,APA1,PaspA1,AtPaspA1	1050
chr1	4024635	4025192	558	4024886	137.31	17.5572	2.28615	16.1191	TRB1_merged_peak_795	AT1G11920	-	AT1G11920	557
chr1	4026617	4026982	366	4026816	127.98	11.8954	1.98438	10.5846	TRB1_merged_peak_796	AT1G11925	-	AT1G11925	365
chr1	4033747	4034147	401	4033997	117.81	7.86466	1.74172	6.67302	TRB1_merged_peak_797	AT1G11940	-	AT1G11940	400
chr1	4043885	4044451	567	4044217	123.75	11.2629	1.95942	9.96789	TRB1_merged_peak_799	AT1G11960	-	AT1G11960	461
chr1	4043885	4044451	567	4044217	123.75	11.2629	1.95942	9.96789	TRB1_merged_peak_799	AT1G11970	+	AT1G11970	381
chr1	4045622	4046010	389	4045809	126.29	11.4119	1.94586	10.1151	TRB1_merged_peak_800	AT1G11980	+	RUB3	233
chr1	4046459	4047101	643	4046845	121.2	12.0606	2.01996	10.7447	TRB1_merged_peak_801	AT1G11990	-	AT1G11990	642
chr1	4048584	4049149	566	4048842	132.22	15.7501	2.20209	14.3494	TRB1_merged_peak_802	AT1G11990	-	AT1G11990	565
chr1	4053447	4053877	431	4053750	126.29	8.12413	1.71624	6.92428	TRB1_merged_peak_803	AT1G12000	-	PFP-BETA1	430
chr1	4057810	4059013	1204	4058159	230.54	60.4193	3.69581	58.4815	TRB1_merged_peak_804	AT1G12013	+	SNOR111	429
chr1	4057810	4059013	1204	4058159	230.54	60.4193	3.69581	58.4815	TRB1_merged_peak_804	AT1G12015	+	AT1G12015	389
chr1	4062349	4063504	1156	4062965	165.28	27.7914	2.67652	26.1886	TRB1_merged_peak_805	AT1G12020	-	AT1G12020	1155
chr1	4066051	4067040	990	4066802	133.07	14.7805	2.1281	13.3996	TRB1_merged_peak_806	AT1G12030	-	AT1G12030	593
chr1	4070009	4070551	543	4070301	94.93	4.86659	1.58565	3.79871	TRB1_merged_peak_807	AT1G12040	+	LRX1	542
chr1	4076305	4076810	506	4076511	93.23	3.87766	1.48015	2.86533	TRB1_merged_peak_808	AT1G12060	+	BAG5,ATBAG5	505
chr1	4095362	4095726	365	4095506	97.47	4.95988	1.5753	3.88904	TRB1_merged_peak_810	AT1G12100	+	AT1G12100	364
chr1	4107585	4108192	608	4107841	172.91	27.2435	2.59562	25.6518	TRB1_merged_peak_811	AT1G12110	+	AtNPF6.3,ATNRT1,CHL1-1,B-1,NPF6.3,NRT1.1,NRT1,CHL1	607
chr1	4140240	4140923	684	4140447	157.65	19.0769	2.24504	17.6099	TRB1_merged_peak_812	AT1G12210	+	RFL1	683
chr1	4143555	4144672	1118	4144119	274.62	62.1649	3.32068	60.2121	TRB1_merged_peak_813	AT1G12211	-	AT1G12211	859
chr1	4143555	4144672	1118	4144119	274.62	62.1649	3.32068	60.2121	TRB1_merged_peak_813	AT1G12220	+	RPS5	715
chr1	4150441	4151369	929	4151171	139.85	13.3674	2.01216	12.0186	TRB1_merged_peak_814	AT1G12230	+	AT1G12230	615
chr1	4160841	4162232	1392	4162049	143.24	19.6009	2.36987	18.126	TRB1_merged_peak_816	AT1G12250	+	TL20.3	665
chr1	4163089	4164022	934	4163589	477.19	252.005	7.88381	249.225	TRB1_merged_peak_817	AT1G12260	-	NAC007,VND4,EMB2749,ANAC007	933
chr1	4185906	4186649	744	4186340	118.66	10.4792	1.93002	9.20867	TRB1_merged_peak_818	AT1G12300	-	RFL2	641
chr1	4185906	4186649	744	4186340	118.66	10.4792	1.93002	9.20867	TRB1_merged_peak_818	AT1G12320	+	AT1G12320	325
chr1	4187135	4188588	1454	4188374	140.7	17.2495	2.25043	15.8177	TRB1_merged_peak_819	AT1G12310	-	CML13	1398
chr1	4187135	4188588	1454	4188374	140.7	17.2495	2.25043	15.8177	TRB1_merged_peak_819	AT1G12320	+	AT1G12320	1453
chr1	4189023	4189470	448	4189296	121.2	10.9479	1.93975	9.66087	TRB1_merged_peak_820	AT1G12320	+	AT1G12320	447
chr1	4190334	4190905	572	4190547	134.77	16.2415	2.22933	14.8292	TRB1_merged_peak_821	AT1G12320	+	AT1G12320	8
chr1	4195448	4196109	662	4195975	118.66	7.85222	1.73422	6.66095	TRB1_merged_peak_822	AT1G12330	+	AT1G12330	661
chr1	4198258	4198798	541	4198465	113.58	8.46098	1.80264	7.25135	TRB1_merged_peak_823	AT1G12350	+	ATCOAB,COAB	540
chr1	4208214	4209050	837	4208661	223.76	48.6534	3.21088	46.8171	TRB1_merged_peak_824	AT1G12370	-	PHR1,UVR2	836
chr1	4221833	4222184	352	4221958	105.1	5.49431	1.58794	4.40125	TRB1_merged_peak_825	AT1G12400	+	AT1G12400	351
chr1	4223467	4223892	426	4223696	118.66	8.48314	1.78158	7.27322	TRB1_merged_peak_826	AT1G12410	+	CLP2,NCLPP2,EMB3146,CLPR2	425
chr1	4224899	4225262	364	4225110	95.78	2.24597	1.30779	1.35572	TRB1_merged_peak_827	AT1G12410	+	CLP2,NCLPP2,EMB3146,CLPR2	355
chr1	4229893	4230557	665	4230270	186.47	27.855	2.51575	26.2518	TRB1_merged_peak_828	.	.	.	.
chr1	4231218	4231842	625	4231524	220.37	34.0076	2.57408	32.328	TRB1_merged_peak_829	.	.	.	.
chr1	4241551	4243426	1876	4242351	276.31	85.2573	4.26633	83.1437	TRB1_merged_peak_830	AT1G12440	-	SAP1	1875
chr1	4244237	4244863	627	4244617	106.8	5.38534	1.58522	4.29503	TRB1_merged_peak_831	AT1G12450	+	AT1G12450	626
chr1	4246648	4247840	1193	4247279	168.67	22.369	2.35651	20.8478	TRB1_merged_peak_832	AT1G12460	+	AT1G12460	922
chr1	4260164	4261632	1469	4260634	202.57	47.2789	3.36492	45.4541	TRB1_merged_peak_833	AT1G04957	+	AT1G04957	14
chr1	4260164	4261632	1469	4260634	202.57	47.2789	3.36492	45.4541	TRB1_merged_peak_833	AT1G12490	+	AT1G12490	1149
chr1	4263505	4265338	1834	4264534	152.56	17.1329	2.16236	15.7053	TRB1_merged_peak_834	AT1G12500	-	AT1G12500	1833
chr1	4266604	4267593	990	4266898	171.21	29.7451	2.73199	28.1164	TRB1_merged_peak_835	AT1G12510	-	AT1G12510	373
chr1	4274300	4275639	1340	4274934	114.42	9.63745	1.88555	8.38901	TRB1_merged_peak_836	AT1G12550	+	HPR3	1339
chr1	4278373	4279298	926	4278674	199.18	33.7405	2.70516	32.0625	TRB1_merged_peak_837	AT1G12570	-	AT1G12570	925
chr1	4282212	4283239	1028	4282943	189.01	18.0757	2.02139	16.6296	TRB1_merged_peak_838	AT1G12580	+	PEPKR1	745
chr1	4283849	4284418	570	4284048	98.32	5.74973	1.64169	4.6424	TRB1_merged_peak_839	AT1G12580	+	PEPKR1	569
chr1	4285110	4286079	970	4285785	141.55	16.4921	2.19302	15.074	TRB1_merged_peak_840	AT1G12590	-	AT1G12590	192
chr1	4299377	4299780	404	4299625	111.03	9.07046	1.85184	7.83644	TRB1_merged_peak_842	AT1G12630	+	ERF027	194
chr1	4305485	4306250	766	4306023	123.75	8.78309	1.7821	7.56405	TRB1_merged_peak_843	AT1G12640	-	LPLAT1,AtLPLAT1,LPCAT1	722
chr1	4305485	4306250	766	4306023	123.75	8.78309	1.7821	7.56405	TRB1_merged_peak_843	AT1G12650	+	AT1G12650	759
chr1	4319435	4320257	823	4319726	121.2	9.34401	1.82394	8.10516	TRB1_merged_peak_844	AT1G12680	-	PEPKR2	380
chr1	4322607	4323015	409	4322802	128.83	12.0182	1.98473	10.706	TRB1_merged_peak_845	AT1G12680	-	PEPKR2	408
chr1	4340816	4341500	685	4341120	234.78	65.4318	3.8973	63.4524	TRB1_merged_peak_846	.	.	.	.
chr1	4343167	4344776	1610	4343399	128.83	14.362	2.14605	12.9889	TRB1_merged_peak_847	AT1G12740	+	CYP87A2	1609
chr1	4348064	4349158	1095	4348641	271.23	83.5173	4.25353	81.4146	TRB1_merged_peak_848	AT1G12750	-	ATRBL6,RBL6	626
chr1	4348064	4349158	1095	4348641	271.23	83.5173	4.25353	81.4146	TRB1_merged_peak_848	AT1G12760	+	AT1G12760	960
chr1	4350543	4351675	1133	4351183	139.85	17.6792	2.28785	16.2399	TRB1_merged_peak_849	AT1G12770	+	EMB1586,ISE1	956
chr1	4358472	4358923	452	4358757	103.4	5.07212	1.56257	3.99841	TRB1_merged_peak_850	AT1G12780	-	UGE1,ATUGE1	451
chr1	4364977	4365332	356	4365063	92.39	4.25281	1.52381	3.21959	TRB1_merged_peak_851	AT1G12800	-	SDP	355
chr1	4368701	4369551	851	4369209	128.83	13.1423	2.06198	11.7997	TRB1_merged_peak_852	AT1G04973	-	AT1G04973	92
chr1	4368701	4369551	851	4369209	128.83	13.1423	2.06198	11.7997	TRB1_merged_peak_852	AT1G04977	+	AT1G04977	850
chr1	4370635	4371697	1063	4371366	154.26	18.9264	2.25014	17.4633	TRB1_merged_peak_853	AT1G12820	-	AFB3	963
chr1	4373220	4373749	530	4373385	125.44	11.2902	1.94526	9.9945	TRB1_merged_peak_854	.	.	.	.
chr1	4374595	4375528	934	4375142	339.88	135.817	5.57498	133.432	TRB1_merged_peak_855	AT1G12830	-	AT1G12830	933
chr1	4374595	4375528	934	4375142	339.88	135.817	5.57498	133.432	TRB1_merged_peak_855	AT1G12840	+	DET3,ATVHA-C	933
chr1	4379064	4379984	921	4379609	106.8	7.15336	1.73514	5.99074	TRB1_merged_peak_856	AT1G12845	-	AT1G12845	843
chr1	4380864	4381636	773	4381184	95.78	4.90422	1.58275	3.83515	TRB1_merged_peak_857	AT1G12850	-	AT1G12850	772
chr1	4382157	4383836	1680	4383031	990.82	793.773	15.84	789.892	TRB1_merged_peak_858	AT1G12855	+	AT1G12855	1516
chr1	4384371	4385455	1085	4384574	166.97	17.3087	2.09967	15.8763	TRB1_merged_peak_859	AT1G12860	+	SCRM2,ICE2	1084
chr1	4386476	4389122	2647	4387233	359.37	151.511	5.91073	149.058	TRB1_merged_peak_860	AT1G12870	-	AT1G12870	1993
chr1	4392334	4396771	4438	4396081	208.5	50.5263	3.46299	48.6717	TRB1_merged_peak_861	AT1G12900	-	GAPA-2	2316
chr1	4392334	4396771	4438	4396081	208.5	50.5263	3.46299	48.6717	TRB1_merged_peak_861	AT1G12910	-	ATAN11,LWD1	1694
chr1	4397791	4398497	707	4398142	225.46	60.1242	3.74319	58.1874	TRB1_merged_peak_862	AT1G12920	-	ERF1-2	702
chr1	4416500	4416994	495	4416699	119.51	11.4339	1.99194	10.1332	TRB1_merged_peak_863	AT1G12940	+	ATNRT2.5,NRT2.5	494
chr1	4422641	4424045	1405	4423131	395.82	162.182	5.75102	159.688	TRB1_merged_peak_864	AT1G12960	-	RPL27AA	748
chr1	4422641	4424045	1405	4423131	395.82	162.182	5.75102	159.688	TRB1_merged_peak_864	AT1G12970	+	PIRL3	805
chr1	4429695	4430111	417	4429919	116.97	10.5204	1.94991	9.24282	TRB1_merged_peak_865	AT1G12980	+	ESR1,DRN	416
chr1	4432929	4433815	887	4433088	116.12	5.61737	1.56158	4.5172	TRB1_merged_peak_866	AT1G12990	+	AT1G12990	510
chr1	4435597	4436079	483	4435932	100.86	4.42399	1.52033	3.38552	TRB1_merged_peak_867	AT1G12990	+	AT1G12990	482
chr1	4439714	4440576	863	4440331	143.24	18.9132	2.32647	17.4503	TRB1_merged_peak_868	AT1G13000	-	AT1G13000	225
chr1	4439714	4440576	863	4440331	143.24	18.9132	2.32647	17.4503	TRB1_merged_peak_868	AT1G13010	+	AT1G13010	372
chr1	4442833	4443892	1060	4443575	120.36	4.47761	1.46213	3.43304	TRB1_merged_peak_869	AT1G13020	-	EIF4B2	1059
chr1	4446875	4447892	1018	4447131	150.02	18.1192	2.22529	16.6725	TRB1_merged_peak_870	AT1G13030	-	COILIN,Atcoilin	837
chr1	4446875	4447892	1018	4447131	150.02	18.1192	2.22529	16.6725	TRB1_merged_peak_870	AT1G13040	+	AT1G13040	643
chr1	4452223	4452658	436	4452325	132.22	8.67207	1.73016	7.45508	TRB1_merged_peak_871	AT1G13060	+	PBE1	435
chr1	4454697	4455317	621	4455032	131.38	15.2034	2.17491	13.8145	TRB1_merged_peak_872	AT1G13060	+	PBE1	203
chr1	4455673	4456596	924	4456036	148.33	21.8012	2.46828	20.2877	TRB1_merged_peak_873	.	.	.	.
chr1	4460272	4460621	350	4460459	93.23	4.19185	1.51174	3.16495	TRB1_merged_peak_874	AT1G13080	+	CYP71B2	349
chr1	4461647	4462430	784	4462032	130.53	10.6875	1.87896	9.40727	TRB1_merged_peak_875	AT1G13090	+	CYP71B28	783
chr1	4463582	4465707	2126	4464400	404.3	175.756	6.14085	173.21	TRB1_merged_peak_876	AT1G13100	+	CYP71B29	2125
chr1	4466396	4468608	2213	4467464	172.06	32.2368	2.86056	30.575	TRB1_merged_peak_877	AT1G13110	+	CYP71B7	1814
chr1	4472932	4473501	570	4473211	124.59	13.0266	2.076	11.6853	TRB1_merged_peak_878	AT1G13120	-	GLE1,AtGLE1	569
chr1	4476886	4477782	897	4477623	120.36	11.5187	1.98945	10.2171	TRB1_merged_peak_879	AT1G13130	+	AT1G13130	896
chr1	4480392	4480943	552	4480793	92.39	4.45079	1.54362	3.4074	TRB1_merged_peak_880	AT1G13140	-	CYP86C3	235
chr1	4484236	4485456	1221	4484659	293.26	97.8951	4.59786	95.7028	TRB1_merged_peak_881	AT1G13160	+	AT1G13160	1172
chr1	4495049	4495497	449	4495315	122.05	12.1755	2.01941	10.8579	TRB1_merged_peak_882	AT1G13180	+	ATARP3,ARP3,DIS1	448
chr1	4499059	4501368	2310	4499148	118.66	6.77418	1.65239	5.62366	TRB1_merged_peak_883	AT1G13190	+	AT1G13190	2309
chr1	4501741	4502609	869	4502547	95.78	5.08098	1.59966	4.00295	TRB1_merged_peak_884	AT1G13195	-	AT1G13195	868
chr1	4503337	4503882	546	4503482	121.2	5.60679	1.54689	4.50685	TRB1_merged_peak_885	AT1G13195	-	AT1G13195	545
chr1	4513198	4513771	574	4513575	102.56	5.7251	1.62659	4.62213	TRB1_merged_peak_887	AT1G13210	-	ACA.l	573
chr1	4514745	4516086	1342	4515717	300.04	103.755	4.75469	101.529	TRB1_merged_peak_888	AT1G13220	+	CRWN2,LINC2	922
chr1	4521047	4522254	1208	4521440	280.55	92.3818	4.54112	90.2235	TRB1_merged_peak_889	AT1G13230	+	PII-2	1207
chr1	4523670	4524221	552	4524009	164.43	19.7395	2.23555	18.2633	TRB1_merged_peak_890	.	.	.	.
chr1	4527090	4527640	551	4527351	198.33	32.6541	2.66248	30.9896	TRB1_merged_peak_892	AT1G04997	-	AT1G04997	550
chr1	4541813	4543278	1466	4543020	120.36	10.9631	1.94904	9.67585	TRB1_merged_peak_894	AT1G13260	+	RAV1,EDF4,AtRAV1	1410
chr1	4547644	4548875	1232	4548472	122.9	9.61823	1.84924	8.37145	TRB1_merged_peak_895	AT1G13280	+	AOC4	1231
chr1	4561363	4563634	2272	4563265	400.06	142.918	4.95134	140.501	TRB1_merged_peak_896	AT1G13310	-	AT1G13310	2097
chr1	4579383	4579781	399	4579531	121.2	4.22855	1.4377	3.20036	TRB1_merged_peak_898	.	.	.	.
chr1	4586407	4586887	481	4586685	171.21	17.9754	2.10014	16.5305	TRB1_merged_peak_899	.	.	.	.
chr1	4587306	4589034	1729	4588665	676.37	424.905	10.2615	421.704	TRB1_merged_peak_900	AT1G13370	-	AT1G13370	1181
chr1	4590084	4590474	391	4590269	128.83	7.39694	1.66452	6.22539	TRB1_merged_peak_901	AT1G13380	-	AT1G13380	390
chr1	4592305	4593562	1258	4592760	144.09	20.2163	2.39823	18.7275	TRB1_merged_peak_902	AT1G13390	-	AT1G13390	1257
chr1	4601184	4602018	835	4601562	209.35	51.0749	3.477	49.2156	TRB1_merged_peak_903	AT1G13410	+	AT1G13410	834
chr1	4605826	4606287	462	4606162	82.22	2.64118	1.3755	1.71754	TRB1_merged_peak_904	AT1G13430	+	ST4C,ATST4C	87
chr1	4607936	4608489	554	4608162	110.19	8.38983	1.806	7.18155	TRB1_merged_peak_905	AT1G13440	-	GAPC2,GAPC-2	412
chr1	4610152	4610870	719	4610541	178.84	24.4463	2.40209	22.893	TRB1_merged_peak_906	AT1G13440	-	GAPC2,GAPC-2	718
chr1	4621685	4622087	403	4621900	142.39	8.8364	1.70707	7.61324	TRB1_merged_peak_907	AT1G13470	-	AT1G13470	200
chr1	4638051	4640803	2753	4638462	133.92	16.1052	2.23011	14.6946	TRB1_merged_peak_908	AT1G13550	-	AT1G13550	579
chr1	4641474	4642871	1398	4642095	94.93	3.23002	1.42083	2.26345	TRB1_merged_peak_909	AT1G13560	-	AAPT1,ATAAPT1	1016
chr1	4672675	4673213	539	4673022	155.11	24.6846	2.58036	23.1246	TRB1_merged_peak_910	AT1G13630	-	AT1G13630	538
chr1	4677067	4677554	488	4677386	112.73	9.35306	1.87986	8.11074	TRB1_merged_peak_911	AT1G13640	-	PI4KG6	487
chr1	4680028	4681299	1272	4680546	398.36	183.947	6.60123	181.372	TRB1_merged_peak_912	AT1G13640	-	PI4KG6	134
chr1	4693337	4695729	2393	4695333	194.94	38.8987	3.01798	37.1621	TRB1_merged_peak_913	AT1G05017	-	AT1G05017	521
chr1	4693337	4695729	2393	4695333	194.94	38.8987	3.01798	37.1621	TRB1_merged_peak_913	AT1G05023	+	AT1G05023	579
chr1	4693337	4695729	2393	4695333	194.94	38.8987	3.01798	37.1621	TRB1_merged_peak_913	AT1G13690	+	ATE1	1073
chr1	4693337	4695729	2393	4695333	194.94	38.8987	3.01798	37.1621	TRB1_merged_peak_913	AT1G13700	-	PGL1	1357
chr1	4696182	4696547	366	4696408	123.75	10.7148	1.92035	9.43415	TRB1_merged_peak_914	AT1G13700	-	PGL1	141
chr1	4702661	4703620	960	4703247	151.72	23.0201	2.52432	21.4859	TRB1_merged_peak_915	AT1G13710	-	KLU,CYP78A5	959
chr1	4709453	4710000	548	4709861	131.38	9.8156	1.81336	8.56237	TRB1_merged_peak_916	AT1G13720	+	AT1G13720	253
chr1	4709453	4710000	548	4709861	131.38	9.8156	1.81336	8.56237	TRB1_merged_peak_916	AT1G13730	+	AT1G13730	543
chr1	4712698	4713209	512	4712932	133.92	10.7454	1.87386	9.46437	TRB1_merged_peak_917	AT1G13740	+	AFP2	76
chr1	4721869	4722248	380	4722049	100.86	6.21651	1.68372	5.08587	TRB1_merged_peak_918	AT1G13770	+	RUS3	379
chr1	4724539	4724899	361	4724715	117.81	9.11264	1.83594	7.87752	TRB1_merged_peak_919	AT1G13780	+	AT1G13780	360
chr1	4726662	4727608	947	4727076	177.99	34.5979	2.95863	32.9079	TRB1_merged_peak_920	AT1G13790	+	FDM4	946
chr1	4737746	4738166	421	4737982	97.47	5.52259	1.62768	4.42484	TRB1_merged_peak_921	AT1G13820	+	AT1G13820	164
chr1	4739995	4740347	353	4740139	107.64	7.97791	1.7958	6.78085	TRB1_merged_peak_922	AT1G13830	-	AT1G13830	352
chr1	4741816	4743368	1553	4742900	300.04	108.583	4.97607	106.329	TRB1_merged_peak_923	AT1G13840	+	AT1G13840	255
chr1	4741816	4743368	1553	4742900	300.04	108.583	4.97607	106.329	TRB1_merged_peak_923	AT1G13850	+	AT1G13850	372
chr1	4747302	4747681	380	4747604	107.64	3.3087	1.39286	2.3358	TRB1_merged_peak_924	AT1G13870	-	AtKTI12,DRL1	379
chr1	4748065	4751008	2944	4749269	1220.52	1078.94	19.3892	1074.61	TRB1_merged_peak_925	AT1G13870	-	AtKTI12,DRL1	901
chr1	4748065	4751008	2944	4749269	1220.52	1078.94	19.3892	1074.61	TRB1_merged_peak_925	AT1G13880	+	ELM2	2477
chr1	4754766	4755685	920	4755431	129.68	7.94025	1.69714	6.74739	TRB1_merged_peak_926	AT1G13900	-	PAP2	919
chr1	4754766	4755685	920	4755431	129.68	7.94025	1.69714	6.74739	TRB1_merged_peak_926	AT1G13910	+	AT1G13910	208
chr1	4761093	4762413	1321	4761338	139.85	15.7981	2.16694	14.3965	TRB1_merged_peak_927	AT1G13930	+	AT1G13930	1320
chr1	4773459	4774452	994	4773667	124.59	12.0503	2.00694	10.7376	TRB1_merged_peak_928	AT1G13950	+	EIF5A,EIF-5A,ATELF5A-1,ELF5A-1	993
chr1	4776494	4777541	1048	4777328	99.17	5.82929	1.64208	4.7196	TRB1_merged_peak_929	AT1G13960	+	WRKY4	1047
chr1	4779616	4780033	418	4779851	99.17	5.98105	1.6557	4.86394	TRB1_merged_peak_930	AT1G13970	-	AT1G13970	417
chr1	4788077	4788493	417	4788297	90.69	3.33828	1.44021	2.36292	TRB1_merged_peak_931	AT1G13980	+	EMB30,GN,VAN7	330
chr1	4790148	4790580	433	4790436	94.93	4.86659	1.58565	3.79871	TRB1_merged_peak_932	AT1G13980	+	EMB30,GN,VAN7	432
chr1	4794667	4795131	465	4794852	93.23	4.65651	1.55763	3.60308	TRB1_merged_peak_933	AT1G13990	+	AT1G13990	464
chr1	4797187	4797738	552	4797358	105.95	6.62288	1.69758	5.47919	TRB1_merged_peak_934	AT1G14000	+	VIK	551
chr1	4800016	4800636	621	4800271	115.27	10.2231	1.92189	8.95688	TRB1_merged_peak_935	AT1G05043	+	AT1G05043	248
chr1	4801490	4802281	792	4801696	106.8	6.54198	1.6839	5.40009	TRB1_merged_peak_936	AT1G14010	-	AT1G14010	660
chr1	4802896	4803284	389	4803022	110.19	7.76213	1.75607	6.57295	TRB1_merged_peak_937	AT1G14020	+	AT1G14020	388
chr1	4812088	4812707	620	4812417	89	3.1335	1.42851	2.17251	TRB1_merged_peak_938	AT1G14040	+	PHO1;H3	619
chr1	4815392	4816044	653	4815713	170.36	31.3096	2.83254	29.6608	TRB1_merged_peak_939	AT1G14048	-	AT1G14048	361
chr1	4818544	4818951	408	4818798	94.08	4.73247	1.55871	3.67606	TRB1_merged_peak_940	.	.	.	.
chr1	4826787	4827565	779	4827355	187.32	28.6184	2.5448	27.0049	TRB1_merged_peak_941	.	.	.	.
chr1	4827978	4828448	471	4828334	109.34	8.51655	1.82382	7.3025	TRB1_merged_peak_942	AT1G14100	+	FUT8	470
chr1	4839845	4842799	2955	4841131	305.98	112.098	5.07279	109.828	TRB1_merged_peak_943	AT1G05057	+	AT1G05057	494
chr1	4839845	4842799	2955	4841131	305.98	112.098	5.07279	109.828	TRB1_merged_peak_943	AT1G14140	-	UCP3	88
chr1	4839845	4842799	2955	4841131	305.98	112.098	5.07279	109.828	TRB1_merged_peak_943	AT1G14150	+	PnsL2,PQL1,PQL2	978
chr1	4839845	4842799	2955	4841131	305.98	112.098	5.07279	109.828	TRB1_merged_peak_943	AT1G14160	-	CASPL1A1	1586
chr1	4847039	4847607	569	4847274	196.64	44.1079	3.26685	42.3142	TRB1_merged_peak_944	AT1G14180	+	AT1G14180	568
chr1	4850254	4851767	1514	4851085	146.63	21.003	2.44026	19.5018	TRB1_merged_peak_945	AT1G14185	+	AT1G14185	1513
chr1	4853052	4855797	2746	4854467	556.86	326.703	9.2211	323.722	TRB1_merged_peak_946	AT1G14200	-	AT1G14200	1363
chr1	4853052	4855797	2746	4854467	556.86	326.703	9.2211	323.722	TRB1_merged_peak_946	AT1G14205	+	AT1G14205	564
chr1	4860887	4861703	817	4861190	164.43	28.5889	2.73447	26.9755	TRB1_merged_peak_947	AT1G14230	+	APY4	816
chr1	4864256	4865936	1681	4865352	500.92	273.544	8.29644	270.7	TRB1_merged_peak_948	AT1G14240	+	APY3	1355
chr1	4868217	4869593	1377	4868906	549.23	308.905	8.6426	305.969	TRB1_merged_peak_949	AT1G14250	+	APY5	1376
chr1	4876299	4880025	3727	4877827	295.81	91.5826	4.30153	89.4284	TRB1_merged_peak_950	AT1G14270	-	AT1G14270	1257
chr1	4876299	4880025	3727	4877827	295.81	91.5826	4.30153	89.4284	TRB1_merged_peak_950	AT1G14280	+	PKS2	2101
chr1	4884341	4885490	1150	4884617	173.75	24.299	2.42714	22.747	TRB1_merged_peak_951	AT1G14300	-	AT1G14300	777
chr1	4884341	4885490	1150	4884617	173.75	24.299	2.42714	22.747	TRB1_merged_peak_951	AT1G14310	+	AT1G14310	839
chr1	4886364	4886799	436	4886601	132.22	14.9539	2.14875	13.5708	TRB1_merged_peak_952	.	.	.	.
chr1	4887535	4889962	2428	4888074	500.92	270.806	8.18064	267.971	TRB1_merged_peak_953	AT1G14315	-	AT1G14315	698
chr1	4887535	4889962	2428	4888074	500.92	270.806	8.18064	267.971	TRB1_merged_peak_953	AT1G14320	+	RPL10,RPL10A,SAC52	1890
chr1	4892875	4893256	382	4893010	119.51	9.49009	1.84913	8.24571	TRB1_merged_peak_954	.	.	.	.
chr1	4894473	4895303	831	4894871	440.74	200.122	6.49621	197.496	TRB1_merged_peak_955	.	.	.	.
chr1	4912480	4913212	733	4912765	142.39	19.3458	2.36411	17.8759	TRB1_merged_peak_957	AT1G14360	-	UTR3,ATUTR3	732
chr1	4915371	4915928	558	4915700	127.14	8.76709	1.7553	7.54846	TRB1_merged_peak_958	AT1G05077	-	AT1G05077	45
chr1	4915371	4915928	558	4915700	127.14	8.76709	1.7553	7.54846	TRB1_merged_peak_958	AT1G14370	+	APK2A,PBL2,Kin1	557
chr1	4924425	4925380	956	4924845	126.29	12.7311	2.03745	11.397	TRB1_merged_peak_959	AT1G14390	+	AT1G14390	955
chr1	4928139	4928969	831	4928744	114.42	6.88329	1.6728	5.73002	TRB1_merged_peak_960	AT1G14400	-	ATUBC1,UBC1	830
chr1	4930615	4933786	3172	4933170	533.13	304.56	8.82882	301.633	TRB1_merged_peak_961	AT1G14410	-	WHY1,PTAC1,ATWHY1	765
chr1	4930615	4933786	3172	4933170	533.13	304.56	8.82882	301.633	TRB1_merged_peak_961	AT1G14420	-	AT59	2301
chr1	4934707	4935970	1264	4935639	131.38	15.3982	2.18808	14.0043	TRB1_merged_peak_962	AT1G14430	+	AT1G14430	1263
chr1	4954248	4954616	369	4954345	112.73	5.06313	1.53687	3.98978	TRB1_merged_peak_963	AT1G14470	+	PCMP-A4	368
chr1	4958642	4959399	758	4959202	108.49	7.70498	1.76597	6.52	TRB1_merged_peak_964	AT1G14490	-	AHL28	757
chr1	4964053	4964594	542	4964280	172.06	26.8803	2.56322	25.2914	TRB1_merged_peak_965	AT1G14510	-	AtAL7,AL7	541
chr1	4969648	4970645	998	4969989	205.11	48.8932	3.40695	47.052	TRB1_merged_peak_966	AT1G14520	-	MIOX1	963
chr1	4974077	4975881	1805	4974617	539.06	310.296	8.92689	307.355	TRB1_merged_peak_967	AT1G14540	-	PRX4,PER4	1804
chr1	4980604	4980988	385	4980837	112.73	3.34834	1.38693	2.37234	TRB1_merged_peak_968	AT1G14560	+	CoAc1	384
chr1	4982988	4983891	904	4983471	550.93	304.015	8.43725	301.092	TRB1_merged_peak_969	AT1G14570	+	PUX7,AtPUX7	702
chr1	4991277	4992331	1055	4991707	158.5	17.1316	2.12664	15.7041	TRB1_merged_peak_970	AT1G14580	+	BLJ	1054
chr1	4998358	4998856	499	4998703	102.56	5.7251	1.62659	4.62213	TRB1_merged_peak_971	AT1G14590	-	AT1G14590	89
chr1	5003232	5003892	661	5003402	119.51	10.0138	1.88766	8.75395	TRB1_merged_peak_972	AT1G14600	-	AT1G14600	660
chr1	5023170	5023878	709	5023429	389.89	176.546	6.46113	173.996	TRB1_merged_peak_973	AT1G14640	+	AT1G14640	708
chr1	5026891	5028310	1420	5027644	184.77	35.7734	2.94877	34.0714	TRB1_merged_peak_974	AT1G14650	+	AT1G14650	1294
chr1	5031453	5032019	567	5031747	107.64	7.12267	1.72545	5.96045	TRB1_merged_peak_975	.	.	.	.
chr1	5042165	5042801	637	5042451	151.72	13.9449	1.98334	12.5857	TRB1_merged_peak_977	AT1G14685	+	BPC2,ATBPC2,BBR/BPC2	636
chr1	5043516	5044434	919	5043901	101.71	6.45608	1.69773	5.3163	TRB1_merged_peak_978	AT1G14685	+	BPC2,ATBPC2,BBR/BPC2	918
chr1	5045686	5046944	1259	5046192	461.93	238.111	7.65198	235.37	TRB1_merged_peak_979	AT1G14686	-	AT1G14686	1258
chr1	5047855	5048398	544	5048153	132.22	15.7501	2.20209	14.3494	TRB1_merged_peak_980	AT1G14687	+	AtHB32,ZHD14,HB32	543
chr1	5051105	5051661	557	5051304	152.56	23.432	2.53833	21.8921	TRB1_merged_peak_981	AT1G05117	+	AT1G05117	456
chr1	5051105	5051661	557	5051304	152.56	23.432	2.53833	21.8921	TRB1_merged_peak_981	AT1G14688	-	AT1G14688	178
chr1	5062072	5062604	533	5062265	116.97	10.5204	1.94991	9.24282	TRB1_merged_peak_982	AT1G14710	-	AT1G14710	532
chr1	5064252	5065511	1260	5065159	214.44	42.3082	2.99219	40.5346	TRB1_merged_peak_983	AT1G14710	-	AT1G14710	1259
chr1	5066825	5067253	429	5066995	106.8	7.71439	1.78179	6.52575	TRB1_merged_peak_984	AT1G14720	-	EXGT-A2,XTR2,ATXTH28,XTH28	428
chr1	5075476	5075914	439	5075717	112.73	9.35306	1.87986	8.11074	TRB1_merged_peak_986	AT1G14740	-	TTA1,OBE3	438
chr1	5076640	5078500	1861	5077306	141.55	18.1658	2.29913	16.7185	TRB1_merged_peak_987	AT1G14740	-	TTA1,OBE3	1641
chr1	5079197	5080472	1276	5079660	519.57	291.291	8.60466	288.399	TRB1_merged_peak_988	AT1G14750	-	SDS	1246
chr1	5082214	5082686	473	5082386	93.23	2.78954	1.36571	1.85915	TRB1_merged_peak_989	AT1G14750	-	SDS	472
chr1	5088402	5088926	525	5088697	159.35	22.5392	2.42522	21.0166	TRB1_merged_peak_990	AT1G14770	-	AT1G14770	524
chr1	5091249	5091885	637	5091492	109.34	7.38815	1.7331	6.21668	TRB1_merged_peak_991	AT1G14780	+	AT1G14780	636
chr1	5092728	5094859	2132	5093607	160.19	26.8269	2.66442	25.2386	TRB1_merged_peak_992	.	.	.	.
chr1	5104043	5104686	644	5104417	110.19	8.79161	1.83783	7.56915	TRB1_merged_peak_993	AT1G14810	-	AT1G14810	643
chr1	5106222	5107488	1267	5107202	122.05	12.3792	2.03397	11.0525	TRB1_merged_peak_994	AT1G14820	-	AT1G14820	1185
chr1	5122862	5123630	769	5123424	204.27	48.353	3.39294	46.5187	TRB1_merged_peak_995	AT1G14850	-	NUP155	768
chr1	5126236	5126646	411	5126425	120.36	8.70978	1.78465	7.49218	TRB1_merged_peak_996	AT1G14860	+	atnudt18,NUDT18	44
chr1	5137191	5137619	429	5137349	114.42	9.9294	1.90788	8.67112	TRB1_merged_peak_997	AT1G14890	+	AT1G14890	428
chr1	5139334	5140043	710	5139679	110.19	7.40369	1.72741	6.23206	TRB1_merged_peak_998	AT1G14900	-	HMGA	433
chr1	5166223	5167131	909	5166677	344.12	112.954	4.54102	110.678	TRB1_merged_peak_1000	AT1G14980	-	CPN10	908
chr1	5189353	5190058	706	5189747	161.04	27.2635	2.67843	25.6668	TRB1_merged_peak_1002	AT1G15090	-	AT1G15090	371
chr1	5193197	5194204	1008	5193882	162.74	25.5904	2.58319	24.0185	TRB1_merged_peak_1003	AT1G15100	-	RHA2A	920
chr1	5202498	5203193	696	5202925	121.2	6.13221	1.58707	5.01113	TRB1_merged_peak_1004	AT1G15120	+	AT1G15120	695
chr1	5204128	5205799	1672	5205180	146.63	21.003	2.44026	19.5018	TRB1_merged_peak_1005	AT1G15125	+	AT1G15125	1671
chr1	5211683	5212393	711	5211907	135.61	9.78715	1.79754	8.53448	TRB1_merged_peak_1006	AT1G15140	-	FNRL	710
chr1	5211683	5212393	711	5211907	135.61	9.78715	1.79754	8.53448	TRB1_merged_peak_1006	AT1G15150	+	DTX10	218
chr1	5223887	5224622	736	5224131	104.25	7.19911	1.73976	6.03172	TRB1_merged_peak_1007	AT1G15175	-	AT1G15175	556
chr1	5223887	5224622	736	5224131	104.25	7.19911	1.73976	6.03172	TRB1_merged_peak_1007	AT1G15180	+	DTX13	628
chr1	5227479	5227954	476	5227910	100.86	3.96043	1.47626	2.94521	TRB1_merged_peak_1008	AT1G15190	+	FLA19	475
chr1	5230874	5231568	695	5231292	160.19	26.8269	2.66442	25.2386	TRB1_merged_peak_1009	AT1G15200	-	AT1G15200	610
chr1	5237469	5237834	366	5237631	105.1	5.88981	1.62194	4.7788	TRB1_merged_peak_1010	AT1G15215	+	DTF1,SHH1	90
chr1	5241067	5241524	458	5241241	143.24	17.7454	2.25323	16.3054	TRB1_merged_peak_1011	AT1G15220	-	CCMH,ATCCMH	457
chr1	5242497	5243760	1264	5243218	215.29	51.6247	3.4331	49.7614	TRB1_merged_peak_1012	AT1G15230	-	AT1G15230	1065
chr1	5242497	5243760	1264	5243218	215.29	51.6247	3.4331	49.7614	TRB1_merged_peak_1012	AT1G15240	+	AT1G15240	677
chr1	5249008	5250752	1745	5249473	215.29	49.5094	3.32747	47.6631	TRB1_merged_peak_1013	AT1G15250	-	RPL37A	968
chr1	5249008	5250752	1745	5249473	215.29	49.5094	3.32747	47.6631	TRB1_merged_peak_1013	AT1G15260	+	AT1G15260	1113
chr1	5251550	5252684	1135	5252201	388.19	165.357	5.98757	162.85	TRB1_merged_peak_1014	AT1G15270	-	AT1G15270	871
chr1	5251550	5252684	1135	5252201	388.19	165.357	5.98757	162.85	TRB1_merged_peak_1014	AT1G15280	+	AT1G15280	699
chr1	5264551	5265408	858	5265004	106.8	3.33864	1.39994	2.36323	TRB1_merged_peak_1015	AT1G15290	-	REC3	857
chr1	5267932	5268715	784	5268504	190.71	37.7812	2.9954	36.0556	TRB1_merged_peak_1016	.	.	.	.
chr1	5271601	5272333	733	5271974	323.78	125.172	5.36835	122.835	TRB1_merged_peak_1017	AT1G15310	-	SRP54-1,ATHSRP54A	732
chr1	5274066	5274569	504	5274395	92.39	4.45079	1.54362	3.4074	TRB1_merged_peak_1018	AT1G15320	-	AT1G15320	308
chr1	5274066	5274569	504	5274395	92.39	4.45079	1.54362	3.4074	TRB1_merged_peak_1018	AT1G15330	+	PV42A	503
chr1	5275586	5276131	546	5275852	96.62	5.29966	1.61367	4.21189	TRB1_merged_peak_1019	.	.	.	.
chr1	5276538	5278341	1804	5277228	522.96	262.69	7.41447	259.879	TRB1_merged_peak_1020	AT1G15340	-	MBD10	1631
chr1	5279588	5279972	385	5279827	84.76	2.86686	1.40587	1.92367	TRB1_merged_peak_1021	AT1G15350	-	AT1G15350	384
chr1	5281117	5282085	969	5281778	249.19	52.2483	3.12736	50.3771	TRB1_merged_peak_1022	.	.	.	.
chr1	5286352	5287279	928	5286693	94.93	4.86659	1.58565	3.79871	TRB1_merged_peak_1023	AT1G15370	+	AT1G15370	713
chr1	5291035	5291399	365	5291220	135.61	15.4648	2.16846	14.0698	TRB1_merged_peak_1024	AT1G15380	+	GLYI4	364
chr1	5294561	5295048	488	5294768	103.4	6.94741	1.72575	5.7892	TRB1_merged_peak_1025	AT1G15390	+	ATDEF1,PDF1A	487
chr1	5295787	5296886	1100	5295954	136.46	11.6021	1.90917	10.2989	TRB1_merged_peak_1026	AT1G15400	-	AT1G15400	1099
chr1	5297827	5298414	588	5298037	100.01	5.48154	1.6043	4.38864	TRB1_merged_peak_1027	AT1G05163	-	AT1G05163	567
chr1	5297827	5298414	588	5298037	100.01	5.48154	1.6043	4.38864	TRB1_merged_peak_1027	AT1G15405	-	AT1G15405	539
chr1	5297827	5298414	588	5298037	100.01	5.48154	1.6043	4.38864	TRB1_merged_peak_1027	AT1G15410	+	AT1G15410	390
chr1	5303038	5303604	567	5303348	181.38	31.1336	2.72212	29.4882	TRB1_merged_peak_1028	AT1G15420	-	PCP1	566
chr1	5308978	5310921	1944	5309351	283.94	96.8075	4.70988	94.6202	TRB1_merged_peak_1029	AT1G15440	-	PWP2,ATPWP2	880
chr1	5308978	5310921	1944	5309351	283.94	96.8075	4.70988	94.6202	TRB1_merged_peak_1029	AT1G15450	-	AT1G15450	371
chr1	5313080	5313447	368	5313279	111.88	9.07046	1.86585	7.83644	TRB1_merged_peak_1030	AT1G15460	-	BOR4,ATBOR4	367
chr1	5315461	5316011	551	5315769	101.71	6.45608	1.69773	5.3163	TRB1_merged_peak_1031	AT1G15470	+	AT1G15470	550
chr1	5317547	5318398	852	5318041	212.74	52.7327	3.53304	50.8577	TRB1_merged_peak_1032	AT1G15480	+	AT1G15480	725
chr1	5324896	5325549	654	5325113	127.98	7.46846	1.67513	6.28799	TRB1_merged_peak_1033	.	.	.	.
chr1	5325987	5326713	727	5326220	161.89	26.1557	2.62723	24.5768	TRB1_merged_peak_1034	AT1G15500	+	ATNTT2	723
chr1	5332074	5332584	511	5332277	115.27	10.2231	1.92189	8.95688	TRB1_merged_peak_1035	AT1G15520	-	ABCG40,ATPDR12,PDR12,ATABCG40	510
chr1	5380660	5381642	983	5381071	216.98	43.2785	3.02751	41.4932	TRB1_merged_peak_1037	AT1G15650	+	AT1G15650	328
chr1	5380660	5381642	983	5381071	216.98	43.2785	3.02751	41.4932	TRB1_merged_peak_1037	AT1G15660	+	CENP-C	910
chr1	5386687	5387241	555	5387042	109.34	7.96563	1.77964	6.77222	TRB1_merged_peak_1038	.	.	.	.
chr1	5390562	5391135	574	5391024	100.86	4.18745	1.49797	3.16059	TRB1_merged_peak_1039	AT1G15670	+	KFB01,KMD2	573
chr1	5392829	5394028	1200	5393126	439.05	204.229	6.66738	201.59	TRB1_merged_peak_1040	AT1G15680	+	AT1G15680	921
chr1	5396294	5396791	498	5396552	119.51	11.4339	1.99194	10.1332	TRB1_merged_peak_1041	AT1G05177	-	AT1G05177	497
chr1	5398354	5400013	1660	5398733	917.08	698.623	14.345	694.905	TRB1_merged_peak_1042	AT1G15690	+	AVP-3,VHP1,ATAVP3,FUGU5,AVP1,AtVHP1;1,AtAVP1	1387
chr1	5408685	5409045	361	5408889	102.56	5.70486	1.62481	4.60249	TRB1_merged_peak_1045	AT1G15730	-	AT1G15730	360
chr1	5409525	5410097	573	5409856	153.41	21.5836	2.41608	20.0748	TRB1_merged_peak_1046	AT1G15730	-	AT1G15730	572
chr1	5410685	5411099	415	5410942	116.12	4.8724	1.50152	3.80409	TRB1_merged_peak_1047	AT1G05193	-	AT1G05193	414
chr1	5410685	5411099	415	5410942	116.12	4.8724	1.50152	3.80409	TRB1_merged_peak_1047	AT1G15740	+	AT1G15740	414
chr1	5414621	5415317	697	5414760	108.49	6.40041	1.65894	5.26545	TRB1_merged_peak_1048	.	.	.	.
chr1	5423097	5423627	531	5423292	187.32	33.8339	2.81068	32.1553	TRB1_merged_peak_1049	.	.	.	.
chr1	5425697	5426532	836	5425804	94.93	4.86659	1.58565	3.79871	TRB1_merged_peak_1050	AT1G15760	+	AT1G15760	835
chr1	5436181	5436584	404	5436380	122.9	12.3792	2.04798	11.0525	TRB1_merged_peak_1051	AT1G15780	-	NRB4,MED15_1	403
chr1	5442268	5444910	2643	5442612	179.69	26.651	2.5072	25.0663	TRB1_merged_peak_1052	AT1G15800	-	AT1G15800	1943
chr1	5442268	5444910	2643	5442612	179.69	26.651	2.5072	25.0663	TRB1_merged_peak_1052	AT1G15810	+	AT1G15810	990
chr1	5453407	5454278	872	5454010	133.92	12.7802	2.00872	11.4457	TRB1_merged_peak_1054	AT1G15850	-	AT1G15850	871
chr1	5456836	5457489	654	5457163	155.11	24.6846	2.58036	23.1246	TRB1_merged_peak_1055	AT1G15870	+	AT1G15870	653
chr1	5460050	5460951	902	5460846	99.17	4.98241	1.56511	3.91072	TRB1_merged_peak_1056	AT1G15880	-	atgos11,GOS11	609
chr1	5460050	5460951	902	5460846	99.17	4.98241	1.56511	3.91072	TRB1_merged_peak_1056	AT1G15885	+	AT1G15885	774
chr1	5465520	5465907	388	5465719	105.95	7.45477	1.76778	6.27454	TRB1_merged_peak_1057	AT1G15910	+	IDP1,FDM1,IDNL1	387
chr1	5469126	5470398	1273	5469644	223.76	57.189	3.62518	55.2783	TRB1_merged_peak_1058	AT1G15920	+	CAF1-2	1272
chr1	5470858	5472416	1559	5471385	183.08	34.145	2.85988	32.4623	TRB1_merged_peak_1059	AT1G15930	+	RPS12A	1400
chr1	5473225	5474304	1080	5473775	156.8	20.9422	2.36175	19.4443	TRB1_merged_peak_1060	AT1G15940	+	PDS5E,AtPDS5E	1079
chr1	5481643	5482102	460	5481808	93.23	4.65651	1.55763	3.60308	TRB1_merged_peak_1061	AT1G05213	-	AT1G05213	387
chr1	5481643	5482102	460	5481808	93.23	4.65651	1.55763	3.60308	TRB1_merged_peak_1061	AT1G15950	+	CCR1,IRX4,ATCCR1	459
chr1	5485353	5486038	686	5485718	218.68	54.3802	3.54316	52.4937	TRB1_merged_peak_1062	AT1G15960	-	ATNRAMP6,NRAMP6	685
chr1	5489648	5490675	1028	5490263	301.74	109.289	5.00409	107.032	TRB1_merged_peak_1063	AT1G15980	+	PnsB1,NDF1,NDH48	1027
chr1	5491395	5494826	3432	5494112	188.16	40.0029	3.12675	38.2532	TRB1_merged_peak_1064	AT1G15990	-	ATCNGC7,CNGC7	3097
chr1	5491395	5494826	3432	5494112	188.16	40.0029	3.12675	38.2532	TRB1_merged_peak_1064	AT1G16000	+	AT1G16000	593
chr1	5497660	5498518	859	5498147	139.85	17.2807	2.26213	15.8486	TRB1_merged_peak_1065	AT1G16010	-	MRS2-1,AtMRS2-1,MGT2,AtMGT2	363
chr1	5497660	5498518	859	5498147	139.85	17.2807	2.26213	15.8486	TRB1_merged_peak_1065	AT1G16020	+	CCZ1a	806
chr1	5503672	5504580	909	5503908	144.94	20.2163	2.41224	18.7275	TRB1_merged_peak_1066	AT1G16030	-	Hsp70b	908
chr1	5503672	5504580	909	5503908	144.94	20.2163	2.41224	18.7275	TRB1_merged_peak_1066	AT1G16040	+	AT1G16040	272
chr1	5511087	5511536	450	5511299	122.9	8.18243	1.74506	6.98139	TRB1_merged_peak_1067	AT1G16060	+	WRI3,ADAP	449
chr1	5511087	5511536	450	5511299	122.9	8.18243	1.74506	6.98139	TRB1_merged_peak_1067	AT1G16070	-	AtTLP8,TLP8	449
chr1	5517817	5519359	1543	5518108	161.89	27.2635	2.69244	25.6668	TRB1_merged_peak_1068	AT1G16100	-	AT1G16100	372
chr1	5517817	5519359	1543	5518108	161.89	27.2635	2.69244	25.6668	TRB1_merged_peak_1068	AT1G16110	+	WAKL6	1440
chr1	5524781	5525953	1173	5525111	188.16	40.0029	3.12675	38.2532	TRB1_merged_peak_1069	AT1G16130	+	WAKL2	960
chr1	5545980	5546449	470	5546321	86.45	3.31	1.44555	2.3358	TRB1_merged_peak_1071	.	.	.	.
chr1	5547087	5548433	1347	5547393	140.7	15.623	2.14695	14.2264	TRB1_merged_peak_1072	AT1G16210	-	AT1G16210	966
chr1	5547087	5548433	1347	5547393	140.7	15.623	2.14695	14.2264	TRB1_merged_peak_1072	AT1G16220	+	AT1G16220	471
chr1	5556532	5556955	424	5556715	127.98	7.37181	1.66823	6.20061	TRB1_merged_peak_1073	AT1G16240	-	SYP51,ATSYP51	423
chr1	5556532	5556955	424	5556715	127.98	7.37181	1.66823	6.20061	TRB1_merged_peak_1073	AT1G16250	+	AT1G16250	291
chr1	5562863	5564275	1413	5563221	146.63	14.6559	2.05044	13.2792	TRB1_merged_peak_1074	AT1G16270	+	AT1G16270	1412
chr1	5570159	5570800	642	5570550	128.83	14.362	2.14605	12.9889	TRB1_merged_peak_1075	AT1G16280	-	RH36,SWA3,AtRH36	641
chr1	5579615	5580433	819	5579916	105.1	7.45477	1.75377	6.27454	TRB1_merged_peak_1076	AT1G16310	+	MTP10	818
chr1	5580986	5582011	1026	5581193	97.47	5.52259	1.62768	4.42484	TRB1_merged_peak_1077	AT1G16320	+	AT1G16320	1025
chr1	5587177	5587912	736	5587598	379.72	149.538	5.4964	147.092	TRB1_merged_peak_1078	AT1G16330	-	CYCB3;1	584
chr1	5590312	5591455	1144	5590913	263.6	71.8808	3.83475	69.855	TRB1_merged_peak_1079	AT1G16340	-	ATKDSA2,ATKSDA,AtKDO8PS	749
chr1	5590312	5591455	1144	5590913	263.6	71.8808	3.83475	69.855	TRB1_merged_peak_1079	AT1G16350	+	AT1G16350	999
chr1	5596116	5601375	5260	5597366	518.72	290.349	8.59065	287.46	TRB1_merged_peak_1080	AT1G16370	+	OCT6,ATOCT6	2114
chr1	5596116	5601375	5260	5597366	518.72	290.349	8.59065	287.46	TRB1_merged_peak_1080	AT1G16380	-	CHX1,ATCHX1	2964
chr1	5602801	5604342	1542	5603584	295.81	105.075	4.90602	102.841	TRB1_merged_peak_1081	AT1G16390	+	ATOCT3,OCT3	1541
chr1	5605235	5605590	356	5605361	113.58	9.63938	1.89387	8.38901	TRB1_merged_peak_1082	AT1G16400	+	CYP79F2	355
chr1	5610638	5611185	548	5610840	133.92	16.1052	2.23011	14.6946	TRB1_merged_peak_1084	AT1G16410	+	SPS1,BUS1,CYP79F1	547
chr1	5611694	5613096	1403	5612387	170.36	31.3096	2.83254	29.6608	TRB1_merged_peak_1085	.	.	.	.
chr1	5613465	5613854	390	5613690	113.58	6.78224	1.67102	5.63144	TRB1_merged_peak_1086	AT1G16420	-	ATMC8,MC8,MCP2e,AtMCP2e	389
chr1	5614531	5615292	762	5614679	134.77	10.7258	1.86574	9.44506	TRB1_merged_peak_1087	AT1G16430	+	MED22A	761
chr1	5616363	5617064	702	5616503	97.47	5.52259	1.62768	4.42484	TRB1_merged_peak_1088	AT1G16440	+	RSH3	701
chr1	5617483	5617948	466	5617889	96.62	3.2666	1.41484	2.29873	TRB1_merged_peak_1089	AT1G16445	+	AT1G16445	462
chr1	5622485	5623153	669	5622825	168.67	24.2476	2.45897	22.6983	TRB1_merged_peak_1091	AT1G16460	-	ST2,ATRDH2,STR2,RDH2,ATMST2,MST2	489
chr1	5622485	5623153	669	5622825	168.67	24.2476	2.45897	22.6983	TRB1_merged_peak_1091	AT1G16470	+	PAB1	668
chr1	5628403	5629488	1086	5629023	431.42	211.82	7.14762	209.159	TRB1_merged_peak_1092	AT1G05227	+	AT1G05227	590
chr1	5628403	5629488	1086	5629023	431.42	211.82	7.14762	209.159	TRB1_merged_peak_1092	AT1G16480	-	AT1G16480	910
chr1	5628403	5629488	1086	5629023	431.42	211.82	7.14762	209.159	TRB1_merged_peak_1092	AT1G16489	+	AT1G16489	605
chr1	5642425	5642817	393	5642696	101.71	4.62	1.53298	3.57177	TRB1_merged_peak_1093	AT1G05233	+	AT1G05233	353
chr1	5646838	5647289	452	5646967	97.47	4.08765	1.492	3.06388	TRB1_merged_peak_1094	AT1G05237	+	AT1G05237	131
chr1	5647950	5649275	1326	5648836	236.48	63.9478	3.79263	61.9821	TRB1_merged_peak_1095	AT1G16515	-	AT1G16515	464
chr1	5647950	5649275	1326	5648836	236.48	63.9478	3.79263	61.9821	TRB1_merged_peak_1095	AT1G16520	+	AT1G16520	939
chr1	5673384	5673812	429	5673582	99.17	5.98105	1.6557	4.86394	TRB1_merged_peak_1096	AT1G16570	-	TUN	428
chr1	5673384	5673812	429	5673582	99.17	5.98105	1.6557	4.86394	TRB1_merged_peak_1096	AT1G16590	+	REV7,ATREV7	405
chr1	5678344	5678886	543	5678663	159.35	26.3931	2.65041	24.8104	TRB1_merged_peak_1097	AT1G16610	-	RNPS1,AtSR45,SR45	542
chr1	5684864	5687001	2138	5686410	516.18	288.468	8.54862	285.585	TRB1_merged_peak_1098	AT1G05247	-	AT1G05247	386
chr1	5684864	5687001	2138	5686410	516.18	288.468	8.54862	285.585	TRB1_merged_peak_1098	AT1G16630	-	AT1G16630	345
chr1	5684864	5687001	2138	5686410	516.18	288.468	8.54862	285.585	TRB1_merged_peak_1098	AT1G16635	-	AT1G16635	1165
chr1	5684864	5687001	2138	5686410	516.18	288.468	8.54862	285.585	TRB1_merged_peak_1098	AT1G16640	+	AT1G16640	776
chr1	5687705	5688273	569	5688048	130.53	12.8279	2.0235	11.4924	TRB1_merged_peak_1099	AT1G16650	+	AT1G16650	568
chr1	5702150	5702716	567	5702421	108.49	8.24531	1.80981	7.03979	TRB1_merged_peak_1100	AT1G16680	+	AT1G16680	566
chr1	5713307	5714310	1004	5713887	127.14	14.0231	2.11803	12.6569	TRB1_merged_peak_1101	AT1G16710	+	HAC12	816
chr1	5721863	5723746	1884	5722392	144.94	19.903	2.3924	18.4222	TRB1_merged_peak_1102	AT1G05253	-	AT1G05253	652
chr1	5721863	5723746	1884	5722392	144.94	19.903	2.3924	18.4222	TRB1_merged_peak_1102	AT1G16720	+	HCF173	1155
chr1	5727037	5727985	949	5727721	124.59	7.69285	1.69722	6.50819	TRB1_merged_peak_1103	AT1G16730	-	UP6	669
chr1	5727037	5727985	949	5727721	124.59	7.69285	1.69722	6.50819	TRB1_merged_peak_1103	AT1G16740	+	AT1G16740	663
chr1	5728757	5729799	1043	5729381	128.83	14.362	2.14605	12.9889	TRB1_merged_peak_1104	.	.	.	.
chr1	5730491	5731037	547	5730758	139	18.3018	2.31417	16.8478	TRB1_merged_peak_1105	AT1G16750	-	AT1G16750	546
chr1	5731440	5731880	441	5731697	111.88	5.82139	1.60532	4.71205	TRB1_merged_peak_1106	AT1G16750	-	AT1G16750	440
chr1	5734244	5739237	4994	5734863	517.02	289.408	8.56263	286.521	TRB1_merged_peak_1107	AT1G16760	+	AT1G16760	3460
chr1	5734244	5739237	4994	5734863	517.02	289.408	8.56263	286.521	TRB1_merged_peak_1107	AT1G16770	+	AT1G16770	1698
chr1	5744463	5745318	856	5744892	155.11	24.6846	2.58036	23.1246	TRB1_merged_peak_1108	AT1G16780	-	AtVHP2;2,VHP2;2	473
chr1	5744463	5745318	856	5744892	155.11	24.6846	2.58036	23.1246	TRB1_merged_peak_1108	AT1G16790	+	AT1G16790	796
chr1	5754996	5755947	952	5755643	175.45	29.4301	2.683	27.8083	TRB1_merged_peak_1109	AT1G16800	-	AT1G16800	772
chr1	5754996	5755947	952	5755643	175.45	29.4301	2.683	27.8083	TRB1_merged_peak_1109	AT1G16810	+	AT1G16810	659
chr1	5760436	5760926	491	5760642	133.92	16.1052	2.23011	14.6946	TRB1_merged_peak_1110	AT1G16830	+	AT1G16830	490
chr1	5763147	5764024	878	5763775	137.31	17.5572	2.28615	16.1191	TRB1_merged_peak_1111	AT1G16840	-	AT1G16840	877
chr1	5765018	5765557	540	5765309	98.32	5.74973	1.64169	4.6424	TRB1_merged_peak_1112	AT1G16850	-	AT1G16850	539
chr1	5768374	5769324	951	5768677	90.69	4.04867	1.5152	3.03006	TRB1_merged_peak_1113	AT1G16860	+	AT1G16860	950
chr1	5770093	5770977	885	5770764	132.22	11.2747	1.90409	9.97922	TRB1_merged_peak_1114	.	.	.	.
chr1	5772983	5773771	789	5773389	155.11	13.8517	1.95134	12.4935	TRB1_merged_peak_1115	AT1G16870	-	AT1G16870	639
chr1	5772983	5773771	789	5773389	155.11	13.8517	1.95134	12.4935	TRB1_merged_peak_1115	AT1G16880	+	ACR11	559
chr1	5774915	5776744	1830	5776008	105.95	7.45477	1.76778	6.27454	TRB1_merged_peak_1116	.	.	.	.
chr1	5777963	5778530	568	5778290	155.95	24.6846	2.59437	23.1246	TRB1_merged_peak_1117	AT1G16890	-	UBC36,AtUBC36,UBC13B	567
chr1	5782077	5784020	1944	5782936	214.44	53.8481	3.56106	51.9639	TRB1_merged_peak_1118	AT1G16900	-	EBS3	656
chr1	5782077	5784020	1944	5782936	214.44	53.8481	3.56106	51.9639	TRB1_merged_peak_1118	AT1G16905	-	AT1G16905	1565
chr1	5786182	5787933	1752	5786636	163.58	28.1445	2.72046	26.5366	TRB1_merged_peak_1119	AT1G16916	-	AT1G16916	1072
chr1	5789115	5789543	429	5789303	112.73	9.20815	1.86855	7.97167	TRB1_merged_peak_1120	AT1G16920	-	BEX5,ATRABA1B,RABA1b,RAB11	428
chr1	5789115	5789543	429	5789303	112.73	9.20815	1.86855	7.97167	TRB1_merged_peak_1120	AT1G16930	+	AT1G16930	164
chr1	5793347	5794930	1584	5794674	238.17	67.8388	3.95334	65.8426	TRB1_merged_peak_1121	AT1G16945	+	AT1G16945	592
chr1	5811096	5811475	380	5811273	112.73	9.35306	1.87986	8.11074	TRB1_merged_peak_1122	AT1G16980	+	ATTPS2,TPS2	379
chr1	5817690	5819077	1388	5818476	224.61	59.544	3.72918	57.6115	TRB1_merged_peak_1123	AT1G17010	+	AT1G17010	1387
chr1	5820366	5821553	1188	5821104	185.62	38.5008	3.08472	36.7666	TRB1_merged_peak_1124	AT1G17020	+	ATSRG1,SRG1	1187
chr1	5837573	5838317	745	5837997	148.33	14.8258	2.04557	13.444	TRB1_merged_peak_1125	AT1G05287	-	AT1G05287	618
chr1	5837573	5838317	745	5837997	148.33	14.8258	2.04557	13.444	TRB1_merged_peak_1125	AT1G17070	+	NTR1,STIPL1	744
chr1	5840945	5841576	632	5841276	155.95	21.8576	2.42531	20.3437	TRB1_merged_peak_1126	AT1G17080	-	AT1G17080	631
chr1	5850354	5850872	519	5850615	113.58	8.66743	1.81866	7.45059	TRB1_merged_peak_1128	AT1G17110	-	UBP15	518
chr1	5851612	5852219	608	5851798	187.32	21.357	2.18971	19.8529	TRB1_merged_peak_1129	AT1G17120	+	CAT8	607
chr1	5854163	5854826	664	5854317	134.77	7.57541	1.65568	6.39312	TRB1_merged_peak_1130	AT1G17130	+	CWC16b	663
chr1	5856270	5857120	851	5856728	162.74	27.7027	2.70645	26.1003	TRB1_merged_peak_1131	.	.	.	.
chr1	5859480	5860124	645	5859587	107.64	7.97791	1.7958	6.78085	TRB1_merged_peak_1132	AT1G17145	-	AT1G17145	46
chr1	5866869	5868513	1645	5867799	118.66	11.1258	1.97793	9.83279	TRB1_merged_peak_1133	AT1G17160	+	RBSK	1278
chr1	5869597	5870562	966	5870195	119.51	10.8131	1.94637	9.53136	TRB1_merged_peak_1134	AT1G17170	+	ATGSTU24,GST,GSTU24	965
chr1	5879089	5879694	606	5879581	104.25	7.19911	1.73976	6.03172	TRB1_merged_peak_1135	AT1G17200	+	CASPL2A1	605
chr1	5884279	5884947	669	5884521	122.9	10.0067	1.87726	8.74683	TRB1_merged_peak_1136	AT1G17210	-	ILP1,ATILP1	668
chr1	5884279	5884947	669	5884521	122.9	10.0067	1.87726	8.74683	TRB1_merged_peak_1136	AT1G17220	+	FUG1	240
chr1	5890480	5891131	652	5890952	101.71	6.45608	1.69773	5.3163	TRB1_merged_peak_1137	AT1G17230	+	AT1G17230	651
chr1	5919456	5920077	622	5919673	160.19	16.8027	2.09341	15.3815	TRB1_merged_peak_1138	AT1G17280	-	UBC34	621
chr1	5922209	5923325	1117	5922960	122.05	7.53052	1.68564	6.34887	TRB1_merged_peak_1139	AT1G17290	+	AlaAT1	1116
chr1	5926209	5927179	971	5926904	108.49	8.24531	1.80981	7.03979	TRB1_merged_peak_1140	AT1G17300	+	AT1G17300	843
chr1	5928201	5928787	587	5928548	155.11	24.6846	2.58036	23.1246	TRB1_merged_peak_1141	AT1G17310	-	AT1G17310	586
chr1	5932666	5933122	457	5932823	100.86	4.67034	1.54337	3.61608	TRB1_merged_peak_1142	.	.	.	.
chr1	5937629	5939019	1391	5938461	368.7	149.893	5.68766	147.446	TRB1_merged_peak_1143	AT1G17340	+	SAC5	1188
chr1	5944783	5945550	768	5945528	106.8	3.53178	1.41836	2.54492	TRB1_merged_peak_1144	.	.	.	.
chr1	5948446	5948809	364	5948535	90.69	3.78434	1.48766	2.77907	TRB1_merged_peak_1145	AT1G17360	+	AT1G17360	363
chr1	5957841	5958259	419	5957960	129.68	6.20838	1.57446	5.08555	TRB1_merged_peak_1148	.	.	.	.
chr1	5960861	5961815	955	5961337	248.34	73.9819	4.12146	71.9418	TRB1_merged_peak_1149	AT1G17400	-	AtLAZY2,LAZY2,DRO3,AtNGR1	954
chr1	5968931	5969918	988	5969694	111.88	7.11293	1.71031	5.95094	TRB1_merged_peak_1150	AT1G17410	-	AT1G17410	987
chr1	5983707	5984373	667	5984232	109.34	7.27612	1.72403	6.10738	TRB1_merged_peak_1152	.	.	.	.
chr1	5985428	5985874	447	5985609	89	3.67221	1.48758	2.67089	TRB1_merged_peak_1153	AT1G17440	-	CKH1,TAF12B,EER4	446
chr1	5996439	5997443	1005	5996867	149.17	16.1159	2.11463	14.7052	TRB1_merged_peak_1155	AT1G17450	-	AT1G17450	894
chr1	5996439	5997443	1005	5996867	149.17	16.1159	2.11463	14.7052	TRB1_merged_peak_1155	AT1G17455	+	ELF4-L4	686
chr1	6002715	6003218	504	6002951	238.17	50.5773	3.15037	48.7221	TRB1_merged_peak_1156	AT1G17470	+	ATDRG1,DRG1,ATDRG,Drg1-2	503
chr1	6008249	6009073	825	6008729	161.89	27.2635	2.69244	25.6668	TRB1_merged_peak_1157	AT1G17480	-	IQD7	552
chr1	6008249	6009073	825	6008729	161.89	27.2635	2.69244	25.6668	TRB1_merged_peak_1157	AT1G17490	+	AT1G17490	824
chr1	6023719	6024619	901	6024298	166.97	21.3691	2.31952	19.8647	TRB1_merged_peak_1158	AT1G17510	-	AT1G17510	890
chr1	6027083	6027997	915	6027666	128.83	13.6504	2.09695	12.2981	TRB1_merged_peak_1159	AT1G17520	-	AT1G17520	782
chr1	6027083	6027997	915	6027666	128.83	13.6504	2.09695	12.2981	TRB1_merged_peak_1159	AT1G17530	+	ATTIM23-1,TIM23-1	810
chr1	6034070	6034858	789	6034639	124.59	13.0266	2.076	11.6853	TRB1_merged_peak_1160	AT1G17550	+	AtHAB2,HAB2	788
chr1	6038353	6039389	1037	6038673	202.57	39.1701	2.95032	37.4295	TRB1_merged_peak_1161	AT1G17560	-	HLL	645
chr1	6038353	6039389	1037	6038673	202.57	39.1701	2.95032	37.4295	TRB1_merged_peak_1161	AT1G17570	+	AT1G17570	381
chr1	6038353	6039389	1037	6038673	202.57	39.1701	2.95032	37.4295	TRB1_merged_peak_1161	AT1G17580	+	ATMYA1,XI-1,MYA1	439
chr1	6049710	6050192	483	6049985	115.27	10.2231	1.92189	8.95688	TRB1_merged_peak_1162	AT1G17590	-	NF-YA8	28
chr1	6064645	6065331	687	6065110	122.05	12.3792	2.03397	11.0525	TRB1_merged_peak_1164	AT1G17630	+	CWM1	686
chr1	6075740	6076374	635	6076016	161.04	14.7972	1.9761	13.4158	TRB1_merged_peak_1165	AT1G17660	+	AT1G17660	151
chr1	6075740	6076374	635	6076016	161.04	14.7972	1.9761	13.4158	TRB1_merged_peak_1165	AT1G17670	-	AT1G17670	373
chr1	6075740	6076374	635	6076016	161.04	14.7972	1.9761	13.4158	TRB1_merged_peak_1165	AT1G17680	+	AT1G17680	603
chr1	6091808	6092165	358	6091944	95.78	5.08098	1.59966	4.00295	TRB1_merged_peak_1166	AT1G17710	-	AtPEPC1,PEPC1	357
chr1	6093287	6093978	692	6093600	177.99	33.3178	2.88697	31.6446	TRB1_merged_peak_1167	AT1G17720	-	ATB	691
chr1	6098107	6100108	2002	6099192	236.48	49.4927	3.12467	47.6465	TRB1_merged_peak_1168	AT1G17720	-	ATB	636
chr1	6098107	6100108	2002	6099192	236.48	49.4927	3.12467	47.6465	TRB1_merged_peak_1168	AT1G17730	+	CHMP1B,VPS46.1	1369
chr1	6101064	6102354	1291	6101573	167.82	29.7029	2.77691	28.0744	TRB1_merged_peak_1169	AT1G17744	-	AT1G17744	1219
chr1	6101064	6102354	1291	6101573	167.82	29.7029	2.77691	28.0744	TRB1_merged_peak_1169	AT1G17745	+	PGDH,PGDH2	1290
chr1	6106275	6106784	510	6106422	113.58	9.63938	1.89387	8.38901	TRB1_merged_peak_1170	AT1G05323	-	AT1G05323	414
chr1	6106275	6106784	510	6106422	113.58	9.63938	1.89387	8.38901	TRB1_merged_peak_1170	AT1G17750	+	PEPR2,AtPEPR2	509
chr1	6116240	6116821	582	6116484	131.38	15.3982	2.18808	14.0043	TRB1_merged_peak_1171	AT1G17760	-	CSTF77,ATCSTF77	581
chr1	6121989	6122847	859	6122387	173.75	32.7041	2.88858	31.0371	TRB1_merged_peak_1172	AT1G17770	+	SUVH7,SDG17	833
chr1	6123642	6124010	369	6123818	106.8	7.71439	1.78179	6.52575	TRB1_merged_peak_1173	AT1G17780	+	AT1G17780	368
chr1	6127051	6127601	551	6127304	165.28	25.4266	2.54188	23.8586	TRB1_merged_peak_1174	AT1G17790	-	GTE5	550
chr1	6135809	6136244	436	6136007	98.32	5.31484	1.60193	4.22654	TRB1_merged_peak_1175	AT1G17830	-	AT1G17830	435
chr1	6139563	6140030	468	6139785	176.3	21.038	2.23242	19.5366	TRB1_merged_peak_1176	.	.	.	.
chr1	6142882	6143827	946	6143234	122.05	12.3792	2.03397	11.0525	TRB1_merged_peak_1177	AT1G05337	-	AT1G05337	248
chr1	6142882	6143827	946	6143234	122.05	12.3792	2.03397	11.0525	TRB1_merged_peak_1177	AT1G17840	+	DSO,ATWBC11,AtABCG11,WBC11,ABCG11,COF1	945
chr1	6148624	6148992	369	6148788	100.86	2.61406	1.34029	1.69645	TRB1_merged_peak_1178	AT1G17850	-	STR8	368
chr1	6148624	6148992	369	6148788	100.86	2.61406	1.34029	1.69645	TRB1_merged_peak_1178	AT1G17860	+	KTI2	114
chr1	6151995	6152732	738	6152403	109.34	8.51655	1.82382	7.3025	TRB1_merged_peak_1179	AT1G05353	+	AT1G05353	175
chr1	6151995	6152732	738	6152403	109.34	8.51655	1.82382	7.3025	TRB1_merged_peak_1179	AT1G17870	-	EGY3,ATEGY3	527
chr1	6153513	6154268	756	6153802	168.67	24.9049	2.49513	23.3429	TRB1_merged_peak_1180	AT1G17880	-	ATBTF3,BTF3	755
chr1	6155366	6156074	709	6155549	118.66	11.1258	1.97793	9.83279	TRB1_merged_peak_1181	AT1G17890	-	GER2	708
chr1	6159063	6159508	446	6159259	118.66	11.1258	1.97793	9.83279	TRB1_merged_peak_1182	AT1G17910	+	WAKL13	445
chr1	6168216	6168827	612	6168482	183.93	26.3263	2.46567	24.7463	TRB1_merged_peak_1183	AT1G17930	-	MAIN	611
chr1	6174323	6174713	391	6174581	115.27	5.67308	1.57123	4.57156	TRB1_merged_peak_1184	.	.	.	.
chr1	6183001	6184357	1357	6183604	441.59	216.352	7.13854	213.678	TRB1_merged_peak_1185	AT1G17960	-	AT1G17960	1105
chr1	6188465	6188881	417	6188642	99.17	5.98105	1.6557	4.86394	TRB1_merged_peak_1186	AT1G17980	-	PAPS1	416
chr1	6208746	6210916	2171	6210615	472.1	240.69	7.51374	237.942	TRB1_merged_peak_1191	AT1G18040	-	CAK2AT,CDKD1;3,AT;CDCKD;3	1082
chr1	6213343	6213901	559	6213583	145.78	12.1648	1.90628	10.8475	TRB1_merged_peak_1192	AT1G18060	-	AT1G18060	548
chr1	6217717	6218478	762	6218065	189.86	36.3737	2.93332	34.6656	TRB1_merged_peak_1193	AT1G18070	-	AT1G18070	761
chr1	6221943	6223131	1189	6222276	292.42	91.8353	4.34586	89.6804	TRB1_merged_peak_1194	AT1G18080	+	RACK1A_AT,ATARCA,AtRACK1,SAC53,RACK1A	1188
chr1	6223669	6224843	1175	6224560	155.95	19.2891	2.27471	17.8199	TRB1_merged_peak_1195	AT1G18090	+	AT1G18090	738
chr1	6232076	6232531	456	6232345	117.81	10.8213	1.96392	9.53597	TRB1_merged_peak_1196	.	.	.	.
chr1	6238404	6239210	807	6238598	97.47	5.52259	1.62768	4.42484	TRB1_merged_peak_1197	.	.	.	.
chr1	6239875	6240246	372	6239978	89	3.67221	1.48758	2.67089	TRB1_merged_peak_1198	AT1G18140	-	ATLAC1,LAC1	371
chr1	6263081	6264996	1916	6263778	136.46	11.6021	1.90917	10.2989	TRB1_merged_peak_1199	AT1G18197	-	AT1G18197	1314
chr1	6303442	6304659	1218	6304256	222.91	58.3699	3.70017	56.4501	TRB1_merged_peak_1202	AT1G18310	-	AT1G18310	814
chr1	6303442	6304659	1218	6304256	222.91	58.3699	3.70017	56.4501	TRB1_merged_peak_1202	AT1G18320	+	AT1G18320	599
chr1	6311100	6311465	366	6311350	107.64	7.4174	1.74977	6.24568	TRB1_merged_peak_1203	AT1G18335	-	AT1G18335	365
chr1	6316038	6317463	1426	6317175	162.74	20.7113	2.30613	19.2154	TRB1_merged_peak_1204	.	.	.	.
chr1	6319057	6319681	625	6319277	101.71	2.93097	1.36946	1.98573	TRB1_merged_peak_1205	AT1G18360	-	MAGL2	624
chr1	6325679	6327407	1729	6326097	361.92	154.108	5.9988	151.643	TRB1_merged_peak_1206	AT1G18382	-	AT1G18382	1159
chr1	6325679	6327407	1729	6326097	361.92	154.108	5.9988	151.643	TRB1_merged_peak_1206	AT1G18390	+	LRK10L1.1,LRK10L1.2	1728
chr1	6329098	6329881	784	6329426	130.53	15.0496	2.17407	13.6626	TRB1_merged_peak_1207	AT1G18390	+	LRK10L1.1,LRK10L1.2	783
chr1	6330468	6330818	351	6330638	108.49	8.24531	1.80981	7.03979	TRB1_merged_peak_1208	.	.	.	.
chr1	6331663	6332025	363	6331913	100.86	6.10286	1.67359	4.98228	TRB1_merged_peak_1209	AT1G18400	+	BEE1	362
chr1	6336785	6337365	581	6337047	92.39	4.45079	1.54362	3.4074	TRB1_merged_peak_1210	AT1G18410	-	AT1G18410	580
chr1	6341627	6342113	487	6341853	110.19	5.16537	1.54424	4.08515	TRB1_merged_peak_1211	AT1G18410	-	AT1G18410	486
chr1	6343248	6343610	363	6343370	94.08	4.86659	1.57164	3.79871	TRB1_merged_peak_1212	AT1G18415	-	AT1G18415	362
chr1	6343248	6343610	363	6343370	94.08	4.86659	1.57164	3.79871	TRB1_merged_peak_1212	AT1G18420	+	ALMT3	362
chr1	6345251	6346434	1184	6345961	355.14	136.551	5.33011	134.163	TRB1_merged_peak_1213	AT1G18415	-	AT1G18415	836
chr1	6345251	6346434	1184	6345961	355.14	136.551	5.33011	134.163	TRB1_merged_peak_1213	AT1G18430	+	AT1G18430	371
chr1	6345251	6346434	1184	6345961	355.14	136.551	5.33011	134.163	TRB1_merged_peak_1213	AT1G18440	+	AT1G18440	760
chr1	6347894	6348406	513	6348139	124.59	11.42	1.96241	10.1227	TRB1_merged_peak_1214	AT1G18450	+	ATARP4,ARP4	512
chr1	6355077	6356392	1316	6356033	161.04	25.4664	2.5735	23.8976	TRB1_merged_peak_1215	.	.	.	.
chr1	6359587	6360010	424	6359991	92.39	2.77792	1.36897	1.84814	TRB1_merged_peak_1216	AT1G18470	-	AT1G18470	423
chr1	6361292	6361979	688	6361721	171.21	19.5053	2.17989	18.0313	TRB1_merged_peak_1217	AT1G18480	+	AtSLP2,SLP2	687
chr1	6363213	6364046	834	6363861	116.12	10.5204	1.9359	9.24282	TRB1_merged_peak_1218	AT1G18485	+	PCMP-H8	833
chr1	6369229	6369773	545	6369494	140.7	15.9254	2.16613	14.5225	TRB1_merged_peak_1219	AT1G18500	+	MAML-4,IPMS1	544
chr1	6378162	6378776	615	6378524	220.37	47.1225	3.16244	45.3003	TRB1_merged_peak_1220	AT1G18540	-	RPL6A	614
chr1	6385224	6385699	476	6385444	149.17	17.7633	2.2128	16.3231	TRB1_merged_peak_1221	AT1G18560	+	AT1G18560	475
chr1	6395475	6396069	595	6395720	148.33	17.3382	2.19598	15.9054	TRB1_merged_peak_1222	AT1G18580	+	GAUT11	594
chr1	6398360	6399675	1316	6399167	142.39	19.4415	2.37021	17.9681	TRB1_merged_peak_1223	AT1G18590	+	SOT17,ATST5C,ATSOT17	1315
chr1	6408929	6409666	738	6409014	85.61	3.13579	1.43154	2.17251	TRB1_merged_peak_1224	AT1G18620	+	TRM3	311
chr1	6418497	6419233	737	6418726	100.01	6.21651	1.66971	5.08587	TRB1_merged_peak_1225	AT1G18640	-	PSP1,PSP	496
chr1	6433067	6433511	445	6433385	116.12	9.10948	1.82998	7.87441	TRB1_merged_peak_1226	AT1G18680	-	AT1G18680	444
chr1	6433067	6433511	445	6433385	116.12	9.10948	1.82998	7.87441	TRB1_merged_peak_1226	AT1G18690	+	XXT4	294
chr1	6450475	6451184	710	6450785	149.17	22.2046	2.48229	20.6851	TRB1_merged_peak_1227	AT1G18710	+	AtMYB47,MYB47	709
chr1	6458631	6459898	1268	6459429	183.08	35.1476	2.91377	33.4518	TRB1_merged_peak_1229	AT1G18720	-	AT1G18720	1267
chr1	6483145	6484034	890	6483559	462.78	203.728	6.26729	201.092	TRB1_merged_peak_1231	AT1G18800	-	NRP2	801
chr1	6485762	6486958	1197	6486387	195.79	43.587	3.25284	41.7981	TRB1_merged_peak_1232	AT1G18810	-	PKS3	1196
chr1	6488354	6489725	1372	6488795	133.07	14.7805	2.1281	13.3996	TRB1_merged_peak_1233	AT1G18820	+	AT1G18820	380
chr1	6488354	6489725	1372	6488795	133.07	14.7805	2.1281	13.3996	TRB1_merged_peak_1233	AT1G18830	+	SEC31A	792
chr1	6494152	6494713	562	6494380	123.75	10.2908	1.8901	9.02334	TRB1_merged_peak_1234	AT1G18830	+	SEC31A	482
chr1	6496031	6496728	698	6496274	155.11	24.6846	2.58036	23.1246	TRB1_merged_peak_1235	AT1G18835	-	MIF3	697
chr1	6498322	6498675	354	6498527	94.93	4.86659	1.58565	3.79871	TRB1_merged_peak_1236	.	.	.	.
chr1	6505770	6506783	1014	6506440	428.88	157.396	5.11757	154.92	TRB1_merged_peak_1237	AT1G18850	-	PCP2	1013
chr1	6510524	6511138	615	6510722	111.03	8.42626	1.80133	7.21738	TRB1_merged_peak_1238	AT1G18860	+	ATWRKY61,WRKY61	614
chr1	6512416	6513105	690	6512770	286.48	79.2008	3.8849	77.1247	TRB1_merged_peak_1239	.	.	.	.
chr1	6515631	6517050	1420	6516502	242.41	70.2748	4.02339	68.2603	TRB1_merged_peak_1240	AT1G18870	+	ICS2,ATICS2	1419
chr1	6525148	6525946	799	6525519	183.93	35.0281	2.92071	33.3353	TRB1_merged_peak_1242	AT1G05453	+	AT1G05453	798
chr1	6525148	6525946	799	6525519	183.93	35.0281	2.92071	33.3353	TRB1_merged_peak_1242	AT1G18890	-	AtCPK10,CDPK1,CPK10,ATCDPK1	798
chr1	6528411	6529150	740	6528574	127.98	6.59519	1.61231	5.45227	TRB1_merged_peak_1243	AT1G18900	+	AT1G18900	466
chr1	6531362	6531850	489	6531586	139	18.3018	2.31417	16.8478	TRB1_merged_peak_1244	AT1G18900	+	AT1G18900	488
chr1	6543448	6544045	598	6543709	179.69	26.0331	2.47517	24.4553	TRB1_merged_peak_1245	AT1G18940	+	AT1G18940	564
chr1	6546080	6546850	771	6546435	147.48	21.4006	2.45427	19.8934	TRB1_merged_peak_1246	AT1G18950	+	AT1G18950	770
chr1	6552323	6554289	1967	6553964	225.46	60.1242	3.74319	58.1874	TRB1_merged_peak_1247	AT1G18960	+	AT1G18960	1584
chr1	6554862	6555446	585	6555134	130.53	13.1232	2.04345	11.781	TRB1_merged_peak_1248	AT1G18970	-	GLP4	584
chr1	6554862	6555446	585	6555134	130.53	13.1232	2.04345	11.781	TRB1_merged_peak_1248	AT1G18975	+	AT1G18975	584
chr1	6556507	6556941	435	6556706	129.68	14.7041	2.16006	13.3241	TRB1_merged_peak_1249	AT1G18975	+	AT1G18975	434
chr1	6557439	6558436	998	6558030	155.11	24.6846	2.58036	23.1246	TRB1_merged_peak_1250	AT1G18980	-	AT1G18980	976
chr1	6560438	6561711	1274	6561093	255.12	78.3858	4.23354	76.3142	TRB1_merged_peak_1251	AT1G18990	-	MYOB5	423
chr1	6562215	6562915	701	6562718	111.88	7.30342	1.72559	6.13373	TRB1_merged_peak_1252	AT1G19000	-	AT1G19000	700
chr1	6565330	6566272	943	6565650	129.68	14.7041	2.16006	13.3241	TRB1_merged_peak_1253	AT1G19010	+	AT1G19010	942
chr1	6570966	6571476	511	6571206	150.02	22.6109	2.4963	21.0829	TRB1_merged_peak_1255	.	.	.	.
chr1	6576276	6576958	683	6576314	94.08	2.76258	1.35831	1.83328	TRB1_merged_peak_1256	AT1G19040	+	AT1G19040	682
chr1	6578733	6579472	740	6579126	170.36	30.7573	2.801	29.117	TRB1_merged_peak_1258	AT1G19050	-	ARR7	739
chr1	6583266	6583920	655	6583567	102.56	4.82002	1.54563	3.76138	TRB1_merged_peak_1259	AT1G19060	-	AT1G19060	635
chr1	6586280	6587134	855	6586787	280.55	94.7745	4.65384	92.6004	TRB1_merged_peak_1260	AT1G19080	+	PSF3,TTN10	237
chr1	6594863	6595665	803	6595259	175.45	22.0373	2.29155	20.5219	TRB1_merged_peak_1261	AT1G19100	+	MORC6,AtMORC6,DMS11	802
chr1	6601690	6602882	1193	6602427	125.44	12.6341	2.03939	11.3042	TRB1_merged_peak_1262	AT1G19110	+	AT1G19110	1077
chr1	6605514	6606131	618	6605892	92.39	4.45079	1.54362	3.4074	TRB1_merged_peak_1263	AT1G19115	+	DRO2,AtNGR3,LAZY3	194
chr1	6607960	6608398	439	6608178	136.46	16.397	2.22016	14.9829	TRB1_merged_peak_1264	AT1G05463	-	AT1G05463	72
chr1	6607960	6608398	439	6608178	136.46	16.397	2.22016	14.9829	TRB1_merged_peak_1264	AT1G19120	+	LSM1A	438
chr1	6612067	6615118	3052	6614502	262.75	80.6963	4.25508	78.6118	TRB1_merged_peak_1265	AT1G19140	-	AT1G19140	842
chr1	6612067	6615118	3052	6614502	262.75	80.6963	4.25508	78.6118	TRB1_merged_peak_1265	AT1G19150	+	Lhca6,LHCA2*1	1642
chr1	6612067	6615118	3052	6614502	262.75	80.6963	4.25508	78.6118	TRB1_merged_peak_1265	AT1G19160	-	AT1G19160	1031
chr1	6618595	6619514	920	6619327	93.23	3.97491	1.48998	2.95944	TRB1_merged_peak_1266	AT1G19170	+	AT1G19170	411
chr1	6620563	6621072	510	6620854	139.85	9.02492	1.73527	7.79815	TRB1_merged_peak_1267	AT1G05473	-	AT1G05473	218
chr1	6627268	6627887	620	6627520	111.03	9.07046	1.85184	7.83644	TRB1_merged_peak_1269	AT1G19210	-	ERF017,ERF17	619
chr1	6649971	6650543	573	6650376	223.76	50.6518	3.30531	48.7962	TRB1_merged_peak_1270	AT1G19240	-	AT1G19240	572
chr1	6677422	6678595	1174	6677619	115.27	4.91846	1.51001	3.84868	TRB1_merged_peak_1272	AT1G19310	-	AT1G19310	558
chr1	6683009	6683745	737	6683468	220.37	47.1225	3.16244	45.3003	TRB1_merged_peak_1273	AT1G19330	-	AT1G19330	736
chr1	6684463	6684893	431	6684583	108.49	4.08034	1.45987	3.0569	TRB1_merged_peak_1274	AT1G19340	+	AT1G19340	430
chr1	6686477	6687168	692	6686815	203.42	40.5297	3.00617	38.7724	TRB1_merged_peak_1275	AT1G19340	+	AT1G19340	639
chr1	6691777	6692467	691	6692293	105.95	6.41437	1.67984	5.27915	TRB1_merged_peak_1277	AT1G19360	-	RRA3	690
chr1	6696689	6698884	2196	6696999	222.07	51.1516	3.32935	49.2916	TRB1_merged_peak_1278	AT1G19373	+	AT1G19373	375
chr1	6696689	6698884	2196	6696999	222.07	51.1516	3.32935	49.2916	TRB1_merged_peak_1278	AT1G19376	+	AT1G19376	386
chr1	6696689	6698884	2196	6696999	222.07	51.1516	3.32935	49.2916	TRB1_merged_peak_1278	AT1G19380	+	AT1G19380	1284
chr1	6702794	6703678	885	6703387	111.03	9.07046	1.85184	7.83644	TRB1_merged_peak_1279	AT1G19390	-	WAKL11	874
chr1	6709631	6710190	560	6709932	125.44	13.3554	2.09001	12.0069	TRB1_merged_peak_1280	AT1G19394	+	AT1G19394	559
chr1	6709631	6710190	560	6709932	125.44	13.3554	2.09001	12.0069	TRB1_merged_peak_1280	AT1G19396	+	AT1G19396	559
chr1	6711753	6713925	2173	6712338	110.19	7.52687	1.73727	6.3454	TRB1_merged_peak_1281	.	.	.	.
chr1	6714336	6714711	376	6714553	123.75	9.14237	1.80792	7.90675	TRB1_merged_peak_1282	AT1G19400	-	AT1G19400	375
chr1	6715947	6716469	523	6716193	95.78	5.08098	1.59966	4.00295	TRB1_merged_peak_1283	AT1G19410	-	AT1G19410	522
chr1	6720335	6720824	490	6720585	126.29	13.6876	2.10402	12.3318	TRB1_merged_peak_1284	.	.	.	.
chr1	6728811	6729684	874	6729321	141.55	19.0586	2.3562	17.5917	TRB1_merged_peak_1285	AT1G19440	+	KCS4	873
chr1	6737849	6739533	1685	6738695	138.16	17.9279	2.30016	16.4834	TRB1_merged_peak_1286	AT1G19460	+	AT1G19460	1349
chr1	6739939	6742366	2428	6740401	1143.39	923.516	16.1181	919.436	TRB1_merged_peak_1287	AT1G19464	+	MIR864A	391
chr1	6739939	6742366	2428	6740401	1143.39	923.516	16.1181	919.436	TRB1_merged_peak_1287	AT1G19470	+	AT1G19470	1370
chr1	6744244	6744925	682	6744619	150.02	18.3132	2.23683	16.859	TRB1_merged_peak_1288	AT1G19480	+	AT1G19480	681
chr1	6745976	6747176	1201	6746905	163.58	24.886	2.53205	23.3243	TRB1_merged_peak_1289	AT1G19485	+	AT1G19485	698
chr1	6753980	6754518	539	6754294	174.6	24.8741	2.44853	23.3126	TRB1_merged_peak_1290	AT1G19490	-	AT1G19490	393
chr1	6759677	6760478	802	6759978	399.21	153.163	5.33614	150.704	TRB1_merged_peak_1291	AT1G19520	+	NFD5	801
chr1	6784240	6785092	853	6784315	92.39	3.61949	1.45916	2.62884	TRB1_merged_peak_1293	AT1G19620	+	AT1G19620	835
chr1	6784240	6785092	853	6784315	92.39	3.61949	1.45916	2.62884	TRB1_merged_peak_1293	AT1G19630	-	CYP722A1	852
chr1	6799567	6800359	793	6799664	98.32	5.0395	1.5765	3.96649	TRB1_merged_peak_1294	AT1G19650	-	SFH4	497
chr1	6805485	6805858	374	6805647	115.27	8.46969	1.78878	7.25988	TRB1_merged_peak_1296	AT1G19680	+	AT1G19680	373
chr1	6809481	6810976	1496	6809896	193.25	38.8819	3.01626	37.1454	TRB1_merged_peak_1297	AT1G19690	-	AT1G19690	461
chr1	6811980	6812694	715	6812252	158.5	17.1316	2.12664	15.7041	TRB1_merged_peak_1298	AT1G19700	-	BLH10,BEL10	714
chr1	6818528	6819130	603	6818806	97.47	5.52259	1.62768	4.42484	TRB1_merged_peak_1300	AT1G19715	-	JAL3	602
chr1	6820406	6820853	448	6820480	82.22	2.64118	1.3755	1.71754	TRB1_merged_peak_1301	AT1G19720	-	DYW7	447
chr1	6821913	6823209	1297	6822301	116.97	10.5135	1.94939	9.24264	TRB1_merged_peak_1302	AT1G19720	-	DYW7	1098
chr1	6825798	6826590	793	6826343	117.81	10.8213	1.96392	9.53597	TRB1_merged_peak_1304	AT1G19750	+	AT1G19750	60
chr1	6849492	6851034	1543	6850238	228.85	61.8765	3.79923	59.9249	TRB1_merged_peak_1306	.	.	.	.
chr1	6862535	6863138	604	6862760	118.66	5.50971	1.55404	4.41626	TRB1_merged_peak_1308	.	.	.	.
chr1	6867707	6868306	600	6868031	263.6	61.4983	3.39147	59.5503	TRB1_merged_peak_1309	.	.	.	.
chr1	6872618	6873215	598	6872766	104.25	4.02002	1.46184	3.00277	TRB1_merged_peak_1310	AT1G19840	-	SAUR53	597
chr1	6874429	6874973	545	6874636	123.75	6.85156	1.64141	5.69928	TRB1_merged_peak_1311	.	.	.	.
chr1	6894234	6894940	707	6894568	193.25	30.0244	2.57051	28.3914	TRB1_merged_peak_1312	AT1G19860	-	AT1G19860	706
chr1	6898264	6899133	870	6898896	122.05	12.3716	2.03343	11.0511	TRB1_merged_peak_1313	AT1G19870	-	IQD32	854
chr1	6899712	6900204	493	6899914	117.81	10.0765	1.9082	8.81558	TRB1_merged_peak_1314	.	.	.	.
chr1	6903697	6904106	410	6903888	123.75	9.14237	1.80792	7.90675	TRB1_merged_peak_1315	AT1G19880	-	AT1G19880	409
chr1	6913245	6913603	359	6913471	113.58	6.65006	1.66052	5.50561	TRB1_merged_peak_1316	AT1G19910	+	AVA-2PE,AVA-P2,ATVHA-C2	358
chr1	6914145	6914646	502	6914346	110.19	6.94603	1.69063	5.7892	TRB1_merged_peak_1317	.	.	.	.
chr1	6916077	6918113	2037	6917071	815.37	552.837	11.6625	549.376	TRB1_merged_peak_1318	AT1G19920	-	APS2,ASA1,ATPS2	1046
chr1	6916077	6918113	2037	6917071	815.37	552.837	11.6625	549.376	TRB1_merged_peak_1318	AT1G19930	+	AT1G19930	1393
chr1	6920116	6920775	660	6920527	155.11	20.4525	2.32996	18.9613	TRB1_merged_peak_1319	AT1G19940	-	GH9B5,AtGH9B5	659
chr1	6924137	6924495	359	6924198	111.03	5.3694	1.55602	4.27969	TRB1_merged_peak_1320	AT1G19950	+	HVA22H	358
chr1	6927687	6928109	423	6927691	93.23	2.44599	1.32724	1.54105	TRB1_merged_peak_1321	AT1G19960	+	AT1G19960	422
chr1	6932739	6933773	1035	6933376	240.71	66.3087	3.86031	64.3242	TRB1_merged_peak_1322	AT1G19970	-	AT1G19970	387
chr1	6932739	6933773	1035	6933376	240.71	66.3087	3.86031	64.3242	TRB1_merged_peak_1322	AT1G19980	+	AT1G19980	1034
chr1	6934807	6935682	876	6935249	533.13	283.327	7.97207	280.457	TRB1_merged_peak_1323	AT1G19990	+	AT1G19990	764
chr1	6938025	6938881	857	6938524	105.95	7.32814	1.75714	6.15809	TRB1_merged_peak_1324	AT1G20010	-	TUB5	856
chr1	6939330	6939995	666	6939665	146.63	14.9562	2.06862	13.5731	TRB1_merged_peak_1325	AT1G20010	-	TUB5	665
chr1	6940896	6941552	657	6941137	149.17	22.2046	2.48229	20.6851	TRB1_merged_peak_1326	AT1G20010	-	TUB5	236
chr1	6940896	6941552	657	6941137	149.17	22.2046	2.48229	20.6851	TRB1_merged_peak_1326	AT1G20015	+	AT1G20015	388
chr1	6945853	6946984	1132	6946686	107.64	7.97791	1.7958	6.78085	TRB1_merged_peak_1327	AT1G20030	+	AT1G20030	1131
chr1	6948905	6949387	483	6949223	101.71	6.45608	1.69773	5.3163	TRB1_merged_peak_1328	AT1G20040	-	AT1G20040	338
chr1	6948905	6949387	483	6949223	101.71	6.45608	1.69773	5.3163	TRB1_merged_peak_1328	AT1G20050	+	HYD1,MAD4	482
chr1	6958123	6958904	782	6958325	110.19	8.79161	1.83783	7.56915	TRB1_merged_peak_1329	AT1G05523	+	AT1G05523	781
chr1	6958123	6958904	782	6958325	110.19	8.79161	1.83783	7.56915	TRB1_merged_peak_1329	AT1G05527	+	AT1G05527	44
chr1	6958123	6958904	782	6958325	110.19	8.79161	1.83783	7.56915	TRB1_merged_peak_1329	AT1G20070	-	AT1G20070	781
chr1	6964524	6965168	645	6964942	239.87	56.0198	3.39166	54.1184	TRB1_merged_peak_1330	AT1G20080	+	NTMC2TYPE1.2,NTMC2T1.2,SYT2,SYTB,ATSYTB	644
chr1	6974679	6975587	909	6975023	159.35	26.3931	2.65041	24.8104	TRB1_merged_peak_1332	AT1G20120	+	AT1G20120	548
chr1	6986433	6987076	644	6986727	156.8	25.1076	2.60838	23.5419	TRB1_merged_peak_1333	AT1G20140	+	ASK4,SK4	643
chr1	6995121	6995544	424	6995339	122.9	12.208	2.03566	10.8898	TRB1_merged_peak_1334	AT1G20170	-	AT1G20170	262
chr1	6996026	6996992	967	6996158	106.8	5.65964	1.60888	4.55842	TRB1_merged_peak_1335	AT1G20180	+	AT1G20180	966
chr1	6999333	6999748	416	6999597	93.23	4.65651	1.55763	3.60308	TRB1_merged_peak_1336	AT1G20190	-	ATEXPA11,ATEXP11,EXPA11,EXP11,ATHEXP	415
chr1	7000509	7001253	745	7000931	97.47	4.32475	1.51495	3.2893	TRB1_merged_peak_1337	AT1G20200	-	EMB2719,HAP15	166
chr1	7003636	7004797	1162	7004272	166.97	29.4855	2.7765	27.8584	TRB1_merged_peak_1338	AT1G20200	-	EMB2719,HAP15	1096
chr1	7003636	7004797	1162	7004272	166.97	29.4855	2.7765	27.8584	TRB1_merged_peak_1338	AT1G20210	+	AT1G20210	371
chr1	7007158	7007883	726	7007556	317	120.046	5.25627	117.733	TRB1_merged_peak_1339	AT1G20220	-	AT1G20220	725
chr1	7009864	7010227	364	7010059	105.95	7.45477	1.76778	6.27454	TRB1_merged_peak_1340	AT1G20230	+	PCMP-H21	363
chr1	7015061	7015619	559	7015476	102.56	6.69973	1.71174	5.55088	TRB1_merged_peak_1341	AT1G20240	-	AT1G20240	455
chr1	7016322	7016693	372	7016560	155.11	9.09977	1.67857	7.86513	TRB1_merged_peak_1342	AT1G20250	+	AT1G20250	266
chr1	7016322	7016693	372	7016560	155.11	9.09977	1.67857	7.86513	TRB1_merged_peak_1342	AT1G20260	+	AtVAB3,VAB3	371
chr1	7029548	7030360	813	7029924	150.87	20.7876	2.39863	19.291	TRB1_merged_peak_1343	AT1G20290	-	AT1G20290	450
chr1	7029548	7030360	813	7029924	150.87	20.7876	2.39863	19.291	TRB1_merged_peak_1343	AT1G20300	+	AT1G20300	812
chr1	7031885	7032904	1020	7032027	133.92	7.06159	1.62552	5.90082	TRB1_merged_peak_1344	AT1G20310	+	AT1G20310	1019
chr1	7034288	7034989	702	7034679	156.8	21.4422	2.39095	19.9347	TRB1_merged_peak_1345	AT1G20320	-	AT1G20320	701
chr1	7045934	7047574	1641	7046685	173.75	32.7041	2.88858	31.0371	TRB1_merged_peak_1348	AT1G05537	-	AT1G05537	555
chr1	7045934	7047574	1641	7046685	173.75	32.7041	2.88858	31.0371	TRB1_merged_peak_1348	AT1G20360	-	AT1G20360	1070
chr1	7050044	7050765	722	7050379	112.73	5.57712	1.57956	4.47798	TRB1_merged_peak_1349	AT1G05547	+	AT1G05547	234
chr1	7052863	7053805	943	7053627	160.19	19.4137	2.23879	17.9432	TRB1_merged_peak_1350	AT1G20370	-	AT1G20370	942
chr1	7061627	7062462	836	7062149	135.61	14.4467	2.10174	13.0725	TRB1_merged_peak_1351	AT1G20380	+	POQR	835
chr1	7082072	7082922	851	7082485	154.26	24.2643	2.56635	22.7124	TRB1_merged_peak_1352	AT1G20410	-	AT1G20410	794
chr1	7082072	7082922	851	7082485	154.26	24.2643	2.56635	22.7124	TRB1_merged_peak_1352	AT1G20420	+	AT1G20420	371
chr1	7090846	7091641	796	7091384	91.54	3.23382	1.42367	2.26696	TRB1_merged_peak_1355	AT1G20460	+	AT1G20460	795
chr1	7093174	7093572	399	7093522	94.08	2.76258	1.35831	1.83328	TRB1_merged_peak_1356	AT1G05553	-	AT1G05553	398
chr1	7095215	7095567	353	7095463	104.25	7.02809	1.72532	5.86848	TRB1_merged_peak_1357	AT1G20480	-	4CLL2	352
chr1	7098229	7099125	897	7098556	113.58	7.68559	1.74218	6.50153	TRB1_merged_peak_1358	AT1G20490	-	AT1G20490	896
chr1	7107284	7108702	1419	7107698	162.74	27.7027	2.70645	26.1003	TRB1_merged_peak_1360	AT1G20520	-	AT1G20520	633
chr1	7128504	7129457	954	7128933	591.61	344.149	9.10792	341.127	TRB1_merged_peak_1361	AT1G20575	-	DPMS1	558
chr1	7128504	7129457	954	7128933	591.61	344.149	9.10792	341.127	TRB1_merged_peak_1361	AT1G20580	+	SMD3B	890
chr1	7137319	7137837	519	7137626	134.77	16.4635	2.24412	15.046	TRB1_merged_peak_1362	AT1G20610	-	CYCB2;3	518
chr1	7139154	7139755	602	7139480	269.53	68.1306	3.60708	66.1332	TRB1_merged_peak_1363	.	.	.	.
chr1	7158394	7159121	728	7158791	173.75	20.7489	2.24044	19.2527	TRB1_merged_peak_1365	AT1G20650	-	ASG5	727
chr1	7162923	7164721	1799	7163355	175.45	31.0183	2.77	29.3736	TRB1_merged_peak_1366	AT1G20670	-	AT1G20670	639
chr1	7167310	7168588	1279	7167712	185.62	27.9196	2.52813	26.316	TRB1_merged_peak_1367	AT1G20670	-	AT1G20670	1031
chr1	7174670	7175326	657	7174908	108.49	7.70498	1.76597	6.52	TRB1_merged_peak_1368	AT1G20690	+	AT1G20690	656
chr1	7174670	7175326	657	7174908	108.49	7.70498	1.76597	6.52	TRB1_merged_peak_1368	AT1G20691	-	AT1G20691	656
chr1	7176098	7176991	894	7176341	116.12	4.6255	1.48122	3.57691	TRB1_merged_peak_1369	AT1G05563	-	AT1G05563	367
chr1	7176098	7176991	894	7176341	116.12	4.6255	1.48122	3.57691	TRB1_merged_peak_1369	AT1G20691	-	AT1G20691	849
chr1	7176098	7176991	894	7176341	116.12	4.6255	1.48122	3.57691	TRB1_merged_peak_1369	AT1G20693	+	HMGB2,NFD2,NFD02,HMG	544
chr1	7178581	7180101	1521	7179111	124.59	7.75086	1.70141	6.56177	TRB1_merged_peak_1370	AT1G20696	+	HMGB3,NFD3,NFD03	1128
chr1	7183280	7183679	400	7183484	109.34	8.51655	1.82382	7.3025	TRB1_merged_peak_1371	AT1G20700	+	ATWOX14,WOX14	399
chr1	7192163	7193091	929	7192731	471.26	247.065	7.80609	244.299	TRB1_merged_peak_1372	AT1G20720	-	AT1G20720	928
chr1	7197872	7198614	743	7198408	105.1	7.45477	1.75377	6.27454	TRB1_merged_peak_1373	AT1G20735	+	AT1G20735	742
chr1	7208429	7209368	940	7208943	593.31	348.615	9.23333	345.58	TRB1_merged_peak_1374	AT1G20750	-	AT1G20750	884
chr1	7208429	7209368	940	7208943	593.31	348.615	9.23333	345.58	TRB1_merged_peak_1374	AT1G20760	+	AT1G20760	370
chr1	7210032	7210585	554	7210192	139.85	18.0858	2.31417	16.6395	TRB1_merged_peak_1375	AT1G20760	+	AT1G20760	553
chr1	7216558	7217296	739	7217082	105.1	6.52346	1.67575	5.38207	TRB1_merged_peak_1376	AT1G20770	-	AT1G20770	639
chr1	7216558	7217296	739	7217082	105.1	6.52346	1.67575	5.38207	TRB1_merged_peak_1376	AT1G20780	+	PUB44,SAUL1,ATPUB44	575
chr1	7220762	7222529	1768	7221890	454.3	231.899	7.52589	229.177	TRB1_merged_peak_1377	AT1G20790	-	AT1G20790	1649
chr1	7224907	7225764	858	7225406	199.18	45.6837	3.30888	43.8753	TRB1_merged_peak_1378	AT1G05597	-	AT1G05597	455
chr1	7224907	7225764	858	7225406	199.18	45.6837	3.30888	43.8753	TRB1_merged_peak_1378	AT1G05603	+	AT1G05603	630
chr1	7226549	7227628	1080	7226819	119.51	11.4339	1.99194	10.1332	TRB1_merged_peak_1379	AT1G20795	-	AT1G20795	1079
chr1	7229339	7230192	854	7229747	116.97	10.5204	1.94991	9.24282	TRB1_merged_peak_1380	AT1G20800	-	AT1G20800	853
chr1	7231328	7232440	1113	7231640	130.53	11.2689	1.91825	9.97355	TRB1_merged_peak_1381	AT1G20803	-	AT1G20803	572
chr1	7231328	7232440	1113	7231640	130.53	11.2689	1.91825	9.97355	TRB1_merged_peak_1381	AT1G20810	+	FKBP18	759
chr1	7242649	7243227	579	7242882	131.38	11.8033	1.94669	10.4943	TRB1_merged_peak_1383	AT1G20820	-	AT1G20820	371
chr1	7242649	7243227	579	7242882	131.38	11.8033	1.94669	10.4943	TRB1_merged_peak_1383	AT1G20830	+	MCD1	578
chr1	7244451	7245390	940	7244813	141.55	19.0586	2.3562	17.5917	TRB1_merged_peak_1384	.	.	.	.
chr1	7247839	7248446	608	7248003	112.73	7.03444	1.69744	5.87428	TRB1_merged_peak_1385	AT1G05607	+	AT1G05607	455
chr1	7247839	7248446	608	7248003	112.73	7.03444	1.69744	5.87428	TRB1_merged_peak_1385	AT1G20840	-	AtTMT1,TMT1	607
chr1	7250560	7254949	4390	7254534	545.84	316.06	9.03897	313.105	TRB1_merged_peak_1386	AT1G20850	+	XCP2	1936
chr1	7264626	7265505	880	7265146	178.84	22.5654	2.30564	21.0427	TRB1_merged_peak_1387	AT1G20880	-	AT1G20880	879
chr1	7272515	7273071	557	7272707	162.74	27.7027	2.70645	26.1003	TRB1_merged_peak_1388	AT1G20900	+	ORE7,AHL27,ESC	556
chr1	7284872	7285481	610	7285116	294.11	103.52	4.83788	101.296	TRB1_merged_peak_1389	AT1G20920	+	RCF1	609
chr1	7294208	7296199	1992	7295781	143.24	19.8275	2.38422	18.3477	TRB1_merged_peak_1390	AT1G20930	-	CDKB2;2	838
chr1	7309762	7310454	693	7310203	232.24	59.9645	3.64433	58.0302	TRB1_merged_peak_1391	AT1G20960	-	emb1507,BRR2	692
chr1	7346257	7346822	566	7346521	116.97	6.0291	1.60569	4.91062	TRB1_merged_peak_1393	AT1G21010	+	AT1G21010	565
chr1	7382026	7383180	1155	7383091	115.27	4.6843	1.49065	3.62943	TRB1_merged_peak_1395	AT1G21080	-	AT1G21080	935
chr1	7384547	7386801	2255	7384829	129.68	14.7041	2.16006	13.3241	TRB1_merged_peak_1396	AT1G21090	+	AT1G21090	2033
chr1	7387534	7389213	1680	7388120	254.27	77.7516	4.21953	75.6856	TRB1_merged_peak_1397	AT1G21100	-	IGMT1	1278
chr1	7390839	7391913	1075	7391311	160.19	26.8269	2.66442	25.2386	TRB1_merged_peak_1398	AT1G21110	-	IGMT3	1064
chr1	7395971	7397025	1055	7396561	213.59	53.2894	3.54705	51.4097	TRB1_merged_peak_1399	AT1G21120	-	IGMT2	1054
chr1	7399099	7400625	1527	7400241	174.6	33.1739	2.90259	31.5018	TRB1_merged_peak_1400	AT1G21130	-	IGMT4	1526
chr1	7404369	7404804	436	7404678	94.93	4.22537	1.52268	3.19722	TRB1_merged_peak_1401	AT1G21140	+	VTL1,AtVTL1	435
chr1	7412440	7413535	1096	7412793	156.8	25.1076	2.60838	23.5419	TRB1_merged_peak_1402	AT1G21160	-	AT1G21160	1095
chr1	7412440	7413535	1096	7412793	156.8	25.1076	2.60838	23.5419	TRB1_merged_peak_1402	AT1G21170	+	SEC5B	1005
chr1	7428412	7429496	1085	7428983	492.44	258.431	7.83245	255.631	TRB1_merged_peak_1403	.	.	.	.
chr1	7442482	7443881	1400	7443141	371.24	162.018	6.15291	159.524	TRB1_merged_peak_1404	.	.	.	.
chr1	7444840	7445200	361	7444887	91.54	2.66482	1.36086	1.74017	TRB1_merged_peak_1405	AT1G21270	+	WAK2	360
chr1	7447903	7448923	1021	7448404	243.26	46.6132	2.94284	44.7958	TRB1_merged_peak_1406	AT1G21280	-	AT1G21280	880
chr1	7449885	7451822	1938	7450563	687.39	460.226	11.3786	456.952	TRB1_merged_peak_1407	.	.	.	.
chr1	7464702	7465123	422	7464961	107.64	7.97791	1.7958	6.78085	TRB1_merged_peak_1408	AT1G21320	-	NSRB	421
chr1	7465868	7466446	579	7466216	123.75	12.7012	2.06199	11.3673	TRB1_merged_peak_1409	AT1G21320	-	NSRB	578
chr1	7465868	7466446	579	7466216	123.75	12.7012	2.06199	11.3673	TRB1_merged_peak_1409	AT1G21323	+	AT1G21323	52
chr1	7468973	7469736	764	7469483	127.98	12.4959	2.02599	11.1677	TRB1_merged_peak_1410	AT1G21326	-	AT1G21326	763
chr1	7472777	7473376	600	7473031	220.37	48.5191	3.22857	46.6834	TRB1_merged_peak_1411	AT1G05657	+	AT1G05657	581
chr1	7475760	7476185	426	7475959	126.29	13.6876	2.10402	12.3318	TRB1_merged_peak_1412	AT1G21340	+	DOF1.2	425
chr1	7488387	7489250	864	7488830	368.7	110.645	4.20111	108.383	TRB1_merged_peak_1414	AT1G21380	-	TOL3	693
chr1	7493545	7495506	1962	7494451	147.48	13.055	1.9468	11.7137	TRB1_merged_peak_1415	AT1G21400	+	AT1G21400	1961
chr1	7496164	7496855	692	7496459	118.66	10.9347	1.96377	9.64787	TRB1_merged_peak_1416	AT1G21410	+	SKP2A	157
chr1	7499541	7501831	2291	7501161	555.17	325.732	9.19308	322.754	TRB1_merged_peak_1417	AT1G21420	-	AT1G21420	371
chr1	7499541	7501831	2291	7501161	555.17	325.732	9.19308	322.754	TRB1_merged_peak_1417	AT1G21430	+	YUC11	1286
chr1	7503792	7504430	639	7503924	116.97	10.5204	1.94991	9.24282	TRB1_merged_peak_1418	AT1G21440	-	AT1G21440	638
chr1	7517077	7518325	1249	7517415	305.98	112.127	5.07414	109.854	TRB1_merged_peak_1419	AT1G21470	-	AT1G21470	860
chr1	7524058	7524420	363	7524134	101.71	6.45608	1.69773	5.3163	TRB1_merged_peak_1420	AT1G21475	-	AT1G21475	362
chr1	7529684	7530957	1274	7529853	111.03	9.07046	1.85184	7.83644	TRB1_merged_peak_1421	AT1G21500	-	AT1G21500	1252
chr1	7542807	7543330	524	7543122	126.29	13.6876	2.10402	12.3318	TRB1_merged_peak_1422	AT1G21528	-	AT1G21528	523
chr1	7564272	7566825	2554	7565966	123.75	12.7012	2.06199	11.3673	TRB1_merged_peak_1423	AT1G21580	-	SOP1	1942
chr1	7567715	7568936	1222	7568572	87.3	3.48881	1.45956	2.50339	TRB1_merged_peak_1424	AT1G21590	-	AT1G21590	1221
chr1	7573964	7574712	749	7574264	202.57	44.7267	3.2313	42.9275	TRB1_merged_peak_1425	AT1G21600	-	PTAC6	183
chr1	7573964	7574712	749	7574264	202.57	44.7267	3.2313	42.9275	TRB1_merged_peak_1425	AT1G21610	+	UBN1	748
chr1	7579320	7581751	2432	7579986	291.57	102.296	4.83597	100.077	TRB1_merged_peak_1426	AT1G21620	+	PUM20,APUM20	851
chr1	7579320	7581751	2432	7579986	291.57	102.296	4.83597	100.077	TRB1_merged_peak_1426	AT1G21630	+	AT1G21630	1043
chr1	7588534	7589018	485	7588777	111.88	8.92817	1.85462	7.70308	TRB1_merged_peak_1427	AT1G21640	+	NADK2,ATNADK2	484
chr1	7600204	7600782	579	7600395	139	18.3018	2.31417	16.8478	TRB1_merged_peak_1428	AT1G21650	-	SECA2	578
chr1	7605715	7606189	475	7605959	114.42	8.56727	1.80349	7.35211	TRB1_merged_peak_1429	AT1G21660	+	AT1G21660	474
chr1	7615203	7616250	1048	7615839	156.8	18.537	2.22257	17.0807	TRB1_merged_peak_1432	AT1G21690	+	RFC4,EMB1968	1045
chr1	7619027	7619579	553	7619206	150.02	22.6109	2.4963	21.0829	TRB1_merged_peak_1433	AT1G21695	+	AT1G21695	552
chr1	7623817	7625124	1308	7624206	283.94	88.1087	4.30971	85.9756	TRB1_merged_peak_1434	AT1G21700	-	CHB4,SWI3C,ATSWI3C	649
chr1	7623817	7625124	1308	7624206	283.94	88.1087	4.30971	85.9756	TRB1_merged_peak_1434	AT1G21710	+	OGG1,ATOGG1	1104
chr1	7626173	7626614	442	7626417	133.07	12.4083	1.97162	11.0813	TRB1_merged_peak_1435	AT1G21720	+	PBC1	441
chr1	7641091	7642470	1380	7641971	226.3	60.7064	3.7572	58.7651	TRB1_merged_peak_1436	AT1G21738	-	AT1G21738	434
chr1	7641091	7642470	1380	7641971	226.3	60.7064	3.7572	58.7651	TRB1_merged_peak_1436	AT1G21740	+	AT1G21740	1379
chr1	7645339	7645744	406	7645503	100.01	4.92684	1.55407	3.85663	TRB1_merged_peak_1437	AT1G21750	+	PDI5,ATPDI5,ATPDIL1-1,PDIL1-1	405
chr1	7651466	7652673	1208	7651592	122.9	7.21997	1.67431	6.05206	TRB1_merged_peak_1438	AT1G21770	-	AT1G21770	942
chr1	7651466	7652673	1208	7651592	122.9	7.21997	1.67431	6.05206	TRB1_merged_peak_1438	AT1G21780	+	AT1G21780	1091
chr1	7662153	7662532	380	7662288	97.47	5.18931	1.59676	4.10849	TRB1_merged_peak_1441	AT1G21830	-	AT1G21830	379
chr1	7669063	7669960	898	7669557	305.13	112.127	5.06013	109.854	TRB1_merged_peak_1442	AT1G21850	-	sks8	897
chr1	7680267	7681132	866	7680659	139.85	14.5321	2.08618	13.157	TRB1_merged_peak_1443	AT1G21880	+	LYM1,LYP2	865
chr1	7695430	7695971	542	7695685	161.04	22.1348	2.38295	20.6183	TRB1_merged_peak_1444	.	.	.	.
chr1	7704321	7705677	1357	7705309	116.97	10.5204	1.94991	9.24282	TRB1_merged_peak_1446	AT1G21920	-	AT1G21920	1356
chr1	7742086	7742776	691	7742404	158.5	25.9619	2.6364	24.3848	TRB1_merged_peak_1447	AT1G21990	-	AT1G21990	320
chr1	7762319	7762952	634	7762489	109.34	8.51655	1.82382	7.3025	TRB1_merged_peak_1448	.	.	.	.
chr1	7767939	7768413	475	7768166	130.53	14.2747	2.12141	12.9059	TRB1_merged_peak_1449	AT1G22040	+	AT1G22040	474
chr1	7782357	7782859	503	7782616	216.13	42.3918	2.97443	40.6177	TRB1_merged_peak_1450	.	.	.	.
chr1	7815226	7815786	561	7815543	140.7	18.6787	2.34219	17.2183	TRB1_merged_peak_1451	AT1G22140	-	AT1G22140	560
chr1	7817971	7821592	3622	7819792	278.01	93.4268	4.61181	91.2604	TRB1_merged_peak_1452	AT1G22150	+	SULTR1;3	3605
chr1	7847070	7847450	381	7847364	95.78	3.32681	1.42599	2.35232	TRB1_merged_peak_1454	AT1G22220	+	AUF2	380
chr1	7850624	7851580	957	7851393	139.85	12.9209	1.98381	11.5841	TRB1_merged_peak_1455	AT1G22230	+	AT1G22230	540
chr1	7853241	7853950	710	7853665	136.46	17.1895	2.27214	15.7583	TRB1_merged_peak_1456	AT1G22240	+	APUM8,PUM8	709
chr1	7864794	7865925	1132	7865220	229.69	51.7671	3.29563	49.9022	TRB1_merged_peak_1457	AT1G22260	-	ZYP1,ZYP1a,AtZYP1a	769
chr1	7864794	7865925	1132	7865220	229.69	51.7671	3.29563	49.9022	TRB1_merged_peak_1457	AT1G22270	+	TRM112b,AtTRM112b	790
chr1	7866936	7867514	579	7867235	138.16	17.9279	2.30016	16.4834	TRB1_merged_peak_1458	AT1G22275	+	ZYP1,ZYP1b	578
chr1	7872555	7872962	408	7872782	122.9	10.8215	1.93593	9.53597	TRB1_merged_peak_1459	AT1G05737	+	AT1G05737	407
chr1	7873566	7874577	1012	7874200	219.52	53.0835	3.4638	51.2069	TRB1_merged_peak_1460	AT1G22280	+	PAPP2C	1010
chr1	7875563	7876529	967	7876025	137.31	11.4838	1.89463	10.1825	TRB1_merged_peak_1461	AT1G22280	+	PAPP2C	455
chr1	7880919	7881605	687	7881298	128.83	14.362	2.14605	12.9889	TRB1_merged_peak_1462	AT1G22300	-	GF14,GRF10,14-3-3EPSILON	686
chr1	7884025	7884814	790	7884422	1104.4	751.195	11.7881	747.389	TRB1_merged_peak_1463	AT1G22310	-	MBD8,ATMBD8	99
chr1	7884025	7884814	790	7884422	1104.4	751.195	11.7881	747.389	TRB1_merged_peak_1463	AT1G22320	-	AT1G22320	384
chr1	7888306	7889045	740	7888549	120.36	7.36838	1.68551	6.19722	TRB1_merged_peak_1464	AT1G22330	+	AT1G22330	739
chr1	7899900	7900284	385	7900114	121.2	9.34401	1.82394	8.10516	TRB1_merged_peak_1466	AT1G22370	-	UGT85A5,AtUGT85A5	384
chr1	7906796	7907193	398	7906962	139	11.2549	1.86671	9.96016	TRB1_merged_peak_1467	AT1G22400	-	ATUGT85A1,UGT85A1	397
chr1	7909072	7910136	1065	7909971	129.68	8.26125	1.71947	7.05547	TRB1_merged_peak_1468	AT1G22403	-	AT1G22403	936
chr1	7911746	7912832	1087	7912204	118.66	10.7083	1.94699	9.42765	TRB1_merged_peak_1469	AT1G22410	+	AT1G22410	1086
chr1	7913383	7913762	380	7913625	89	3.1335	1.42851	2.17251	TRB1_merged_peak_1470	AT1G22410	+	AT1G22410	379
chr1	7925255	7925622	368	7925356	112.73	5.06313	1.53687	3.98978	TRB1_merged_peak_1471	AT1G22450	+	COX6B,ATCOX6B2	367
chr1	7938631	7939208	578	7938848	163.58	28.1445	2.72046	26.5366	TRB1_merged_peak_1472	AT1G22490	-	bHLH94,bHLH094	577
chr1	7950344	7950733	390	7950497	95.78	4.62696	1.55602	3.57836	TRB1_merged_peak_1473	AT1G05753	-	AT1G05753	5
chr1	7950344	7950733	390	7950497	95.78	4.62696	1.55602	3.57836	TRB1_merged_peak_1473	AT1G22500	+	AtATL15,ATL15	389
chr1	7953976	7954639	664	7954231	146.63	19.4478	2.34336	17.9742	TRB1_merged_peak_1474	AT1G22520	-	AT1G22520	663
chr1	7956998	7957376	379	7957138	112.73	9.34664	1.87936	8.1077	TRB1_merged_peak_1475	AT1G22530	-	PATL2	378
chr1	7964265	7964642	378	7964301	84.76	2.96622	1.41753	2.01448	TRB1_merged_peak_1476	AT1G22540	+	NPF5.10	377
chr1	7976686	7978690	2005	7977220	194.1	43.0683	3.22482	41.2841	TRB1_merged_peak_1477	AT1G22570	-	NPF5.15	2004
chr1	7994900	7995369	470	7995212	83.06	2.80134	1.38951	1.86092	TRB1_merged_peak_1478	AT1G22610	+	MCTP6	469
chr1	7994900	7995369	470	7995212	83.06	2.80134	1.38951	1.86092	TRB1_merged_peak_1478	AT1G22620	-	SAC1,ATSAC1	469
chr1	8006877	8007266	390	8007063	111.03	6.19456	1.62367	5.07195	TRB1_merged_peak_1479	AT1G22640	+	ATMYB3,MYB3	389
chr1	8015384	8017226	1843	8015617	147.48	18.0784	2.24968	16.6321	TRB1_merged_peak_1480	AT1G22650	-	A/N-InvD	1066
chr1	8015384	8017226	1843	8015617	147.48	18.0784	2.24968	16.6321	TRB1_merged_peak_1480	AT1G22660	+	AT1G22660	245
chr1	8023018	8023418	401	8023243	139.85	18.3018	2.32818	16.8478	TRB1_merged_peak_1481	AT1G22670	-	RMR3	400
chr1	8031357	8033017	1661	8032458	163.58	27.8916	2.70565	26.288	TRB1_merged_peak_1482	AT1G22710	-	SUC2,SUT1,ATSUC2	1660
chr1	8055483	8056985	1503	8055859	382.26	170.853	6.33504	168.325	TRB1_merged_peak_1483	AT1G22760	+	PAB3	1502
chr1	8067505	8068318	814	8067875	488.21	235.149	6.98867	232.418	TRB1_merged_peak_1484	AT1G22780	+	RPS18A,PFL,PFL1	754
chr1	8075840	8076836	997	8075996	125.44	7.00974	1.6421	5.85028	TRB1_merged_peak_1485	AT1G22830	+	PCMP-E24	996
chr1	8078985	8079658	674	8079300	189.86	40.0315	3.12882	38.2815	TRB1_merged_peak_1486	AT1G22840	+	ATCYTC-A,CYTC-1	671
chr1	8080049	8080954	906	8080402	99.17	4.72203	1.54103	3.66628	TRB1_merged_peak_1487	AT1G05773	-	AT1G05773	246
chr1	8080049	8080954	906	8080402	99.17	4.72203	1.54103	3.66628	TRB1_merged_peak_1487	AT1G05777	+	AT1G05777	539
chr1	8082449	8083702	1254	8083504	109.34	7.96563	1.77964	6.77222	TRB1_merged_peak_1488	AT1G22850	-	AT1G22850	733
chr1	8082449	8083702	1254	8083504	109.34	7.96563	1.77964	6.77222	TRB1_merged_peak_1488	AT1G22860	+	AT1G22860	818
chr1	8089381	8089897	517	8089783	138.16	12.7622	1.96918	11.4278	TRB1_merged_peak_1489	AT1G22870	+	SCYL2A	516
chr1	8096950	8098141	1192	8097380	386.5	174.099	6.40509	171.559	TRB1_merged_peak_1490	AT1G22882	+	SUN3,AtSUN3	49
chr1	8098536	8098952	417	8098814	92.39	4.45079	1.54362	3.4074	TRB1_merged_peak_1491	AT1G22882	+	SUN3,AtSUN3	416
chr1	8100892	8101378	487	8101071	111.88	7.78139	1.76376	6.59122	TRB1_merged_peak_1492	AT1G22882	+	SUN3,AtSUN3	486
chr1	8100892	8101378	487	8101071	111.88	7.78139	1.76376	6.59122	TRB1_merged_peak_1492	AT1G22885	+	AT1G22885	254
chr1	8102365	8103060	696	8102623	149.17	22.2046	2.48229	20.6851	TRB1_merged_peak_1493	AT1G22890	+	AT1G22890	632
chr1	8105426	8105903	478	8105514	95.78	3.71989	1.46631	2.71709	TRB1_merged_peak_1494	AT1G22910	+	AT1G22910	477
chr1	8111547	8112013	467	8111788	126.29	13.6876	2.10402	12.3318	TRB1_merged_peak_1495	AT1G22920	-	CSN5A,AJH1	466
chr1	8117922	8118347	426	8118045	99.17	5.53567	1.6156	4.43762	TRB1_merged_peak_1496	AT1G22930	+	AT1G22930	425
chr1	8120863	8122666	1804	8121943	102.56	6.69973	1.71174	5.55088	TRB1_merged_peak_1497	AT1G22940	+	TH-1,THIE,TH1	627
chr1	8125819	8127755	1937	8127140	670.44	407.004	9.73096	403.84	TRB1_merged_peak_1498	AT1G22950	-	AT1G22950	1767
chr1	8130109	8130865	757	8130542	113.58	7.27666	1.71009	6.10776	TRB1_merged_peak_1499	AT1G22960	-	AT1G22960	647
chr1	8132163	8132601	439	8132370	86.45	3.31	1.44555	2.3358	TRB1_merged_peak_1500	AT1G22970	-	AT1G22970	438
chr1	8133318	8134691	1374	8134209	250.04	68.6998	3.83756	66.6965	TRB1_merged_peak_1501	AT1G22980	-	AT1G22980	1370
chr1	8135312	8136195	884	8135842	244.1	63.911	3.68766	61.9455	TRB1_merged_peak_1502	AT1G22985	-	CRF7	883
chr1	8141666	8142149	484	8141921	132.22	12.1042	1.95916	10.7878	TRB1_merged_peak_1503	.	.	.	.
chr1	8144398	8145017	620	8144646	111.03	9.07046	1.85184	7.83644	TRB1_merged_peak_1504	AT1G23000	+	AT1G23000	619
chr1	8147834	8149114	1281	8148574	206.81	49.4355	3.43497	47.5898	TRB1_merged_peak_1505	AT1G23010	+	LPR1	1280
chr1	8150003	8152264	2262	8150951	646.7	415.003	10.6173	411.824	TRB1_merged_peak_1506	AT1G23020	-	FRO3,ATFRO3	2261
chr1	8156540	8156984	445	8156777	116.12	10.5204	1.9359	9.24282	TRB1_merged_peak_1507	AT1G23030	+	PUB11	444
chr1	8158257	8159689	1433	8159390	136.46	11.7186	1.9167	10.4139	TRB1_merged_peak_1508	AT1G23030	+	PUB11	928
chr1	8164904	8165498	595	8165247	139	18.3018	2.31417	16.8478	TRB1_merged_peak_1509	AT1G23040	+	AT1G23040	594
chr1	8172189	8173106	918	8172600	364.46	128.998	4.90433	126.642	TRB1_merged_peak_1510	AT1G23060	-	MDP40	917
chr1	8181526	8182186	661	8182039	102.56	6.69973	1.71174	5.55088	TRB1_merged_peak_1511	AT1G23080	-	PIN7,ATPIN7	660
chr1	8183132	8184429	1298	8183625	240.71	69.0532	3.99537	67.0469	TRB1_merged_peak_1512	AT1G23080	-	PIN7,ATPIN7	818
chr1	8186205	8187007	803	8186495	112.73	9.35306	1.87986	8.11074	TRB1_merged_peak_1513	AT1G23090	-	AST91,SULTR3;3	802
chr1	8193456	8194306	851	8194040	100.01	6.21651	1.66971	5.08587	TRB1_merged_peak_1514	.	.	.	.
chr1	8195431	8196267	837	8195789	603.48	338.471	8.6354	335.463	TRB1_merged_peak_1515	AT1G23100	+	AT1G23100	791
chr1	8206307	8207430	1124	8207162	116.97	10.5204	1.94991	9.24282	TRB1_merged_peak_1516	AT1G23150	+	AT1G23150	1123
chr1	8227508	8228225	718	8227992	108.49	8.24531	1.80981	7.03979	TRB1_merged_peak_1517	AT1G23200	+	PME6,HMS	717
chr1	8234146	8234804	659	8234481	145.78	20.6082	2.42625	19.1132	TRB1_merged_peak_1518	AT1G23205	-	AT1G23205	658
chr1	8242462	8243463	1002	8243127	211.05	46.9884	3.24155	45.1669	TRB1_merged_peak_1519	AT1G23220	+	AT1G23220	1001
chr1	8262365	8263677	1313	8262969	311.91	105.484	4.68316	103.249	TRB1_merged_peak_1520	AT1G23280	-	AT1G23280	730
chr1	8262365	8263677	1313	8262969	311.91	105.484	4.68316	103.249	TRB1_merged_peak_1520	AT1G23290	+	RPL27AB,RPL27A	1052
chr1	8265368	8265877	510	8265541	104.25	7.19911	1.73976	6.03172	TRB1_merged_peak_1521	AT1G23300	-	DTX32	509
chr1	8268046	8271044	2999	8268701	132.22	15.7501	2.20209	14.3494	TRB1_merged_peak_1522	AT1G23310	-	GGAT1,GGT1,AOAT1	2659
chr1	8271439	8272022	584	8271733	96.62	3.68072	1.45708	2.67911	TRB1_merged_peak_1523	AT1G23310	-	GGAT1,GGT1,AOAT1	583
chr1	8281975	8282332	358	8282186	129.68	8.93327	1.76594	7.70809	TRB1_merged_peak_1524	AT1G23330	-	AT1G23330	357
chr1	8297991	8298477	487	8298380	94.08	3.98769	1.48565	2.97128	TRB1_merged_peak_1525	AT1G23380	-	KNAT6L,KNAT6S,KNAT6	486
chr1	8298883	8299298	416	8299058	113.58	9.21489	1.86106	7.97824	TRB1_merged_peak_1526	AT1G23380	-	KNAT6L,KNAT6S,KNAT6	415
chr1	8314433	8315659	1227	8314932	513.63	265.321	7.68111	262.502	TRB1_merged_peak_1528	AT1G23400	-	ATCAF2,CAF2	1226
chr1	8314433	8315659	1227	8314932	513.63	265.321	7.68111	262.502	TRB1_merged_peak_1528	AT1G23410	+	RPS27AA	1106
chr1	8321444	8321987	544	8321709	105.95	7.45477	1.76778	6.27454	TRB1_merged_peak_1529	AT1G23440	+	AT1G23440	543
chr1	8324402	8325275	874	8324816	183.08	37.5109	3.04269	35.7869	TRB1_merged_peak_1530	AT1G23450	+	AT1G23450	873
chr1	8342488	8343148	661	8342883	158.5	24.7011	2.5616	23.141	TRB1_merged_peak_1532	AT1G23510	-	AT1G23510	608
chr1	8344590	8345268	679	8344957	209.35	51.0749	3.477	49.2156	TRB1_merged_peak_1533	AT1G23520	-	AT1G23520	549
chr1	8349364	8351086	1723	8349863	232.24	64.2393	3.85527	62.2705	TRB1_merged_peak_1534	AT1G23540	-	PERK12,IGI1,AtPERK12	1004
chr1	8349364	8351086	1723	8349863	232.24	64.2393	3.85527	62.2705	TRB1_merged_peak_1534	AT1G23550	+	SRO2	658
chr1	8383003	8383663	661	8383359	205.96	42.4193	3.08899	40.6449	TRB1_merged_peak_1535	.	.	.	.
chr1	8396602	8400081	3480	8397083	233.93	62.1961	3.75202	60.2431	TRB1_merged_peak_1537	AT1G23740	-	AOR	1966
chr1	8396602	8400081	3480	8397083	233.93	62.1961	3.75202	60.2431	TRB1_merged_peak_1537	AT1G23750	+	AT1G23750	325
chr1	8402075	8404017	1943	8402470	169.52	30.8498	2.81853	29.2064	TRB1_merged_peak_1538	AT1G23760	+	PG3,JP630	1942
chr1	8405210	8406720	1511	8406214	382.26	170.853	6.33504	168.325	TRB1_merged_peak_1539	AT1G23770	-	AT1G23770	1352
chr1	8407879	8408665	787	8408344	244.1	67.7984	3.87117	65.8042	TRB1_merged_peak_1540	AT1G23780	-	SKIP22	786
chr1	8416428	8417699	1272	8416697	166.13	29.4855	2.76249	27.8584	TRB1_merged_peak_1541	AT1G23810	+	AT1G23810	504
chr1	8420014	8421231	1218	8420406	200.03	46.2133	3.32289	44.398	TRB1_merged_peak_1542	AT1G23820	+	SPDS1	1217
chr1	8428797	8429672	876	8429288	268.68	78.1953	4.05747	76.128	TRB1_merged_peak_1543	AT1G23860	-	SRZ-21,SRZ21,RSZ21,RSZP21,At-RSZ21	875
chr1	8430562	8431085	524	8430742	128.83	11.3346	1.9378	10.0385	TRB1_merged_peak_1544	.	.	.	.
chr1	8435353	8435943	591	8435835	97.47	5.41669	1.61789	4.32573	TRB1_merged_peak_1545	AT1G23880	+	AT1G23880	586
chr1	8440685	8441387	703	8440910	132.22	14.1116	2.09255	12.7445	TRB1_merged_peak_1546	AT1G23890	-	AT1G23890	481
chr1	8440685	8441387	703	8440910	132.22	14.1116	2.09255	12.7445	TRB1_merged_peak_1546	AT1G23900	+	GAMMA-ADAPTIN,Gamma-ADR	614
chr1	8470600	8470977	378	8470742	93.23	4.65651	1.55763	3.60308	TRB1_merged_peak_1547	AT1G23950	-	AT1G23950	377
chr1	8479708	8480808	1101	8480365	89	3.67221	1.48758	2.67089	TRB1_merged_peak_1548	AT1G23960	-	AT1G23960	948
chr1	8486182	8486566	385	8486526	89	2.79948	1.39064	1.86092	TRB1_merged_peak_1549	AT1G23980	-	ATL47	120
chr1	8486182	8486566	385	8486526	89	2.79948	1.39064	1.86092	TRB1_merged_peak_1549	AT1G23985	+	AT1G23985	384
chr1	8496834	8497195	362	8497048	123.75	8.09779	1.73259	6.89854	TRB1_merged_peak_1550	AT1G24000	-	AT1G24000	32
chr1	8515199	8515674	476	8515437	140.7	15.1168	2.1149	13.7292	TRB1_merged_peak_1551	AT1G24068	+	AT1G24068	468
chr1	8520032	8520806	775	8520439	231.39	63.6458	3.84126	61.6814	TRB1_merged_peak_1552	AT1G24070	-	CSLA10,ATCSLA10	252
chr1	8520032	8520806	775	8520439	231.39	63.6458	3.84126	61.6814	TRB1_merged_peak_1552	AT1G24080	-	AT1G24080	373
chr1	8520032	8520806	775	8520439	231.39	63.6458	3.84126	61.6814	TRB1_merged_peak_1552	AT1G24090	+	RNH1C	663
chr1	8522687	8524015	1329	8523299	239.02	68.4451	3.96735	66.4427	TRB1_merged_peak_1553	AT1G24095	+	AT1G24095	1090
chr1	8527986	8528600	615	8528321	145.78	20.6082	2.42625	19.1132	TRB1_merged_peak_1555	AT1G24110	+	PER6	614
chr1	8531371	8532292	922	8532089	130.53	13.6244	2.07735	12.2725	TRB1_merged_peak_1556	AT1G24120	-	ARL1	921
chr1	8536191	8537731	1541	8536427	154.26	24.2643	2.56635	22.7124	TRB1_merged_peak_1557	AT1G24140	-	AT3-MMP	1540
chr1	8547926	8548411	486	8548106	139.85	14.8754	2.10804	13.4932	TRB1_merged_peak_1558	.	.	.	.
chr1	8549245	8552375	3131	8551123	200.88	46.2133	3.3369	44.398	TRB1_merged_peak_1559	AT1G24150	+	FH4,ATFH4	2841
chr1	8552805	8553241	437	8552988	122.05	12.3792	2.03397	11.0525	TRB1_merged_peak_1560	AT1G24159	+	AT1G24159	436
chr1	8557654	8558182	529	8558157	94.08	3.23002	1.40828	2.26345	TRB1_merged_peak_1561	AT1G24170	-	LGT9,GATL8	528
chr1	8558858	8559265	408	8559027	152.56	15.1656	2.04753	13.7771	TRB1_merged_peak_1562	AT1G24170	-	LGT9,GATL8	407
chr1	8563042	8563723	682	8563256	99.17	5.98105	1.6557	4.86394	TRB1_merged_peak_1563	AT1G24180	-	IAR4	681
chr1	8574806	8575179	374	8575018	100.86	6.21651	1.68372	5.08587	TRB1_merged_peak_1564	AT1G24210	-	AT1G24210	373
chr1	8582253	8582903	651	8582611	185.62	34.5487	2.87108	32.8633	TRB1_merged_peak_1565	AT1G24220	-	AT1G24220	650
chr1	8584973	8586348	1376	8585413	191.55	41.5255	3.18279	39.7584	TRB1_merged_peak_1566	AT1G24230	-	AT1G24230	462
chr1	8584973	8586348	1376	8585413	191.55	41.5255	3.18279	39.7584	TRB1_merged_peak_1566	AT1G24240	+	AT1G24240	313
chr1	8588576	8590153	1578	8589816	278.85	93.4268	4.62582	91.2604	TRB1_merged_peak_1567	AT1G24250	-	AT1G24250	1270
chr1	8592054	8592688	635	8592335	105.95	7.45477	1.76778	6.27454	TRB1_merged_peak_1568	AT1G24256	+	AT1G24256	634
chr1	8596298	8596938	641	8596626	164.43	19.7395	2.23555	18.2633	TRB1_merged_peak_1569	AT1G24260	-	AGL9,SEP3	125
chr1	8606487	8608432	1946	8607204	149.17	16.4702	2.13568	15.0525	TRB1_merged_peak_1570	AT1G24267	-	AT1G24267	1297
chr1	8623857	8624576	720	8624138	170.36	31.3096	2.83254	29.6608	TRB1_merged_peak_1571	AT1G24310	+	NUP54	719
chr1	8640302	8641128	827	8640670	166.97	29.4855	2.7765	27.8584	TRB1_merged_peak_1573	AT1G24350	-	AT1G24350	823
chr1	8640302	8641128	827	8640670	166.97	29.4855	2.7765	27.8584	TRB1_merged_peak_1573	AT1G24360	+	AT1G24360	826
chr1	8652631	8653419	789	8653166	113.58	9.63938	1.89387	8.38901	TRB1_merged_peak_1574	AT1G24400	-	AATL2,LHT2,ATLHT2	788
chr1	8656587	8657202	616	8656869	150.87	22.6109	2.51031	21.0829	TRB1_merged_peak_1575	AT1G24420	+	AT1G24420	615
chr1	8659037	8660944	1908	8659857	155.95	24.6846	2.59437	23.1246	TRB1_merged_peak_1576	AT1G05903	+	AT1G05903	973
chr1	8659037	8660944	1908	8659857	155.95	24.6846	2.59437	23.1246	TRB1_merged_peak_1576	AT1G24430	-	AT1G24430	777
chr1	8662343	8662924	582	8662503	119.51	11.4339	1.99194	10.1332	TRB1_merged_peak_1577	AT1G24440	+	AT1G24440	581
chr1	8682215	8682663	449	8682376	127.14	14.0231	2.11803	12.6569	TRB1_merged_peak_1578	AT1G24490	+	ARTEMIS,ALB4	448
chr1	8687848	8688573	726	8688194	183.08	36.1661	2.96899	34.4593	TRB1_merged_peak_1579	AT1G24510	-	CCT5	699
chr1	8687848	8688573	726	8688194	183.08	36.1661	2.96899	34.4593	TRB1_merged_peak_1579	AT1G24520	+	BCP1	310
chr1	8699403	8702719	3317	8699827	381.41	168.368	6.24706	165.851	TRB1_merged_peak_1581	AT1G24540	+	CYP86C1	2055
chr1	8699403	8702719	3317	8699827	381.41	168.368	6.24706	165.851	TRB1_merged_peak_1581	AT1G24545	-	AT1G24545	1607
chr1	8699403	8702719	3317	8699827	381.41	168.368	6.24706	165.851	TRB1_merged_peak_1581	AT1G24560	+	AT1G24560	658
chr1	8708740	8710573	1834	8709295	328.86	128.874	5.45241	126.519	TRB1_merged_peak_1582	AT1G24580	+	AT1G24580	932
chr1	8711262	8712403	1142	8712033	143.24	11.9946	1.89791	10.683	TRB1_merged_peak_1583	AT1G24575	-	AT1G24575	616
chr1	8719524	8720551	1028	8720203	181.38	36.5304	3.01467	34.8192	TRB1_merged_peak_1584	AT1G24600	+	AT1G24600	542
chr1	8722281	8722722	442	8722476	111.88	7.89795	1.77304	6.70574	TRB1_merged_peak_1585	AT1G24610	-	AT1G24610	441
chr1	8737003	8737804	802	8737438	686.54	459.162	11.3646	455.891	TRB1_merged_peak_1586	AT1G24650	+	TMK2	312
chr1	8741791	8742599	809	8742054	246.65	62.0844	3.58907	60.1319	TRB1_merged_peak_1587	AT1G24706	+	AtTHO2,THO2,EMB2793	808
chr1	8756271	8756876	606	8756640	191.55	26.9192	2.43738	25.3299	TRB1_merged_peak_1588	AT1G05907	-	AT1G05907	332
chr1	8756271	8756876	606	8756640	191.55	26.9192	2.43738	25.3299	TRB1_merged_peak_1588	AT1G05913	-	AT1G05913	599
chr1	8756271	8756876	606	8756640	191.55	26.9192	2.43738	25.3299	TRB1_merged_peak_1588	AT1G05917	-	AT1G05917	398
chr1	8769310	8770257	948	8769709	464.47	151.9	4.56347	149.445	TRB1_merged_peak_1589	AT1G24800	+	AT1G24800	947
chr1	8775874	8776351	478	8776128	133.07	11.5664	1.9162	10.2638	TRB1_merged_peak_1590	AT1G24822	-	AT1G24822	477
chr1	8775874	8776351	478	8776128	133.07	11.5664	1.9162	10.2638	TRB1_merged_peak_1590	AT1G24880	+	AtLpxC2,LpxC2	477
chr1	8781988	8782377	390	8782121	128.83	3.27897	1.35242	2.31065	TRB1_merged_peak_1592	.	.	.	.
chr1	8783745	8784597	853	8784096	444.13	143.304	4.49521	140.885	TRB1_merged_peak_1593	AT1G24881	+	AT1G24881	852
chr1	8798458	8798859	402	8798625	129.68	9.49469	1.80454	8.25024	TRB1_merged_peak_1594	.	.	.	.
chr1	8806253	8807036	784	8806612	444.98	138.812	4.37235	136.413	TRB1_merged_peak_1596	AT1G25055	+	AT1G25055	729
chr1	8827178	8827596	419	8827319	140.7	10.0261	1.79365	8.76594	TRB1_merged_peak_1599	AT1G25175	+	AT1G25175	418
chr1	8835006	8835894	889	8835408	489.9	169.077	4.82106	166.557	TRB1_merged_peak_1601	AT1G25211	+	AT1G25211	808
chr1	8836863	8837594	732	8837330	121.2	6.52047	1.61639	5.3792	TRB1_merged_peak_1602	AT1G05927	-	AT1G05927	287
chr1	8836863	8837594	732	8837330	121.2	6.52047	1.61639	5.3792	TRB1_merged_peak_1602	AT1G25220	-	TRP4,WEI7,ASB1	731
chr1	8838927	8840137	1211	8839799	168.67	17.9711	2.12086	16.5262	TRB1_merged_peak_1603	AT1G25220	-	TRP4,WEI7,ASB1	982
chr1	8845068	8846985	1918	8846591	217.83	55.5362	3.6171	53.6365	TRB1_merged_peak_1604	AT1G25240	+	AT1G25240	1658
chr1	8848213	8849264	1052	8848955	117.81	10.8213	1.96392	9.53597	TRB1_merged_peak_1605	AT1G05943	-	AT1G05943	258
chr1	8848213	8849264	1052	8848955	117.81	10.8213	1.96392	9.53597	TRB1_merged_peak_1605	AT1G25250	+	AtIDD16,IDD16	530
chr1	8855417	8856084	668	8855807	193.25	40.1601	3.08331	38.4092	TRB1_merged_peak_1606	AT1G25260	-	AT1G25260	667
chr1	8871429	8872925	1497	8872481	1203.56	1077.44	19.9107	1073.1	TRB1_merged_peak_1609	AT1G25300	+	AT1G25300	957
chr1	8874369	8875423	1055	8874675	125.44	13.3554	2.09001	12.0069	TRB1_merged_peak_1610	AT1G25310	-	MEE8	765
chr1	8877915	8878292	378	8877989	100.01	6.21651	1.66971	5.08587	TRB1_merged_peak_1611	AT1G25320	+	AT1G25320	377
chr1	8893933	8894989	1057	8894572	208.5	46.1299	3.23733	44.319	TRB1_merged_peak_1612	AT1G25350	-	OVA9	673
chr1	8893933	8894989	1057	8894572	208.5	46.1299	3.23733	44.319	TRB1_merged_peak_1612	AT1G25360	+	PCMP-H74	909
chr1	8896570	8897546	977	8896996	170.36	31.3096	2.83254	29.6608	TRB1_merged_peak_1613	AT1G25360	+	PCMP-H74	554
chr1	8903412	8904053	642	8903709	141.55	16.0871	2.16748	14.6822	TRB1_merged_peak_1614	AT1G25375	-	AT1G25375	316
chr1	8903412	8904053	642	8903709	141.55	16.0871	2.16748	14.6822	TRB1_merged_peak_1614	AT1G25380	+	NDT2,ATNDT2	641
chr1	8905264	8906335	1072	8905443	127.98	14.0231	2.13204	12.6569	TRB1_merged_peak_1615	AT1G25380	+	NDT2,ATNDT2	1071
chr1	8906690	8907391	702	8907324	95.78	5.08098	1.59966	4.00295	TRB1_merged_peak_1616	AT1G25390	-	LRK10L4	701
chr1	8915938	8916524	587	8916210	170.36	31.3096	2.83254	29.6608	TRB1_merged_peak_1618	AT1G25420	+	ISTL2	586
chr1	8917813	8919281	1469	8918171	112.73	8.03965	1.777	6.84123	TRB1_merged_peak_1619	AT1G25422	+	AT1G25422	792
chr1	8932942	8933378	437	8933076	111.03	9.07046	1.85184	7.83644	TRB1_merged_peak_1620	.	.	.	.
chr1	8933901	8935358	1458	8934766	147.48	21.4006	2.45427	19.8934	TRB1_merged_peak_1621	AT1G25440	-	BBX15	1457
chr1	8939452	8940284	833	8940051	110.19	8.79161	1.83783	7.56915	TRB1_merged_peak_1622	AT1G25450	-	CER60,KCS5	832
chr1	8942062	8942577	516	8942212	113.58	9.63938	1.89387	8.38901	TRB1_merged_peak_1623	AT1G25460	+	AT1G25460	164
chr1	8946079	8946584	506	8946380	153.41	22.8819	2.49395	21.3514	TRB1_merged_peak_1624	AT1G25470	-	CRF12	505
chr1	8966554	8966921	368	8966697	91.54	4.24947	1.52961	3.21633	TRB1_merged_peak_1625	AT1G25530	-	AT1G25530	367
chr1	8979270	8979748	479	8979574	121.2	9.29487	1.82038	8.05672	TRB1_merged_peak_1627	.	.	.	.
chr1	8983359	8984215	857	8983916	114.42	8.3334	1.78549	7.12627	TRB1_merged_peak_1629	AT1G25560	-	TEM1,EDF1,AtTEM1	255
chr1	8996321	8996764	444	8996590	94.08	4.86659	1.57164	3.79871	TRB1_merged_peak_1630	AT1G25580	-	SOG1,ANAC008	50
chr1	8999111	8999974	864	8999533	183.08	37.5109	3.04269	35.7869	TRB1_merged_peak_1631	AT1G25580	-	SOG1,ANAC008	863
chr1	9001748	9003188	1441	9002079	176.3	33.6914	2.90651	32.0137	TRB1_merged_peak_1632	AT1G25682	-	CWC16a	903
chr1	9024017	9024982	966	9024698	105.95	7.45477	1.76778	6.27454	TRB1_merged_peak_1633	AT1G26100	-	CYB561D	364
chr1	9025931	9026585	655	9026373	101.71	6.45608	1.69773	5.3163	TRB1_merged_peak_1634	AT1G26110	-	DCP5	654
chr1	9027348	9028029	682	9027719	212.74	52.7327	3.53304	50.8577	TRB1_merged_peak_1635	AT1G26110	-	DCP5	681
chr1	9031080	9031654	575	9031287	117.81	9.77908	1.88593	8.52659	TRB1_merged_peak_1636	AT1G26120	-	ICME-LIKE1	574
chr1	9038917	9039309	393	9039213	86.45	3.31	1.44555	2.3358	TRB1_merged_peak_1637	AT1G26140	-	AT1G26140	392
chr1	9063827	9065323	1497	9064398	342.42	139.412	5.67657	137.01	TRB1_merged_peak_1638	AT1G26200	-	AT1G26200	1496
chr1	9069106	9069589	484	9069348	146.63	21.003	2.44026	19.5018	TRB1_merged_peak_1639	AT1G05987	+	AT1G05987	119
chr1	9069106	9069589	484	9069348	146.63	21.003	2.44026	19.5018	TRB1_merged_peak_1639	AT1G26208	-	AT1G26208	483
chr1	9071092	9072297	1206	9071379	113.58	9.63938	1.89387	8.38901	TRB1_merged_peak_1640	AT1G26208	-	AT1G26208	676
chr1	9071092	9072297	1206	9071379	113.58	9.63938	1.89387	8.38901	TRB1_merged_peak_1640	AT1G26218	-	sORF14	1205
chr1	9071092	9072297	1206	9071379	113.58	9.63938	1.89387	8.38901	TRB1_merged_peak_1640	AT1G26220	+	AT1G26220	769
chr1	9076361	9077011	651	9076772	158.5	25.9619	2.6364	24.3848	TRB1_merged_peak_1641	AT1G05993	-	AT1G05993	325
chr1	9076361	9077011	651	9076772	158.5	25.9619	2.6364	24.3848	TRB1_merged_peak_1641	AT1G05997	-	AT1G05997	493
chr1	9076361	9077011	651	9076772	158.5	25.9619	2.6364	24.3848	TRB1_merged_peak_1641	AT1G26233	-	SNOR95	121
chr1	9076361	9077011	651	9076772	158.5	25.9619	2.6364	24.3848	TRB1_merged_peak_1641	AT1G26235	-	AT1G26235	425
chr1	9085966	9086361	396	9086136	148.33	21.8012	2.46828	20.2877	TRB1_merged_peak_1642	.	.	.	.
chr1	9092188	9092869	682	9092420	107.64	5.06785	1.55204	3.9943	TRB1_merged_peak_1643	AT1G26270	-	PI4KG5	672
chr1	9095359	9095816	458	9095629	101.71	6.45608	1.69773	5.3163	TRB1_merged_peak_1644	AT1G26300	-	AT1G26300	48
chr1	9113807	9114217	411	9114010	122.9	12.3792	2.04798	11.0525	TRB1_merged_peak_1645	AT1G26340	+	B5,CB5-A,ATCB5-A	410
chr1	9125139	9125811	673	9125533	130.53	15.0496	2.17407	13.6626	TRB1_merged_peak_1646	AT1G26370	-	RID1	672
chr1	9126837	9128949	2113	9128281	441.59	220.487	7.31574	217.799	TRB1_merged_peak_1647	AT1G26380	-	FOX,FOX1,AtBBE3	2031
chr1	9129814	9132055	2242	9130410	216.98	54.9715	3.60309	53.0762	TRB1_merged_peak_1648	AT1G26390	-	AtBBE4	2042
chr1	9132442	9132908	467	9132593	93.23	4.65651	1.55763	3.60308	TRB1_merged_peak_1649	.	.	.	.
chr1	9133350	9134875	1526	9134502	189.01	40.5082	3.14076	38.7511	TRB1_merged_peak_1650	AT1G26400	-	AtBBE5	1525
chr1	9138921	9140685	1765	9140145	402.6	187.264	6.67128	184.678	TRB1_merged_peak_1651	AT1G26410	-	AtBBE6	1764
chr1	9141600	9144170	2571	9143089	454.3	223.023	7.15153	220.33	TRB1_merged_peak_1652	AT1G26420	-	AtBBE7	2036
chr1	9141600	9144170	2571	9143089	454.3	223.023	7.15153	220.33	TRB1_merged_peak_1652	AT1G26430	+	AT1G26430	373
chr1	9151590	9152260	671	9151744	153.41	20.2957	2.33958	18.8063	TRB1_merged_peak_1653	AT1G26460	+	AT1G26460	670
chr1	9154823	9155491	669	9155142	194.94	43.0683	3.23883	41.2841	TRB1_merged_peak_1654	AT1G26470	+	SNS1	668
chr1	9157840	9159399	1560	9158302	149.17	21.8731	2.46187	20.359	TRB1_merged_peak_1655	AT1G06003	-	AT1G06003	828
chr1	9157840	9159399	1560	9158302	149.17	21.8731	2.46187	20.359	TRB1_merged_peak_1655	AT1G26480	-	GF14,GRF12	553
chr1	9157840	9159399	1560	9158302	149.17	21.8731	2.46187	20.359	TRB1_merged_peak_1655	AT1G26490	+	AT1G26490	372
chr1	9157840	9159399	1560	9158302	149.17	21.8731	2.46187	20.359	TRB1_merged_peak_1655	AT1G26500	+	AT1G26500	1319
chr1	9162462	9163097	636	9162796	200.03	44.421	3.22861	42.6255	TRB1_merged_peak_1656	AT1G26515	-	AT1G26515	635
chr1	9165436	9165927	492	9165679	122.9	12.3792	2.04798	11.0525	TRB1_merged_peak_1657	AT1G26520	-	AT1G26520	491
chr1	9165436	9165927	492	9165679	122.9	12.3792	2.04798	11.0525	TRB1_merged_peak_1657	AT1G26530	+	AT1G26530	491
chr1	9170519	9171067	549	9170808	177.99	33.9813	2.92401	32.3018	TRB1_merged_peak_1658	AT1G26540	-	DUF3	548
chr1	9170519	9171067	549	9170808	177.99	33.9813	2.92401	32.3018	TRB1_merged_peak_1658	AT1G26550	+	AT1G26550	249
chr1	9180726	9181355	630	9181202	111.03	7.41943	1.72185	6.2476	TRB1_merged_peak_1659	AT1G26560	+	BGLU40	629
chr1	9184255	9185703	1449	9184991	680.61	452.797	11.2666	449.538	TRB1_merged_peak_1660	AT1G26580	+	AT1G26580	1436
chr1	9186971	9187326	356	9187175	104.25	6.70109	1.69762	5.55204	TRB1_merged_peak_1661	AT1G26580	+	AT1G26580	355
chr1	9191021	9191980	960	9191331	191.55	35.6801	2.87393	33.9786	TRB1_merged_peak_1662	AT1G26600	+	CLE9	777
chr1	9205717	9206970	1254	9206015	219.52	52.7189	3.44568	50.846	TRB1_merged_peak_1663	AT1G26630	+	ELF5A-2,ATELF5A-2,FBR12	1253
chr1	9211596	9212166	571	9211949	125.44	13.3554	2.09001	12.0069	TRB1_merged_peak_1664	AT1G26660	+	AT1G26660	570
chr1	9214064	9214465	402	9214210	111.03	9.07046	1.85184	7.83644	TRB1_merged_peak_1665	AT1G26665	+	AT1G26665	401
chr1	9215941	9216477	537	9216248	100.86	6.21651	1.68372	5.08587	TRB1_merged_peak_1666	AT1G26670	+	ATVTI12,VTI12,VTI1B	536
chr1	9241000	9242128	1129	9241662	352.59	143.92	5.70312	141.5	TRB1_merged_peak_1667	AT1G06013	-	AT1G06013	164
chr1	9241000	9242128	1129	9241662	352.59	143.92	5.70312	141.5	TRB1_merged_peak_1667	AT1G26730	+	PHO1-H7	1128
chr1	9246164	9246554	391	9246286	96.62	5.29966	1.61367	4.21189	TRB1_merged_peak_1668	AT1G26740	-	AT1G26740	390
chr1	9250298	9251645	1348	9250878	135.61	16.8249	2.25813	15.4006	TRB1_merged_peak_1669	AT1G26761	-	AT1G26761	1347
chr1	9259466	9261830	2365	9261502	294.96	78.91	3.79434	76.8367	TRB1_merged_peak_1670	AT1G26770	+	ATEXP10,ATHEXP,ATEXPA10,AT-EXP10,EXP10,EXPA10	1847
chr1	9271817	9272321	505	9271974	108.49	8.24531	1.80981	7.03979	TRB1_merged_peak_1671	AT1G26780	+	AtMYB117,MYB117,LOF1	504
chr1	9273682	9275494	1813	9274250	276.31	92.0853	4.58379	89.928	TRB1_merged_peak_1672	AT1G26790	-	AT1G26790	1809
chr1	9285407	9287271	1865	9285749	153.41	20.0182	2.32318	18.5364	TRB1_merged_peak_1673	AT1G26800	-	MPSR1	1288
chr1	9295388	9296277	890	9295951	178.84	34.6408	2.94819	32.9503	TRB1_merged_peak_1674	AT1G26830	+	CUL3,CUL3A,ATCUL3,ATCUL3A	889
chr1	9298356	9299626	1271	9299181	161.89	27.2635	2.69244	25.6668	TRB1_merged_peak_1675	AT1G26840	+	ORC6,ATORC6	1256
chr1	9303653	9304145	493	9303885	133.07	16.1052	2.2161	14.6946	TRB1_merged_peak_1676	AT1G26850	-	AT1G26850	492
chr1	9307654	9308057	404	9307772	132.22	13.9472	2.0816	12.588	TRB1_merged_peak_1677	.	.	.	.
chr1	9314163	9315587	1425	9314585	432.27	212.682	7.16163	210.019	TRB1_merged_peak_1678	.	.	.	.
chr1	9316244	9316919	676	9316715	244.1	52.5843	3.18316	50.712	TRB1_merged_peak_1679	AT1G06033	-	AT1G06033	217
chr1	9316244	9316919	676	9316715	244.1	52.5843	3.18316	50.712	TRB1_merged_peak_1679	AT1G26880	-	RPL34A	675
chr1	9321154	9322016	863	9321607	240.71	67.0929	3.8986	65.1032	TRB1_merged_peak_1680	AT1G26900	-	PCMP-E54	658
chr1	9321154	9322016	863	9321607	240.71	67.0929	3.8986	65.1032	TRB1_merged_peak_1680	AT1G26910	+	RPL10B	666
chr1	9356291	9357208	918	9356515	135.61	16.8249	2.25813	15.4006	TRB1_merged_peak_1682	AT1G26960	+	HB23,AtHB23	917
chr1	9359930	9361000	1071	9360395	226.3	60.7064	3.7572	58.7651	TRB1_merged_peak_1683	AT1G26970	+	PBL4	1070
chr1	9379156	9379637	482	9379342	208.5	36.9827	2.7934	35.2687	TRB1_merged_peak_1684	AT1G27020	+	AT1G27020	481
chr1	9387083	9387533	451	9387360	94.93	4.86659	1.58565	3.79871	TRB1_merged_peak_1685	AT1G27040	-	NPF4.5,AtNPF4.5	450
chr1	9390722	9391301	580	9390910	191.55	35.6801	2.87393	33.9786	TRB1_merged_peak_1686	.	.	.	.
chr1	9391808	9395204	3397	9392882	586.53	356.202	9.71145	353.151	TRB1_merged_peak_1687	AT1G27045	+	HB54,ATHB54	1380
chr1	9391808	9395204	3397	9392882	586.53	356.202	9.71145	353.151	TRB1_merged_peak_1687	AT1G27050	+	ATHB54	1363
chr1	9391808	9395204	3397	9392882	586.53	356.202	9.71145	353.151	TRB1_merged_peak_1687	AT1G27060	+	AT1G27060	597
chr1	9398858	9399536	679	9399258	125.44	10.4613	1.88719	9.19106	TRB1_merged_peak_1688	AT1G27070	-	PTST2	678
chr1	9402261	9403652	1392	9402740	191.55	41.5255	3.18279	39.7584	TRB1_merged_peak_1689	AT1G27080	+	NRT1.6,AtNPF2.12,NPF2.12	1391
chr1	9405670	9406342	673	9405964	136.46	16.905	2.25345	15.4797	TRB1_merged_peak_1690	AT1G27090	-	AT1G27090	672
chr1	9409856	9410209	354	9410186	91.54	2.32848	1.32198	1.43432	TRB1_merged_peak_1692	AT1G27100	-	AT1G27100	353
chr1	9411131	9411982	852	9411415	180.53	31.3713	2.74571	29.722	TRB1_merged_peak_1693	AT1G27100	-	AT1G27100	537
chr1	9433386	9434285	900	9433876	457.69	234.556	7.58193	231.825	TRB1_merged_peak_1695	AT1G27170	+	AT1G27170	899
chr1	9449064	9451733	2670	9451218	190.71	37.923	3.0029	36.1967	TRB1_merged_peak_1696	AT1G27190	-	BIR3	282
chr1	9449064	9451733	2670	9451218	190.71	37.923	3.0029	36.1967	TRB1_merged_peak_1696	AT1G27200	-	AT1G27200	2395
chr1	9454489	9455509	1021	9455076	144.94	12.7008	1.94582	11.3673	TRB1_merged_peak_1697	AT1G27210	-	TOR1L4	232
chr1	9469460	9470884	1425	9469935	107.64	7.97791	1.7958	6.78085	TRB1_merged_peak_1699	AT1G27260	+	AT1G27260	1236
chr1	9471470	9472611	1142	9471766	175.45	33.6461	2.9166	31.9687	TRB1_merged_peak_1700	AT1G27270	+	AT1G27270	834
chr1	9473371	9474030	660	9473811	120.36	11.7455	2.00595	10.4371	TRB1_merged_peak_1701	AT1G06063	-	AT1G06063	572
chr1	9473371	9474030	660	9473811	120.36	11.7455	2.00595	10.4371	TRB1_merged_peak_1701	AT1G06067	+	AT1G06067	348
chr1	9473371	9474030	660	9473811	120.36	11.7455	2.00595	10.4371	TRB1_merged_peak_1701	AT1G27280	+	AT1G27280	303
chr1	9475446	9476042	597	9475784	118.66	11.1258	1.97793	9.83279	TRB1_merged_peak_1702	AT1G06073	-	AT1G06073	538
chr1	9483955	9484378	424	9484252	102.56	5.71497	1.6257	4.61248	TRB1_merged_peak_1704	AT1G06083	-	AT1G06083	99
chr1	9492628	9493087	460	9492790	141.55	15.0194	2.1004	13.6354	TRB1_merged_peak_1705	AT1G27330	+	AT1G27330	459
chr1	9497734	9498178	445	9497956	88.15	3.29263	1.43257	2.32392	TRB1_merged_peak_1706	.	.	.	.
chr1	9501048	9502141	1094	9501460	289.03	98.4247	4.67782	96.2293	TRB1_merged_peak_1707	AT1G27360	+	SPL11	1093
chr1	9507296	9508005	710	9507708	153.41	23.8468	2.55234	22.3009	TRB1_merged_peak_1708	AT1G27370	-	SPL10	709
chr1	9509976	9510409	434	9510370	88.15	3.67221	1.47357	2.67089	TRB1_merged_peak_1709	AT1G27380	-	RIC2	433
chr1	9512517	9513171	655	9512715	105.1	7.45477	1.75377	6.27454	TRB1_merged_peak_1710	AT1G27385	-	AT1G27385	654
chr1	9514571	9515563	993	9514975	238.17	67.8388	3.95334	65.8426	TRB1_merged_peak_1711	AT1G06087	+	AT1G06087	235
chr1	9514571	9515563	993	9514975	238.17	67.8388	3.95334	65.8426	TRB1_merged_peak_1711	AT1G27390	-	TOM20-2	779
chr1	9514571	9515563	993	9514975	238.17	67.8388	3.95334	65.8426	TRB1_merged_peak_1711	AT1G27400	+	RPL17A	749
chr1	9517169	9518006	838	9517804	130.53	14.2747	2.12141	12.9059	TRB1_merged_peak_1712	AT1G27410	+	AT1G27410	837
chr1	9526637	9527090	454	9526966	108.49	8.24531	1.80981	7.03979	TRB1_merged_peak_1713	AT1G27430	-	AT1G27430	453
chr1	9528378	9529073	696	9528661	160.19	26.8269	2.66442	25.2386	TRB1_merged_peak_1714	AT1G27435	-	AT1G27435	695
chr1	9530948	9531693	746	9531333	189.86	38.2193	3.03118	36.4889	TRB1_merged_peak_1715	AT1G27440	-	GUT2,ATGUT1,IRX10	745
chr1	9530948	9531693	746	9531333	189.86	38.2193	3.03118	36.4889	TRB1_merged_peak_1715	AT1G27450	+	ATAPT1,APT1	184
chr1	9532065	9532563	499	9532355	118.66	10.0802	1.90044	8.81928	TRB1_merged_peak_1716	AT1G27450	+	ATAPT1,APT1	498
chr1	9558035	9558614	580	9558176	100.86	6.21651	1.68372	5.08587	TRB1_merged_peak_1718	AT1G27510	-	EX2	579
chr1	9558035	9558614	580	9558176	100.86	6.21651	1.68372	5.08587	TRB1_merged_peak_1718	AT1G27520	+	MNS5	352
chr1	9563556	9563933	378	9563817	108.49	8.11085	1.79892	6.91131	TRB1_merged_peak_1719	AT1G27530	-	AT1G27530	377
chr1	9571331	9571896	566	9571658	153.41	20.0182	2.32318	18.5364	TRB1_merged_peak_1720	.	.	.	.
chr1	9590297	9591173	877	9590857	133.92	16.1052	2.23011	14.6946	TRB1_merged_peak_1721	AT1G27580	-	AT1G27580	876
chr1	9591899	9592671	773	9592232	207.66	43.4161	3.11429	41.63	TRB1_merged_peak_1722	AT1G27595	+	TANG1	772
chr1	9610765	9611521	757	9611111	664.5	425.272	10.5694	422.072	TRB1_merged_peak_1723	AT1G27630	+	CYCT1;3	756
chr1	9614037	9614967	931	9614659	210.2	47.8958	3.3	46.0655	TRB1_merged_peak_1724	AT1G27640	-	AT1G27640	504
chr1	9614037	9614967	931	9614659	210.2	47.8958	3.3	46.0655	TRB1_merged_peak_1724	AT1G27650	+	ATU2AF35A	716
chr1	9638212	9639329	1118	9639174	87.3	3.48881	1.45956	2.50339	TRB1_merged_peak_1725	AT1G27695	+	TGD5	605
chr1	9642423	9643236	814	9642861	155.95	24.6846	2.59437	23.1246	TRB1_merged_peak_1726	AT1G27710	+	AT1G27710	813
chr1	9668542	9670318	1777	9668785	122.9	10.5241	1.91452	9.24638	TRB1_merged_peak_1729	AT1G27760	+	SAT32,ATSAT32	1776
chr1	9696071	9696566	496	9696347	112.73	7.31989	1.72014	6.15001	TRB1_merged_peak_1732	AT1G27840	-	ATCSA-1	495
chr1	9698621	9699013	393	9698668	83.06	2.80134	1.38951	1.86092	TRB1_merged_peak_1733	AT1G27850	+	AT1G27850	392
chr1	9705826	9706217	392	9705949	94.08	4.86659	1.57164	3.79871	TRB1_merged_peak_1734	AT1G27860	-	AT1G27860	391
chr1	9714743	9715240	498	9715070	129.68	12.0664	1.98	10.7502	TRB1_merged_peak_1735	AT1G27890	-	CAF1-4	497
chr1	9720291	9721517	1227	9720657	126.29	10.7491	1.89984	9.46797	TRB1_merged_peak_1736	AT1G27900	-	AT1G27900	638
chr1	9723986	9724804	819	9724147	96.62	5.29966	1.61367	4.21189	TRB1_merged_peak_1737	AT1G27910	-	ATPUB45,PUB45	818
chr1	9733564	9735211	1648	9734117	434.81	214.41	7.20366	211.74	TRB1_merged_peak_1739	AT1G27940	-	ABCB13,PGP13	1647
chr1	9737744	9739154	1411	9738204	737.4	514.168	12.2052	510.792	TRB1_merged_peak_1740	AT1G27940	-	ABCB13,PGP13	792
chr1	9746853	9747375	523	9747148	111.88	9.07046	1.86585	7.83644	TRB1_merged_peak_1742	AT1G27970	+	NTF2B	522
chr1	9748214	9749030	817	9748345	102.56	5.52519	1.6089	4.42737	TRB1_merged_peak_1743	AT1G27980	+	DPL1,ATDPL1	816
chr1	9757371	9758842	1472	9757673	149.17	22.2046	2.48229	20.6851	TRB1_merged_peak_1744	AT1G28000	-	AT1G28000	892
chr1	9763276	9763734	459	9763514	90.69	4.05257	1.5156	3.03006	TRB1_merged_peak_1745	AT1G28010	+	ABCB14,ATABCB14,MDR12,PGP14	458
chr1	9766457	9767858	1402	9767125	155.95	24.6846	2.59437	23.1246	TRB1_merged_peak_1746	AT1G28010	+	ABCB14,ATABCB14,MDR12,PGP14	1401
chr1	9770005	9770803	799	9770492	260.21	80.0295	4.24281	77.9491	TRB1_merged_peak_1747	AT1G28020	-	AT1G28020	798
chr1	9777469	9777874	406	9777585	93.23	4.65651	1.55763	3.60308	TRB1_merged_peak_1748	AT1G28050	-	BBX13	405
chr1	9778889	9779572	684	9779170	207.66	36.5306	2.7821	34.8194	TRB1_merged_peak_1749	AT1G28060	+	RDM16	683
chr1	9781970	9782909	940	9782678	94.93	4.86659	1.58565	3.79871	TRB1_merged_peak_1750	AT1G28070	+	AT1G28070	362
chr1	9815185	9815700	516	9815442	175.45	33.6461	2.9166	31.9687	TRB1_merged_peak_1751	AT1G28120	-	AT1G28120	515
[truncated: 15,072 more rows]

## Sheet: GH1-deleted TRB1_enriched_peaks
Supplemental Datdset 6-2: Peaks enriched by TRB1-GH1D as determined by ChIP-seq.
chr	Pstart	Pend	width	abs_summit	pileup	-LOG10(pvalue)	fold_enrichment	-LOG10(qvalue)	name	Gene_id	Strand	Gene_Name	overlap_with_genebody
chr1	3603	4374	772	3938	254	61.8891	3.487	60.1538	GH1-deleted TRB1_merged_peak_1	AT1G01010	+	NTL10,NAC001,ANAC001	771
chr1	6484	6880	397	6713	136	11.1467	1.87341	9.93789	GH1-deleted TRB1_merged_peak_2	AT1G01020	-	ARV1	92
chr1	8267	8851	585	8603	183	27.5674	2.51611	26.1068	GH1-deleted TRB1_merged_peak_3	AT1G01020	-	ARV1	584
chr1	12094	13553	1460	12774	128	8.97921	1.76401	7.82216	GH1-deleted TRB1_merged_peak_4	AT1G01030	-	NGA3	1459
chr1	23171	23511	341	23381	132	10.0376	1.81871	8.85426	GH1-deleted TRB1_merged_peak_5	AT1G01040	+	ATDCL1,SIN1,DCL1,EMB60,EMB76,SUS1,ASU1,CAF	340
chr1	23995	24324	330	24212	95	2.38121	1.31275	1.4835	GH1-deleted TRB1_merged_peak_6	AT1G01040	+	ATDCL1,SIN1,DCL1,EMB60,EMB76,SUS1,ASU1,CAF	329
chr1	23995	24324	330	24212	95	2.38121	1.31275	1.4835	GH1-deleted TRB1_merged_peak_6	AT1G03993	-	AT1G03993	329
chr1	44951	45424	474	45152	135	8.60482	1.71174	7.45912	GH1-deleted TRB1_merged_peak_7	AT1G01080	-	AT1G01080	454
chr1	47836	49257	1422	48695	138	9.64431	1.76827	8.47206	GH1-deleted TRB1_merged_peak_8	AT1G01090	-	PDH-E1	1421
chr1	50851	51298	448	51172	170	18.0702	2.10751	16.7359	GH1-deleted TRB1_merged_peak_9	AT1G01100	-	RPP1A	447
chr1	56489	59097	2609	58151	1238	917.158	13.7031	914.043	GH1-deleted TRB1_merged_peak_10	AT1G01120	-	KCS1	1933
chr1	69469	70840	1372	69651	220	42.8703	2.96054	41.266	GH1-deleted TRB1_merged_peak_12	AT1G01150	-	AT1G01150	929
chr1	72026	72833	808	72530	160	17.1583	2.1106	15.837	GH1-deleted TRB1_merged_peak_13	AT1G01150	-	AT1G01150	412
chr1	72026	72833	808	72530	160	17.1583	2.1106	15.837	GH1-deleted TRB1_merged_peak_13	AT1G01160	+	GIF2	794
chr1	72026	72833	808	72530	160	17.1583	2.1106	15.837	GH1-deleted TRB1_merged_peak_13	AT1G04007	-	AT1G04007	187
chr1	73515	74057	543	73859	122	6.70632	1.62422	5.61649	GH1-deleted TRB1_merged_peak_14	AT1G01160	+	GIF2	542
chr1	75802	76270	469	76072	132	4.91168	1.46441	3.88449	GH1-deleted TRB1_merged_peak_15	AT1G01180	+	AT1G01180	468
chr1	88781	89202	422	88977	192	24.4513	2.30671	23.0273	GH1-deleted TRB1_merged_peak_16	AT1G01210	+	AT1G01210	421
chr1	99312	99871	560	99514	119	5.51729	1.54313	4.46657	GH1-deleted TRB1_merged_peak_17	AT1G01240	+	AT1G01240	306
chr1	100974	101980	1007	101651	187	28.3513	2.52722	26.8837	GH1-deleted TRB1_merged_peak_18	AT1G01240	+	AT1G01240	1006
chr1	109106	111943	2838	110873	159	18.281	2.17874	16.9423	GH1-deleted TRB1_merged_peak_19	AT1G01260	+	bHLH13,bHLH013,JAM2	2593
chr1	109106	111943	2838	110873	159	18.281	2.17874	16.9423	GH1-deleted TRB1_merged_peak_19	AT1G01270	-	AT1G01270	53
chr1	121474	123440	1967	122053	178	18.0287	2.0668	16.6948	GH1-deleted TRB1_merged_peak_22	AT1G01320	-	REC1	1966
chr1	126043	126442	400	126326	122	5.41857	1.52702	4.37334	GH1-deleted TRB1_merged_peak_23	AT1G01320	-	REC1	399
chr1	130304	132058	1755	130718	253	51.6136	3.06669	49.9454	GH1-deleted TRB1_merged_peak_25	AT1G01320	-	REC1	573
chr1	130304	132058	1755	130718	253	51.6136	3.06669	49.9454	GH1-deleted TRB1_merged_peak_25	AT1G01335	+	AREP1	422
chr1	138530	139221	692	138784	151	13.948	1.97421	12.6831	GH1-deleted TRB1_merged_peak_26	AT1G01355	+	AT1G01355	691
chr1	142029	142718	690	142335	178	22.2157	2.27713	20.8203	GH1-deleted TRB1_merged_peak_27	AT1G01360	+	PYL9,RCAR1	689
chr1	143300	144122	823	143791	188	23.9517	2.30539	22.5353	GH1-deleted TRB1_merged_peak_28	AT1G01370	+	CENH3,HTR12	822
chr1	145002	145609	608	145107	140	11.3017	1.86516	10.0909	GH1-deleted TRB1_merged_peak_29	AT1G01370	+	CENH3,HTR12	607
chr1	148123	149666	1544	148655	146	14.1328	2.01015	12.8635	GH1-deleted TRB1_merged_peak_30	AT1G01390	-	AT1G01390	1543
chr1	150345	151589	1245	150796	156	17.4084	2.1469	16.0825	GH1-deleted TRB1_merged_peak_31	AT1G01400	-	AT1G01400	900
chr1	152956	153573	618	153292	167	21.1617	2.2885	19.7811	GH1-deleted TRB1_merged_peak_32	AT1G01410	+	APUM22,PUM22	617
chr1	153984	156356	2373	155715	423	163.873	5.39387	161.732	GH1-deleted TRB1_merged_peak_33	AT1G01420	-	UGT72B3	1989
chr1	156864	158441	1578	157904	242	42.8043	2.79171	41.2003	GH1-deleted TRB1_merged_peak_34	AT1G01430	-	TBL25	1577
chr1	161531	162342	812	162110	129	9.04674	1.76453	7.88868	GH1-deleted TRB1_merged_peak_35	AT1G01440	-	AT1G01440	811
chr1	162762	163312	551	162906	167	13.073	1.85805	11.8256	GH1-deleted TRB1_merged_peak_36	AT1G01440	-	AT1G01440	491
chr1	162762	163312	551	162906	167	13.073	1.85805	11.8256	GH1-deleted TRB1_merged_peak_36	AT1G01448	+	AT1G01448	334
chr1	166963	169140	2178	167307	478	186.482	5.45019	184.281	GH1-deleted TRB1_merged_peak_37	AT1G01453	-	AT1G01453	1425
chr1	166963	169140	2178	167307	478	186.482	5.45019	184.281	GH1-deleted TRB1_merged_peak_37	AT1G01460	+	PIPK11,ATPIPK11	881
chr1	170346	172993	2648	172491	1191	956.783	15.9457	953.642	GH1-deleted TRB1_merged_peak_38	AT1G01470	-	LEA1,LEA14,AtLEA14,LSR3	1468
chr1	177101	178527	1427	177657	308	74.6747	3.49346	72.8686	GH1-deleted TRB1_merged_peak_39	AT1G01480	+	ACS2,AT-ACC2	1305
chr1	180139	181346	1208	180551	218	33.6228	2.56572	32.0997	GH1-deleted TRB1_merged_peak_40	AT1G01490	-	AT1G01490	1207
chr1	185122	186134	1013	185514	184	23.1521	2.28926	21.7457	GH1-deleted TRB1_merged_peak_41	AT1G01500	+	AT1G01500	1012
chr1	195899	196762	864	196311	272	62.8227	3.35632	61.0828	GH1-deleted TRB1_merged_peak_43	AT1G01540	+	AT1G01540	863
chr1	197135	198932	1798	198151	241	41.2544	2.73598	39.664	GH1-deleted TRB1_merged_peak_44	AT1G01540	+	AT1G01540	1652
chr1	202996	204307	1312	203180	153	13.2158	1.92257	11.9641	GH1-deleted TRB1_merged_peak_46	AT1G01560	+	MPK11,ATMPK11	1311
chr1	211207	213209	2003	212876	551	270.539	7.17623	268.147	GH1-deleted TRB1_merged_peak_47	AT1G01580	+	FRD1,FRO2,ATFRO2	1875
chr1	215301	217275	1975	216569	2216	2368.69	30.3164	2364.89	GH1-deleted TRB1_merged_peak_48	AT1G01590	+	ATFRO1,FRO1	1974
chr1	218728	224256	5529	221898	1283	1071.37	17.2371	1068.15	GH1-deleted TRB1_merged_peak_49	AT1G01600	+	CYP86A4	2558
chr1	218728	224256	5529	221898	1283	1071.37	17.2371	1068.15	GH1-deleted TRB1_merged_peak_49	AT1G01610	-	ATGPAT4,GPAT4	2614
chr1	225986	227201	1216	226508	188	17.4776	1.99714	16.1509	GH1-deleted TRB1_merged_peak_50	AT1G01620	-	PIP1;3,PIP1C,TMP-B	1215
chr1	228046	230794	2749	228620	423	164.195	5.40529	162.054	GH1-deleted TRB1_merged_peak_51	AT1G01630	+	AT1G01630	2295
chr1	239956	241157	1202	240550	178	22.7682	2.30517	21.3667	GH1-deleted TRB1_merged_peak_54	AT1G01660	-	AT1G01660	1201
chr1	245694	246533	840	246193	160	16.7416	2.08753	15.4267	GH1-deleted TRB1_merged_peak_55	AT1G01670	-	PUB56	660
chr1	259972	261519	1548	261301	162	17.9359	2.14257	16.6026	GH1-deleted TRB1_merged_peak_56	AT1G01700	-	ROPGEF2,ATROPGEF2	1547
chr1	266087	266721	635	266557	119	5.68138	1.55592	4.62759	GH1-deleted TRB1_merged_peak_57	AT1G01715	+	AT1G01715	634
chr1	271013	271365	353	271254	137	8.90957	1.72452	7.7566	GH1-deleted TRB1_merged_peak_59	AT1G01725	-	AT1G01725	146
chr1	271013	271365	353	271254	137	8.90957	1.72452	7.7566	GH1-deleted TRB1_merged_peak_59	AT1G01730	+	AT1G01730	352
chr1	274163	275060	898	274380	183	21.6607	2.22154	20.2741	GH1-deleted TRB1_merged_peak_60	AT1G01740	-	BSK4	897
chr1	274163	275060	898	274380	183	21.6607	2.22154	20.2741	GH1-deleted TRB1_merged_peak_60	AT1G01750	+	ADF11	172
chr1	282369	282711	343	282471	106	4.13152	1.46317	3.13787	GH1-deleted TRB1_merged_peak_61	AT1G01770	+	AT1G01770	342
chr1	282369	282711	343	282471	106	4.13152	1.46317	3.13787	GH1-deleted TRB1_merged_peak_61	AT1G01780	+	PLIM2b	250
chr1	283735	284214	480	284023	134	10.5687	1.84493	9.37563	GH1-deleted TRB1_merged_peak_62	AT1G01780	+	PLIM2b	479
chr1	283735	284214	480	284023	134	10.5687	1.84493	9.37563	GH1-deleted TRB1_merged_peak_62	AT1G01790	+	ATKEA1,KEA1	164
chr1	291322	291680	359	291454	123	7.5983	1.68611	6.48064	GH1-deleted TRB1_merged_peak_63	AT1G04063	-	AT1G04063	86
chr1	294902	295414	513	295078	196	18.0602	1.99285	16.7261	GH1-deleted TRB1_merged_peak_64	AT1G01810	+	AT1G01810	507
chr1	297606	298108	503	297770	145	11.8607	1.87765	10.6375	GH1-deleted TRB1_merged_peak_65	AT1G01820	-	PEX11C	502
chr1	298866	299454	589	299045	145	7.63004	1.61692	6.51189	GH1-deleted TRB1_merged_peak_66	AT1G01830	-	AT1G01830	588
chr1	308409	309028	620	308598	132	8.80678	1.73634	7.65514	GH1-deleted TRB1_merged_peak_67	AT1G01880	-	AtGEN1,GEN1	619
chr1	311838	313165	1328	312193	388	134.354	4.79428	132.301	GH1-deleted TRB1_merged_peak_68	AT1G04077	-	AT1G04077	1327
chr1	330065	331325	1261	331021	120	6.1723	1.59062	5.09854	GH1-deleted TRB1_merged_peak_69	.	.	.	.
chr1	338371	338819	449	338486	143	7.63456	1.62289	6.51631	GH1-deleted TRB1_merged_peak_70	AT1G01970	+	AT1G01970	448
chr1	339885	342010	2126	340440	740	452.863	9.85695	450.191	GH1-deleted TRB1_merged_peak_71	AT1G01980	-	AtBBE1	1902
chr1	343552	344236	685	344071	149	11.482	1.83818	10.2662	GH1-deleted TRB1_merged_peak_72	AT1G01990	-	AT1G01990	684
chr1	345953	347049	1097	346282	185	28.3908	2.54346	26.921	GH1-deleted TRB1_merged_peak_73	AT1G02000	+	GAE2	1096
chr1	353710	354862	1153	354727	135	10.8647	1.85973	9.66221	GH1-deleted TRB1_merged_peak_74	AT1G02020	-	AT1G02020	1152
chr1	359568	359998	431	359708	140	12.3052	1.9281	11.0717	GH1-deleted TRB1_merged_peak_75	AT1G02050	-	LAP6,PKSA	430
chr1	367450	368799	1350	368494	289	82.1304	3.9656	80.2858	GH1-deleted TRB1_merged_peak_76	AT1G02067	-	AT1G02067	16
chr1	373397	374901	1505	373650	198	32.385	2.6451	30.8743	GH1-deleted TRB1_merged_peak_77	AT1G02080	+	AT1G02080	1504
chr1	383459	383782	324	383607	147	11.7393	1.86175	10.5177	GH1-deleted TRB1_merged_peak_78	AT1G02080	+	AT1G02080	323
chr1	386494	387256	763	387080	131	9.76817	1.80503	8.59137	GH1-deleted TRB1_merged_peak_79	AT1G02080	+	AT1G02080	419
chr1	389173	389702	530	389420	161	18.9225	2.20269	17.5736	GH1-deleted TRB1_merged_peak_80	AT1G02090	-	FUS5,COP15,ATCSN7,CSN7	529
chr1	389173	389702	530	389420	161	18.9225	2.20269	17.5736	GH1-deleted TRB1_merged_peak_80	AT1G02100	+	SBI1,LCMT1	190
chr1	395429	396033	605	395808	127	8.72272	1.75034	7.57242	GH1-deleted TRB1_merged_peak_82	AT1G02120	+	VAD1	604
chr1	399375	400164	790	399731	148	14.1867	2.00309	12.9167	GH1-deleted TRB1_merged_peak_83	.	.	.	.
chr1	401573	404471	2899	402093	549	255.594	6.70879	253.232	GH1-deleted TRB1_merged_peak_84	AT1G02130	-	RABD2A,ARA5,RA-5,ATRABD2A,ARA-5,ATRAB1B	646
chr1	401573	404471	2899	402093	549	255.594	6.70879	253.232	GH1-deleted TRB1_merged_peak_84	AT1G02140	-	MAGO,MEE63,HAP1	1371
chr1	401573	404471	2899	402093	549	255.594	6.70879	253.232	GH1-deleted TRB1_merged_peak_84	AT1G02145	+	EBS4,ALG12	171
chr1	401573	404471	2899	402093	549	255.594	6.70879	253.232	GH1-deleted TRB1_merged_peak_84	AT1G04087	+	AT1G04087	508
chr1	408722	409144	423	408781	121	4.69545	1.47298	3.67685	GH1-deleted TRB1_merged_peak_85	AT1G02150	+	AT1G02150	422
chr1	410292	411153	862	410670	621	338.767	8.29142	336.256	GH1-deleted TRB1_merged_peak_86	AT1G02160	+	AT1G02160	709
chr1	413305	414589	1285	413868	196	32.7681	2.67858	31.2534	GH1-deleted TRB1_merged_peak_88	AT1G02180	-	AT1G02180	1067
chr1	418058	420046	1989	418211	172	23.2084	2.36569	21.7992	GH1-deleted TRB1_merged_peak_89	AT1G02205	+	CER22,CER1	1930
chr1	420568	422309	1742	421258	142	12.9026	1.95545	11.657	GH1-deleted TRB1_merged_peak_90	AT1G02205	+	CER22,CER1	1741
chr1	435738	436803	1066	436216	391	150.879	5.3604	148.775	GH1-deleted TRB1_merged_peak_91	AT1G02230	-	NAC004,ANAC004	1065
chr1	442263	442881	619	442512	134	10.5859	1.84606	9.38972	GH1-deleted TRB1_merged_peak_92	AT1G02260	-	AT1G02260	618
chr1	450059	450467	409	450248	130	9.50196	1.79136	8.33165	GH1-deleted TRB1_merged_peak_93	AT1G02280	-	PPI1,ATTOC33,TOC33	408
chr1	453858	454212	355	454068	154	16.731	2.11955	15.4161	GH1-deleted TRB1_merged_peak_94	AT1G02300	+	AtcathB1	354
chr1	455303	455650	348	455645	99	2.67854	1.33772	1.76195	GH1-deleted TRB1_merged_peak_95	AT1G02305	+	AtcathB2	262
chr1	456384	456770	387	456505	124	7.83779	1.69961	6.71312	GH1-deleted TRB1_merged_peak_96	AT1G02305	+	AtcathB2	386
chr1	456384	456770	387	456505	124	7.83779	1.69961	6.71312	GH1-deleted TRB1_merged_peak_96	AT1G04097	-	AT1G04097	114
chr1	461699	462160	462	461902	163	13.7706	1.91104	12.5103	GH1-deleted TRB1_merged_peak_97	AT1G02320	+	AT1G02320	275
chr1	463122	464525	1404	463596	475	179.421	5.26446	177.238	GH1-deleted TRB1_merged_peak_98	AT1G02330	-	CSU2	796
chr1	465221	467808	2588	465936	272	62.0036	3.32403	60.2679	GH1-deleted TRB1_merged_peak_99	AT1G02335	-	PDGLP2,GL22	60
chr1	465221	467808	2588	465936	272	62.0036	3.32403	60.2679	GH1-deleted TRB1_merged_peak_99	AT1G02340	-	RSF1,REP1,HFR1,FBI1	2192
chr1	469672	471793	2122	471226	1743	1575.33	20.432	1571.85	GH1-deleted TRB1_merged_peak_100	AT1G02350	+	AT1G02350	1021
chr1	474569	475330	762	475014	285	75.3854	3.73379	73.5758	GH1-deleted TRB1_merged_peak_101	AT1G02370	+	AT1G02370	761
chr1	480970	481473	504	481155	132	10.0376	1.81871	8.85426	GH1-deleted TRB1_merged_peak_102	AT1G02390	+	GPAT2,ATGPAT2	503
chr1	482189	483251	1063	482537	412	166.574	5.64757	164.425	GH1-deleted TRB1_merged_peak_103	AT1G02390	+	GPAT2,ATGPAT2	1062
chr1	486847	490383	3537	487276	591	273.584	6.67189	271.185	GH1-deleted TRB1_merged_peak_104	AT1G02400	+	ATGA2OX4,ATGA2OX6,GA2OX6,DTA1	2804
chr1	486847	490383	3537	487276	591	273.584	6.67189	271.185	GH1-deleted TRB1_merged_peak_104	AT1G02405	-	AT1G02405	509
chr1	493495	493895	401	493542	133	5.37453	1.49597	4.33011	GH1-deleted TRB1_merged_peak_105	AT1G02420	+	AT1G02420	400
chr1	513062	513566	505	513247	173	23.5925	2.37936	22.1784	GH1-deleted TRB1_merged_peak_106	AT1G02470	-	AT1G02470	504
chr1	514924	515566	643	515265	143	10.0498	1.77475	8.86635	GH1-deleted TRB1_merged_peak_107	AT1G02475	-	AT1G02475	642
chr1	514924	515566	643	515265	143	10.0498	1.77475	8.86635	GH1-deleted TRB1_merged_peak_107	AT1G02480	+	AT1G02480	372
chr1	518068	518707	640	518167	161	13.0424	1.87936	11.7952	GH1-deleted TRB1_merged_peak_108	AT1G02500	+	AtSAM1,MAT1,SAM-1,METK1,SAM1	639
chr1	519118	520895	1778	519859	165	20.5894	2.26997	19.2155	GH1-deleted TRB1_merged_peak_109	.	.	.	.
chr1	523407	523889	483	523616	137	11.4318	1.88708	10.2166	GH1-deleted TRB1_merged_peak_110	AT1G02520	+	MDR8,ABCB11,PGP11	482
chr1	527358	528959	1602	528399	560	280.686	7.37411	278.274	GH1-deleted TRB1_merged_peak_111	AT1G02520	+	MDR8,ABCB11,PGP11	1601
chr1	532486	534583	2098	533058	459	203.345	6.29027	201.102	GH1-deleted TRB1_merged_peak_112	AT1G02530	+	PGP12,ABCB12	2097
chr1	536466	536893	428	536631	139	12.011	1.91443	10.7836	GH1-deleted TRB1_merged_peak_113	AT1G02550	+	AT1G02550	427
chr1	539664	540086	423	539980	100	3.11757	1.38112	2.17469	GH1-deleted TRB1_merged_peak_115	AT1G02560	+	NCLPP1,NCLPP5,CLPP5	422
chr1	541206	542273	1068	541810	334	103.761	4.3079	101.82	GH1-deleted TRB1_merged_peak_116	AT1G02570	+	AT1G02570	1039
chr1	543195	543785	591	543606	135	10.3804	1.82821	9.18971	GH1-deleted TRB1_merged_peak_117	AT1G02575	+	AT1G02575	590
chr1	550913	551849	937	551209	282	77.9286	3.86988	76.105	GH1-deleted TRB1_merged_peak_118	AT1G04127	-	AT1G04127	540
chr1	558024	558993	970	558724	299	88.2594	4.10235	86.3851	GH1-deleted TRB1_merged_peak_119	AT1G04133	-	AT1G04133	721
chr1	561046	562416	1371	561595	211	39.9022	2.89899	38.3217	GH1-deleted TRB1_merged_peak_120	AT1G02630	-	ETN8	1370
chr1	566152	567549	1398	566517	260	58.1155	3.27237	56.4039	GH1-deleted TRB1_merged_peak_121	AT1G02640	+	ATBXL2,BXL2	1397
chr1	568228	568725	498	568439	207	27.0725	2.34418	25.6189	GH1-deleted TRB1_merged_peak_122	AT1G02650	+	AT1G02650	467
chr1	569080	569631	552	569529	128	4.30523	1.42671	3.30731	GH1-deleted TRB1_merged_peak_123	AT1G02650	+	AT1G02650	551
chr1	575879	576796	918	576181	263	54.2342	3.09292	52.5485	GH1-deleted TRB1_merged_peak_125	AT1G02670	+	AT1G02670	917
chr1	580730	581280	551	580852	130	6.02137	1.55006	4.95398	GH1-deleted TRB1_merged_peak_126	AT1G02680	+	TAF13	550
chr1	581595	582395	801	582002	993	687.806	12.1246	684.885	GH1-deleted TRB1_merged_peak_127	AT1G02680	+	TAF13	715
chr1	584178	584680	503	584350	152	16.0646	2.0922	14.7609	GH1-deleted TRB1_merged_peak_128	AT1G02690	+	IMPA-6	502
chr1	588237	590121	1885	588678	806	464.164	9.00931	461.478	GH1-deleted TRB1_merged_peak_129	AT1G02700	+	AT1G02700	1243
chr1	588237	590121	1885	588678	806	464.164	9.00931	461.478	GH1-deleted TRB1_merged_peak_129	AT1G02705	+	AT1G02705	837
chr1	588237	590121	1885	588678	806	464.164	9.00931	461.478	GH1-deleted TRB1_merged_peak_129	AT1G02710	-	AT1G02710	415
chr1	591033	591611	579	591376	254	61.8891	3.487	60.1538	GH1-deleted TRB1_merged_peak_130	AT1G02720	+	AtGATL5,GATL5	229
chr1	591942	593163	1222	592454	261	59.8161	3.33301	58.0939	GH1-deleted TRB1_merged_peak_131	AT1G02720	+	AtGATL5,GATL5	1221
chr1	594983	595307	325	595084	115	5.90754	1.58624	4.84226	GH1-deleted TRB1_merged_peak_132	AT1G02730	-	ATCSLD5,SOS6,CSLD5	324
chr1	608178	609649	1472	608681	170	16.4568	2.02337	15.1467	GH1-deleted TRB1_merged_peak_133	AT1G02780	-	emb2386	1471
chr1	613360	613696	337	613533	153	16.3964	2.10587	15.0871	GH1-deleted TRB1_merged_peak_134	AT1G02800	-	ATCEL2,CEL2	336
chr1	614985	616247	1263	615589	288	79.0982	3.85244	77.2699	GH1-deleted TRB1_merged_peak_135	AT1G02800	-	ATCEL2,CEL2	1262
chr1	621642	622590	949	622008	180	18.1721	2.06478	16.8344	GH1-deleted TRB1_merged_peak_136	AT1G02816	+	AT1G02816	948
chr1	623912	625964	2053	625335	609	312.556	7.6229	310.088	GH1-deleted TRB1_merged_peak_137	AT1G02820	-	LEA3,AtLEA3	955
chr1	623912	625964	2053	625335	609	312.556	7.6229	310.088	GH1-deleted TRB1_merged_peak_137	AT1G02830	-	RPL22A	824
chr1	626575	627181	607	626789	280	55.6792	3.02319	53.9836	GH1-deleted TRB1_merged_peak_138	AT1G02840	+	SR34,SR1,SRP34,At-SR34,ATSRP34	606
chr1	632874	633462	589	633017	127	8.72272	1.75034	7.57242	GH1-deleted TRB1_merged_peak_139	AT1G02850	+	BGLU11	546
chr1	637974	638675	702	638355	167	21.325	2.29732	19.941	GH1-deleted TRB1_merged_peak_140	AT1G02870	-	AT1G02870	701
chr1	637974	638675	702	638355	167	21.325	2.29732	19.941	GH1-deleted TRB1_merged_peak_140	AT1G04153	+	AT1G04153	257
chr1	644030	644989	960	644141	130	9.20394	1.77114	8.04368	GH1-deleted TRB1_merged_peak_141	AT1G02880	-	TPK1	959
chr1	651316	651814	499	651423	106	3.51663	1.40647	2.55366	GH1-deleted TRB1_merged_peak_142	AT1G02890	-	AT1G02890	498
chr1	653321	654146	826	653635	368	128.847	4.84068	126.813	GH1-deleted TRB1_merged_peak_143	AT1G02900	-	RALFL1,ATRALF1,RALF1	542
chr1	658578	659749	1172	659026	234	51.238	3.21351	49.5713	GH1-deleted TRB1_merged_peak_144	AT1G02920	-	ATGST11,ATGSTF7,ATGSTF8,GST11,GSTF7	1171
chr1	660184	662361	2178	661094	1253	1032.41	16.775	1029.22	GH1-deleted TRB1_merged_peak_145	AT1G02920	-	ATGST11,ATGSTF7,ATGSTF8,GST11,GSTF7	96
chr1	660184	662361	2178	661094	1253	1032.41	16.775	1029.22	GH1-deleted TRB1_merged_peak_145	AT1G02930	-	GSTF6,ERD11,GST1,ATGST1,ATGSTF3,ATGSTF6	1273
chr1	663487	663944	458	663750	138	11.7199	1.90075	10.4985	GH1-deleted TRB1_merged_peak_146	AT1G02940	-	ATGSTF5,GSTF5	457
chr1	665611	666542	932	665967	264	67.4721	3.62374	65.7043	GH1-deleted TRB1_merged_peak_147	AT1G02950	-	GST31,ATGSTF4,GSTF4	931
chr1	665611	666542	932	665967	264	67.4721	3.62374	65.7043	GH1-deleted TRB1_merged_peak_147	AT1G02952	+	AT1G02952	756
chr1	686665	687298	634	686951	247	51.4732	3.10938	49.8055	GH1-deleted TRB1_merged_peak_148	AT1G02990	-	AT1G02990	633
chr1	692201	693113	913	692902	199	29.8338	2.51727	28.3494	GH1-deleted TRB1_merged_peak_149	AT1G03000	-	PEX6	759
chr1	692201	693113	913	692902	199	29.8338	2.51727	28.3494	GH1-deleted TRB1_merged_peak_149	AT1G03010	+	AT1G03010	223
chr1	693932	696438	2507	695962	387	147.944	5.3057	145.849	GH1-deleted TRB1_merged_peak_150	AT1G03010	+	AT1G03010	2506
chr1	705854	706588	735	706374	178	25.55	2.44773	24.1125	GH1-deleted TRB1_merged_peak_151	AT1G03040	-	AT1G03040	734
chr1	707510	709556	2047	707977	287	80.9224	3.93825	79.0837	GH1-deleted TRB1_merged_peak_152	AT1G03050	+	AT1G03050	2046
chr1	710702	711898	1197	711345	839	563.923	11.4866	561.124	GH1-deleted TRB1_merged_peak_153	AT1G03055	-	AtD27,D27	1196
chr1	726594	727453	860	726808	181	24.8558	2.39231	23.4268	GH1-deleted TRB1_merged_peak_154	AT1G03060	-	BCHA1,SPI	859
chr1	728046	728450	405	728268	215	39.313	2.83923	37.739	GH1-deleted TRB1_merged_peak_155	.	.	.	.
chr1	729613	734131	4519	730066	747	420.047	8.68955	417.417	GH1-deleted TRB1_merged_peak_156	AT1G03070	+	AtLFG4,LFG4	1952
chr1	734734	735711	978	735448	110	4.88394	1.51787	3.85748	GH1-deleted TRB1_merged_peak_157	AT1G03080	-	NET1D	977
chr1	736027	737994	1968	736423	154	16.731	2.11955	15.4161	GH1-deleted TRB1_merged_peak_158	AT1G03080	-	NET1D	1967
chr1	739799	740575	777	739935	124	7.97302	1.70931	6.84319	GH1-deleted TRB1_merged_peak_159	AT1G03090	+	MCCA	776
chr1	746411	746738	328	746569	121	7.25349	1.66829	6.14467	GH1-deleted TRB1_merged_peak_160	AT1G03100	-	AT1G03100	327
chr1	748958	749717	760	749325	233	41.8018	2.81308	40.2057	GH1-deleted TRB1_merged_peak_161	AT1G03106	-	AT1G03106	376
chr1	748958	749717	760	749325	233	41.8018	2.81308	40.2057	GH1-deleted TRB1_merged_peak_161	AT1G03110	+	AtTRM82,TRM82	759
chr1	755827	756590	764	756140	152	16.0646	2.0922	14.7609	GH1-deleted TRB1_merged_peak_163	AT1G03140	-	AT1G03140	763
chr1	755827	756590	764	756140	152	16.0646	2.0922	14.7609	GH1-deleted TRB1_merged_peak_163	AT1G03150	+	NAA20	476
chr1	761272	761955	684	761562	156	11.9762	1.83935	10.7519	GH1-deleted TRB1_merged_peak_164	AT1G03160	+	FZL	683
chr1	761272	761955	684	761562	156	11.9762	1.83935	10.7519	GH1-deleted TRB1_merged_peak_164	AT1G04167	-	AT1G04167	127
chr1	767829	768141	313	768011	147	14.4477	2.02383	13.1724	GH1-deleted TRB1_merged_peak_165	AT1G03170	+	FAF2,FTM5	65
chr1	769220	770569	1350	770100	434	175.476	5.65518	173.303	GH1-deleted TRB1_merged_peak_166	AT1G03170	+	FAF2,FTM5	1349
chr1	774047	774387	341	774227	139	12.011	1.91443	10.7836	GH1-deleted TRB1_merged_peak_167	AT1G03180	+	AT1G03180	340
chr1	793508	793840	333	793630	120	6.42923	1.61013	5.34758	GH1-deleted TRB1_merged_peak_170	AT1G03250	-	AT1G03250	332
chr1	794669	795450	782	795019	203	35.2788	2.7454	33.7413	GH1-deleted TRB1_merged_peak_171	AT1G03250	-	AT1G03250	781
chr1	803022	803375	354	803279	129	9.23897	1.77768	8.07534	GH1-deleted TRB1_merged_peak_172	AT1G03280	+	AT1G03280	353
chr1	807015	807653	639	807255	216	34.6955	2.62533	33.1629	GH1-deleted TRB1_merged_peak_173	AT1G03290	+	AT1G03290	592
chr1	812805	813455	651	813149	158	15.0086	2.00123	13.7251	GH1-deleted TRB1_merged_peak_174	AT1G03300	-	ATDUF1,DUF1	581
chr1	812805	813455	651	813149	158	15.0086	2.00123	13.7251	GH1-deleted TRB1_merged_peak_174	AT1G03310	+	BE2,DBE1,ISA2,ATISA2,AtBE2	342
chr1	818919	819487	569	819248	187	23.9561	2.31131	22.5395	GH1-deleted TRB1_merged_peak_175	AT1G03330	-	LSM2	568
chr1	818919	819487	569	819248	187	23.9561	2.31131	22.5395	GH1-deleted TRB1_merged_peak_175	AT1G03340	+	AT1G03340	175
chr1	830586	831202	617	830791	125	7.0331	1.63805	5.93114	GH1-deleted TRB1_merged_peak_177	AT1G03370	+	AT1G03370	616
chr1	840297	843178	2882	842625	361	129.31	4.95017	127.274	GH1-deleted TRB1_merged_peak_178	AT1G03390	-	AT1G03390	1685
chr1	840297	843178	2882	842625	361	129.31	4.95017	127.274	GH1-deleted TRB1_merged_peak_178	AT1G03395	+	AT1G03395	781
chr1	843628	844166	539	843908	137	9.98337	1.79406	8.80371	GH1-deleted TRB1_merged_peak_179	AT1G03400	-	AT1G03400	538
chr1	846069	848028	1960	847105	204	30.7802	2.5285	29.2863	GH1-deleted TRB1_merged_peak_180	AT1G03410	-	2A6	1914
chr1	846069	848028	1960	847105	204	30.7802	2.5285	29.2863	GH1-deleted TRB1_merged_peak_180	AT1G03430	+	AHP5	535
chr1	858862	859722	861	859421	124	7.05534	1.64307	5.95297	GH1-deleted TRB1_merged_peak_181	AT1G03445	-	BSU1	860
chr1	862864	864100	1237	863576	267	69.1791	3.66476	67.4018	GH1-deleted TRB1_merged_peak_182	AT1G03457	-	BRN2,AtBRN2	1236
chr1	870566	871169	604	870846	168	19.5661	2.19707	18.2072	GH1-deleted TRB1_merged_peak_183	AT1G03475	-	ATCPO-I,LIN2,HEMF1	603
chr1	871720	872333	614	871979	152	16.0646	2.0922	14.7609	GH1-deleted TRB1_merged_peak_184	AT1G03490	+	ANAC006,NAC006	613
chr1	873350	874301	952	873650	183	27.5674	2.51611	26.1068	GH1-deleted TRB1_merged_peak_185	AT1G03495	+	AT1G03495	951
chr1	875606	876225	620	875918	196	30.9248	2.58948	29.428	GH1-deleted TRB1_merged_peak_186	AT1G03502	-	AT1G03502	165
chr1	875606	876225	620	875918	196	30.9248	2.58948	29.428	GH1-deleted TRB1_merged_peak_186	AT1G03506	-	AT1G03506	298
chr1	875606	876225	620	875918	196	30.9248	2.58948	29.428	GH1-deleted TRB1_merged_peak_186	AT1G04193	-	AT1G04193	34
chr1	875606	876225	620	875918	196	30.9248	2.58948	29.428	GH1-deleted TRB1_merged_peak_186	AT1G04197	-	AT1G04197	444
chr1	877258	878396	1139	878228	165	20.5894	2.26997	19.2155	GH1-deleted TRB1_merged_peak_187	AT1G03510	-	PCMP-E3	598
chr1	877258	878396	1139	878228	165	20.5894	2.26997	19.2155	GH1-deleted TRB1_merged_peak_187	AT1G03515	+	AT1G03515	371
chr1	883165	883803	639	883512	295	77.3526	3.7112	75.532	GH1-deleted TRB1_merged_peak_188	AT1G03530	-	ATNAF1,NAF1	638
chr1	883165	883803	639	883512	295	77.3526	3.7112	75.532	GH1-deleted TRB1_merged_peak_188	AT1G03540	+	PCMP-E4	420
chr1	892409	892936	528	892521	112	4.56748	1.48534	3.55519	GH1-deleted TRB1_merged_peak_189	AT1G03560	-	AT1G03560	383
chr1	892409	892936	528	892521	112	4.56748	1.48534	3.55519	GH1-deleted TRB1_merged_peak_189	AT1G03570	+	AT1G03570	176
chr1	893438	893894	457	893601	130	9.03798	1.75986	7.88003	GH1-deleted TRB1_merged_peak_190	.	.	.	.
chr1	894247	894762	516	894553	133	9.1499	1.75543	7.99041	GH1-deleted TRB1_merged_peak_191	AT1G03590	-	PPC6-6	515
chr1	896965	897373	409	897252	125	3.97817	1.40666	2.99226	GH1-deleted TRB1_merged_peak_192	AT1G03590	-	PPC6-6	408
chr1	900737	903240	2504	901412	774	481.417	10.1178	478.71	GH1-deleted TRB1_merged_peak_194	AT1G03610	+	AT1G03610	2333
chr1	904300	904737	438	904535	126	8.07038	1.70854	6.93902	GH1-deleted TRB1_merged_peak_195	AT1G03620	-	AT1G03620	437
chr1	908908	910471	1564	909756	1628	1361.96	17.3683	1358.58	GH1-deleted TRB1_merged_peak_196	AT1G03640	-	AT1G03640	372
chr1	910818	912623	1806	912279	604	329.118	8.27307	326.622	GH1-deleted TRB1_merged_peak_197	AT1G03650	-	AT1G03650	774
chr1	913254	914210	957	913371	115	5.90754	1.58624	4.84226	GH1-deleted TRB1_merged_peak_198	AT1G03660	-	AT1G03660	854
chr1	913254	914210	957	913371	115	5.90754	1.58624	4.84226	GH1-deleted TRB1_merged_peak_198	AT1G04203	+	AT1G04203	341
chr1	917429	918042	614	917652	197	33.5218	2.70755	31.9993	GH1-deleted TRB1_merged_peak_199	AT1G03680	-	ATHM1,THM1,TRX-M1,ATM1	613
chr1	917429	918042	614	917652	197	33.5218	2.70755	31.9993	GH1-deleted TRB1_merged_peak_199	AT1G03687	+	AT1G03687	57
chr1	923253	923852	600	923517	193	31.7758	2.65285	30.2704	GH1-deleted TRB1_merged_peak_200	AT1G03710	+	AT1G03710	599
chr1	927128	927622	495	927369	231	49.7023	3.17248	48.0464	GH1-deleted TRB1_merged_peak_201	AT1G04207	-	AT1G04207	372
chr1	928391	928727	337	928538	161	17.597	2.12942	16.2692	GH1-deleted TRB1_merged_peak_202	.	.	.	.
chr1	951045	951798	754	951285	189	26.4884	2.42218	25.0407	GH1-deleted TRB1_merged_peak_205	AT1G03780	-	AtTPX2,TPX2	753
chr1	952125	952457	333	952231	135	7.81031	1.6589	6.68609	GH1-deleted TRB1_merged_peak_206	AT1G03780	-	AtTPX2,TPX2	25
chr1	954985	955809	825	955395	158	16.1868	2.06707	14.8819	GH1-deleted TRB1_merged_peak_207	AT1G03790	+	SOM,TZF4,AtTZF4	824
chr1	957085	958019	935	957554	151	12.7738	1.90575	11.5324	GH1-deleted TRB1_merged_peak_208	AT1G03800	-	ERF10,ATERF10	915
chr1	966282	966943	662	966714	265	66.5821	3.57575	64.8199	GH1-deleted TRB1_merged_peak_209	AT1G03830	-	AT1G03830	661
chr1	967617	968088	472	967850	203	21.4946	2.11789	20.1092	GH1-deleted TRB1_merged_peak_210	AT1G03840	-	MGP,IDD3	471
chr1	975469	976499	1031	975809	337	112.826	4.62198	110.849	GH1-deleted TRB1_merged_peak_211	AT1G03850	-	ATGRXS13,GRXS13	628
chr1	977301	977719	419	977520	184	24.454	2.35346	23.0299	GH1-deleted TRB1_merged_peak_212	AT1G03850	-	ATGRXS13,GRXS13	418
chr1	979433	980126	694	979899	136	9.83571	1.78856	8.65805	GH1-deleted TRB1_merged_peak_213	AT1G03860	-	PHB2,ATPHB2	693
chr1	982843	983318	476	983110	133	7.38828	1.63682	6.2772	GH1-deleted TRB1_merged_peak_214	AT1G03870	-	FLA9	475
chr1	989379	990426	1048	989604	129	9.23897	1.77768	8.07534	GH1-deleted TRB1_merged_peak_215	AT1G03890	+	CRD	1047
chr1	999831	1000921	1091	1000651	305	91.4199	4.16064	89.5311	GH1-deleted TRB1_merged_peak_216	AT1G03920	+	AT1G03920	105
chr1	1001613	1002089	477	1001819	112	5.28246	1.54522	4.2401	GH1-deleted TRB1_merged_peak_217	AT1G03920	+	AT1G03920	476
chr1	1004866	1005291	426	1005060	143	11.296	1.85175	10.0852	GH1-deleted TRB1_merged_peak_218	AT1G03930	+	CKL9BETA,CKL9ALPHA,ADK1	425
chr1	1007990	1008718	729	1008446	206	35.0492	2.71175	33.5129	GH1-deleted TRB1_merged_peak_219	AT1G03935	+	AT1G03935	208
chr1	1007990	1008718	729	1008446	206	35.0492	2.71175	33.5129	GH1-deleted TRB1_merged_peak_219	AT1G04217	+	AT1G04217	426
chr1	1010174	1011694	1521	1010695	217	39.545	2.83409	37.968	GH1-deleted TRB1_merged_peak_220	AT1G03940	-	3AT1	1271
chr1	1012768	1013338	571	1013096	199	33.6881	2.70018	32.1647	GH1-deleted TRB1_merged_peak_221	AT1G03950	-	VPS2.3	570
chr1	1013658	1014004	347	1013855	127	5.845	1.54542	4.78428	GH1-deleted TRB1_merged_peak_222	AT1G03950	-	VPS2.3	7
chr1	1013658	1014004	347	1013855	127	5.845	1.54542	4.78428	GH1-deleted TRB1_merged_peak_222	AT1G03960	+	B''EPSILON	346
chr1	1017948	1018992	1045	1018391	196	33.082	2.69388	31.5637	GH1-deleted TRB1_merged_peak_223	AT1G03970	+	GBF4	1044
chr1	1017948	1018992	1045	1018391	196	33.082	2.69388	31.5637	GH1-deleted TRB1_merged_peak_223	AT1G04233	-	AT1G04233	691
chr1	1021191	1022251	1061	1021774	286	80.3206	3.92458	78.485	GH1-deleted TRB1_merged_peak_224	AT1G03980	-	PCS2,ATPCS2	1060
chr1	1023232	1023794	563	1023493	298	85.8002	4.01393	83.9376	GH1-deleted TRB1_merged_peak_225	AT1G03982	-	RIC8	562
chr1	1024445	1025358	914	1024860	378	141.406	5.18263	139.33	GH1-deleted TRB1_merged_peak_226	AT1G03990	+	FAO1	913
chr1	1040245	1040792	548	1040500	249	51.1864	3.08116	49.5216	GH1-deleted TRB1_merged_peak_228	AT1G04030	+	AT1G04030	547
chr1	1042582	1043653	1072	1042965	238	50.4259	3.14155	48.7656	GH1-deleted TRB1_merged_peak_229	AT1G04040	-	AT1G04040	1071
chr1	1042582	1043653	1072	1042965	238	50.4259	3.14155	48.7656	GH1-deleted TRB1_merged_peak_229	AT1G04237	+	AT1G04237	597
chr1	1048520	1048989	470	1048714	161	19.1492	2.21527	17.796	GH1-deleted TRB1_merged_peak_230	AT1G04050	-	SDG13,SUVR1	469
chr1	1049631	1050248	618	1049879	130	6.46377	1.58164	5.38136	GH1-deleted TRB1_merged_peak_231	AT1G04050	-	SDG13,SUVR1	533
chr1	1050582	1051736	1155	1050860	214	26.1488	2.26858	24.7052	GH1-deleted TRB1_merged_peak_232	AT1G04070	-	TOM22-I,ATTOM22-I	912
chr1	1050582	1051736	1155	1050860	214	26.1488	2.26858	24.7052	GH1-deleted TRB1_merged_peak_232	AT1G04080	+	PRP39a,PRP39	724
chr1	1055831	1060249	4419	1059229	1307	1111.32	17.8862	1108.08	GH1-deleted TRB1_merged_peak_233	AT1G04090	+	AT1G04090	2713
chr1	1055831	1060249	4419	1059229	1307	1111.32	17.8862	1108.08	GH1-deleted TRB1_merged_peak_233	AT1G04100	+	IAA10	1079
chr1	1055831	1060249	4419	1059229	1307	1111.32	17.8862	1108.08	GH1-deleted TRB1_merged_peak_233	AT1G04105	-	AT1G04105	519
chr1	1064315	1065223	909	1065034	136	11.1467	1.87341	9.93789	GH1-deleted TRB1_merged_peak_234	AT1G04120	-	ATMRP5,ABCC5,MRP5,ATABCC5	908
chr1	1075000	1076156	1157	1075381	182	27.1593	2.50243	25.7032	GH1-deleted TRB1_merged_peak_235	.	.	.	.
chr1	1081870	1082441	572	1082154	137	10.9326	1.85509	9.72919	GH1-deleted TRB1_merged_peak_236	AT1G04150	-	MCTP10	571
chr1	1083545	1084696	1152	1084507	215	25.6427	2.24247	24.2044	GH1-deleted TRB1_merged_peak_237	AT1G04150	-	MCTP10	1151
chr1	1096716	1097627	912	1097212	273	72.6365	3.74681	70.8404	GH1-deleted TRB1_merged_peak_238	AT1G04170	+	EIF2	911
chr1	1104260	1106720	2461	1105991	484	216.87	6.38447	214.595	GH1-deleted TRB1_merged_peak_239	AT1G04180	+	YUC9	1981
chr1	1108350	1108779	430	1108587	140	11.8501	1.89958	10.6272	GH1-deleted TRB1_merged_peak_240	AT1G04190	-	TPR3	429
chr1	1113309	1115033	1725	1114416	359	127.909	4.92282	125.878	GH1-deleted TRB1_merged_peak_241	AT1G04210	+	AT1G04210	958
chr1	1116933	1117334	402	1117134	144	13.5119	1.9828	12.2543	GH1-deleted TRB1_merged_peak_242	AT1G04210	+	AT1G04210	401
chr1	1119824	1120639	816	1120388	166	15.2175	1.97604	13.9293	GH1-deleted TRB1_merged_peak_243	AT1G04220	-	KCS2	815
chr1	1119824	1120639	816	1120388	166	15.2175	1.97604	13.9293	GH1-deleted TRB1_merged_peak_243	AT1G04247	+	AT1G04247	714
chr1	1121619	1122465	847	1122188	200	34.8541	2.74857	33.3188	GH1-deleted TRB1_merged_peak_244	AT1G04220	-	KCS2	846
chr1	1121619	1122465	847	1122188	200	34.8541	2.74857	33.3188	GH1-deleted TRB1_merged_peak_244	AT1G04247	+	AT1G04247	846
chr1	1127569	1129360	1792	1129074	240	50.4407	3.12481	48.7802	GH1-deleted TRB1_merged_peak_245	.	.	.	.
chr1	1139941	1141830	1890	1141135	328	100.1	4.23688	98.1745	GH1-deleted TRB1_merged_peak_246	AT1G04260	-	MPIP7,MPI7,PRA1.D	1552
chr1	1142662	1144011	1350	1143813	158	18.0967	2.17424	16.7596	GH1-deleted TRB1_merged_peak_247	AT1G04270	-	RPS15	768
chr1	1148576	1150298	1723	1149271	160	18.7957	2.20159	17.4479	GH1-deleted TRB1_merged_peak_248	AT1G04290	-	AT1G04290	257
chr1	1148576	1150298	1723	1149271	160	18.7957	2.20159	17.4479	GH1-deleted TRB1_merged_peak_248	AT1G04300	-	MUSE13,TRAF1b	1722
chr1	1151335	1151955	621	1151655	273	72.6365	3.74681	70.8404	GH1-deleted TRB1_merged_peak_249	AT1G04300	-	MUSE13,TRAF1b	620
chr1	1154111	1155301	1191	1154641	193	24.8234	2.31866	23.3948	GH1-deleted TRB1_merged_peak_250	AT1G04300	-	MUSE13,TRAF1b	856
chr1	1155628	1156952	1325	1156402	123	7.30319	1.66464	6.19357	GH1-deleted TRB1_merged_peak_251	AT1G04310	-	ERS2	1324
chr1	1164310	1166063	1754	1164771	499	231.957	6.68155	229.648	GH1-deleted TRB1_merged_peak_252	AT1G04340	-	AT1G04340	851
chr1	1164310	1166063	1754	1164771	499	231.957	6.68155	229.648	GH1-deleted TRB1_merged_peak_252	AT1G04350	+	AT1G04350	1453
chr1	1167329	1169051	1723	1168086	1588	1415.01	19.7896	1411.6	GH1-deleted TRB1_merged_peak_253	AT1G04360	-	ATL1	1722
chr1	1174842	1175251	410	1174969	137	11.4318	1.88708	10.2166	GH1-deleted TRB1_merged_peak_254	AT1G04370	+	ATERF14,ERF14,ERF97	409
chr1	1177279	1178384	1106	1177514	179	23.5752	2.34008	22.1635	GH1-deleted TRB1_merged_peak_255	AT1G04380	-	AT1G04380	1105
chr1	1184002	1184570	569	1184383	225	46.6811	3.09044	45.0473	GH1-deleted TRB1_merged_peak_256	AT1G04390	-	AT1G04390	2
chr1	1185498	1188013	2516	1185868	231	46.9383	3.04954	45.3033	GH1-deleted TRB1_merged_peak_257	AT1G04400	-	CRY2,ATCRY2,FHA,AT-PHH1,PHH1	2501
chr1	1198365	1198924	560	1198591	121	5.28495	1.5194	4.24243	GH1-deleted TRB1_merged_peak_259	AT1G04430	+	AT1G04430	559
chr1	1199869	1201358	1490	1201209	131	8.70673	1.73342	7.55964	GH1-deleted TRB1_merged_peak_260	AT1G04430	+	AT1G04430	1489
chr1	1205156	1205849	694	1205621	133	10.3102	1.83238	9.12044	GH1-deleted TRB1_merged_peak_261	AT1G04440	+	CKL13	693
chr1	1207240	1207897	658	1207549	173	23.5925	2.37936	22.1784	GH1-deleted TRB1_merged_peak_262	AT1G04445	+	AT1G04445	657
chr1	1208565	1209655	1091	1208945	310	95.1677	4.25277	93.2625	GH1-deleted TRB1_merged_peak_263	AT1G04450	+	RIC3	1090
chr1	1210536	1211231	696	1210916	357	125.797	4.86768	123.774	GH1-deleted TRB1_merged_peak_264	AT1G04455	+	AT1G04455	86
chr1	1212499	1213173	675	1212662	108	4.50023	1.49052	3.48993	GH1-deleted TRB1_merged_peak_265	AT1G04470	-	AT1G04470	674
chr1	1213496	1215054	1559	1214010	551	281.178	7.54832	278.765	GH1-deleted TRB1_merged_peak_266	AT1G04470	-	AT1G04470	1558
chr1	1215493	1216507	1015	1216247	236	43.1791	2.84914	41.5735	GH1-deleted TRB1_merged_peak_267	AT1G04263	-	AT1G04263	400
chr1	1215493	1216507	1015	1216247	236	43.1791	2.84914	41.5735	GH1-deleted TRB1_merged_peak_267	AT1G04267	+	AT1G04267	255
chr1	1215493	1216507	1015	1216247	236	43.1791	2.84914	41.5735	GH1-deleted TRB1_merged_peak_267	AT1G04273	+	AT1G04273	85
chr1	1215493	1216507	1015	1216247	236	43.1791	2.84914	41.5735	GH1-deleted TRB1_merged_peak_267	AT1G04480	+	RPL23B	882
chr1	1222328	1223625	1298	1222818	276	66.0887	3.44979	64.3295	GH1-deleted TRB1_merged_peak_268	AT1G04500	-	AT1G04500	1297
chr1	1226607	1227057	451	1226827	161	15.09	1.99166	13.803	GH1-deleted TRB1_merged_peak_269	AT1G04510	+	MAC3A	450
chr1	1230702	1231118	417	1230914	142	11.9986	1.89956	10.774	GH1-deleted TRB1_merged_peak_270	AT1G04510	+	MAC3A	245
chr1	1231518	1232108	591	1231652	137	10.511	1.82802	9.31878	GH1-deleted TRB1_merged_peak_271	AT1G04520	+	PDLP2	590
chr1	1235595	1236174	580	1235915	212	34.7083	2.65303	33.1756	GH1-deleted TRB1_merged_peak_272	AT1G04530	-	TPR4	579
chr1	1240290	1240751	462	1240458	210	30.9116	2.49667	29.4169	GH1-deleted TRB1_merged_peak_273	AT1G04550	+	IAA12,BDL	461
chr1	1246102	1247344	1243	1246963	135	7.81031	1.6589	6.68609	GH1-deleted TRB1_merged_peak_274	AT1G04570	-	AT1G04570	743
chr1	1247791	1248972	1182	1248333	212	40.3735	2.91267	38.789	GH1-deleted TRB1_merged_peak_275	AT1G04570	-	AT1G04570	1181
chr1	1250951	1252134	1184	1251307	468	210.63	6.41334	208.369	GH1-deleted TRB1_merged_peak_276	AT1G04580	-	AO4,AAO4,ATAO2,ATAO-4	129
chr1	1271878	1272667	790	1272417	252	60.7926	3.45965	59.0641	GH1-deleted TRB1_merged_peak_277	AT1G04600	+	XIA,ATXIA	710
chr1	1279561	1280525	965	1279898	173	19.9618	2.19002	18.5973	GH1-deleted TRB1_merged_peak_278	AT1G04610	+	YUC3	964
chr1	1287777	1288839	1063	1288673	134	8.77723	1.72682	7.62605	GH1-deleted TRB1_merged_peak_279	AT1G04625	-	AT1G04625	1008
chr1	1290668	1292493	1826	1290950	210	36.373	2.74309	34.8243	GH1-deleted TRB1_merged_peak_280	AT1G04630	-	MEE4	744
chr1	1290668	1292493	1826	1290950	210	36.373	2.74309	34.8243	GH1-deleted TRB1_merged_peak_280	AT1G04635	+	AtPOP5,EMB1687,POP5	1024
chr1	1290668	1292493	1826	1290950	210	36.373	2.74309	34.8243	GH1-deleted TRB1_merged_peak_280	AT1G04640	+	LIP2	770
chr1	1298672	1298987	316	1298774	127	6.99027	1.62834	5.89235	GH1-deleted TRB1_merged_peak_281	AT1G04650	-	AT1G04650	315
chr1	1312606	1313234	629	1312915	386	147.213	5.29203	145.12	GH1-deleted TRB1_merged_peak_283	AT1G04690	+	KAB1,KV-BETA1	91
chr1	1314530	1315099	570	1314669	108	4.50023	1.49052	3.48993	GH1-deleted TRB1_merged_peak_284	AT1G04690	+	KAB1,KV-BETA1	569
chr1	1320082	1322261	2180	1321598	798	504.751	10.3954	502.017	GH1-deleted TRB1_merged_peak_285	AT1G04710	+	PKT4,KAT1	676
chr1	1324564	1325368	805	1324955	1232	1017.87	16.8607	1014.69	GH1-deleted TRB1_merged_peak_286	AT1G04720	+	AT1G04720	384
chr1	1332583	1333369	787	1332881	144	8.88488	1.69876	7.73206	GH1-deleted TRB1_merged_peak_287	AT1G04750	-	VAMP7B,VAMP721,AT,ATVAMP721	786
chr1	1336555	1336943	389	1336663	116	6.12308	1.59992	5.05028	GH1-deleted TRB1_merged_peak_288	AT1G04770	-	SD!2	388
chr1	1340712	1341165	454	1341033	135	8.85053	1.72797	7.69832	GH1-deleted TRB1_merged_peak_289	AT1G04780	-	AT1G04780	453
chr1	1342792	1343620	829	1343327	139	11.8389	1.90356	10.6161	GH1-deleted TRB1_merged_peak_290	AT1G04780	-	AT1G04780	828
chr1	1344865	1345452	588	1345106	250	37.5592	2.53912	36.0008	GH1-deleted TRB1_merged_peak_291	AT1G04790	+	AT1G04790	587
chr1	1349763	1350557	795	1350440	148	7.77588	1.61772	6.65237	GH1-deleted TRB1_merged_peak_293	AT1G04800	-	AT1G04800	15
chr1	1349763	1350557	795	1350440	148	7.77588	1.61772	6.65237	GH1-deleted TRB1_merged_peak_293	AT1G04810	+	RPN2B	777
chr1	1364428	1364863	436	1364445	114	2.77868	1.32118	1.85856	GH1-deleted TRB1_merged_peak_295	AT1G04840	-	PCMP-H64	435
chr1	1368526	1368993	468	1368752	141	7.43404	1.61571	6.32233	GH1-deleted TRB1_merged_peak_296	AT1G04850	-	AT1G04850	467
chr1	1375381	1376894	1514	1376216	521	255.008	7.13809	252.647	GH1-deleted TRB1_merged_peak_297	AT1G04870	-	PRMT10,ATPRMT10	740
chr1	1380652	1382116	1465	1381176	892	619.1	12.142	616.244	GH1-deleted TRB1_merged_peak_298	AT1G04890	-	AT1G04890	1464
chr1	1382432	1383075	644	1382863	135	10.7024	1.84917	9.50471	GH1-deleted TRB1_merged_peak_299	AT1G04293	-	AT1G04293	285
chr1	1382432	1383075	644	1382863	135	10.7024	1.84917	9.50471	GH1-deleted TRB1_merged_peak_299	AT1G04890	-	AT1G04890	467
chr1	1387717	1388346	630	1388021	109	4.69022	1.50419	3.67182	GH1-deleted TRB1_merged_peak_300	.	.	.	.
chr1	1391632	1393009	1378	1392060	147	14.1855	2.00813	12.9155	GH1-deleted TRB1_merged_peak_301	AT1G04910	-	AT1G04910	49
chr1	1391632	1393009	1378	1392060	147	14.1855	2.00813	12.9155	GH1-deleted TRB1_merged_peak_301	AT1G04920	-	ATSPS3F,SPS3F	1377
chr1	1394689	1396954	2266	1395755	303	90.7517	4.15705	88.8658	GH1-deleted TRB1_merged_peak_302	AT1G04920	-	ATSPS3F,SPS3F	1564
chr1	1400422	1401206	785	1400904	216	39.5635	2.84276	37.9864	GH1-deleted TRB1_merged_peak_304	AT1G04945	+	AT1G04945	784
chr1	1410524	1411098	575	1410757	148	14.7654	2.0375	13.4844	GH1-deleted TRB1_merged_peak_305	AT1G04960	-	AT1G04960	574
chr1	1410524	1411098	575	1410757	148	14.7654	2.0375	13.4844	GH1-deleted TRB1_merged_peak_305	AT1G04970	+	LBR-1	310
chr1	1418101	1418457	357	1418294	160	10.6058	1.74801	9.40941	GH1-deleted TRB1_merged_peak_306	AT1G04985	-	AT1G04985	356
chr1	1421755	1422193	439	1421975	186	19.617	2.10751	18.2576	GH1-deleted TRB1_merged_peak_307	AT1G04990	-	AT1G04990	408
chr1	1425483	1426190	708	1425608	137	10.4417	1.82357	9.25025	GH1-deleted TRB1_merged_peak_308	AT1G05000	+	PFA-DSP1,AtPFA-DSP1	707
chr1	1430910	1432699	1790	1431827	325	104.858	4.45789	102.912	GH1-deleted TRB1_merged_peak_309	AT1G05010	-	EAT1,EFE,ACO4	1522
chr1	1435387	1437219	1833	1436021	569	288.601	7.493	286.174	GH1-deleted TRB1_merged_peak_310	AT1G05020	-	AP180	1832
chr1	1450635	1451274	640	1450867	148	14.7654	2.0375	13.4844	GH1-deleted TRB1_merged_peak_311	AT1G05055	-	GTF2H2,ATGTF2H2	566
chr1	1452230	1455196	2967	1452488	190	30.4895	2.61183	28.9974	GH1-deleted TRB1_merged_peak_312	AT1G05060	-	AT1G05060	942
chr1	1452230	1455196	2967	1452488	190	30.4895	2.61183	28.9974	GH1-deleted TRB1_merged_peak_312	AT1G05065	-	CLE20	590
chr1	1458850	1459596	747	1459069	199	28.4108	2.45091	26.9409	GH1-deleted TRB1_merged_peak_313	AT1G05070	-	AT1G05070	252
chr1	1458850	1459596	747	1459069	199	28.4108	2.45091	26.9409	GH1-deleted TRB1_merged_peak_313	AT1G05080	+	AT1G05080	746
chr1	1461756	1462124	369	1461993	135	8.08809	1.67744	6.95646	GH1-deleted TRB1_merged_peak_314	AT1G04327	+	AT1G04327	368
chr1	1461756	1462124	369	1461993	135	8.08809	1.67744	6.95646	GH1-deleted TRB1_merged_peak_314	AT1G04333	-	AT1G04333	81
chr1	1469622	1471039	1418	1470146	423	174.981	5.79799	172.809	GH1-deleted TRB1_merged_peak_315	AT1G05100	+	MAPKKK18	1259
chr1	1475753	1476197	445	1476100	141	11.3944	1.86653	10.1824	GH1-deleted TRB1_merged_peak_316	AT1G05120	-	AT1G05120	444
chr1	1485971	1486894	924	1486585	114	4.18236	1.44743	3.18699	GH1-deleted TRB1_merged_peak_318	AT1G05150	-	AT1G05150	923
chr1	1490536	1491464	929	1491289	122	7.48994	1.68196	6.37414	GH1-deleted TRB1_merged_peak_319	AT1G05160	-	CYP88A3,ATKAO1,KAO1	769
chr1	1504302	1504952	651	1504656	485	211.294	6.17496	209.032	GH1-deleted TRB1_merged_peak_320	AT1G05200	+	ATGLR3.4,GLR3.4,GLUR3	311
chr1	1516895	1517230	336	1517057	136	10.9819	1.86277	9.77792	GH1-deleted TRB1_merged_peak_321	AT1G05230	-	HDG2	335
chr1	1518474	1518890	417	1518669	153	16.3964	2.10587	15.0871	GH1-deleted TRB1_merged_peak_322	AT1G05230	-	HDG2	416
chr1	1520633	1522534	1902	1521012	245	54.0021	3.23356	52.3171	GH1-deleted TRB1_merged_peak_323	AT1G05240	+	PR9	1901
chr1	1525768	1527443	1676	1527207	216	40.9917	2.90798	39.4025	GH1-deleted TRB1_merged_peak_324	AT1G05250	-	PRX2,AtPRX1	1675
chr1	1528645	1529012	368	1528816	179	24.0857	2.36602	22.6661	GH1-deleted TRB1_merged_peak_325	.	.	.	.
chr1	1533637	1535184	1548	1534822	340	106.376	4.338	104.424	GH1-deleted TRB1_merged_peak_326	AT1G05270	-	AT1G05270	1430
chr1	1545087	1545592	506	1545357	243	52.1516	3.1721	50.48	GH1-deleted TRB1_merged_peak_327	AT1G05300	-	ZIP5	505
chr1	1547242	1547578	337	1547337	116	5.77867	1.57279	4.71911	GH1-deleted TRB1_merged_peak_328	AT1G05300	-	ZIP5	336
chr1	1558068	1558877	810	1558587	114	5.58475	1.56364	4.53249	GH1-deleted TRB1_merged_peak_329	AT1G05330	+	AT1G05330	677
chr1	1564517	1565189	673	1564790	151	12.9002	1.91312	11.657	GH1-deleted TRB1_merged_peak_330	AT1G05350	-	AT1G05350	192
chr1	1564517	1565189	673	1564790	151	12.9002	1.91312	11.657	GH1-deleted TRB1_merged_peak_330	AT1G05360	+	KMS2	672
chr1	1566514	1567244	731	1566684	131	9.76817	1.80503	8.59137	GH1-deleted TRB1_merged_peak_331	AT1G05360	+	KMS2	730
chr1	1582200	1582759	560	1582542	126	7.51969	1.66949	6.40329	GH1-deleted TRB1_merged_peak_332	.	.	.	.
chr1	1587513	1587865	353	1587711	152	7.24628	1.57462	6.14083	GH1-deleted TRB1_merged_peak_333	AT1G05410	-	AT1G05410	352
chr1	1589820	1590978	1159	1590320	443	189.65	6.03701	187.441	GH1-deleted TRB1_merged_peak_334	AT1G05420	+	OFP12,ATOFP12	1158
chr1	1597563	1598085	523	1597856	273	61.7208	3.30441	59.9877	GH1-deleted TRB1_merged_peak_335	AT1G05440	-	AT1G05440	522
chr1	1604671	1605061	391	1604822	152	16.0646	2.0922	14.7609	GH1-deleted TRB1_merged_peak_336	AT1G05460	-	SDE3	390
chr1	1622814	1623539	726	1622972	119	6.79088	1.64094	5.69628	GH1-deleted TRB1_merged_peak_337	AT1G05490	-	chr31	725
chr1	1628928	1629574	647	1629217	190	24.2015	2.30605	22.7812	GH1-deleted TRB1_merged_peak_338	AT1G05510	+	OBAP1a	428
chr1	1634918	1635800	883	1635185	150	11.9376	1.86102	10.7137	GH1-deleted TRB1_merged_peak_339	AT1G05520	-	AT1G05520	882
chr1	1636666	1637899	1234	1637558	247	58.0813	3.39127	56.3698	GH1-deleted TRB1_merged_peak_340	AT1G05530	-	UGT2,UGT75B2	1233
chr1	1642828	1643147	320	1643033	152	16.0646	2.0922	14.7609	GH1-deleted TRB1_merged_peak_341	AT1G05550	-	AT1G05550	319
chr1	1645390	1647219	1830	1646734	225	46.6811	3.09044	45.0473	GH1-deleted TRB1_merged_peak_342	AT1G05560	-	UGT1,UGT75B1	1829
chr1	1645390	1647219	1830	1646734	225	46.6811	3.09044	45.0473	GH1-deleted TRB1_merged_peak_342	AT1G05562	+	AT1G05562	1829
chr1	1658716	1659505	790	1659101	1243	978.038	15.3318	974.883	GH1-deleted TRB1_merged_peak_343	AT1G05570	-	GSL6,CALS1,GSL06,ATGSL06,ATGSL6	789
chr1	1661762	1662102	341	1661953	140	5.90775	1.51697	4.84244	GH1-deleted TRB1_merged_peak_344	AT1G05575	-	AT1G05575	340
chr1	1663136	1664079	944	1663711	229	38.3216	2.69459	36.7558	GH1-deleted TRB1_merged_peak_345	AT1G05577	-	AT1G05577	943
chr1	1671666	1672101	436	1671943	121	5.49302	1.53553	4.4427	GH1-deleted TRB1_merged_peak_346	AT1G05600	+	EMB3101	435
chr1	1674137	1676071	1935	1674486	257	63.5465	3.52802	61.8013	GH1-deleted TRB1_merged_peak_347	AT1G05610	-	APS2	1934
chr1	1677339	1679087	1749	1677460	164	20.2254	2.25629	18.8566	GH1-deleted TRB1_merged_peak_348	AT1G05615	-	AT1G05615	1063
chr1	1677339	1679087	1749	1677460	164	20.2254	2.25629	18.8566	GH1-deleted TRB1_merged_peak_348	AT1G05620	+	URH2,NSH2	506
chr1	1681818	1682542	725	1682062	147	14.4477	2.02383	13.1724	GH1-deleted TRB1_merged_peak_349	AT1G05630	+	AT5PTASE13,5PTASE13	618
chr1	1701077	1705136	4060	1704269	393	152.353	5.38775	150.245	GH1-deleted TRB1_merged_peak_350	AT1G05670	-	AT1G05670	288
chr1	1701077	1705136	4060	1704269	393	152.353	5.38775	150.245	GH1-deleted TRB1_merged_peak_350	AT1G05675	-	UGT74E1	1933
chr1	1701077	1705136	4060	1704269	393	152.353	5.38775	150.245	GH1-deleted TRB1_merged_peak_350	AT1G05680	-	UGT74E2	2134
chr1	1707418	1710787	3370	1709084	426	177.296	5.83901	175.118	GH1-deleted TRB1_merged_peak_351	AT1G05700	+	AT1G05700	1414
chr1	1711713	1713380	1668	1712367	171	22.8267	2.35201	21.4226	GH1-deleted TRB1_merged_peak_352	AT1G05700	+	AT1G05700	1667
chr1	1718576	1719452	877	1719063	279	53.7111	2.95872	52.0289	GH1-deleted TRB1_merged_peak_353	AT1G04417	-	AT1G04417	152
chr1	1718576	1719452	877	1719063	279	53.7111	2.95872	52.0289	GH1-deleted TRB1_merged_peak_353	AT1G05720	-	AT1G05720	633
chr1	1718576	1719452	877	1719063	279	53.7111	2.95872	52.0289	GH1-deleted TRB1_merged_peak_353	AT1G05730	+	AT1G05730	876
chr1	1719982	1721987	2006	1721291	589	315.338	8.06795	312.865	GH1-deleted TRB1_merged_peak_354	AT1G05740	+	AT1G05740	1016
chr1	1719982	1721987	2006	1721291	589	315.338	8.06795	312.865	GH1-deleted TRB1_merged_peak_354	AT1G05750	+	PDE247,CLB19	778
chr1	1729681	1730114	434	1730027	155	16.779	2.11668	15.4635	GH1-deleted TRB1_merged_peak_355	AT1G04427	+	AT1G04427	209
chr1	1729681	1730114	434	1730027	155	16.779	2.11668	15.4635	GH1-deleted TRB1_merged_peak_355	AT1G05783	-	AT1G05783	408
chr1	1729681	1730114	434	1730027	155	16.779	2.11668	15.4635	GH1-deleted TRB1_merged_peak_355	AT1G05785	+	AT1G05785	172
chr1	1741056	1742597	1542	1741542	487	226.255	6.67315	223.958	GH1-deleted TRB1_merged_peak_356	AT1G05800	+	DGL	1541
chr1	1744790	1745856	1067	1745181	210	35.0134	2.6809	33.4772	GH1-deleted TRB1_merged_peak_357	AT1G05805	+	AKS2	1066
chr1	1748309	1750022	1714	1748843	1302	1054.54	16.2277	1051.33	GH1-deleted TRB1_merged_peak_358	AT1G05810	+	ATRAB11D,ARA-1,ARA,RABA5E,ATRABA5E	1217
chr1	1748309	1750022	1714	1748843	1302	1054.54	16.2277	1051.33	GH1-deleted TRB1_merged_peak_358	AT1G05820	+	ATSPPL5,SPPL5	844
chr1	1762083	1762838	756	1762360	131	9.76817	1.80503	8.59137	GH1-deleted TRB1_merged_peak_359	AT1G04433	-	AT1G04433	475
chr1	1762083	1762838	756	1762360	131	9.76817	1.80503	8.59137	GH1-deleted TRB1_merged_peak_359	AT1G05835	+	AT1G05835	731
chr1	1765957	1767553	1597	1766930	203	36.2058	2.7896	34.6579	GH1-deleted TRB1_merged_peak_360	AT1G05840	-	AT1G05840	626
chr1	1768978	1769482	505	1769192	181	26.1001	2.45542	24.6568	GH1-deleted TRB1_merged_peak_361	AT1G05850	-	ELP,POM1,CTL1,ERH2,ELP1,ATCTL1,HOT2	159
chr1	1768978	1769482	505	1769192	181	26.1001	2.45542	24.6568	GH1-deleted TRB1_merged_peak_361	AT1G05860	+	AT1G05860	504
chr1	1772477	1773268	792	1772927	167	20.3979	2.24737	19.0278	GH1-deleted TRB1_merged_peak_362	AT1G05870	-	AT1G05870	791
chr1	1775407	1775978	572	1775573	164	20.2254	2.25629	18.8566	GH1-deleted TRB1_merged_peak_363	AT1G05880	+	ARI12,ATARI12	571
chr1	1777706	1778470	765	1778128	185	28.3908	2.54346	26.921	GH1-deleted TRB1_merged_peak_364	AT1G05880	+	ARI12,ATARI12	764
chr1	1779306	1780007	702	1779545	179	25.9488	2.46141	24.5066	GH1-deleted TRB1_merged_peak_365	AT1G05890	+	ATARI5,ARI5	701
chr1	1785860	1787067	1208	1786655	275	73.8016	3.77416	71.9994	GH1-deleted TRB1_merged_peak_366	AT1G05900	+	NTH2,ATNTH2	518
chr1	1790160	1790484	325	1790273	114	5.40751	1.5493	4.36261	GH1-deleted TRB1_merged_peak_367	AT1G05910	+	BRAT1	324
chr1	1797048	1798175	1128	1798038	139	12.011	1.91443	10.7836	GH1-deleted TRB1_merged_peak_368	AT1G05920	+	AT1G05920	1127
chr1	1799287	1800174	888	1799655	385	146.483	5.27836	144.392	GH1-deleted TRB1_merged_peak_369	AT1G05930	+	AT1G05930	887
chr1	1804174	1804637	464	1804389	130	7.67617	1.6665	6.55731	GH1-deleted TRB1_merged_peak_370	AT1G05940	-	CAT9	126
chr1	1807265	1808461	1197	1808190	180	23.9542	2.35308	22.5377	GH1-deleted TRB1_merged_peak_371	AT1G05950	-	AT1G05950	705
chr1	1815006	1815696	691	1815186	174	23.2043	2.35247	21.7974	GH1-deleted TRB1_merged_peak_372	AT1G05960	-	AT1G05960	690
chr1	1816891	1817512	622	1817177	229	42.986	2.89325	41.3814	GH1-deleted TRB1_merged_peak_373	AT1G05970	-	AIPP1	621
chr1	1816891	1817512	622	1817177	229	42.986	2.89325	41.3814	GH1-deleted TRB1_merged_peak_373	AT1G05980	+	AT1G05980	371
chr1	1818269	1819084	816	1818658	213	38.395	2.81294	36.8289	GH1-deleted TRB1_merged_peak_374	AT1G05990	+	RHS1	815
chr1	1825632	1826067	436	1825925	106	4.13152	1.46317	3.13787	GH1-deleted TRB1_merged_peak_376	AT1G06020	+	FRK3,FRK5	435
chr1	1826671	1827646	976	1826998	212	40.3735	2.91267	38.789	GH1-deleted TRB1_merged_peak_377	AT1G06030	+	FRK2,FRK6	975
chr1	1828003	1829915	1913	1828996	376	118.355	4.37356	116.357	GH1-deleted TRB1_merged_peak_378	AT1G06040	-	STO,BBX24	1575
chr1	1828003	1829915	1913	1828996	376	118.355	4.37356	116.357	GH1-deleted TRB1_merged_peak_378	AT1G06045	+	AT1G06045	643
chr1	1832081	1832515	435	1832337	142	11.0625	1.84156	9.85767	GH1-deleted TRB1_merged_peak_379	AT1G06050	-	AT1G06050	434
chr1	1834588	1835528	941	1835338	146	14.1328	2.01015	12.8635	GH1-deleted TRB1_merged_peak_380	.	.	.	.
chr1	1836598	1838439	1842	1837696	335	103.413	4.28344	101.474	GH1-deleted TRB1_merged_peak_381	AT1G06070	-	bZIP69	1460
chr1	1854351	1855132	782	1854712	169	21.5801	2.29842	20.1942	GH1-deleted TRB1_merged_peak_382	AT1G06110	-	SKIP16	781
chr1	1860279	1860801	523	1860507	213	40.4905	2.90973	38.9053	GH1-deleted TRB1_merged_peak_383	AT1G06130	-	GLX2-4	522
chr1	1873631	1873985	355	1873879	132	8.98358	1.74823	7.82638	GH1-deleted TRB1_merged_peak_384	AT1G06150	-	LHL1,EMB1444	354
chr1	1876899	1877714	816	1877172	273	54.5383	3.03038	52.8498	GH1-deleted TRB1_merged_peak_385	AT1G06148	-	AT1G06148	815
chr1	1885558	1886937	1380	1886652	339	109.533	4.46915	107.568	GH1-deleted TRB1_merged_peak_386	AT1G06170	-	bHLH089	1379
chr1	1896634	1897940	1307	1897508	196	27.5231	2.42795	26.0647	GH1-deleted TRB1_merged_peak_387	AT1G06200	-	AT1G06200	693
chr1	1896634	1897940	1307	1897508	196	27.5231	2.42795	26.0647	GH1-deleted TRB1_merged_peak_387	AT1G06210	+	TOL2	1111
chr1	1899675	1900356	682	1900018	165	18.9682	2.182	17.6189	GH1-deleted TRB1_merged_peak_388	AT1G06220	+	MEE5,CLO,GFA1	681
chr1	1906898	1908398	1501	1907327	277	70.426	3.61412	68.6422	GH1-deleted TRB1_merged_peak_389	AT1G06230	+	GTE4	1500
chr1	1910567	1911013	447	1910763	218	40.705	2.87866	39.1189	GH1-deleted TRB1_merged_peak_390	AT1G06230	+	GTE4	446
chr1	1910567	1911013	447	1910763	218	40.705	2.87866	39.1189	GH1-deleted TRB1_merged_peak_390	AT1G06240	+	AT1G06240	218
chr1	1919446	1920107	662	1919891	163	13.9609	1.92136	12.6959	GH1-deleted TRB1_merged_peak_391	AT1G06270	-	AT1G06270	614
chr1	1922046	1922652	607	1922394	128	6.04805	1.55749	4.98001	GH1-deleted TRB1_merged_peak_392	AT1G06290	+	ACX3,ATACX3	606
chr1	1931784	1932698	915	1932266	298	87.64	4.08867	85.7685	GH1-deleted TRB1_merged_peak_393	AT1G06330	-	AT1G06330	914
chr1	1933101	1934137	1037	1933527	347	119.608	4.75872	117.605	GH1-deleted TRB1_merged_peak_394	AT1G06340	-	AT1G06340	853
chr1	1942911	1943292	382	1942968	131	4.13171	1.40737	3.13803	GH1-deleted TRB1_merged_peak_395	.	.	.	.
chr1	1944736	1945727	992	1945065	355	87.1827	3.54087	85.3137	GH1-deleted TRB1_merged_peak_396	AT1G06380	+	AT1G06380	991
chr1	1954777	1956017	1241	1955427	190	30.4895	2.61183	28.9974	GH1-deleted TRB1_merged_peak_398	AT1G06410	+	ATTPS7,ATTPSA,TPS7	1240
chr1	1957880	1959007	1128	1958083	124	4.86446	1.47907	3.84222	GH1-deleted TRB1_merged_peak_399	AT1G06420	+	AT1G06420	429
chr1	1965633	1967122	1490	1966002	236	51.7314	3.21688	50.0628	GH1-deleted TRB1_merged_peak_400	AT1G04463	-	AT1G04463	1103
chr1	1965633	1967122	1490	1966002	236	51.7314	3.21688	50.0628	GH1-deleted TRB1_merged_peak_400	AT1G06450	+	CAF1-1	1489
chr1	1967716	1968303	588	1968209	105	3.75971	1.43161	2.78693	GH1-deleted TRB1_merged_peak_401	AT1G06460	-	ACD32.1,ACD31.2	587
chr1	1968684	1970083	1400	1969252	205	34.2127	2.68016	32.6846	GH1-deleted TRB1_merged_peak_402	AT1G04467	+	AT1G04467	648
chr1	1968684	1970083	1400	1969252	205	34.2127	2.68016	32.6846	GH1-deleted TRB1_merged_peak_402	AT1G06460	-	ACD32.1,ACD31.2	1272
chr1	1968684	1970083	1400	1969252	205	34.2127	2.68016	32.6846	GH1-deleted TRB1_merged_peak_402	AT1G06470	+	AT1G06470	725
chr1	1974073	1974465	393	1974199	113	5.4872	1.55889	4.43706	GH1-deleted TRB1_merged_peak_403	AT1G06470	+	AT1G06470	392
chr1	1974073	1974465	393	1974199	113	5.4872	1.55889	4.43706	GH1-deleted TRB1_merged_peak_403	AT1G06475	-	AT1G06475	392
chr1	1994135	1994737	603	1994265	134	10.5859	1.84606	9.38972	GH1-deleted TRB1_merged_peak_404	AT1G06520	-	GPAT1,ATGPAT1,sn-2-GPAT1	602
chr1	1995619	1996134	516	1995835	123	7.72979	1.69564	6.60688	GH1-deleted TRB1_merged_peak_405	AT1G06520	-	GPAT1,ATGPAT1,sn-2-GPAT1	515
chr1	1997048	1997410	363	1997253	153	12.4503	1.87846	11.2151	GH1-deleted TRB1_merged_peak_406	.	.	.	.
chr1	2001243	2002384	1142	2001424	211	24.2274	2.20094	22.8068	GH1-deleted TRB1_merged_peak_407	AT1G06530	+	PMD2	1141
chr1	2003156	2003820	665	2003541	285	79.7203	3.91091	77.8878	GH1-deleted TRB1_merged_peak_408	AT1G06540	-	AT1G06540	590
chr1	2006871	2007829	959	2007285	627	346.379	8.44201	343.855	GH1-deleted TRB1_merged_peak_409	AT1G06550	-	AT1G06550	641
chr1	2006871	2007829	959	2007285	627	346.379	8.44201	343.855	GH1-deleted TRB1_merged_peak_409	AT1G06560	+	NOP2C,TRM4f,AtTRM4f	514
chr1	2014386	2015116	731	2014792	420	171.802	5.72428	169.639	GH1-deleted TRB1_merged_peak_411	AT1G06580	-	PPR1	730
chr1	2024310	2024738	429	2024555	156	16.3508	2.08684	15.0444	GH1-deleted TRB1_merged_peak_412	AT1G06590	-	APC5	428
chr1	2025638	2026134	497	2025804	160	16.4312	2.07036	15.1216	GH1-deleted TRB1_merged_peak_413	AT1G06620	+	AT1G06620	496
chr1	2027820	2028533	714	2027991	172	14.1508	1.89566	12.8812	GH1-deleted TRB1_merged_peak_414	AT1G06630	+	AT1G06630	713
chr1	2029873	2030665	793	2030248	123	5.22967	1.50981	4.19198	GH1-deleted TRB1_merged_peak_415	AT1G06630	+	AT1G06630	792
chr1	2060026	2060445	420	2060233	148	14.7654	2.0375	13.4844	GH1-deleted TRB1_merged_peak_418	AT1G06710	-	MTSF1,MTSF2	419
chr1	2070516	2071026	511	2070868	119	6.79088	1.64094	5.69628	GH1-deleted TRB1_merged_peak_419	AT1G06740	+	MUG3	510
chr1	2082992	2084287	1296	2083240	429	126.573	4.13801	124.546	GH1-deleted TRB1_merged_peak_421	AT1G06780	+	GAUT6	1276
chr1	2086040	2087552	1513	2086683	314	92.7237	4.10956	90.8292	GH1-deleted TRB1_merged_peak_422	AT1G06790	+	NRPC7	670
chr1	2089538	2090049	512	2089898	151	12.2187	1.87334	10.9888	GH1-deleted TRB1_merged_peak_423	AT1G04513	+	AT1G04513	511
chr1	2089538	2090049	512	2089898	151	12.2187	1.87334	10.9888	GH1-deleted TRB1_merged_peak_423	AT1G06800	-	DALL4,PLA-I{gamma}1	511
chr1	2092414	2093130	717	2092845	159	18.0037	2.16322	16.67	GH1-deleted TRB1_merged_peak_425	AT1G06810	-	AT1G06810	425
chr1	2110102	2110457	356	2110293	174	21.7161	2.27507	20.3268	GH1-deleted TRB1_merged_peak_427	AT1G06870	+	Plsp2A	355
chr1	2111065	2111485	421	2111409	105	3.95287	1.4495	2.96752	GH1-deleted TRB1_merged_peak_428	AT1G04527	-	AT1G04527	382
chr1	2111065	2111485	421	2111409	105	3.95287	1.4495	2.96752	GH1-deleted TRB1_merged_peak_428	AT1G06880	-	AT1G06880	337
chr1	2114304	2114884	581	2114580	121	7.25349	1.66829	6.14467	GH1-deleted TRB1_merged_peak_429	AT1G06890	-	UXT3	580
chr1	2123430	2124360	931	2123682	182	23.9548	2.34081	22.5382	GH1-deleted TRB1_merged_peak_430	AT1G06910	+	TRFL7	371
chr1	2125007	2128461	3455	2126540	948	683.113	12.9771	680.196	GH1-deleted TRB1_merged_peak_431	AT1G04533	-	AT1G04533	859
chr1	2125007	2128461	3455	2126540	948	683.113	12.9771	680.196	GH1-deleted TRB1_merged_peak_431	AT1G06920	-	ATOFP4,OFP4	1195
chr1	2125007	2128461	3455	2126540	948	683.113	12.9771	680.196	GH1-deleted TRB1_merged_peak_431	AT1G06923	+	AT1G06923	1200
chr1	2125007	2128461	3455	2126540	948	683.113	12.9771	680.196	GH1-deleted TRB1_merged_peak_431	AT1G06925	-	AT1G06925	757
chr1	2128940	2130425	1486	2129419	446	192.956	6.1125	190.738	GH1-deleted TRB1_merged_peak_432	AT1G06930	+	AT1G06930	943
chr1	2135055	2136115	1061	2135870	202	26.1967	2.33217	24.7529	GH1-deleted TRB1_merged_peak_433	AT1G06950	-	ATTIC110,TIC110	948
chr1	2135055	2136115	1061	2135870	202	26.1967	2.33217	24.7529	GH1-deleted TRB1_merged_peak_433	AT1G06960	+	AT1G06960	605
chr1	2139469	2141423	1955	2139981	514	249.008	7.04236	246.659	GH1-deleted TRB1_merged_peak_434	AT1G06970	+	ATCHX14,CHX14	1506
chr1	2142572	2143747	1176	2142774	170	22.4475	2.33834	21.0485	GH1-deleted TRB1_merged_peak_435	AT1G06980	-	AT1G06980	808
chr1	2154916	2156005	1090	2155318	159	17.3501	2.12671	16.027	GH1-deleted TRB1_merged_peak_437	AT1G04537	+	AT1G04537	706
chr1	2154916	2156005	1090	2155318	159	17.3501	2.12671	16.027	GH1-deleted TRB1_merged_peak_437	AT1G07020	-	AT1G07020	792
chr1	2159806	2161350	1545	2160082	143	12.3985	1.91956	11.1639	GH1-deleted TRB1_merged_peak_438	AT1G07030	-	AT1G07030	1312
chr1	2161999	2163117	1119	2162892	184	26.0285	2.43175	24.5857	GH1-deleted TRB1_merged_peak_439	AT1G07040	-	AT1G07040	1118
chr1	2164104	2165223	1120	2164514	268	60.9101	3.31532	59.1812	GH1-deleted TRB1_merged_peak_440	AT1G07050	-	AT1G07050	1119
chr1	2164104	2165223	1120	2164514	268	60.9101	3.31532	59.1812	GH1-deleted TRB1_merged_peak_440	AT1G07051	+	MIR847A	6
chr1	2173702	2175320	1619	2174398	302	76.7359	3.62141	74.9198	GH1-deleted TRB1_merged_peak_441	AT1G07090	-	LSH6	1368
chr1	2192039	2193851	1813	2193605	276	66.6732	3.47298	64.9108	GH1-deleted TRB1_merged_peak_444	AT1G07140	-	SIRANBP	1812
chr1	2194523	2195714	1192	2195260	225	41.8592	2.87504	40.2628	GH1-deleted TRB1_merged_peak_445	AT1G07150	-	MAPKKK13	1191
chr1	2198163	2200481	2319	2198552	245	55.0899	3.28039	53.3978	GH1-deleted TRB1_merged_peak_446	AT1G07160	-	AT1G07160	1910
chr1	2198163	2200481	2319	2198552	245	55.0899	3.28039	53.3978	GH1-deleted TRB1_merged_peak_446	AT1G07170	+	AT1G07170	784
chr1	2203888	2205050	1163	2204131	198	18.6786	2.01309	17.3342	GH1-deleted TRB1_merged_peak_447	AT1G07180	+	ATNDI1,NDA1	1162
chr1	2211270	2212265	996	2211516	126	3.97662	1.40459	2.9908	GH1-deleted TRB1_merged_peak_448	AT1G07200	-	SMXL6	995
chr1	2213786	2214248	463	2214116	205	34.0161	2.671	32.4891	GH1-deleted TRB1_merged_peak_449	.	.	.	.
chr1	2222155	2222845	691	2222322	138	6.34802	1.55179	5.26792	GH1-deleted TRB1_merged_peak_450	AT1G07230	-	NPC1	690
chr1	2223842	2225330	1489	2224238	304	80.2337	3.73401	78.3996	GH1-deleted TRB1_merged_peak_451	AT1G07240	+	UGT71C5	1488
chr1	2225837	2228070	2234	2226230	384	111.431	4.06825	109.46	GH1-deleted TRB1_merged_peak_452	AT1G07250	+	UGT71C4	1771
chr1	2238240	2241351	3112	2238772	433	160.041	5.13533	157.911	GH1-deleted TRB1_merged_peak_453	AT1G07280	+	AT1G07280	3111
chr1	2244539	2244956	418	2244802	126	5.85778	1.54912	4.79691	GH1-deleted TRB1_merged_peak_454	AT1G07290	-	GONST2	417
chr1	2250675	2251023	349	2250838	129	8.85489	1.75138	7.70254	GH1-deleted TRB1_merged_peak_456	AT1G07330	+	AT1G07330	348
chr1	2254799	2256728	1930	2255474	479	219.637	6.56376	217.355	GH1-deleted TRB1_merged_peak_457	AT1G07340	+	STP2,ATSTP2	1929
chr1	2257821	2258189	369	2257953	110	4.88394	1.51787	3.85748	GH1-deleted TRB1_merged_peak_458	AT1G07350	-	SR45a	368
chr1	2260033	2261124	1092	2260752	174	23.9792	2.39304	22.5603	GH1-deleted TRB1_merged_peak_459	AT1G07350	-	SR45a	454
chr1	2262422	2262986	565	2262877	182	17.9101	2.043	16.5772	GH1-deleted TRB1_merged_peak_460	AT1G07360	-	MAC5A	564
chr1	2262422	2262986	565	2262877	182	17.9101	2.043	16.5772	GH1-deleted TRB1_merged_peak_460	AT1G07370	+	PCNA1,ATPCNA1	249
chr1	2270217	2270604	388	2270426	155	11.7034	1.82764	10.4851	GH1-deleted TRB1_merged_peak_461	AT1G07390	+	RLP1,AtRLP1	387
chr1	2276012	2278313	2302	2276680	187	25.0851	2.36623	23.6546	GH1-deleted TRB1_merged_peak_462	AT1G07410	+	RABA2b,RAB-A2B,ATRABA2B,ATRAB-A2B	1512
chr1	2276012	2278313	2302	2276680	187	25.0851	2.36623	23.6546	GH1-deleted TRB1_merged_peak_462	AT1G07420	+	ATSMO1,SMO2-1	1058
chr1	2279793	2282687	2895	2281347	399	128.243	4.46558	126.211	GH1-deleted TRB1_merged_peak_463	AT1G07430	-	AtAIP1,AIP1,HON,HAI2	1941
chr1	2285163	2285718	556	2285441	279	76.1506	3.82886	74.3362	GH1-deleted TRB1_merged_peak_464	.	.	.	.
chr1	2287855	2288332	478	2288096	175	24.3682	2.40671	22.9446	GH1-deleted TRB1_merged_peak_465	AT1G07440	-	AT1G07440	236
chr1	2289948	2290649	702	2290155	127	8.72272	1.75034	7.57242	GH1-deleted TRB1_merged_peak_466	AT1G07460	+	AT1G07460	701
chr1	2291441	2292064	624	2291535	145	8.97857	1.70129	7.82216	GH1-deleted TRB1_merged_peak_467	AT1G07470	+	AT1G07470	623
chr1	2298972	2299507	536	2299367	140	6.75848	1.57412	5.66785	GH1-deleted TRB1_merged_peak_468	AT1G07480	-	AT1G07480	535
chr1	2304454	2305118	665	2304790	386	138.95	4.98381	136.882	GH1-deleted TRB1_merged_peak_469	AT1G07500	-	SMR5	352
chr1	2304454	2305118	665	2304790	386	138.95	4.98381	136.882	GH1-deleted TRB1_merged_peak_469	AT1G07510	+	ftsh10	664
chr1	2305433	2306278	846	2305991	252	58.9907	3.38205	57.2745	GH1-deleted TRB1_merged_peak_470	AT1G07510	+	ftsh10	845
chr1	2311684	2312113	430	2311951	155	15.7225	2.05641	14.4269	GH1-deleted TRB1_merged_peak_471	AT1G07510	+	ftsh10	429
chr1	2311684	2312113	430	2311951	155	15.7225	2.05641	14.4269	GH1-deleted TRB1_merged_peak_471	AT1G07520	-	AT1G07520	429
chr1	2313620	2316371	2752	2315544	130	9.50196	1.79136	8.33165	GH1-deleted TRB1_merged_peak_472	AT1G07530	-	SCL14,ATGRAS2,GRAS2	2751
chr1	2318307	2319195	889	2318656	201	35.3026	2.76225	33.7631	GH1-deleted TRB1_merged_peak_473	AT1G07540	-	TRFL2	888
chr1	2320193	2321259	1067	2321116	119	5.88912	1.57203	4.8277	GH1-deleted TRB1_merged_peak_474	AT1G04593	+	AT1G04593	177
chr1	2320193	2321259	1067	2321116	119	5.88912	1.57203	4.8277	GH1-deleted TRB1_merged_peak_474	AT1G07540	-	TRFL2	1066
chr1	2321737	2322277	541	2322083	167	16.682	2.04923	15.3699	GH1-deleted TRB1_merged_peak_475	AT1G07540	-	TRFL2	227
chr1	2323135	2324458	1324	2323793	245	57.009	3.36393	55.3043	GH1-deleted TRB1_merged_peak_476	AT1G07550	-	AT1G07550	1323
chr1	2327723	2328105	383	2327897	121	6.38672	1.60364	5.3058	GH1-deleted TRB1_merged_peak_477	AT1G07560	+	AT1G07560	382
chr1	2331171	2331820	650	2331452	152	16.0646	2.0922	14.7609	GH1-deleted TRB1_merged_peak_478	AT1G07570	-	APK1A,APK1	649
chr1	2338047	2339398	1352	2338246	157	16.268	2.07684	14.9623	GH1-deleted TRB1_merged_peak_479	AT1G07590	-	AT1G07590	1351
chr1	2338047	2339398	1352	2338246	157	16.268	2.07684	14.9623	GH1-deleted TRB1_merged_peak_479	AT1G07600	-	MT-Q,MT1A,ATMT1,MT1,LSR4,ATMT-2,ATMT-Q	494
chr1	2342295	2342621	327	2342526	99	2.96228	1.36745	2.02813	GH1-deleted TRB1_merged_peak_480	AT1G07615	-	Obg	326
chr1	2343437	2344194	758	2343809	438	186.645	6.0031	184.443	GH1-deleted TRB1_merged_peak_481	AT1G07615	-	Obg	757
chr1	2344612	2346432	1821	2345057	414	168.093	5.67492	165.94	GH1-deleted TRB1_merged_peak_482	AT1G07615	-	Obg	2
chr1	2344612	2346432	1821	2345057	414	168.093	5.67492	165.94	GH1-deleted TRB1_merged_peak_482	AT1G07620	-	TRM32,ATOBGM	1820
chr1	2349183	2351893	2711	2349580	403	146.273	5.03146	144.184	GH1-deleted TRB1_merged_peak_483	AT1G07630	+	PLL5	2616
chr1	2354660	2355723	1064	2354827	223	43.5271	2.96515	41.9182	GH1-deleted TRB1_merged_peak_484	AT1G07640	-	URP3,OBP2	1063
chr1	2356143	2356496	354	2356384	128	8.97921	1.76401	7.82216	GH1-deleted TRB1_merged_peak_485	AT1G07640	-	URP3,OBP2	353
chr1	2365666	2366420	755	2366263	132	7.37602	1.63917	6.26507	GH1-deleted TRB1_merged_peak_486	AT1G07650	-	AT1G07650	754
chr1	2367684	2368121	438	2367927	187	25.6046	2.39162	24.1666	GH1-deleted TRB1_merged_peak_487	AT1G07645	-	DSI-1VOC,ATDSI-1VOC	437
chr1	2368939	2370060	1122	2369468	214	39.9427	2.8761	38.362	GH1-deleted TRB1_merged_peak_488	AT1G07660	+	AT1G07660	796
chr1	2379546	2379989	444	2379683	128	8.97921	1.76401	7.82216	GH1-deleted TRB1_merged_peak_489	AT1G07700	+	AT1G07700	443
chr1	2381179	2381816	638	2381464	315	98.3638	4.32114	96.4451	GH1-deleted TRB1_merged_peak_490	AT1G07705	+	NOT2a	561
chr1	2390700	2392462	1763	2392070	551	281.178	7.54832	278.765	GH1-deleted TRB1_merged_peak_491	AT1G07720	-	KCS3	1762
chr1	2395418	2397366	1949	2395507	154	5.24999	1.4447	4.21205	GH1-deleted TRB1_merged_peak_492	AT1G07725	-	ATEXO70H6,EXO70H6	1948
chr1	2395418	2397366	1949	2395507	154	5.24999	1.4447	4.21205	GH1-deleted TRB1_merged_peak_492	AT1G07728	+	AT1G07728	1948
chr1	2399768	2400414	647	2399908	147	10.4945	1.78689	9.30235	GH1-deleted TRB1_merged_peak_493	AT1G07740	-	AT1G07740	646
chr1	2402699	2403330	632	2403026	328	96.3989	4.0974	94.4895	GH1-deleted TRB1_merged_peak_494	AT1G07745	-	SSN1,RAD51D,ATRAD51D	543
chr1	2402699	2403330	632	2403026	328	96.3989	4.0974	94.4895	GH1-deleted TRB1_merged_peak_494	AT1G07747	+	AT1G07747	72
chr1	2404028	2405140	1113	2404275	173	23.5925	2.37936	22.1784	GH1-deleted TRB1_merged_peak_495	AT1G07750	-	AT1G07750	1112
chr1	2405695	2406232	538	2405987	256	50.7951	3.01091	49.1317	GH1-deleted TRB1_merged_peak_496	AT1G07750	-	AT1G07750	537
chr1	2406813	2407415	603	2407009	132	10.0376	1.81871	8.85426	GH1-deleted TRB1_merged_peak_497	AT1G07760	-	AT1G07760	371
chr1	2408063	2408459	397	2408222	122	6.16795	1.584	5.09447	GH1-deleted TRB1_merged_peak_498	AT1G07770	-	RPS15A	396
chr1	2413027	2414607	1581	2413413	299	72.2118	3.48029	70.4183	GH1-deleted TRB1_merged_peak_499	AT1G07780	-	PAI1,TRP6	50
chr1	2413027	2414607	1581	2413413	299	72.2118	3.48029	70.4183	GH1-deleted TRB1_merged_peak_499	AT1G07790	+	HTB1	763
chr1	2413027	2414607	1581	2413413	299	72.2118	3.48029	70.4183	GH1-deleted TRB1_merged_peak_499	AT1G07795	+	AT1G07795	764
chr1	2420245	2424176	3932	2422952	520	240.37	6.64188	238.041	GH1-deleted TRB1_merged_peak_500	AT1G07820	-	AT1G07820	1277
chr1	2420245	2424176	3932	2422952	520	240.37	6.64188	238.041	GH1-deleted TRB1_merged_peak_500	AT1G07830	+	AT1G07830	1977
chr1	2420245	2424176	3932	2422952	520	240.37	6.64188	238.041	GH1-deleted TRB1_merged_peak_500	AT1G07840	+	AT1G07840	431
chr1	2426690	2427726	1037	2427083	224	45.039	3.0248	43.4185	GH1-deleted TRB1_merged_peak_501	AT1G07850	+	AT1G07850	1036
chr1	2428082	2429727	1646	2429472	242	38.9563	2.6383	37.3856	GH1-deleted TRB1_merged_peak_502	AT1G07860	-	AT1G07860	816
chr1	2430849	2431193	345	2431008	116	5.77867	1.57279	4.71911	GH1-deleted TRB1_merged_peak_503	AT1G07870	-	AT1G07870	344
chr1	2445181	2445950	770	2445544	172	11.9232	1.78046	10.6995	GH1-deleted TRB1_merged_peak_505	AT1G07910	+	AtRLG1,RNL,ZYG3,ATRNL	769
chr1	2454570	2455230	661	2454897	223	44.93	3.02851	43.3099	GH1-deleted TRB1_merged_peak_506	AT1G07920	+	A1	660
chr1	2472230	2472908	679	2472622	418	171.144	5.72961	168.983	GH1-deleted TRB1_merged_peak_510	AT1G07970	-	AT1G07970	678
chr1	2475519	2476058	540	2475749	158	16.5962	2.08999	15.2849	GH1-deleted TRB1_merged_peak_511	AT1G07985	+	AT1G07985	539
chr1	2477174	2477575	402	2477339	160	16.4856	2.07337	15.1754	GH1-deleted TRB1_merged_peak_512	AT1G07990	+	AT1G07990	401
chr1	2482396	2483560	1165	2482806	142	12.723	1.94435	11.4821	GH1-deleted TRB1_merged_peak_513	.	.	.	.
chr1	2484647	2485586	940	2484932	232	50.2123	3.18616	48.5528	GH1-deleted TRB1_merged_peak_514	AT1G08000	-	GATA10	939
chr1	2484647	2485586	940	2484932	232	50.2123	3.18616	48.5528	GH1-deleted TRB1_merged_peak_514	AT1G08005	+	AT1G08005	605
chr1	2486015	2486757	743	2486362	153	16.3964	2.10587	15.0871	GH1-deleted TRB1_merged_peak_515	AT1G08000	-	GATA10	11
chr1	2486015	2486757	743	2486362	153	16.3964	2.10587	15.0871	GH1-deleted TRB1_merged_peak_515	AT1G08010	-	GATA11	742
chr1	2487616	2488098	483	2487955	207	36.1034	2.75336	34.5579	GH1-deleted TRB1_merged_peak_516	AT1G08010	-	GATA11	482
chr1	2492880	2493203	324	2493055	113	5.4872	1.55889	4.43706	GH1-deleted TRB1_merged_peak_517	AT1G08030	-	HPS7,AQC1,TPST	323
chr1	2498377	2502250	3874	2499445	1307	1111.32	17.8862	1108.08	GH1-deleted TRB1_merged_peak_518	AT1G08040	-	AT1G08040	687
chr1	2498377	2502250	3874	2499445	1307	1111.32	17.8862	1108.08	GH1-deleted TRB1_merged_peak_518	AT1G08050	-	AT1G08050	3087
chr1	2502916	2503305	390	2503119	165	20.5894	2.26997	19.2155	GH1-deleted TRB1_merged_peak_519	AT1G08060	-	MOM1,MOM	389
chr1	2510390	2511010	621	2510710	209	37.2501	2.79131	35.6933	GH1-deleted TRB1_merged_peak_520	AT1G08060	-	MOM1,MOM	620
chr1	2515933	2516341	409	2516071	111	5.08136	1.53154	4.04693	GH1-deleted TRB1_merged_peak_521	AT1G08070	-	OTP82,EMB3102	408
chr1	2528057	2528675	619	2528337	237	52.7903	3.25453	51.113	GH1-deleted TRB1_merged_peak_522	AT1G08100	-	ACH2,ATNRT2.2,NRT2.2,NRT2;2AT	618
chr1	2537639	2539329	1691	2538548	504	209.645	5.85848	207.387	GH1-deleted TRB1_merged_peak_523	AT1G04643	-	AT1G04643	665
chr1	2537639	2539329	1691	2538548	504	209.645	5.85848	207.387	GH1-deleted TRB1_merged_peak_523	AT1G08115	-	AT1G08115	464
chr1	2537639	2539329	1691	2538548	504	209.645	5.85848	207.387	GH1-deleted TRB1_merged_peak_523	AT1G08120	+	AT1G08120	1014
chr1	2542207	2542721	515	2542341	143	9.46858	1.73859	8.30168	GH1-deleted TRB1_merged_peak_524	AT1G08125	-	AT1G08125	455
chr1	2547214	2548528	1315	2547859	647	369.502	8.86107	366.943	GH1-deleted TRB1_merged_peak_525	AT1G08130	-	ATLIG1,LIG1	1032
chr1	2549023	2549775	753	2549363	312	96.442	4.28012	94.5314	GH1-deleted TRB1_merged_peak_526	AT1G08135	-	CHX6B,ATCHX6B	752
chr1	2554134	2555266	1133	2554682	399	156.802	5.4698	154.68	GH1-deleted TRB1_merged_peak_527	AT1G08140	-	ATCHX6A,CHX6A	1132
chr1	2562883	2563646	764	2563036	187	26.6729	2.44408	25.224	GH1-deleted TRB1_merged_peak_528	AT1G08170	-	AT1G08170	763
chr1	2573158	2576774	3617	2574213	283	73.8441	3.69212	72.0418	GH1-deleted TRB1_merged_peak_529	AT1G08200	-	AXS2	2956
chr1	2580822	2581180	359	2580982	130	9.50196	1.79136	8.33165	GH1-deleted TRB1_merged_peak_530	AT1G08210	-	AT1G08210	232
chr1	2586022	2586663	642	2586076	111	4.77449	1.50568	3.75374	GH1-deleted TRB1_merged_peak_531	AT1G08230	-	GAT1	641
chr1	2588782	2590018	1237	2589224	189	25.3405	2.36656	23.9063	GH1-deleted TRB1_merged_peak_532	AT1G08250	-	ADT6,AtADT6	1236
chr1	2588782	2590018	1237	2589224	189	25.3405	2.36656	23.9063	GH1-deleted TRB1_merged_peak_532	AT1G08260	+	ABO4,TIL1,EMB142,POL2A,EMB529,ESD7,EMB2284	1236
chr1	2590661	2591171	511	2590841	241	37.3286	2.58018	35.7713	GH1-deleted TRB1_merged_peak_533	AT1G08250	-	ADT6,AtADT6	248
chr1	2590661	2591171	511	2590841	241	37.3286	2.58018	35.7713	GH1-deleted TRB1_merged_peak_533	AT1G08260	+	ABO4,TIL1,EMB142,POL2A,EMB529,ESD7,EMB2284	510
chr1	2606663	2608108	1446	2607831	221	43.028	2.95932	41.423	GH1-deleted TRB1_merged_peak_534	AT1G08270	-	AT1G08270	1144
chr1	2606663	2608108	1446	2607831	221	43.028	2.95932	41.423	GH1-deleted TRB1_merged_peak_534	AT1G08280	+	GALT29A	531
chr1	2614793	2615381	589	2615170	139	10.443	1.81524	9.25141	GH1-deleted TRB1_merged_peak_535	AT1G08300	+	NVL	588
chr1	2623520	2623973	454	2623676	193	23.8475	2.27283	22.4316	GH1-deleted TRB1_merged_peak_537	AT1G08320	-	TGA9,bZIP21	453
chr1	2630371	2631589	1219	2630961	259	64.6598	3.55537	62.9081	GH1-deleted TRB1_merged_peak_538	AT1G08340	+	ROPGAP5	998
chr1	2635864	2636221	358	2636029	208	24.0816	2.20848	22.6621	GH1-deleted TRB1_merged_peak_539	AT1G08350	-	TMN5	302
chr1	2635864	2636221	358	2636029	208	24.0816	2.20848	22.6621	GH1-deleted TRB1_merged_peak_539	AT1G08360	+	RPL10AA	357
chr1	2637954	2638750	797	2638297	315	88.1351	3.92308	86.2623	GH1-deleted TRB1_merged_peak_540	AT1G08370	+	ATDCP1,DCP1	796
chr1	2645646	2646569	924	2646323	160	18.7957	2.20159	17.4479	GH1-deleted TRB1_merged_peak_542	AT1G08400	-	MAG2L	702
chr1	2645646	2646569	924	2646323	160	18.7957	2.20159	17.4479	GH1-deleted TRB1_merged_peak_542	AT1G08410	+	LSG1-2,DIG6	725
chr1	2649819	2650362	544	2649868	119	4.37509	1.4518	3.3712	GH1-deleted TRB1_merged_peak_543	AT1G08420	+	BSL2	543
chr1	2655487	2655898	412	2655674	176	24.7598	2.42039	23.3314	GH1-deleted TRB1_merged_peak_544	AT1G08420	+	BSL2	411
chr1	2657359	2657839	481	2657576	152	16.0646	2.0922	14.7609	GH1-deleted TRB1_merged_peak_545	.	.	.	.
chr1	2665273	2665689	417	2665450	171	22.8267	2.35201	21.4226	GH1-deleted TRB1_merged_peak_546	AT1G08440	+	ALMT2	311
chr1	2673533	2674321	789	2673790	165	20.5894	2.26997	19.2155	GH1-deleted TRB1_merged_peak_547	AT1G08460	+	ATHDA8,HDA08,HDA8	788
chr1	2681892	2682207	316	2682036	144	8.90596	1.70008	7.75304	GH1-deleted TRB1_merged_peak_548	AT1G08470	-	SSL3	149
chr1	2683378	2684349	972	2683568	155	15.2245	2.02807	13.9362	GH1-deleted TRB1_merged_peak_549	AT1G08470	-	SSL3	971
chr1	2683378	2684349	972	2683568	155	15.2245	2.02807	13.9362	GH1-deleted TRB1_merged_peak_549	AT1G08480	+	SDH6	473
chr1	2688338	2688745	408	2688632	119	3.82422	1.40587	2.84615	GH1-deleted TRB1_merged_peak_550	AT1G08490	-	ATSUFS,ATNFS2,CPNIFS,ATCPNIFS,SUFS	407
chr1	2688338	2688745	408	2688632	119	3.82422	1.40587	2.84615	GH1-deleted TRB1_merged_peak_550	AT1G08500	+	AtENODL18,ENODL18	165
chr1	2690796	2691964	1169	2691448	177	22.5509	2.3001	21.151	GH1-deleted TRB1_merged_peak_551	AT1G08510	-	FATB	902
chr1	2692591	2693391	801	2693101	223	35.1256	2.59861	33.5889	GH1-deleted TRB1_merged_peak_552	AT1G08510	-	FATB	800
chr1	2693715	2694753	1039	2694342	229	43.023	2.89486	41.4181	GH1-deleted TRB1_merged_peak_553	AT1G08510	-	FATB	1038
chr1	2696540	2697140	601	2696791	168	21.6966	2.31099	20.3076	GH1-deleted TRB1_merged_peak_554	AT1G08520	+	CHLD,ALB1,V157,ALB-1V,PDE166	600
chr1	2699008	2699424	417	2699162	120	7.02046	1.65461	5.91872	GH1-deleted TRB1_merged_peak_555	AT1G08520	+	CHLD,ALB1,V157,ALB-1V,PDE166	416
chr1	2700534	2701464	931	2700971	133	10.3102	1.83238	9.12044	GH1-deleted TRB1_merged_peak_556	AT1G08530	+	AT1G08530	783
chr1	2713019	2715001	1983	2714448	299	88.2594	4.10235	86.3851	GH1-deleted TRB1_merged_peak_557	.	.	.	.
chr1	2716073	2716642	570	2716412	285	68.2445	3.45304	66.4729	GH1-deleted TRB1_merged_peak_558	AT1G08580	-	AT1G08580	569
chr1	2723477	2724240	764	2723873	129	9.23897	1.77768	8.07534	GH1-deleted TRB1_merged_peak_559	AT1G08600	+	ATRX,CHR20	763
chr1	2735505	2736009	505	2735846	223	29.0691	2.34607	27.5932	GH1-deleted TRB1_merged_peak_560	AT1G08610	-	AT1G08610	504
chr1	2736852	2737508	657	2737068	176	22.334	2.29499	20.9378	GH1-deleted TRB1_merged_peak_561	AT1G04657	-	AT1G04657	278
chr1	2736852	2737508	657	2737068	176	22.334	2.29499	20.9378	GH1-deleted TRB1_merged_peak_561	AT1G08620	+	PKDM7D	656
chr1	2743417	2744261	845	2743956	379	142.128	5.19631	140.05	GH1-deleted TRB1_merged_peak_562	.	.	.	.
chr1	2752043	2753818	1776	2752537	1045	793.779	14.3035	790.76	GH1-deleted TRB1_merged_peak_563	AT1G08645	-	AT1G08645	852
chr1	2752043	2753818	1776	2752537	1045	793.779	14.3035	790.76	GH1-deleted TRB1_merged_peak_563	AT1G08650	+	ATPPCK1,PPCK1	1766
chr1	2770814	2771711	898	2771100	208	34.5358	2.67338	33.004	GH1-deleted TRB1_merged_peak_564	AT1G08700	-	PS1	897
chr1	2770814	2771711	898	2771100	208	34.5358	2.67338	33.004	GH1-deleted TRB1_merged_peak_564	AT1G08710	+	SKIP24	391
chr1	2774027	2774447	421	2774257	158	8.53992	1.63637	7.39535	GH1-deleted TRB1_merged_peak_565	AT1G08720	+	ATEDR1,EDR1	420
chr1	2779168	2780273	1106	2779624	180	26.3499	2.47508	24.9031	GH1-deleted TRB1_merged_peak_566	AT1G08730	+	XIC,ATXIC	1105
chr1	2805031	2805359	329	2805143	113	4.95693	1.51528	3.92852	GH1-deleted TRB1_merged_peak_567	AT1G08760	+	CORD2	328
chr1	2809036	2809696	661	2809291	138	8.63872	1.70338	7.49261	GH1-deleted TRB1_merged_peak_568	AT1G08770	+	PRA1.E	660
chr1	2810174	2813411	3238	2812282	326	105.515	4.47156	103.566	GH1-deleted TRB1_merged_peak_569	AT1G08780	-	PFD4,AIP3	1439
chr1	2810174	2813411	3238	2812282	326	105.515	4.47156	103.566	GH1-deleted TRB1_merged_peak_569	AT1G08790	+	AT1G08790	1093
chr1	2821210	2821794	585	2821483	306	84.1671	3.864	82.3127	GH1-deleted TRB1_merged_peak_570	AT1G08820	-	VAP27-2	440
chr1	2827132	2829563	2432	2828199	166	16.76	2.05821	15.4447	GH1-deleted TRB1_merged_peak_571	AT1G08830	+	AtSOD1,CSD1,SOD1	2183
chr1	2838600	2839408	809	2839091	186	26.1475	2.42465	24.7039	GH1-deleted TRB1_merged_peak_572	AT1G08840	-	JHS1,emb2411	555
chr1	2838600	2839408	809	2839091	186	26.1475	2.42465	24.7039	GH1-deleted TRB1_merged_peak_572	AT1G08845	+	HES	808
chr1	2841468	2842391	924	2841768	304	91.3783	4.17072	89.4897	GH1-deleted TRB1_merged_peak_573	AT1G08860	+	BON3	722
chr1	2846134	2847916	1783	2847507	566	249.115	6.2709	246.766	GH1-deleted TRB1_merged_peak_574	AT1G08870	-	AT1G08870	372
chr1	2846134	2847916	1783	2847507	566	249.115	6.2709	246.766	GH1-deleted TRB1_merged_peak_574	AT1G08880	-	GAMMA-H2AX,G-H2AX,H2AXA,HTA5	1022
chr1	2846134	2847916	1783	2847507	566	249.115	6.2709	246.766	GH1-deleted TRB1_merged_peak_574	AT1G08890	+	SUGTL4	67
chr1	2848433	2849392	960	2849076	210	38.3885	2.83641	36.8225	GH1-deleted TRB1_merged_peak_575	AT1G08890	+	SUGTL4	959
chr1	2850377	2851330	954	2851195	109	4.58627	1.4952	3.57346	GH1-deleted TRB1_merged_peak_576	AT1G08890	+	SUGTL4	953
chr1	2851861	2852349	489	2852062	143	8.91365	1.70389	7.76056	GH1-deleted TRB1_merged_peak_577	AT1G08900	+	SUGTL3	286
chr1	2856146	2856557	412	2856318	116	6.12308	1.59992	5.05028	GH1-deleted TRB1_merged_peak_578	AT1G08910	+	PIAL1	411
chr1	2861262	2862273	1012	2861752	251	52.9753	3.13843	51.2974	GH1-deleted TRB1_merged_peak_579	AT1G04673	-	AT1G04673	508
chr1	2867134	2871010	3877	2867594	258	64.1023	3.54169	62.3539	GH1-deleted TRB1_merged_peak_580	AT1G08920	+	ESL1	3611
chr1	2877670	2878178	509	2877900	164	14.9786	1.97205	13.6954	GH1-deleted TRB1_merged_peak_582	AT1G08940	+	AT1G08940	508
chr1	2879086	2880155	1070	2879362	162	15.5192	2.01047	14.2256	GH1-deleted TRB1_merged_peak_583	AT1G08950	+	AT1G08950	288
chr1	2879086	2880155	1070	2879362	162	15.5192	2.01047	14.2256	GH1-deleted TRB1_merged_peak_583	AT1G08960	+	CAX11,CCX5,ATCAX11,AtCXX5	949
chr1	2882381	2883856	1476	2882678	235	36.0041	2.5623	34.4591	GH1-deleted TRB1_merged_peak_584	AT1G08970	+	HAP5C,NF-YC9	1475
chr1	2889116	2889979	864	2889339	124	7.05534	1.64307	5.95297	GH1-deleted TRB1_merged_peak_585	AT1G08990	+	PGSIP5,GUX5	863
chr1	2891097	2892151	1055	2891406	161	19.1492	2.21527	17.796	GH1-deleted TRB1_merged_peak_586	AT1G09000	+	ANP1,MAPKKK1,NP1	1054
chr1	2894959	2895717	759	2895024	104	3.60607	1.41962	2.63843	GH1-deleted TRB1_merged_peak_587	.	.	.	.
chr1	2899901	2900214	314	2900078	121	6.38672	1.60364	5.3058	GH1-deleted TRB1_merged_peak_588	AT1G09020	-	SNF4,ATSNF4,KIN&#946;&#947;	313
chr1	2904096	2904873	778	2904583	205	37.1174	2.81695	35.5613	GH1-deleted TRB1_merged_peak_589	AT1G09020	-	SNF4,ATSNF4,KIN&#946;&#947;	777
chr1	2925313	2925996	684	2925734	255	62.4398	3.50067	60.7013	GH1-deleted TRB1_merged_peak_590	AT1G09060	-	JMJ24	683
chr1	2932230	2932543	314	2932460	130	7.89073	1.68132	6.76534	GH1-deleted TRB1_merged_peak_592	AT1G09090	+	ATRBOHB-BETA,RBOHB,ATRBOHB	104
chr1	2941368	2942376	1009	2941645	231	39.8493	2.74515	38.2707	GH1-deleted TRB1_merged_peak_593	AT1G09130	-	AT1G09130	1008
chr1	2945185	2945509	325	2945299	129	8.65733	1.73781	7.51104	GH1-deleted TRB1_merged_peak_594	AT1G09140	-	At-SR30,ATSRP30,ATSRP30.1,ATSRP30.2,SR30	324
chr1	2949651	2950911	1261	2950022	303	88.9792	4.08539	87.1016	GH1-deleted TRB1_merged_peak_595	AT1G09155	-	AtPP2-B15,PP2-B15	1260
chr1	2954000	2954538	539	2954158	137	10.9326	1.85509	9.72919	GH1-deleted TRB1_merged_peak_596	AT1G09160	-	AT1G09160	538
chr1	2954919	2955677	759	2955462	140	12.3052	1.9281	11.0717	GH1-deleted TRB1_merged_peak_597	AT1G09160	-	AT1G09160	758
chr1	2960530	2962604	2075	2961158	571	299.02	7.82181	296.575	GH1-deleted TRB1_merged_peak_598	AT1G09170	-	AT1G09170	2074
chr1	2964083	2965603	1521	2964391	269	62.8787	3.38521	61.1385	GH1-deleted TRB1_merged_peak_599	AT1G09176	+	AT1G09176	644
chr1	2964083	2965603	1521	2964391	269	62.8787	3.38521	61.1385	GH1-deleted TRB1_merged_peak_599	AT1G09180	+	SARA1A,ATSAR1,ATSARA1A	880
chr1	2967169	2967729	561	2967309	157	17.7512	2.16057	16.4196	GH1-deleted TRB1_merged_peak_600	AT1G09190	-	PCMP-E70	560
chr1	2970790	2972966	2177	2971846	368	134.25	5.04589	132.197	GH1-deleted TRB1_merged_peak_601	AT1G09195	-	AT1G09195	1078
chr1	2970790	2972966	2177	2971846	368	134.25	5.04589	132.197	GH1-deleted TRB1_merged_peak_601	AT1G09200	-	H3.1	1063
chr1	2978727	2979224	498	2978973	141	12.427	1.93086	11.1922	GH1-deleted TRB1_merged_peak_602	AT1G09220	-	PCMP-E25	497
chr1	2994293	2994722	430	2994492	139	9.60761	1.76209	8.43591	GH1-deleted TRB1_merged_peak_604	AT1G09270	+	IMPA-4	429
chr1	2997360	2998668	1309	2998451	140	12.3052	1.9281	11.0717	GH1-deleted TRB1_merged_peak_605	.	.	.	.
chr1	3008973	3010344	1372	3009641	514	249.008	7.04236	246.659	GH1-deleted TRB1_merged_peak_606	AT1G09310	+	AT1G09310	925
chr1	3011777	3012751	975	3012324	322	96.6902	4.17377	94.7789	GH1-deleted TRB1_merged_peak_607	AT1G09320	-	AT1G09320	930
chr1	3018058	3018472	415	3018313	113	3.83676	1.41977	2.85793	GH1-deleted TRB1_merged_peak_608	AT1G09340	+	HIP1.3,CRB,CSP41B	414
chr1	3019261	3021441	2181	3020135	426	165.901	5.42532	163.755	GH1-deleted TRB1_merged_peak_609	AT1G09350	+	GolS3,AtGolS3	2102
chr1	3024965	3025286	322	3025141	118	6.56478	1.62726	5.47753	GH1-deleted TRB1_merged_peak_610	AT1G09370	+	AT1G09370	321
chr1	3026202	3026822	621	3026544	119	6.79088	1.64094	5.69628	GH1-deleted TRB1_merged_peak_611	AT1G09380	-	UMAMIT25	620
chr1	3048928	3049570	643	3049058	157	13.2569	1.90762	12.0048	GH1-deleted TRB1_merged_peak_613	AT1G09450	+	Haspin,AtHaspin	642
chr1	3057108	3058788	1681	3058429	776	497.787	10.6251	495.06	GH1-deleted TRB1_merged_peak_614	AT1G09470	-	AtNEAP3	735
chr1	3057108	3058788	1681	3058429	776	497.787	10.6251	495.06	GH1-deleted TRB1_merged_peak_614	AT1G09480	+	AT1G09480	1113
chr1	3062905	3063578	674	3063387	160	16.6132	2.08043	15.3017	GH1-deleted TRB1_merged_peak_615	.	.	.	.
chr1	3069264	3069579	316	3069395	119	6.42453	1.61312	5.34289	GH1-deleted TRB1_merged_peak_616	AT1G09510	+	AT1G09510	315
chr1	3071032	3072198	1167	3071812	359	101.798	3.98153	99.8651	GH1-deleted TRB1_merged_peak_617	AT1G09520	-	AT1G09520	1166
chr1	3076513	3080093	3581	3079791	209	23.5319	2.18018	22.1206	GH1-deleted TRB1_merged_peak_618	AT1G09530	+	PIF3,PAP3,POC1	3141
chr1	3086417	3088043	1627	3087663	200	34.8541	2.74857	33.3188	GH1-deleted TRB1_merged_peak_619	AT1G09540	+	ATMYB61,MYB61	1497
chr1	3097705	3099117	1413	3098602	146	10.2337	1.77482	9.04789	GH1-deleted TRB1_merged_peak_621	AT1G09570	-	FRE1,FHY2,HY8,PHYA	1412
chr1	3102002	3102977	976	3102244	130	8.49284	1.72267	7.34887	GH1-deleted TRB1_merged_peak_622	AT1G09575	-	MCU1	975
chr1	3106216	3106947	732	3106479	237	44.6451	2.90308	43.028	GH1-deleted TRB1_merged_peak_623	AT1G09590	+	RPL21A	731
chr1	3107588	3108227	640	3107895	292	83.9537	4.00663	82.1	GH1-deleted TRB1_merged_peak_624	AT1G09600	+	AT1G09600	631
chr1	3115984	3116909	926	3116660	179	21.6273	2.24174	20.2409	GH1-deleted TRB1_merged_peak_625	AT1G09620	-	AT1G09620	925
chr1	3119553	3120190	638	3119856	123	5.75078	1.54957	4.69193	GH1-deleted TRB1_merged_peak_626	AT1G09630	-	RAB-A2A,ATRABA2A,ATRAB11C,ATRAB-A2A,RAB11c	562
chr1	3119553	3120190	638	3119856	123	5.75078	1.54957	4.69193	GH1-deleted TRB1_merged_peak_626	AT1G09640	+	AT1G09640	637
chr1	3121288	3122190	903	3121632	135	9.11659	1.7455	7.95751	GH1-deleted TRB1_merged_peak_627	AT1G09640	+	AT1G09640	902
chr1	3124041	3124708	668	3124300	133	10.1528	1.82198	8.96796	GH1-deleted TRB1_merged_peak_628	AT1G09645	+	AT1G09645	626
chr1	3130718	3131064	347	3130826	114	5.69557	1.57257	4.63771	GH1-deleted TRB1_merged_peak_629	AT1G09660	-	AT1G09660	346
chr1	3135098	3135549	452	3135272	118	6.20575	1.59968	5.13138	GH1-deleted TRB1_merged_peak_630	AT1G09680	-	AT1G09680	451
chr1	3136292	3136617	326	3136470	116	6.12308	1.59992	5.05028	GH1-deleted TRB1_merged_peak_631	AT1G09690	-	RPL21A	325
chr1	3137038	3137845	808	3137454	212	34.7083	2.65303	33.1756	GH1-deleted TRB1_merged_peak_632	AT1G09690	-	RPL21A	807
chr1	3153967	3154380	414	3154148	177	17.5008	2.04496	16.1739	GH1-deleted TRB1_merged_peak_633	AT1G09730	-	SPF1,ASP1	413
chr1	3153967	3154380	414	3154148	177	17.5008	2.04496	16.1739	GH1-deleted TRB1_merged_peak_633	AT1G09740	+	AT1G09740	290
chr1	3161246	3162317	1072	3161886	274	73.2182	3.76049	71.4191	GH1-deleted TRB1_merged_peak_635	AT1G09760	-	U2A'	746
chr1	3161246	3162317	1072	3161886	274	73.2182	3.76049	71.4191	GH1-deleted TRB1_merged_peak_635	AT1G09770	+	ATCDC5,ATMYBCDC5,CDC5	785
chr1	3163253	3163929	677	3163632	106	4.13152	1.46317	3.13787	GH1-deleted TRB1_merged_peak_636	AT1G09770	+	ATCDC5,ATMYBCDC5,CDC5	676
chr1	3164824	3167912	3089	3167678	187	25.5442	2.38867	24.1087	GH1-deleted TRB1_merged_peak_637	AT1G09780	-	iPGAM1	2542
chr1	3173559	3174222	664	3173635	126	7.26126	1.65105	6.15227	GH1-deleted TRB1_merged_peak_638	AT1G04723	-	AT1G04723	356
chr1	3173559	3174222	664	3173635	126	7.26126	1.65105	6.15227	GH1-deleted TRB1_merged_peak_638	AT1G09795	+	ATATP-PRT2,HISN1B,ATP-PRT2	663
chr1	3180061	3181332	1272	3181045	162	15.4907	2.00891	14.1973	GH1-deleted TRB1_merged_peak_639	AT1G04733	-	AT1G04733	488
chr1	3180061	3181332	1272	3181045	162	15.4907	2.00891	14.1973	GH1-deleted TRB1_merged_peak_639	AT1G09800	-	AT1G09800	973
chr1	3187738	3188172	435	3187947	140	9.57171	1.75603	8.40051	GH1-deleted TRB1_merged_peak_640	AT1G09812	+	AT1G09812	434
chr1	3189476	3190027	552	3189655	125	8.11783	1.71576	6.98581	GH1-deleted TRB1_merged_peak_641	AT1G09815	+	POLD4	551
chr1	3192150	3192773	624	3192481	213	40.4905	2.90973	38.9053	GH1-deleted TRB1_merged_peak_642	AT1G09820	-	AT1G09820	623
chr1	3201062	3201419	358	3201202	134	8.77723	1.72682	7.62605	GH1-deleted TRB1_merged_peak_643	AT1G09850	+	XBCP3	34
chr1	3210811	3212255	1445	3211685	252	60.7926	3.45965	59.0641	GH1-deleted TRB1_merged_peak_644	AT1G09880	-	AT1G09880	1444
chr1	3216168	3216541	374	3216360	174	23.9792	2.39304	22.5603	GH1-deleted TRB1_merged_peak_645	AT1G09890	-	AT1G09890	373
chr1	3217499	3218178	680	3217825	600	290.03	7.04653	287.602	GH1-deleted TRB1_merged_peak_646	AT1G09890	-	AT1G09890	404
chr1	3217499	3218178	680	3217825	600	290.03	7.04653	287.602	GH1-deleted TRB1_merged_peak_646	AT1G09900	+	AT1G09900	345
chr1	3224305	3225003	699	3224543	163	17.4192	2.10894	16.093	GH1-deleted TRB1_merged_peak_647	AT1G09910	-	AT1G09910	536
chr1	3227430	3227815	386	3227480	108	3.67994	1.41705	2.70871	GH1-deleted TRB1_merged_peak_648	AT1G09930	-	ATOPT2,OPT2	325
chr1	3229626	3230219	594	3230058	160	18.7957	2.20159	17.4479	GH1-deleted TRB1_merged_peak_649	AT1G09930	-	ATOPT2,OPT2	593
chr1	3232199	3233052	854	3232591	224	46.1843	3.07676	44.554	GH1-deleted TRB1_merged_peak_650	AT1G09932	-	AT1G09932	853
chr1	3243335	3244884	1550	3243666	528	213.863	5.69134	211.595	GH1-deleted TRB1_merged_peak_653	AT1G09960	+	ATSUC4,SUC4,ATSUT4,SUT4	1198
chr1	3247658	3248370	713	3248057	572	285.271	7.32941	282.85	GH1-deleted TRB1_merged_peak_654	AT1G04753	-	AT1G04753	579
chr1	3260935	3261693	759	3261456	182	27.1593	2.50243	25.7032	GH1-deleted TRB1_merged_peak_656	AT1G09980	-	AT1G09980	758
chr1	3263768	3264690	923	3264383	115	4.54606	1.47568	3.53447	GH1-deleted TRB1_merged_peak_657	AT1G09995	-	AT1G09995	174
chr1	3269623	3270589	967	3270318	175	17.6561	2.06195	16.3279	GH1-deleted TRB1_merged_peak_658	AT1G10020	-	AT1G10020	966
chr1	3271348	3272222	875	3271934	410	163.313	5.5548	161.174	GH1-deleted TRB1_merged_peak_659	AT1G10020	-	AT1G10020	874
chr1	3278188	3278639	452	3278455	117	6.34217	1.61359	5.26211	GH1-deleted TRB1_merged_peak_660	AT1G10040	-	AT1G10040	451
chr1	3278188	3278639	452	3278455	117	6.34217	1.61359	5.26211	GH1-deleted TRB1_merged_peak_660	AT1G10050	+	AT1G10050	147
chr1	3283081	3284309	1229	3283917	191	30.916	2.6255	29.4194	GH1-deleted TRB1_merged_peak_661	AT1G10060	+	BCAT1,BCAT-1,ATBCAT-1	536
chr1	3284723	3287113	2391	3285426	274	73.2182	3.76049	71.4191	GH1-deleted TRB1_merged_peak_662	AT1G10060	+	BCAT1,BCAT-1,ATBCAT-1	2390
chr1	3300627	3301321	695	3300940	213	33.9044	2.61033	32.3798	GH1-deleted TRB1_merged_peak_664	AT1G10095	-	AT1G10095	189
chr1	3300627	3301321	695	3300940	213	33.9044	2.61033	32.3798	GH1-deleted TRB1_merged_peak_664	AT1G10100	-	AT1G10100	624
chr1	3302422	3303338	917	3302989	347	119.608	4.75872	117.605	GH1-deleted TRB1_merged_peak_665	AT1G04763	-	AT1G04763	297
chr1	3302422	3303338	917	3302989	347	119.608	4.75872	117.605	GH1-deleted TRB1_merged_peak_665	AT1G10110	+	AT1G10110	916
chr1	3306787	3307258	472	3307074	205	32.9291	2.62061	31.4135	GH1-deleted TRB1_merged_peak_666	AT1G10120	-	CIB4	469
chr1	3321889	3323619	1731	3323187	723	443.859	9.90033	441.197	GH1-deleted TRB1_merged_peak_667	AT1G10140	-	AT1G10140	1065
chr1	3325080	3327456	2377	3325345	192	23.4841	2.26111	22.073	GH1-deleted TRB1_merged_peak_668	AT1G10150	+	PP2A10	1957
chr1	3333047	3333802	756	3333627	132	8.20229	1.69553	7.06905	GH1-deleted TRB1_merged_peak_669	AT1G10170	-	ATNFXL1,NFXL1	298
chr1	3336534	3338250	1717	3337163	172	22.8454	2.34651	21.441	GH1-deleted TRB1_merged_peak_670	AT1G10170	-	ATNFXL1,NFXL1	1716
chr1	3346517	3346951	435	3346650	110	4.88394	1.51787	3.85748	GH1-deleted TRB1_merged_peak_671	AT1G10200	-	AtWLIM1,WLIM1	434
chr1	3354405	3356437	2033	3356178	272	54.8107	3.04776	53.1212	GH1-deleted TRB1_merged_peak_672	AT1G10225	+	AT1G10225	451
chr1	3354405	3356437	2033	3356178	272	54.8107	3.04776	53.1212	GH1-deleted TRB1_merged_peak_672	AT1G10230	+	SK18,ASK18	776
chr1	3359533	3359929	397	3359808	173	14.7858	1.9244	13.5045	GH1-deleted TRB1_merged_peak_673	AT1G10240	-	FRS11	396
chr1	3363001	3364122	1122	3363305	244	41.7212	2.73517	40.127	GH1-deleted TRB1_merged_peak_674	AT1G10270	+	GRP23	990
chr1	3370626	3371106	481	3370873	140	10.9139	1.84078	9.71079	GH1-deleted TRB1_merged_peak_675	AT1G10290	+	DRP2A,ADL6	480
chr1	3376884	3378571	1688	3377863	862	586.606	11.7341	583.783	GH1-deleted TRB1_merged_peak_676	AT1G10300	+	Nog1-2	993
chr1	3388126	3388449	324	3388308	143	7.39631	1.60761	6.28513	GH1-deleted TRB1_merged_peak_677	AT1G10320	-	AT1G10320	323
chr1	3388126	3388449	324	3388308	143	7.39631	1.60761	6.28513	GH1-deleted TRB1_merged_peak_677	AT1G10330	+	PCMP-E71	150
chr1	3391528	3394993	3466	3392092	178	25.55	2.44773	24.1125	GH1-deleted TRB1_merged_peak_678	AT1G10340	-	AT1G10340	1405
chr1	3391528	3394993	3466	3392092	178	25.55	2.44773	24.1125	GH1-deleted TRB1_merged_peak_678	AT1G10350	-	AT1G10350	2050
chr1	3395633	3398466	2834	3397299	451	152.247	4.69257	150.14	GH1-deleted TRB1_merged_peak_679	AT1G10360	-	ATGSTU18,GSTU18,GST29	1620
chr1	3395633	3398466	2834	3397299	451	152.247	4.69257	150.14	GH1-deleted TRB1_merged_peak_679	AT1G10370	-	GST30,ATGSTU17,GSTU17,ERD9,GST30B	1583
chr1	3400697	3402020	1324	3401597	163	19.1714	2.2046	17.8181	GH1-deleted TRB1_merged_peak_680	AT1G10380	+	AT1G10380	1323
chr1	3406699	3407754	1056	3407107	208	30.1059	2.473	28.6179	GH1-deleted TRB1_merged_peak_681	AT1G10390	-	DRA2	798
chr1	3409423	3410081	659	3409695	122	6.8505	1.63491	5.75481	GH1-deleted TRB1_merged_peak_682	AT1G10390	-	DRA2	658
chr1	3410912	3411347	436	3411213	122	3.07297	1.33544	2.13505	GH1-deleted TRB1_merged_peak_683	AT1G10390	-	DRA2	435
chr1	3412314	3413065	752	3412627	207	35.6896	2.73407	34.1481	GH1-deleted TRB1_merged_peak_684	AT1G10390	-	DRA2	751
chr1	3412314	3413065	752	3412627	207	35.6896	2.73407	34.1481	GH1-deleted TRB1_merged_peak_684	AT1G10395	+	AT1G10395	428
chr1	3414871	3419402	4532	3415944	719	439.856	9.84564	437.199	GH1-deleted TRB1_merged_peak_685	AT1G10400	-	UGT90A2	1903
chr1	3414871	3419402	4532	3415944	719	439.856	9.84564	437.199	GH1-deleted TRB1_merged_peak_685	AT1G10410	-	AT1G10410	2972
chr1	3427142	3428592	1451	3427555	1379	1201.61	18.8322	1198.31	GH1-deleted TRB1_merged_peak_686	AT1G10417	-	AT1G10417	689
chr1	3431136	3431528	393	3431218	140	8.28573	1.67386	7.14801	GH1-deleted TRB1_merged_peak_687	AT1G10430	-	PP2A-2	88
chr1	3431136	3431528	393	3431218	140	8.28573	1.67386	7.14801	GH1-deleted TRB1_merged_peak_687	AT1G10440	-	AT1G10440	343
chr1	3431136	3431528	393	3431218	140	8.28573	1.67386	7.14801	GH1-deleted TRB1_merged_peak_687	AT1G10450	+	SNL6	64
chr1	3441049	3441390	342	3441215	144	13.5119	1.9828	12.2543	GH1-deleted TRB1_merged_peak_688	.	.	.	.
chr1	3442524	3442904	381	3442712	157	12.9148	1.88839	11.6691	GH1-deleted TRB1_merged_peak_689	AT1G10470	-	MEE7,ARR4,ATRR1,IBC7	380
chr1	3449927	3450256	330	3450017	115	5.90754	1.58624	4.84226	GH1-deleted TRB1_merged_peak_690	AT1G10480	+	ZFP5	329
chr1	3452764	3453608	845	3453184	2729	3109.68	35.8847	3105.67	GH1-deleted TRB1_merged_peak_691	AT1G10490	+	AT1G10490	717
chr1	3461047	3461980	934	3461507	270	70.9006	3.70579	69.114	GH1-deleted TRB1_merged_peak_692	AT1G10500	-	CPISCA,ATCPISCA	738
chr1	3461047	3461980	934	3461507	270	70.9006	3.70579	69.114	GH1-deleted TRB1_merged_peak_692	AT1G10510	+	emb2004	645
chr1	3469489	3470154	666	3469698	205	37.1174	2.81695	35.5613	GH1-deleted TRB1_merged_peak_693	AT1G10522	+	PRIN2	665
chr1	3487656	3488027	372	3487815	116	5.92202	1.58411	4.85653	GH1-deleted TRB1_merged_peak_695	AT1G10570	+	ULP1C,OTS2	371
chr1	3492880	3493999	1120	3493757	171	16.7728	2.0352	15.4574	GH1-deleted TRB1_merged_peak_696	AT1G10580	-	AT1G10580	1119
chr1	3508625	3509640	1016	3509249	332	95.4368	4.0205	93.5309	GH1-deleted TRB1_merged_peak_697	.	.	.	.
chr1	3510854	3512787	1934	3511725	570	298.121	7.80814	295.677	GH1-deleted TRB1_merged_peak_698	AT1G10620	-	PERK11,AtPERK11	1767
chr1	3513150	3513467	318	3513301	106	4.13152	1.46317	3.13787	GH1-deleted TRB1_merged_peak_699	AT1G10630	-	ATARFA1F,ARFA1F	317
chr1	3517320	3517796	477	3517589	138	11.7199	1.90075	10.4985	GH1-deleted TRB1_merged_peak_700	AT1G10640	-	AT1G10640	476
chr1	3524693	3525265	573	3525052	166	18.8695	2.17107	17.5211	GH1-deleted TRB1_merged_peak_701	AT1G10650	-	AT1G10650	572
chr1	3525892	3526329	438	3526197	125	8.08325	1.7133	6.95165	GH1-deleted TRB1_merged_peak_702	AT1G10650	-	AT1G10650	437
chr1	3529390	3529780	391	3529600	226	41.6244	2.8571	40.0309	GH1-deleted TRB1_merged_peak_703	AT1G04813	-	AT1G04813	266
chr1	3534762	3535179	418	3535030	141	9.20241	1.72898	8.04232	GH1-deleted TRB1_merged_peak_704	AT1G10670	+	ACLA-1	191
chr1	3537278	3537705	428	3537535	145	8.08245	1.64543	6.95085	GH1-deleted TRB1_merged_peak_705	AT1G10670	+	ACLA-1	427
chr1	3538964	3539494	531	3539237	117	6.34217	1.61359	5.26211	GH1-deleted TRB1_merged_peak_706	AT1G10680	-	ABCB10,PGP10	530
chr1	3540033	3542873	2841	3540964	1711	1644.49	23.4107	1640.97	GH1-deleted TRB1_merged_peak_707	AT1G10680	-	ABCB10,PGP10	2840
chr1	3549988	3550653	666	3550316	202	35.7531	2.77592	34.2094	GH1-deleted TRB1_merged_peak_708	AT1G10690	-	SMR8	665
chr1	3554279	3554800	522	3554485	152	10.6013	1.77495	9.40494	GH1-deleted TRB1_merged_peak_709	AT1G10700	+	PRS3	521
chr1	3563070	3563534	465	3563438	115	5.90754	1.58624	4.84226	GH1-deleted TRB1_merged_peak_710	AT1G10720	+	AT1G10720	464
chr1	3580594	3590164	9571	3584555	214	41.3222	2.94002	39.7299	GH1-deleted TRB1_merged_peak_711	AT1G10760	-	GWD,SEX1,SOP1,SOP,GWD1	9334
chr1	3592051	3592404	354	3592243	146	9.3719	1.72219	8.20628	GH1-deleted TRB1_merged_peak_712	AT1G10770	-	AT1G10770	353
chr1	3594284	3595134	851	3594654	148	14.7654	2.0375	13.4844	GH1-deleted TRB1_merged_peak_713	AT1G10780	-	AT1G10780	850
chr1	3598608	3599339	732	3598996	551	281.178	7.54832	278.765	GH1-deleted TRB1_merged_peak_714	AT1G10800	-	AT1G10800	577
chr1	3598608	3599339	732	3598996	551	281.178	7.54832	278.765	GH1-deleted TRB1_merged_peak_714	AT1G10810	+	AT1G10810	556
chr1	3604495	3605048	554	3604762	119	6.79088	1.64094	5.69628	GH1-deleted TRB1_merged_peak_715	AT1G10820	-	AT1G10820	553
chr1	3607059	3607580	522	3607355	178	16.6551	1.99835	15.3434	GH1-deleted TRB1_merged_peak_716	AT1G10830	-	Z-ISO,Z-ISO1.1,Z-ISO1.2	521
chr1	3610064	3610959	896	3610571	486	190.769	5.48853	188.557	GH1-deleted TRB1_merged_peak_717	AT1G10840	-	TIF3H1	852
chr1	3625735	3627149	1415	3626321	376	127.559	4.6952	125.529	GH1-deleted TRB1_merged_peak_718	AT1G10880	-	AT1G10880	1414
chr1	3629830	3631374	1545	3630507	265	68.0395	3.63742	66.2686	GH1-deleted TRB1_merged_peak_719	AT1G10890	+	AT1G10890	978
chr1	3646790	3647102	313	3646927	112	5.28246	1.54522	4.2401	GH1-deleted TRB1_merged_peak_720	AT1G10920	-	LOV1	312
chr1	3654527	3655544	1018	3654756	170	22.4475	2.33834	21.0485	GH1-deleted TRB1_merged_peak_721	AT1G10930	-	ATRECQ4A,RECQ4A,ATSGS1	1017
chr1	3655942	3656342	401	3656115	124	6.67419	1.61524	5.58483	GH1-deleted TRB1_merged_peak_722	AT1G10930	-	ATRECQ4A,RECQ4A,ATSGS1	43
chr1	3655942	3656342	401	3656115	124	6.67419	1.61524	5.58483	GH1-deleted TRB1_merged_peak_722	AT1G10940	-	SRK2A,SNRK2-4,SNRK2.4,ASK1	400
chr1	3658025	3658377	353	3658257	126	5.3652	1.51239	4.32103	GH1-deleted TRB1_merged_peak_723	AT1G10940	-	SRK2A,SNRK2-4,SNRK2.4,ASK1	352
chr1	3659215	3659672	458	3659390	183	23.5483	2.3146	22.1369	GH1-deleted TRB1_merged_peak_724	AT1G10950	+	AtTMN1,EMP12,TMN1	457
chr1	3660177	3660544	368	3660447	101	3.17812	1.38497	2.23447	GH1-deleted TRB1_merged_peak_725	AT1G10950	+	AtTMN1,EMP12,TMN1	367
chr1	3669082	3670242	1161	3669790	407	153.765	5.24663	151.653	GH1-deleted TRB1_merged_peak_727	AT1G10980	-	AT1G10980	1153
chr1	3676033	3677370	1338	3676647	1267	995.393	15.2919	992.227	GH1-deleted TRB1_merged_peak_728	AT1G11000	-	ATMLO4,MLO4	400
chr1	3676033	3677370	1338	3676647	1267	995.393	15.2919	992.227	GH1-deleted TRB1_merged_peak_728	AT1G11010	+	AT1G11010	384
chr1	3676033	3677370	1338	3676647	1267	995.393	15.2919	992.227	GH1-deleted TRB1_merged_peak_728	AT1G11020	+	AT1G11020	979
chr1	3679345	3680252	908	3679864	183	26.9722	2.48594	25.5193	GH1-deleted TRB1_merged_peak_729	AT1G11040	-	AT1G11040	907
chr1	3682041	3682970	930	3682353	205	26.8228	2.34392	25.3709	GH1-deleted TRB1_merged_peak_730	AT1G04833	-	AT1G04833	929
chr1	3682041	3682970	930	3682353	205	26.8228	2.34392	25.3709	GH1-deleted TRB1_merged_peak_730	AT1G11050	+	AT1G11050	929
chr1	3684770	3685640	871	3685340	273	72.6365	3.74681	70.8404	GH1-deleted TRB1_merged_peak_731	AT1G11060	+	AtWAPL1,WAPL1	870
chr1	3693045	3693357	313	3693172	126	8.4695	1.73666	7.32592	GH1-deleted TRB1_merged_peak_732	AT1G11070	-	AT1G11070	312
chr1	3694844	3695706	863	3695142	261	65.7798	3.58272	64.0217	GH1-deleted TRB1_merged_peak_733	AT1G11080	-	scpl31	862
chr1	3702527	3703683	1157	3703361	385	136.582	4.91046	134.522	GH1-deleted TRB1_merged_peak_734	AT1G04837	-	AT1G04837	1129
chr1	3702527	3703683	1157	3703361	385	136.582	4.91046	134.522	GH1-deleted TRB1_merged_peak_734	AT1G11090	+	MAGL1	1156
chr1	3709101	3709513	413	3709390	117	6.34217	1.61359	5.26211	GH1-deleted TRB1_merged_peak_735	AT1G11100	-	FRG5	412
chr1	3719210	3719642	433	3719483	134	3.81485	1.37742	2.83734	GH1-deleted TRB1_merged_peak_736	AT1G11125	+	AT1G11125	432
chr1	3720725	3721159	435	3720963	151	15.7356	2.07852	14.4374	GH1-deleted TRB1_merged_peak_737	.	.	.	.
chr1	3722879	3723690	812	3723002	138	10.5632	1.8271	9.37029	GH1-deleted TRB1_merged_peak_738	AT1G11130	+	SRF9,SCM,SUB	811
chr1	3727768	3728281	514	3728014	233	45.6487	2.97681	44.0239	GH1-deleted TRB1_merged_peak_739	AT1G11145	-	AT1G11145	513
chr1	3730397	3731541	1145	3731072	558	287.388	7.64404	284.963	GH1-deleted TRB1_merged_peak_740	.	.	.	.
chr1	3732588	3733573	986	3732874	351	104.879	4.16506	102.933	GH1-deleted TRB1_merged_peak_741	AT1G11160	+	KTN80.1	829
chr1	3740162	3741167	1006	3740477	356	108.023	4.22422	106.065	GH1-deleted TRB1_merged_peak_742	AT1G11170	+	AT1G11170	803
chr1	3745101	3746073	973	3745808	121	7.25349	1.66829	6.14467	GH1-deleted TRB1_merged_peak_743	AT1G11175	+	AT1G11175	554
chr1	3745101	3746073	973	3745808	121	7.25349	1.66829	6.14467	GH1-deleted TRB1_merged_peak_743	AT1G11180	+	SCAMP2,AtSCAMP2	599
chr1	3761147	3761731	585	3761421	326	105.515	4.47156	103.566	GH1-deleted TRB1_merged_peak_745	AT1G11220	-	AT1G11220	584
chr1	3768122	3769672	1551	3769223	304	91.3783	4.17072	89.4897	GH1-deleted TRB1_merged_peak_746	AT1G11240	-	AT1G11240	1550
chr1	3768122	3769672	1551	3769223	304	91.3783	4.17072	89.4897	GH1-deleted TRB1_merged_peak_746	AT1G11250	+	ATSYP125,SYP125	1451
chr1	3770222	3770579	358	3770495	137	11.4318	1.88708	10.2166	GH1-deleted TRB1_merged_peak_747	.	.	.	.
chr1	3772884	3773263	380	3773108	198	26.2026	2.35468	24.7587	GH1-deleted TRB1_merged_peak_748	.	.	.	.
chr1	3774327	3774866	540	3774562	234	45.8131	2.97587	44.1861	GH1-deleted TRB1_merged_peak_749	.	.	.	.
chr1	3790459	3791065	607	3790818	252	59.6065	3.40846	57.8867	GH1-deleted TRB1_merged_peak_751	AT1G11280	-	AT1G11280	606
chr1	3806696	3807448	753	3807008	296	69.6682	3.41209	67.8895	GH1-deleted TRB1_merged_peak_753	AT1G11320	+	AT1G11320	752
chr1	3809592	3810172	581	3809873	386	131.346	4.71208	129.304	GH1-deleted TRB1_merged_peak_754	AT1G11330	+	AT1G11330	580
chr1	3810548	3811323	776	3810912	210	39.433	2.88532	37.8565	GH1-deleted TRB1_merged_peak_755	AT1G11330	+	AT1G11330	775
chr1	3813998	3814377	380	3814269	118	6.56478	1.62726	5.47753	GH1-deleted TRB1_merged_peak_756	AT1G11340	-	RKS1	379
chr1	3822334	3822880	547	3822600	129	7.44431	1.65378	6.3324	GH1-deleted TRB1_merged_peak_757	AT1G11360	-	AT1G11360	546
chr1	3837268	3838153	886	3837881	214	22.2167	2.10315	20.8214	GH1-deleted TRB1_merged_peak_758	AT1G11390	-	AT1G11390	708
chr1	3837268	3838153	886	3837881	214	22.2167	2.10315	20.8214	GH1-deleted TRB1_merged_peak_758	AT1G11400	+	PYM	759
chr1	3843874	3844485	612	3844180	175	24.3682	2.40671	22.9446	GH1-deleted TRB1_merged_peak_759	.	.	.	.
chr1	3846935	3847971	1037	3847435	148	14.7654	2.0375	13.4844	GH1-deleted TRB1_merged_peak_760	AT1G11420	-	DUF2,ATDUF2	321
chr1	3846935	3847971	1037	3847435	148	14.7654	2.0375	13.4844	GH1-deleted TRB1_merged_peak_760	AT1G11430	+	RIP9,MORF9	1036
chr1	3848538	3850843	2306	3850347	383	145.027	5.25101	142.94	GH1-deleted TRB1_merged_peak_761	AT1G11440	+	AT1G11440	1834
chr1	3855077	3855409	333	3855265	155	17.0683	2.13322	15.7479	GH1-deleted TRB1_merged_peak_762	AT1G11450	+	UMAMIT27	332
chr1	3860231	3860857	627	3860600	235	51.7536	3.22718	50.0834	GH1-deleted TRB1_merged_peak_763	AT1G11470	-	AT1G11470	626
chr1	3862214	3862907	694	3862538	257	63.5465	3.52802	61.8013	GH1-deleted TRB1_merged_peak_764	AT1G11475	+	NRPE10,NRPB10,NRPD10	693
chr1	3864014	3864744	731	3864650	126	7.84986	1.69294	6.72508	GH1-deleted TRB1_merged_peak_765	.	.	.	.
chr1	3865684	3866119	436	3865753	107	3.04536	1.35932	2.10887	GH1-deleted TRB1_merged_peak_766	AT1G11480	-	AT1G11480	435
chr1	3866572	3866892	321	3866745	156	12.3	1.85771	11.0693	GH1-deleted TRB1_merged_peak_767	AT1G11480	-	AT1G11480	320
chr1	3867500	3869610	2111	3868713	518	252.432	7.09706	250.076	GH1-deleted TRB1_merged_peak_768	AT1G11490	-	AT1G11490	726
chr1	3872218	3873729	1512	3873233	174	23.9792	2.39304	22.5603	GH1-deleted TRB1_merged_peak_769	AT1G11510	-	AT1G11510	1011
chr1	3872218	3873729	1512	3873233	174	23.9792	2.39304	22.5603	GH1-deleted TRB1_merged_peak_769	AT1G11520	+	AT1G11520	890
chr1	3875617	3877426	1810	3876860	1041	789.136	14.2488	786.12	GH1-deleted TRB1_merged_peak_770	AT1G11540	-	AT1G11540	1809
chr1	3880771	3883754	2984	3883182	360	128.609	4.93649	126.575	GH1-deleted TRB1_merged_peak_771	AT1G11550	+	AT1G11550	379
chr1	3880771	3883754	2984	3883182	360	128.609	4.93649	126.575	GH1-deleted TRB1_merged_peak_771	AT1G11560	+	OST3A	1492
chr1	3880771	3883754	2984	3883182	360	128.609	4.93649	126.575	GH1-deleted TRB1_merged_peak_771	AT1G11570	+	NTL	887
chr1	3884272	3884819	548	3884579	162	19.5053	2.22894	18.147	GH1-deleted TRB1_merged_peak_772	AT1G11572	+	AT1G11572	547
chr1	3888711	3890601	1891	3889029	237	52.7903	3.25453	51.113	GH1-deleted TRB1_merged_peak_773	AT1G11580	+	PMEPCRA,ATPMEPCRA	1890
chr1	3895981	3896854	874	3896133	144	13.5119	1.9828	12.2543	GH1-deleted TRB1_merged_peak_774	AT1G11592	-	AT1G11592	873
chr1	3903309	3903712	404	3903610	124	7.97302	1.70931	6.84319	GH1-deleted TRB1_merged_peak_775	AT1G11600	+	CYP77B1	403
chr1	3905219	3906428	1210	3905466	227	39.3745	2.75277	37.8001	GH1-deleted TRB1_merged_peak_776	AT1G11608	+	AT1G11608	1149
chr1	3906935	3907827	893	3907194	183	27.5674	2.51611	26.1068	GH1-deleted TRB1_merged_peak_777	AT1G11610	-	CYP71A18	892
chr1	3910837	3911862	1026	3911547	231	49.3009	3.15447	47.6481	GH1-deleted TRB1_merged_peak_778	AT1G11620	+	AT1G11620	1025
chr1	3913695	3916071	2377	3915041	221	37.3619	2.70791	35.8045	GH1-deleted TRB1_merged_peak_779	AT1G11630	-	AT1G11630	1070
chr1	3913695	3916071	2377	3915041	221	37.3619	2.70791	35.8045	GH1-deleted TRB1_merged_peak_779	AT1G11640	-	AT1G11640	378
chr1	3913695	3916071	2377	3915041	221	37.3619	2.70791	35.8045	GH1-deleted TRB1_merged_peak_779	AT1G11650	+	ATRBP45B,RBP45B	1597
chr1	3917141	3918376	1236	3917946	127	8.72272	1.75034	7.57242	GH1-deleted TRB1_merged_peak_780	AT1G11650	+	ATRBP45B,RBP45B	1102
chr1	3920026	3920773	748	3920418	480	211.401	6.2532	209.139	GH1-deleted TRB1_merged_peak_781	AT1G11660	+	HSP70-16	595
chr1	3940050	3940834	785	3940421	139	11.8389	1.90356	10.6161	GH1-deleted TRB1_merged_peak_782	AT1G11680	+	CYP51A2,CYP51G1,CYP51,atCYP51,EMB1738	784
chr1	3941148	3942588	1441	3941956	1078	772.997	12.896	769.996	GH1-deleted TRB1_merged_peak_783	AT1G11684	-	AT1G11684	611
chr1	3941148	3942588	1441	3941956	1078	772.997	12.896	769.996	GH1-deleted TRB1_merged_peak_783	AT1G11690	+	AT1G11690	1043
chr1	3944750	3945305	556	3945034	324	102.191	4.36451	100.257	GH1-deleted TRB1_merged_peak_784	AT1G11700	+	AT1G11700	21
chr1	3967412	3967783	372	3967680	110	4.32009	1.46934	3.31789	GH1-deleted TRB1_merged_peak_785	AT1G11750	+	NCLPP1,NCLPP6,CLPP6	371
chr1	3972829	3973302	474	3973107	167	17.4935	2.09229	16.1667	GH1-deleted TRB1_merged_peak_786	AT1G11760	-	MED32	473
chr1	3975290	3977694	2405	3977250	656	348.919	8.01396	346.391	GH1-deleted TRB1_merged_peak_787	AT1G04887	-	AT1G04887	1608
chr1	3975290	3977694	2405	3977250	656	348.919	8.01396	346.391	GH1-deleted TRB1_merged_peak_787	AT1G11770	+	AtBBE2	2072
chr1	3978560	3979083	524	3978875	154	12.0703	1.85254	10.8422	GH1-deleted TRB1_merged_peak_788	AT1G11780	-	AT1G11780	523
chr1	3981243	3981645	403	3981437	125	6.31698	1.58588	5.24073	GH1-deleted TRB1_merged_peak_789	AT1G11785	-	AT1G11785	136
chr1	3981243	3981645	403	3981437	125	6.31698	1.58588	5.24073	GH1-deleted TRB1_merged_peak_789	AT1G11790	+	AtADT1,ADT1	402
chr1	3986565	3988979	2415	3987901	618	342.125	8.46451	339.608	GH1-deleted TRB1_merged_peak_790	AT1G11800	-	AT1G11800	1025
chr1	3989672	3990350	679	3989973	280	76.7417	3.84253	74.9242	GH1-deleted TRB1_merged_peak_791	AT1G11810	+	AT1G11810	678
chr1	3999274	3999602	329	3999400	134	9.9552	1.80465	8.77591	GH1-deleted TRB1_merged_peak_792	AT1G11850	+	AT1G11850	328
chr1	3999923	4000395	473	4000152	170	22.1984	2.32506	20.8033	GH1-deleted TRB1_merged_peak_793	AT1G11850	+	AT1G11850	101
chr1	4007372	4007830	459	4007593	160	18.7957	2.20159	17.4479	GH1-deleted TRB1_merged_peak_794	AT1G04907	-	AT1G04907	324
chr1	4016455	4018166	1712	4016875	137	9.38747	1.75555	8.22167	GH1-deleted TRB1_merged_peak_795	.	.	.	.
chr1	4018801	4019884	1084	4019701	125	8.21959	1.72299	7.0829	GH1-deleted TRB1_merged_peak_796	AT1G11910	-	ATAPA1,APA1,PaspA1,AtPaspA1	1083
chr1	4021562	4023001	1440	4022348	536	268.002	7.3432	265.614	GH1-deleted TRB1_merged_peak_797	AT1G11915	+	AT1G11915	1439
chr1	4026508	4027077	570	4026816	315	98.3638	4.32114	96.4451	GH1-deleted TRB1_merged_peak_798	AT1G11925	-	AT1G11925	525
chr1	4045575	4046088	514	4045794	241	54.8854	3.30923	53.1941	GH1-deleted TRB1_merged_peak_800	AT1G11980	+	RUB3	280
chr1	4046665	4047009	345	4046870	130	9.50196	1.79136	8.33165	GH1-deleted TRB1_merged_peak_801	AT1G11990	-	AT1G11990	344
chr1	4048652	4049624	973	4048904	142	11.2653	1.85414	10.0549	GH1-deleted TRB1_merged_peak_802	AT1G11990	-	AT1G11990	788
chr1	4053523	4053842	320	4053757	148	6.23304	1.52026	5.15822	GH1-deleted TRB1_merged_peak_803	AT1G12000	-	PFP-BETA1	319
chr1	4062644	4063387	744	4063062	170	17.2028	2.06224	15.881	GH1-deleted TRB1_merged_peak_804	AT1G12020	-	AT1G12020	743
chr1	4066175	4066894	720	4066826	122	6.60622	1.61678	5.5181	GH1-deleted TRB1_merged_peak_805	AT1G12030	-	AT1G12030	469
chr1	4070133	4070665	533	4070430	128	8.97921	1.76401	7.82216	GH1-deleted TRB1_merged_peak_806	AT1G12040	+	LRX1	532
chr1	4071451	4072338	888	4071565	120	7.02046	1.65461	5.91872	GH1-deleted TRB1_merged_peak_807	AT1G12040	+	LRX1	887
chr1	4076429	4076948	520	4076836	120	4.5155	1.4609	3.50475	GH1-deleted TRB1_merged_peak_808	AT1G12060	+	BAG5,ATBAG5	519
chr1	4105362	4106768	1407	4106518	192	26.4975	2.40392	25.0496	GH1-deleted TRB1_merged_peak_810	AT1G12110	+	AtNPF6.3,ATNRT1,CHL1-1,B-1,NPF6.3,NRT1.1,NRT1,CHL1	1406
chr1	4107766	4108167	402	4107931	187	22.6244	2.24695	21.2239	GH1-deleted TRB1_merged_peak_811	AT1G12110	+	AtNPF6.3,ATNRT1,CHL1-1,B-1,NPF6.3,NRT1.1,NRT1,CHL1	401
chr1	4108690	4109056	367	4108886	109	4.69022	1.50419	3.67182	GH1-deleted TRB1_merged_peak_812	AT1G12110	+	AtNPF6.3,ATNRT1,CHL1-1,B-1,NPF6.3,NRT1.1,NRT1,CHL1	366
chr1	4114897	4115845	949	4115042	129	6.47999	1.58571	5.39732	GH1-deleted TRB1_merged_peak_813	AT1G12120	-	AT1G12120	948
chr1	4137589	4138176	588	4137818	135	10.8647	1.85973	9.66221	GH1-deleted TRB1_merged_peak_814	AT1G12200	+	FMO	587
chr1	4140335	4140658	324	4140537	138	9.98385	1.79005	8.80417	GH1-deleted TRB1_merged_peak_815	AT1G12210	+	RFL1	323
chr1	4143363	4145032	1670	4143898	236	52.271	3.24086	50.5972	GH1-deleted TRB1_merged_peak_816	AT1G12211	-	AT1G12211	1051
chr1	4143363	4145032	1670	4143898	236	52.271	3.24086	50.5972	GH1-deleted TRB1_merged_peak_816	AT1G12220	+	RPS5	1075
chr1	4150511	4151442	932	4151183	263	66.425	3.58957	64.6635	GH1-deleted TRB1_merged_peak_817	AT1G12230	+	AT1G12230	545
chr1	4161224	4162316	1093	4162043	270	70.9006	3.70579	69.114	GH1-deleted TRB1_merged_peak_819	AT1G12250	+	TL20.3	282
chr1	4163107	4164116	1010	4163581	572	299.921	7.83549	297.474	GH1-deleted TRB1_merged_peak_820	AT1G12260	-	NAC007,VND4,EMB2749,ANAC007	1009
chr1	4172062	4172721	660	4172271	173	21.8332	2.28716	20.443	GH1-deleted TRB1_merged_peak_821	AT1G12270	+	Hop1	659
chr1	4186046	4186376	331	4186110	106	4.13152	1.46317	3.13787	GH1-deleted TRB1_merged_peak_822	AT1G12300	-	RFL2	330
chr1	4186046	4186376	331	4186110	106	4.13152	1.46317	3.13787	GH1-deleted TRB1_merged_peak_822	AT1G12320	+	AT1G12320	52
chr1	4187327	4187884	558	4187541	163	16.5952	2.06416	15.2841	GH1-deleted TRB1_merged_peak_823	AT1G12310	-	CML13	557
chr1	4187327	4187884	558	4187541	163	16.5952	2.06416	15.2841	GH1-deleted TRB1_merged_peak_823	AT1G12320	+	AT1G12320	557
chr1	4189101	4190638	1538	4190564	146	11.4777	1.85019	10.2619	GH1-deleted TRB1_merged_peak_824	AT1G12320	+	AT1G12320	1241
chr1	4205937	4206673	737	4206552	112	4.37676	1.46905	3.37271	GH1-deleted TRB1_merged_peak_826	.	.	.	.
chr1	4208343	4208941	599	4208675	168	19.4568	2.19126	18.1012	GH1-deleted TRB1_merged_peak_827	AT1G12370	-	PHR1,UVR2	598
chr1	4212757	4213155	399	4213090	106	2.75595	1.33259	1.83688	GH1-deleted TRB1_merged_peak_828	.	.	.	.
chr1	4216572	4216907	336	4216806	129	4.30237	1.42448	3.30454	GH1-deleted TRB1_merged_peak_829	AT1G12380	-	AT1G12380	335
chr1	4223403	4223952	550	4223698	226	47.1799	3.10411	45.5423	GH1-deleted TRB1_merged_peak_830	AT1G12410	+	CLP2,NCLPP2,EMB3146,CLPR2	549
chr1	4229957	4230493	537	4230268	247	45.0901	2.84916	43.4694	GH1-deleted TRB1_merged_peak_831	.	.	.	.
chr1	4231271	4231792	522	4231527	273	62.6855	3.3422	60.946	GH1-deleted TRB1_merged_peak_832	.	.	.	.
chr1	4241595	4242780	1186	4242170	265	60.2029	3.31318	58.4793	GH1-deleted TRB1_merged_peak_833	AT1G12440	-	SAP1	1185
chr1	4244505	4244962	458	4244841	128	8.26649	1.71466	7.12898	GH1-deleted TRB1_merged_peak_834	AT1G12450	+	AT1G12450	457
chr1	4246812	4247730	919	4247106	208	36.6768	2.77239	35.1247	GH1-deleted TRB1_merged_peak_835	AT1G12460	+	AT1G12460	812
chr1	4257245	4257770	526	4257497	110	4.88394	1.51787	3.85748	GH1-deleted TRB1_merged_peak_836	AT1G04953	+	AT1G04953	207
chr1	4260294	4261509	1216	4261238	245	57.009	3.36393	55.3043	GH1-deleted TRB1_merged_peak_837	AT1G12490	+	AT1G12490	1026
chr1	4264139	4264984	846	4264566	206	30.5296	2.50435	29.0372	GH1-deleted TRB1_merged_peak_838	AT1G12500	-	AT1G12500	845
chr1	4274851	4275294	444	4274991	118	6.56478	1.62726	5.47753	GH1-deleted TRB1_merged_peak_839	AT1G12550	+	HPR3	443
chr1	4278345	4279173	829	4278673	393	134.968	4.75699	132.913	GH1-deleted TRB1_merged_peak_840	AT1G12570	-	AT1G12570	828
chr1	4282371	4283403	1033	4282960	349	120.979	4.78607	118.972	GH1-deleted TRB1_merged_peak_841	AT1G12580	+	PEPKR1	909
chr1	4285049	4285980	932	4285724	126	8.4695	1.73666	7.32592	GH1-deleted TRB1_merged_peak_842	AT1G12590	-	AT1G12590	93
chr1	4290491	4291552	1062	4291302	264	62.9932	3.436	61.2513	GH1-deleted TRB1_merged_peak_843	AT1G12610	-	ATDDF1,DDF1	826
chr1	4299264	4299671	408	4299555	123	3.50777	1.37141	2.54619	GH1-deleted TRB1_merged_peak_844	AT1G12630	+	ERF027	307
chr1	4322482	4323030	549	4322770	213	40.1373	2.89331	38.5557	GH1-deleted TRB1_merged_peak_845	AT1G12680	-	PEPKR2	548
chr1	4340821	4341411	591	4341120	343	113.836	4.58561	111.855	GH1-deleted TRB1_merged_peak_846	.	.	.	.
chr1	4343089	4344820	1732	4343385	319	100.945	4.37584	99.0158	GH1-deleted TRB1_merged_peak_847	AT1G12740	+	CYP87A2	1731
chr1	4347253	4347655	403	4347435	146	14.1328	2.01015	12.8635	GH1-deleted TRB1_merged_peak_848	AT1G12750	-	ATRBL6,RBL6	402
chr1	4348247	4349275	1029	4348683	306	92.6358	4.19807	90.7416	GH1-deleted TRB1_merged_peak_849	AT1G12750	-	ATRBL6,RBL6	443
chr1	4348247	4349275	1029	4348683	306	92.6358	4.19807	90.7416	GH1-deleted TRB1_merged_peak_849	AT1G12760	+	AT1G12760	1028
chr1	4350795	4351542	748	4351172	220	40.2376	2.84193	38.6556	GH1-deleted TRB1_merged_peak_850	AT1G12770	+	EMB1586,ISE1	747
chr1	4368562	4371522	2961	4369205	199	33.3504	2.68396	31.8307	GH1-deleted TRB1_merged_peak_851	AT1G04973	-	AT1G04973	231
chr1	4368562	4371522	2961	4369205	199	33.3504	2.68396	31.8307	GH1-deleted TRB1_merged_peak_851	AT1G04977	+	AT1G04977	937
chr1	4368562	4371522	2961	4369205	199	33.3504	2.68396	31.8307	GH1-deleted TRB1_merged_peak_851	AT1G12820	-	AFB3	2762
chr1	4374656	4375301	646	4375125	230	33.389	2.48525	31.8691	GH1-deleted TRB1_merged_peak_852	AT1G12830	-	AT1G12830	645
chr1	4374656	4375301	646	4375125	230	33.389	2.48525	31.8691	GH1-deleted TRB1_merged_peak_852	AT1G12840	+	DET3,ATVHA-C	645
chr1	4378426	4379939	1514	4379072	169	22.0708	2.32466	20.6768	GH1-deleted TRB1_merged_peak_853	AT1G12845	-	AT1G12845	1075
chr1	4380816	4381468	653	4380892	133	7.60377	1.6515	6.48595	GH1-deleted TRB1_merged_peak_854	AT1G12850	-	AT1G12850	652
chr1	4382030	4383612	1583	4383038	973	711.241	13.319	708.297	GH1-deleted TRB1_merged_peak_855	AT1G12850	-	AT1G12850	34
chr1	4382030	4383612	1583	4383038	973	711.241	13.319	708.297	GH1-deleted TRB1_merged_peak_855	AT1G12855	+	AT1G12855	1582
chr1	4384483	4385390	908	4384979	151	13.6121	1.95463	12.3534	GH1-deleted TRB1_merged_peak_856	AT1G12860	+	SCRM2,ICE2	907
chr1	4386738	4389017	2280	4387231	473	214.71	6.48171	212.44	GH1-deleted TRB1_merged_peak_857	AT1G12870	-	AT1G12870	1888
chr1	4392552	4393062	511	4392869	126	7.78125	1.68808	6.65755	GH1-deleted TRB1_merged_peak_858	AT1G12900	-	GAPA-2	510
chr1	4395219	4396441	1223	4396164	162	16.6758	2.07359	15.3639	GH1-deleted TRB1_merged_peak_859	AT1G12910	-	ATAN11,LWD1	1222
chr1	4397938	4398296	359	4398129	190	15.9076	1.91581	14.6078	GH1-deleted TRB1_merged_peak_860	AT1G12920	-	ERF1-2	358
chr1	4416401	4417067	667	4416654	147	11.1114	1.82404	9.90591	GH1-deleted TRB1_merged_peak_861	AT1G12940	+	ATNRT2.5,NRT2.5	666
chr1	4422633	4424140	1508	4423148	343	116.88	4.70403	114.887	GH1-deleted TRB1_merged_peak_862	AT1G12960	-	RPL27AA	748
chr1	4422633	4424140	1508	4423148	343	116.88	4.70403	114.887	GH1-deleted TRB1_merged_peak_862	AT1G12970	+	PIRL3	900
chr1	4433564	4434058	495	4433741	152	12.8441	1.90548	11.6018	GH1-deleted TRB1_merged_peak_863	AT1G12990	+	AT1G12990	494
chr1	4434671	4436266	1596	4434983	159	17.1008	2.11281	15.78	GH1-deleted TRB1_merged_peak_864	.	.	.	.
chr1	4440119	4440508	390	4440370	133	9.52868	1.78063	8.35811	GH1-deleted TRB1_merged_peak_865	AT1G13010	+	AT1G13010	167
chr1	4442761	4443378	618	4443063	149	14.817	2.03527	13.5353	GH1-deleted TRB1_merged_peak_866	AT1G13020	-	EIF4B2	617
chr1	4446856	4447860	1005	4447066	212	37.9391	2.79979	36.377	GH1-deleted TRB1_merged_peak_867	AT1G13030	-	COILIN,Atcoilin	856
chr1	4446856	4447860	1005	4447066	212	37.9391	2.79979	36.377	GH1-deleted TRB1_merged_peak_867	AT1G13040	+	AT1G13040	611
chr1	4454771	4455325	555	4455029	199	34.4079	2.7349	32.8769	GH1-deleted TRB1_merged_peak_868	AT1G13060	+	PBE1	129
chr1	4455723	4456377	655	4456033	214	38.853	2.82608	37.2829	GH1-deleted TRB1_merged_peak_869	.	.	.	.
chr1	4459178	4459657	480	4459339	117	4.3486	1.45431	3.34555	GH1-deleted TRB1_merged_peak_870	AT1G13080	+	CYP71B2	479
chr1	4461875	4462560	686	4462104	135	6.38866	1.56244	5.30764	GH1-deleted TRB1_merged_peak_871	AT1G13090	+	CYP71B28	685
chr1	4463499	4465766	2268	4464402	573	294.811	7.63816	292.373	GH1-deleted TRB1_merged_peak_872	AT1G13100	+	CYP71B29	2166
chr1	4466377	4468809	2433	4467577	286	80.3206	3.92458	78.485	GH1-deleted TRB1_merged_peak_873	AT1G13110	+	CYP71B7	2015
chr1	4472902	4473491	590	4473230	137	8.54583	1.7008	7.40108	GH1-deleted TRB1_merged_peak_874	AT1G13120	-	GLE1,AtGLE1	589
chr1	4484315	4485102	788	4484660	207	36.3467	2.76473	34.7981	GH1-deleted TRB1_merged_peak_875	AT1G13160	+	AT1G13160	787
chr1	4498925	4500684	1760	4499094	166	20.9559	2.28364	19.577	GH1-deleted TRB1_merged_peak_876	AT1G13190	+	AT1G13190	1759
chr1	4502384	4502785	402	4502565	151	15.7356	2.07852	14.4374	GH1-deleted TRB1_merged_peak_877	AT1G13195	-	AT1G13195	401
chr1	4503253	4503572	320	4503475	127	8.72272	1.75034	7.57242	GH1-deleted TRB1_merged_peak_878	AT1G13195	-	AT1G13195	319
chr1	4511355	4513855	2501	4513443	317	82.3042	3.68911	80.4589	GH1-deleted TRB1_merged_peak_880	AT1G13210	-	ACA.l	2500
chr1	4515436	4516002	567	4515739	269	51.1363	2.93145	49.4716	GH1-deleted TRB1_merged_peak_881	AT1G13220	+	CRWN2,LINC2	566
chr1	4521035	4522300	1266	4521442	291	83.3445	3.99295	81.4938	GH1-deleted TRB1_merged_peak_882	AT1G13230	+	PII-2	1265
chr1	4523651	4524153	503	4523863	155	11.5317	1.81782	10.3153	GH1-deleted TRB1_merged_peak_883	.	.	.	.
chr1	4527155	4527597	443	4527354	297	65.8379	3.26535	64.0796	GH1-deleted TRB1_merged_peak_885	AT1G04997	-	AT1G04997	442
chr1	4541925	4544015	2091	4542924	741	402.938	8.28365	400.332	GH1-deleted TRB1_merged_peak_887	AT1G13260	+	RAV1,EDF4,AtRAV1	2045
chr1	4547552	4548533	982	4547826	158	12.8624	1.88138	11.62	GH1-deleted TRB1_merged_peak_888	AT1G13280	+	AOC4	981
chr1	4550404	4550736	333	4550553	110	4.88394	1.51787	3.85748	GH1-deleted TRB1_merged_peak_889	AT1G13290	-	DOT5,WIP6	332
chr1	4560966	4562214	1249	4561751	274	72.7094	3.73914	70.9131	GH1-deleted TRB1_merged_peak_890	AT1G13310	-	AT1G13310	1186
chr1	4562548	4563706	1159	4563267	536	252.377	6.80019	250.022	GH1-deleted TRB1_merged_peak_891	AT1G13310	-	AT1G13310	912
chr1	4586469	4589070	2602	4588671	1709	1567.01	21.0751	1563.54	GH1-deleted TRB1_merged_peak_893	AT1G13370	-	AT1G13370	1181
chr1	4590084	4590505	422	4590290	152	12.5025	1.88567	11.2668	GH1-deleted TRB1_merged_peak_894	AT1G13380	-	AT1G13380	421
chr1	4592310	4593540	1231	4592767	247	54.2006	3.2241	52.5149	GH1-deleted TRB1_merged_peak_895	AT1G13390	-	AT1G13390	1230
chr1	4601224	4601911	688	4601581	159	18.4448	2.18792	17.1024	GH1-deleted TRB1_merged_peak_896	AT1G13410	+	AT1G13410	687
chr1	4607961	4609509	1549	4608514	130	9.50196	1.79136	8.33165	GH1-deleted TRB1_merged_peak_897	AT1G13440	-	GAPC2,GAPC-2	1432
chr1	4609992	4610638	647	4610350	159	15.3006	2.0127	14.0116	GH1-deleted TRB1_merged_peak_898	AT1G13440	-	GAPC2,GAPC-2	646
chr1	4614483	4614945	463	4614525	101	3.11905	1.37905	2.17612	GH1-deleted TRB1_merged_peak_899	AT1G13450	-	GT-1	462
chr1	4622829	4623360	532	4623021	142	10.7018	1.81916	9.50417	GH1-deleted TRB1_merged_peak_900	AT1G13480	-	AT1G13480	531
chr1	4627333	4627693	361	4627546	114	5.69557	1.57257	4.63771	GH1-deleted TRB1_merged_peak_901	.	.	.	.
chr1	4646667	4646995	329	4646853	126	8.4695	1.73666	7.32592	GH1-deleted TRB1_merged_peak_902	AT1G13580	-	LAG13,LOH3	328
chr1	4657048	4657371	324	4657133	150	12.917	1.91856	11.6712	GH1-deleted TRB1_merged_peak_903	.	.	.	.
chr1	4663932	4664268	337	4664083	171	17.4006	2.06773	16.0772	GH1-deleted TRB1_merged_peak_904	AT1G13610	-	AT1G13610	336
chr1	4672768	4673168	401	4672993	130	9.50196	1.79136	8.33165	GH1-deleted TRB1_merged_peak_905	AT1G13630	-	AT1G13630	400
chr1	4680094	4681367	1274	4680429	406	153.039	5.23377	150.93	GH1-deleted TRB1_merged_peak_906	AT1G13640	-	PI4KG6	68
chr1	4688379	4688830	452	4688587	113	3.05399	1.34891	2.11674	GH1-deleted TRB1_merged_peak_907	AT1G13670	+	BGL2	451
chr1	4693447	4694243	797	4693796	235	47.3707	3.03482	45.7323	GH1-deleted TRB1_merged_peak_908	AT1G05017	-	AT1G05017	479
chr1	4693447	4694243	797	4693796	235	47.3707	3.03482	45.7323	GH1-deleted TRB1_merged_peak_908	AT1G13690	+	ATE1	796
chr1	4694640	4695770	1131	4695524	176	22.9486	2.32659	21.5436	GH1-deleted TRB1_merged_peak_909	AT1G05023	+	AT1G05023	579
chr1	4694640	4695770	1131	4695524	176	22.9486	2.32659	21.5436	GH1-deleted TRB1_merged_peak_909	AT1G13700	-	PGL1	1130
chr1	4702702	4703614	913	4703355	185	28.3908	2.54346	26.921	GH1-deleted TRB1_merged_peak_910	AT1G13710	-	KLU,CYP78A5	912
chr1	4714214	4714577	364	4714421	127	6.30162	1.57877	5.22572	GH1-deleted TRB1_merged_peak_911	AT1G13740	+	AFP2	363
chr1	4721790	4722162	373	4722071	126	8.4695	1.73666	7.32592	GH1-deleted TRB1_merged_peak_912	AT1G13770	+	RUS3	372
chr1	4724508	4724887	380	4724772	130	8.48412	1.72208	7.34026	GH1-deleted TRB1_merged_peak_913	AT1G13780	+	AT1G13780	379
chr1	4726754	4727547	794	4727088	225	44.0213	2.97067	42.4084	GH1-deleted TRB1_merged_peak_914	AT1G13790	+	FDM4	793
chr1	4741959	4743315	1357	4742964	230	49.194	3.15881	47.5417	GH1-deleted TRB1_merged_peak_915	AT1G13840	+	AT1G13840	112
chr1	4741959	4743315	1357	4742964	230	49.194	3.15881	47.5417	GH1-deleted TRB1_merged_peak_915	AT1G13850	+	AT1G13850	372
chr1	4747495	4751157	3663	4749271	2066	2147.78	28.2652	2144.06	GH1-deleted TRB1_merged_peak_916	AT1G13870	-	AtKTI12,DRL1	1471
chr1	4747495	4751157	3663	4749271	2066	2147.78	28.2652	2144.06	GH1-deleted TRB1_merged_peak_916	AT1G13880	+	ELM2	2626
chr1	4747495	4751157	3663	4749271	2066	2147.78	28.2652	2144.06	GH1-deleted TRB1_merged_peak_916	AT1G13890	+	ATSNAP30,SNAP30	25
chr1	4754768	4755550	783	4755302	130	5.44105	1.50799	4.39546	GH1-deleted TRB1_merged_peak_917	AT1G13900	-	PAP2	782
chr1	4754768	4755550	783	4755302	130	5.44105	1.50799	4.39546	GH1-deleted TRB1_merged_peak_917	AT1G13910	+	AT1G13910	73
chr1	4760912	4762465	1554	4761374	1438	1278.96	19.6776	1275.62	GH1-deleted TRB1_merged_peak_918	AT1G13930	+	AT1G13930	1553
chr1	4764179	4764618	440	4764416	119	6.42453	1.61312	5.34289	GH1-deleted TRB1_merged_peak_919	AT1G13940	-	AT1G13940	439
chr1	4773585	4774448	864	4773737	141	8.03703	1.65468	6.90625	GH1-deleted TRB1_merged_peak_920	AT1G13950	+	EIF5A,EIF-5A,ATELF5A-1,ELF5A-1	863
chr1	4776573	4778347	1775	4778068	128	8.97921	1.76401	7.82216	GH1-deleted TRB1_merged_peak_921	AT1G13960	+	WRKY4	1774
chr1	4778847	4779349	503	4779062	152	16.0646	2.0922	14.7609	GH1-deleted TRB1_merged_peak_922	AT1G13960	+	WRKY4	502
chr1	4779710	4780097	388	4779906	137	10.9326	1.85509	9.72919	GH1-deleted TRB1_merged_peak_923	AT1G13970	-	AT1G13970	387
chr1	4790209	4790636	428	4790443	202	35.7531	2.77592	34.2094	GH1-deleted TRB1_merged_peak_924	AT1G13980	+	EMB30,GN,VAN7	427
chr1	4794790	4795373	584	4795068	151	14.7398	2.02038	13.4616	GH1-deleted TRB1_merged_peak_925	AT1G13990	+	AT1G13990	583
chr1	4795964	4796518	555	4796209	132	10.0376	1.81871	8.85426	GH1-deleted TRB1_merged_peak_926	AT1G13990	+	AT1G13990	554
chr1	4797515	4798033	519	4797843	136	9.42339	1.76174	8.25715	GH1-deleted TRB1_merged_peak_927	AT1G14000	+	VIK	518
chr1	4799710	4800788	1079	4800416	171	20.6299	2.23607	19.2556	GH1-deleted TRB1_merged_peak_928	AT1G05043	+	AT1G05043	400
chr1	4802882	4803347	466	4803072	134	10.0717	1.81231	8.8879	GH1-deleted TRB1_merged_peak_929	AT1G14020	+	AT1G14020	465
chr1	4810604	4811018	415	4810742	118	6.56478	1.62726	5.47753	GH1-deleted TRB1_merged_peak_930	AT1G14040	+	PHO1;H3	414
chr1	4812437	4812803	367	4812684	134	10.5859	1.84606	9.38972	GH1-deleted TRB1_merged_peak_931	AT1G14040	+	PHO1;H3	366
chr1	4815467	4815989	523	4815661	160	18.7957	2.20159	17.4479	GH1-deleted TRB1_merged_peak_932	AT1G14048	-	AT1G14048	306
chr1	4827082	4828451	1370	4827301	153	16.3964	2.10587	15.0871	GH1-deleted TRB1_merged_peak_933	AT1G14100	+	FUT8	790
chr1	4839877	4840347	471	4840104	151	10.477	1.77121	9.28502	GH1-deleted TRB1_merged_peak_934	AT1G14140	-	UCP3	56
chr1	4839877	4840347	471	4840104	151	10.477	1.77121	9.28502	GH1-deleted TRB1_merged_peak_934	AT1G14150	+	PnsL2,PQL1,PQL2	470
chr1	4840729	4841880	1152	4841134	317	99.6519	4.34849	97.7277	GH1-deleted TRB1_merged_peak_935	AT1G14160	-	CASPL1A1	1151
chr1	4847112	4847552	441	4847274	190	26.7138	2.42678	25.2646	GH1-deleted TRB1_merged_peak_936	AT1G14180	+	AT1G14180	440
chr1	4850168	4851809	1642	4850940	187	29.2234	2.57081	27.7446	GH1-deleted TRB1_merged_peak_937	AT1G14185	+	AT1G14185	1641
chr1	4853175	4855300	2126	4854458	555	284.722	7.60302	282.302	GH1-deleted TRB1_merged_peak_938	AT1G14200	-	AT1G14200	1076
chr1	4853175	4855300	2126	4854458	555	284.722	7.60302	282.302	GH1-deleted TRB1_merged_peak_938	AT1G14205	+	AT1G14205	67
chr1	4861156	4861652	497	4861301	130	5.80878	1.53474	4.74882	GH1-deleted TRB1_merged_peak_939	AT1G14230	+	APY4	496
chr1	4864661	4865833	1173	4865310	361	129.31	4.95017	127.274	GH1-deleted TRB1_merged_peak_940	AT1G14240	+	APY3	1172
chr1	4868314	4869454	1141	4868839	414	168.093	5.67492	165.94	GH1-deleted TRB1_merged_peak_941	AT1G14250	+	APY5	1140
chr1	4871090	4871554	465	4871429	136	7.78653	1.65408	6.66272	GH1-deleted TRB1_merged_peak_942	AT1G14250	+	APY5	398
chr1	4876145	4876699	555	4876521	100	3.11757	1.38112	2.17469	GH1-deleted TRB1_merged_peak_943	AT1G14270	-	AT1G14270	554
chr1	4877400	4879252	1853	4877826	538	269.749	7.37055	267.357	GH1-deleted TRB1_merged_peak_944	AT1G14270	-	AT1G14270	156
chr1	4877400	4879252	1853	4877826	538	269.749	7.37055	267.357	GH1-deleted TRB1_merged_peak_944	AT1G14280	+	PKS2	1852
chr1	4879973	4880661	689	4880309	132	9.16735	1.76056	8.00769	GH1-deleted TRB1_merged_peak_945	AT1G14290	-	SBH2,AtSBH2	631
chr1	4881243	4881597	355	4881401	139	9.86961	1.77879	8.69148	GH1-deleted TRB1_merged_peak_946	AT1G14290	-	SBH2,AtSBH2	354
chr1	4884279	4884851	573	4884582	180	24.1985	2.36543	22.7783	GH1-deleted TRB1_merged_peak_947	AT1G14300	-	AT1G14300	572
chr1	4884279	4884851	573	4884582	180	24.1985	2.36543	22.7783	GH1-deleted TRB1_merged_peak_947	AT1G14310	+	AT1G14310	200
chr1	4886305	4886894	590	4886609	323	97.1698	4.181	95.2561	GH1-deleted TRB1_merged_peak_948	.	.	.	.
chr1	4887676	4889965	2290	4888074	778	455.212	9.21756	452.537	GH1-deleted TRB1_merged_peak_949	AT1G14315	-	AT1G14315	557
chr1	4887676	4889965	2290	4888074	778	455.212	9.21756	452.537	GH1-deleted TRB1_merged_peak_949	AT1G14320	+	RPL10,RPL10A,SAC52	1890
chr1	4892831	4893262	432	4893005	221	42.6624	2.94278	41.0607	GH1-deleted TRB1_merged_peak_950	.	.	.	.
chr1	4894531	4895229	699	4894872	699	415.477	9.41715	412.853	GH1-deleted TRB1_merged_peak_951	.	.	.	.
chr1	4897429	4897917	489	4897517	114	5.54429	1.56037	4.49302	GH1-deleted TRB1_merged_peak_952	AT1G14340	+	AT1G14340	488
chr1	4912506	4913041	536	4912734	182	20.8546	2.18719	19.4786	GH1-deleted TRB1_merged_peak_954	AT1G14360	-	UTR3,ATUTR3	535
chr1	4915785	4916943	1159	4916404	163	19.864	2.24262	18.5005	GH1-deleted TRB1_merged_peak_955	AT1G05077	-	AT1G05077	633
chr1	4915785	4916943	1159	4916404	163	19.864	2.24262	18.5005	GH1-deleted TRB1_merged_peak_955	AT1G14370	+	APK2A,PBL2,Kin1	1158
chr1	4924589	4925679	1091	4924947	130	9.50196	1.79136	8.33165	GH1-deleted TRB1_merged_peak_957	AT1G14390	+	AT1G14390	1090
chr1	4926730	4928604	1875	4928427	153	10.8104	1.78357	9.61145	GH1-deleted TRB1_merged_peak_958	AT1G14400	-	ATUBC1,UBC1	1874
chr1	4931143	4934017	2875	4931924	595	314.798	7.93926	312.326	GH1-deleted TRB1_merged_peak_959	AT1G14410	-	WHY1,PTAC1,ATWHY1	237
chr1	4931143	4934017	2875	4931924	595	314.798	7.93926	312.326	GH1-deleted TRB1_merged_peak_959	AT1G14420	-	AT59	2477
chr1	4931143	4934017	2875	4931924	595	314.798	7.93926	312.326	GH1-deleted TRB1_merged_peak_959	AT1G14430	+	AT1G14430	197
chr1	4942400	4942794	395	4942575	204	36.6606	2.80327	35.1086	GH1-deleted TRB1_merged_peak_960	.	.	.	.
chr1	4954189	4954607	419	4954458	127	8.72272	1.75034	7.57242	GH1-deleted TRB1_merged_peak_961	AT1G14470	+	PCMP-A4	418
chr1	4955657	4956082	426	4955859	165	20.5894	2.26997	19.2155	GH1-deleted TRB1_merged_peak_962	AT1G14480	+	AT1G14480	151
chr1	4958729	4959292	564	4958992	117	6.34217	1.61359	5.26211	GH1-deleted TRB1_merged_peak_963	AT1G14490	-	AHL28	563
chr1	4964042	4964591	550	4964395	164	19.5253	2.21804	18.1667	GH1-deleted TRB1_merged_peak_964	AT1G14510	-	AtAL7,AL7	549
chr1	4969879	4970244	366	4970120	123	6.45527	1.60232	5.37305	GH1-deleted TRB1_merged_peak_965	AT1G14520	-	MIOX1	365
chr1	4974126	4975437	1312	4974619	484	223.767	6.63213	221.475	GH1-deleted TRB1_merged_peak_966	AT1G14540	-	PRX4,PER4	1311
chr1	4977068	4977433	366	4977296	159	18.4448	2.18792	17.1024	GH1-deleted TRB1_merged_peak_967	.	.	.	.
chr1	4982711	4983912	1202	4983471	1469	1319.41	20.1015	1316.05	GH1-deleted TRB1_merged_peak_968	AT1G14570	+	PUX7,AtPUX7	723
chr1	4990032	4990901	870	4990741	133	10.3102	1.83238	9.12044	GH1-deleted TRB1_merged_peak_969	AT1G14580	+	BLJ	869
chr1	4991327	4992608	1282	4992058	221	38.6641	2.76481	37.0948	GH1-deleted TRB1_merged_peak_970	AT1G14580	+	BLJ	1281
chr1	4997688	4998469	782	4997872	165	20.5894	2.26997	19.2155	GH1-deleted TRB1_merged_peak_971	.	.	.	.
chr1	5023084	5023846	763	5023423	792	514.38	10.8439	511.634	GH1-deleted TRB1_merged_peak_972	AT1G14640	+	AT1G14640	720
chr1	5026774	5028326	1553	5027726	186	23.2145	2.28099	21.8053	GH1-deleted TRB1_merged_peak_973	AT1G14650	+	AT1G14650	1310
chr1	5031691	5032164	474	5031821	123	4.14939	1.42458	3.1552	GH1-deleted TRB1_merged_peak_974	.	.	.	.
chr1	5037710	5038830	1121	5037904	149	15.086	2.05117	13.799	GH1-deleted TRB1_merged_peak_975	AT1G14670	+	TMN2	1120
chr1	5042174	5042811	638	5042366	152	15.454	2.05673	14.161	GH1-deleted TRB1_merged_peak_977	AT1G14685	+	BPC2,ATBPC2,BBR/BPC2	637
chr1	5043157	5044569	1413	5043757	185	28.3908	2.54346	26.921	GH1-deleted TRB1_merged_peak_978	AT1G14685	+	BPC2,ATBPC2,BBR/BPC2	1412
chr1	5045756	5046883	1128	5046160	475	187.582	5.52206	185.378	GH1-deleted TRB1_merged_peak_979	AT1G14686	-	AT1G14686	1127
chr1	5047920	5048350	431	5048104	150	10.6781	1.78671	9.48075	GH1-deleted TRB1_merged_peak_980	AT1G14687	+	AtHB32,ZHD14,HB32	430
chr1	5051023	5051681	659	5051297	288	81.5257	3.95193	79.684	GH1-deleted TRB1_merged_peak_981	AT1G05117	+	AT1G05117	538
chr1	5051023	5051681	659	5051297	288	81.5257	3.95193	79.684	GH1-deleted TRB1_merged_peak_981	AT1G14688	-	AT1G14688	260
chr1	5064834	5065456	623	5065145	238	48.8475	3.0734	47.1981	GH1-deleted TRB1_merged_peak_983	AT1G14710	-	AT1G14710	622
chr1	5066747	5067321	575	5067105	171	17.1688	2.05572	15.8475	GH1-deleted TRB1_merged_peak_984	AT1G14720	-	EXGT-A2,XTR2,ATXTH28,XTH28	574
chr1	5079278	5080379	1102	5079659	581	308.056	7.95856	305.595	GH1-deleted TRB1_merged_peak_986	AT1G14750	-	SDS	1101
chr1	5091048	5091830	783	5091598	152	15.0565	2.03367	13.7725	GH1-deleted TRB1_merged_peak_987	AT1G14780	+	AT1G14780	782
chr1	5092709	5094759	2051	5093761	241	54.8854	3.30923	53.1941	GH1-deleted TRB1_merged_peak_988	.	.	.	.
chr1	5097632	5097997	366	5097826	146	14.1328	2.01015	12.8635	GH1-deleted TRB1_merged_peak_989	AT1G14790	-	AtRDR1,RDR1,ATRDRP1	365
chr1	5104057	5104623	567	5104391	177	15.9768	1.96864	14.6764	GH1-deleted TRB1_merged_peak_990	AT1G14810	-	AT1G14810	566
chr1	5107386	5107944	559	5107683	108	4.05385	1.45096	3.06505	GH1-deleted TRB1_merged_peak_991	AT1G14820	-	AT1G14820	21
chr1	5109818	5110143	326	5109982	146	11.8066	1.87005	10.5841	GH1-deleted TRB1_merged_peak_992	AT1G14830	-	ADL1C,DRP1C,ADL5,DL1C	325
chr1	5110801	5111644	844	5111541	108	3.58699	1.40849	2.62267	GH1-deleted TRB1_merged_peak_993	AT1G14830	-	ADL1C,DRP1C,ADL5,DL1C	843
chr1	5118435	5118883	449	5118488	108	4.50023	1.49052	3.48993	GH1-deleted TRB1_merged_peak_994	AT1G14850	-	NUP155	448
chr1	5122995	5123627	633	5123323	203	33.9273	2.68149	32.4026	GH1-deleted TRB1_merged_peak_995	AT1G14850	-	NUP155	632
chr1	5127773	5128335	563	5128067	293	84.5644	4.0203	82.7077	GH1-deleted TRB1_merged_peak_996	.	.	.	.
chr1	5131126	5131454	329	5131248	159	9.01612	1.66109	7.85855	GH1-deleted TRB1_merged_peak_997	AT1G05127	+	AT1G05127	242
chr1	5137057	5138050	994	5137400	263	66.9064	3.61007	65.1418	GH1-deleted TRB1_merged_peak_998	AT1G14890	+	AT1G14890	925
chr1	5138705	5141330	2626	5140045	241	54.8854	3.30923	53.1941	GH1-deleted TRB1_merged_peak_999	AT1G14900	-	HMGA	1062
chr1	5166284	5166985	702	5166707	299	88.2594	4.10235	86.3851	GH1-deleted TRB1_merged_peak_1001	AT1G14980	-	CPN10	701
chr1	5177602	5177932	331	5177811	118	6.56478	1.62726	5.47753	GH1-deleted TRB1_merged_peak_1003	AT1G15030	+	AT1G15030	330
chr1	5180491	5181051	561	5180896	117	3.82776	1.41032	2.84951	GH1-deleted TRB1_merged_peak_1004	AT1G05147	+	AT1G05147	560
chr1	5180491	5181051	561	5180896	117	3.82776	1.41032	2.84951	GH1-deleted TRB1_merged_peak_1004	AT1G15040	-	GAT1_2.1,GAT	560
chr1	5193344	5194262	919	5193919	334	102.536	4.26167	100.6	GH1-deleted TRB1_merged_peak_1005	AT1G15100	-	RHA2A	918
chr1	5204809	5206586	1778	5205343	217	42.7602	2.98104	41.1566	GH1-deleted TRB1_merged_peak_1006	.	.	.	.
chr1	5209130	5209754	625	5209409	163	19.5475	2.22523	18.1887	GH1-deleted TRB1_merged_peak_1007	AT1G15130	-	BRO1	624
chr1	5224129	5224518	390	5224465	110	2.76674	1.32665	1.84706	GH1-deleted TRB1_merged_peak_1009	AT1G15175	-	AT1G15175	314
chr1	5224129	5224518	390	5224465	110	2.76674	1.32665	1.84706	GH1-deleted TRB1_merged_peak_1009	AT1G15180	+	DTX13	389
chr1	5230386	5231646	1261	5231311	382	134.494	4.8723	132.441	GH1-deleted TRB1_merged_peak_1010	AT1G15200	-	AT1G15200	1098
chr1	5234814	5235201	388	5235015	152	16.0646	2.0922	14.7609	GH1-deleted TRB1_merged_peak_1011	AT1G15210	-	ABCG35,ATPDR7,PDR7	387
chr1	5241144	5241466	323	5241271	127	8.72272	1.75034	7.57242	GH1-deleted TRB1_merged_peak_1012	AT1G15220	-	CCMH,ATCCMH	322
chr1	5242906	5243537	632	5243221	195	25.0732	2.31918	23.6429	GH1-deleted TRB1_merged_peak_1013	AT1G15230	-	AT1G15230	631
chr1	5242906	5243537	632	5243221	195	25.0732	2.31918	23.6429	GH1-deleted TRB1_merged_peak_1013	AT1G15240	+	AT1G15240	454
chr1	5248759	5250858	2100	5249475	134	7.00615	1.60766	5.90804	GH1-deleted TRB1_merged_peak_1014	AT1G15250	-	RPL37A	1217
chr1	5248759	5250858	2100	5249475	134	7.00615	1.60766	5.90804	GH1-deleted TRB1_merged_peak_1014	AT1G15260	+	AT1G15260	1113
chr1	5251696	5252651	956	5252171	658	295.653	6.44641	293.214	GH1-deleted TRB1_merged_peak_1015	AT1G15270	-	AT1G15270	725
chr1	5251696	5252651	956	5252171	658	295.653	6.44641	293.214	GH1-deleted TRB1_merged_peak_1015	AT1G15280	+	AT1G15280	666
chr1	5256844	5258549	1706	5257893	133	9.33317	1.76763	8.16816	GH1-deleted TRB1_merged_peak_1016	.	.	.	.
chr1	5268312	5268649	338	5268517	149	13.3742	1.95006	12.1207	GH1-deleted TRB1_merged_peak_1017	.	.	.	.
chr1	5271526	5272342	817	5271988	331	92.6139	3.92841	90.721	GH1-deleted TRB1_merged_peak_1018	AT1G15310	-	SRP54-1,ATHSRP54A	816
chr1	5275821	5278301	2481	5277190	905	579.096	10.6143	576.281	GH1-deleted TRB1_merged_peak_1019	AT1G15340	-	MBD10	2348
chr1	5280897	5281992	1096	5281549	269	70.3252	3.69211	68.5417	GH1-deleted TRB1_merged_peak_1020	.	.	.	.
chr1	5290954	5291493	540	5291217	223	43.7994	2.9774	42.1875	GH1-deleted TRB1_merged_peak_1021	AT1G15380	+	GLYI4	539
chr1	5295981	5296868	888	5296565	155	12.3491	1.86449	11.1151	GH1-deleted TRB1_merged_peak_1022	AT1G15400	-	AT1G15400	887
chr1	5303084	5303480	397	5303347	139	12.011	1.91443	10.7836	GH1-deleted TRB1_merged_peak_1023	AT1G15420	-	PCP1	396
chr1	5304244	5304771	528	5304443	169	14.3163	1.91591	13.0449	GH1-deleted TRB1_merged_peak_1024	AT1G15430	+	AT1G15430	527
chr1	5305199	5305802	604	5305359	110	4.88394	1.51787	3.85748	GH1-deleted TRB1_merged_peak_1025	AT1G15430	+	AT1G15430	603
chr1	5308965	5310942	1978	5309350	550	280.294	7.53465	277.882	GH1-deleted TRB1_merged_peak_1026	AT1G15440	-	PWP2,ATPWP2	893
chr1	5308965	5310942	1978	5309350	550	280.294	7.53465	277.882	GH1-deleted TRB1_merged_peak_1026	AT1G15450	-	AT1G15450	371
chr1	5313010	5313541	532	5313279	247	48.6828	2.99425	47.0356	GH1-deleted TRB1_merged_peak_1027	AT1G15460	-	BOR4,ATBOR4	531
chr1	5317909	5318222	314	5318039	145	9.12695	1.71048	7.96779	GH1-deleted TRB1_merged_peak_1028	AT1G15480	+	AT1G15480	313
chr1	5326203	5326930	728	5326414	124	6.33372	1.59017	5.25713	GH1-deleted TRB1_merged_peak_1029	AT1G15500	+	ATNTT2	727
chr1	5332164	5332555	392	5332321	147	14.4477	2.02383	13.1724	GH1-deleted TRB1_merged_peak_1030	AT1G15520	-	ABCG40,ATPDR12,PDR12,ATABCG40	391
chr1	5348018	5348450	433	5348192	241	49.7096	3.0851	48.0536	GH1-deleted TRB1_merged_peak_1032	.	.	.	.
chr1	5380761	5381696	936	5381348	177	25.1537	2.43406	23.7207	GH1-deleted TRB1_merged_peak_1033	AT1G15650	+	AT1G15650	227
chr1	5380761	5381696	936	5381348	177	25.1537	2.43406	23.7207	GH1-deleted TRB1_merged_peak_1033	AT1G15660	+	CENP-C	935
chr1	5390072	5391521	1450	5390398	320	88.2039	3.87562	86.331	GH1-deleted TRB1_merged_peak_1034	AT1G15670	+	KFB01,KMD2	1449
chr1	5392865	5393982	1118	5393151	386	146.134	5.251	144.045	GH1-deleted TRB1_merged_peak_1035	AT1G15680	+	AT1G15680	875
chr1	5405810	5406519	710	5406103	245	46.9881	2.94015	45.3528	GH1-deleted TRB1_merged_peak_1038	AT1G15720	+	TRFL5	709
chr1	5409574	5410007	434	5409949	142	6.72895	1.56693	5.63885	GH1-deleted TRB1_merged_peak_1039	AT1G15730	-	AT1G15730	433
chr1	5410673	5411060	388	5410818	155	9.92345	1.72533	8.74458	GH1-deleted TRB1_merged_peak_1040	AT1G05193	-	AT1G05193	387
chr1	5410673	5411060	388	5410818	155	9.92345	1.72533	8.74458	GH1-deleted TRB1_merged_peak_1040	AT1G15740	+	AT1G15740	387
chr1	5414359	5415390	1032	5414787	192	25.5236	2.35751	24.0882	GH1-deleted TRB1_merged_peak_1041	.	.	.	.
chr1	5423078	5423562	485	5423291	248	48.422	2.97601	46.7759	GH1-deleted TRB1_merged_peak_1042	.	.	.	.
chr1	5425810	5426438	629	5426107	117	6.34217	1.61359	5.26211	GH1-deleted TRB1_merged_peak_1043	AT1G15760	+	AT1G15760	628
chr1	5430349	5431400	1052	5430532	132	10.0376	1.81871	8.85426	GH1-deleted TRB1_merged_peak_1044	AT1G15780	-	NRB4,MED15_1	1051
chr1	5431909	5432812	904	5432002	103	2.4765	1.30898	1.57564	GH1-deleted TRB1_merged_peak_1045	AT1G15780	-	NRB4,MED15_1	903
chr1	5433770	5434882	1113	5433929	136	11.1467	1.87341	9.93789	GH1-deleted TRB1_merged_peak_1046	AT1G15780	-	NRB4,MED15_1	1112
chr1	5436155	5436575	421	5436399	177	18.7209	2.10619	17.3761	GH1-deleted TRB1_merged_peak_1047	AT1G15780	-	NRB4,MED15_1	420
chr1	5440897	5441424	528	5441193	163	15.0444	1.98007	13.7606	GH1-deleted TRB1_merged_peak_1048	AT1G15800	-	AT1G15800	352
chr1	5442234	5443574	1341	5442579	198	28.865	2.47837	27.3903	GH1-deleted TRB1_merged_peak_1049	AT1G15800	-	AT1G15800	1340
chr1	5444184	5444882	699	5444466	197	26.8524	2.39057	25.4003	GH1-deleted TRB1_merged_peak_1050	AT1G15800	-	AT1G15800	27
chr1	5444184	5444882	699	5444466	197	26.8524	2.39057	25.4003	GH1-deleted TRB1_merged_peak_1050	AT1G15810	+	AT1G15810	698
chr1	5449308	5450274	967	5450095	127	8.72272	1.75034	7.57242	GH1-deleted TRB1_merged_peak_1052	AT1G15830	+	AT1G15830	966
chr1	5451589	5452047	459	5451902	124	7.97302	1.70931	6.84319	GH1-deleted TRB1_merged_peak_1053	AT1G15840	+	AT1G15840	458
chr1	5453488	5454329	842	5454037	170	22.4475	2.33834	21.0485	GH1-deleted TRB1_merged_peak_1054	AT1G15850	-	AT1G15850	841
chr1	5454871	5455334	464	5455159	124	7.97302	1.70931	6.84319	GH1-deleted TRB1_merged_peak_1055	AT1G15860	+	AT1G15860	463
chr1	5460620	5460998	379	5460764	145	8.24402	1.65556	7.10691	GH1-deleted TRB1_merged_peak_1056	AT1G15880	-	atgos11,GOS11	39
chr1	5460620	5460998	379	5460764	145	8.24402	1.65556	7.10691	GH1-deleted TRB1_merged_peak_1056	AT1G15885	+	AT1G15885	378
chr1	5465362	5465846	485	5465798	105	3.95287	1.4495	2.96752	GH1-deleted TRB1_merged_peak_1057	AT1G15910	+	IDP1,FDM1,IDNL1	484
chr1	5469135	5470037	903	5469628	238	52.217	3.21985	50.545	GH1-deleted TRB1_merged_peak_1058	AT1G15920	+	CAF1-2	902
chr1	5470786	5471593	808	5471375	149	11.6594	1.84869	10.4415	GH1-deleted TRB1_merged_peak_1059	AT1G15930	+	RPS12A	577
chr1	5473533	5474211	679	5473906	158	18.0967	2.17424	16.7596	GH1-deleted TRB1_merged_peak_1060	AT1G15940	+	PDS5E,AtPDS5E	678
chr1	5481671	5481996	326	5481889	112	5.28246	1.54522	4.2401	GH1-deleted TRB1_merged_peak_1061	AT1G05213	-	AT1G05213	325
chr1	5481671	5481996	326	5481889	112	5.28246	1.54522	4.2401	GH1-deleted TRB1_merged_peak_1061	AT1G15950	+	CCR1,IRX4,ATCCR1	325
chr1	5481671	5481996	326	5481889	112	5.28246	1.54522	4.2401	GH1-deleted TRB1_merged_peak_1061	AT1G15960	-	ATNRAMP6,NRAMP6	325
chr1	5485403	5485947	545	5485721	298	87.64	4.08867	85.7685	GH1-deleted TRB1_merged_peak_1062	AT1G15960	-	ATNRAMP6,NRAMP6	544
chr1	5489422	5490694	1273	5490262	471	213.076	6.45436	210.809	GH1-deleted TRB1_merged_peak_1063	AT1G15970	-	AT1G15970	10
chr1	5489422	5490694	1273	5490262	471	213.076	6.45436	210.809	GH1-deleted TRB1_merged_peak_1063	AT1G15980	+	PnsB1,NDF1,NDH48	1272
chr1	5491455	5494438	2984	5494115	251	59.7956	3.42641	58.0735	GH1-deleted TRB1_merged_peak_1064	AT1G15990	-	ATCNGC7,CNGC7	2983
chr1	5491455	5494438	2984	5494115	251	59.7956	3.42641	58.0735	GH1-deleted TRB1_merged_peak_1064	AT1G16000	+	AT1G16000	205
chr1	5494887	5495755	869	5495026	116	6.12308	1.59992	5.05028	GH1-deleted TRB1_merged_peak_1065	.	.	.	.
chr1	5497310	5497677	368	5497507	120	6.69415	1.63013	5.6044	GH1-deleted TRB1_merged_peak_1066	AT1G16010	-	MRS2-1,AtMRS2-1,MGT2,AtMGT2	367
chr1	5503656	5504513	858	5503907	313	97.0812	4.29379	95.1679	GH1-deleted TRB1_merged_peak_1067	AT1G16030	-	Hsp70b	857
chr1	5503656	5504513	858	5503907	313	97.0812	4.29379	95.1679	GH1-deleted TRB1_merged_peak_1067	AT1G16040	+	AT1G16040	205
chr1	5517990	5519425	1436	5519141	296	86.3449	4.05885	84.4808	GH1-deleted TRB1_merged_peak_1068	AT1G16100	-	AT1G16100	372
chr1	5517990	5519425	1436	5519141	296	86.3449	4.05885	84.4808	GH1-deleted TRB1_merged_peak_1068	AT1G16110	+	WAKL6	1435
chr1	5519840	5520649	810	5520381	135	10.8647	1.85973	9.66221	GH1-deleted TRB1_merged_peak_1069	AT1G16110	+	WAKL6	809
chr1	5524860	5525999	1140	5525140	186	28.806	2.55713	27.3317	GH1-deleted TRB1_merged_peak_1070	AT1G16130	+	WAKL2	1006
chr1	5536510	5536859	350	5536675	137	11.4318	1.88708	10.2166	GH1-deleted TRB1_merged_peak_1071	AT1G16160	+	WAKL5	349
chr1	5547162	5547579	418	5547402	129	4.83292	1.46511	3.81122	GH1-deleted TRB1_merged_peak_1073	AT1G16210	-	AT1G16210	417
chr1	5556514	5557111	598	5556701	119	6.79088	1.64094	5.69628	GH1-deleted TRB1_merged_peak_1074	AT1G16240	-	SYP51,ATSYP51	597
chr1	5556514	5557111	598	5556701	119	6.79088	1.64094	5.69628	GH1-deleted TRB1_merged_peak_1074	AT1G16250	+	AT1G16250	447
chr1	5563047	5564208	1162	5564015	241	54.8854	3.30923	53.1941	GH1-deleted TRB1_merged_peak_1075	AT1G16270	+	AT1G16270	1161
chr1	5579454	5580270	817	5580024	150	15.4094	2.06485	14.1168	GH1-deleted TRB1_merged_peak_1076	AT1G16310	+	MTP10	816
chr1	5580956	5581592	637	5581199	159	15.7874	2.03973	14.4887	GH1-deleted TRB1_merged_peak_1077	AT1G16320	+	AT1G16320	636
chr1	5587177	5587970	794	5587596	781	502.957	10.6935	500.225	GH1-deleted TRB1_merged_peak_1078	AT1G16330	-	CYCB3;1	584
chr1	5590298	5591244	947	5590889	244	43.7134	2.81469	42.1037	GH1-deleted TRB1_merged_peak_1079	AT1G16340	-	ATKDSA2,ATKSDA,AtKDO8PS	763
chr1	5590298	5591244	947	5590889	244	43.7134	2.81469	42.1037	GH1-deleted TRB1_merged_peak_1079	AT1G16350	+	AT1G16350	788
chr1	5596169	5601326	5158	5597234	715	435.863	9.79094	433.211	GH1-deleted TRB1_merged_peak_1080	AT1G16370	+	OCT6,ATOCT6	2114
chr1	5596169	5601326	5158	5597234	715	435.863	9.79094	433.211	GH1-deleted TRB1_merged_peak_1080	AT1G16380	-	CHX1,ATCHX1	2915
chr1	5602859	5604185	1327	5603602	330	107.506	4.50056	105.55	GH1-deleted TRB1_merged_peak_1081	AT1G16390	+	ATOCT3,OCT3	1326
chr1	5605200	5605737	538	5605363	178	25.55	2.44773	24.1125	GH1-deleted TRB1_merged_peak_1082	AT1G16400	+	CYP79F2	537
chr1	5606583	5607067	485	5606779	149	15.086	2.05117	13.799	GH1-deleted TRB1_merged_peak_1083	AT1G16400	+	CYP79F2	484
chr1	5611720	5613876	2157	5612596	215	41.7995	2.95369	40.2035	GH1-deleted TRB1_merged_peak_1085	AT1G16420	-	ATMC8,MC8,MCP2e,AtMCP2e	1726
chr1	5614404	5615048	645	5614691	152	16.0646	2.0922	14.7609	GH1-deleted TRB1_merged_peak_1086	AT1G16430	+	MED22A	644
chr1	5616415	5616921	507	5616601	124	7.97302	1.70931	6.84319	GH1-deleted TRB1_merged_peak_1087	AT1G16440	+	RSH3	506
chr1	5622499	5623334	836	5622811	202	32.2598	2.61046	30.7497	GH1-deleted TRB1_merged_peak_1088	AT1G16460	-	ST2,ATRDH2,STR2,RDH2,ATMST2,MST2	475
chr1	5622499	5623334	836	5622811	202	32.2598	2.61046	30.7497	GH1-deleted TRB1_merged_peak_1088	AT1G16470	+	PAB1	835
chr1	5628566	5629463	898	5629022	838	534.983	10.5599	532.215	GH1-deleted TRB1_merged_peak_1089	AT1G05227	+	AT1G05227	590
chr1	5628566	5629463	898	5629022	838	534.983	10.5599	532.215	GH1-deleted TRB1_merged_peak_1089	AT1G16480	-	AT1G16480	747
chr1	5628566	5629463	898	5629022	838	534.983	10.5599	532.215	GH1-deleted TRB1_merged_peak_1089	AT1G16489	+	AT1G16489	580
chr1	5639064	5640054	991	5639807	152	16.0646	2.0922	14.7609	GH1-deleted TRB1_merged_peak_1090	AT1G16500	+	AT1G16500	990
chr1	5644744	5645215	472	5645021	186	27.9414	2.51378	26.4784	GH1-deleted TRB1_merged_peak_1091	AT1G16510	-	SAUR41	471
chr1	5647822	5649239	1418	5648167	223	45.6893	3.06309	44.0628	GH1-deleted TRB1_merged_peak_1092	AT1G16515	-	AT1G16515	592
chr1	5647822	5649239	1418	5648167	223	45.6893	3.06309	44.0628	GH1-deleted TRB1_merged_peak_1092	AT1G16520	+	AT1G16520	903
chr1	5678381	5678800	420	5678562	152	13.1748	1.92464	11.9263	GH1-deleted TRB1_merged_peak_1093	AT1G16610	-	RNPS1,AtSR45,SR45	419
chr1	5686009	5686821	813	5686414	666	342.681	7.66285	340.163	GH1-deleted TRB1_merged_peak_1094	AT1G05247	-	AT1G05247	386
chr1	5686009	5686821	813	5686414	666	342.681	7.66285	340.163	GH1-deleted TRB1_merged_peak_1094	AT1G16635	-	AT1G16635	659
chr1	5686009	5686821	813	5686414	666	342.681	7.66285	340.163	GH1-deleted TRB1_merged_peak_1094	AT1G16640	+	AT1G16640	596
chr1	5702300	5702689	390	5702516	134	7.09171	1.6135	5.98872	GH1-deleted TRB1_merged_peak_1095	AT1G16680	+	AT1G16680	389
chr1	5713625	5714302	678	5713890	158	14.2632	1.95961	12.9923	GH1-deleted TRB1_merged_peak_1096	AT1G16710	+	HAC12	677
chr1	5716584	5717225	642	5716970	126	8.4695	1.73666	7.32592	GH1-deleted TRB1_merged_peak_1097	AT1G16710	+	HAC12	641
chr1	5721592	5722696	1105	5722115	175	24.3682	2.40671	22.9446	GH1-deleted TRB1_merged_peak_1098	AT1G16720	+	HCF173	105
chr1	5723136	5723652	517	5723518	127	7.49271	1.66405	6.37679	GH1-deleted TRB1_merged_peak_1099	AT1G05253	-	AT1G05253	516
chr1	5723136	5723652	517	5723518	127	7.49271	1.66405	6.37679	GH1-deleted TRB1_merged_peak_1099	AT1G16720	+	HCF173	516
chr1	5727640	5728013	374	5727790	122	3.82005	1.39953	2.84224	GH1-deleted TRB1_merged_peak_1100	AT1G16730	-	UP6	66
chr1	5727640	5728013	374	5727790	122	3.82005	1.39953	2.84224	GH1-deleted TRB1_merged_peak_1100	AT1G16740	+	AT1G16740	373
chr1	5728841	5729839	999	5729266	153	14.5967	2.00206	13.3198	GH1-deleted TRB1_merged_peak_1101	.	.	.	.
chr1	5730314	5731930	1617	5730743	282	77.9286	3.86988	76.105	GH1-deleted TRB1_merged_peak_1102	AT1G16750	-	AT1G16750	1616
chr1	5734096	5737525	3430	5734885	679	400.364	9.29866	397.76	GH1-deleted TRB1_merged_peak_1103	AT1G16760	+	AT1G16760	3429
chr1	5738094	5739191	1098	5738838	247	58.0813	3.39127	56.3698	GH1-deleted TRB1_merged_peak_1104	AT1G16770	+	AT1G16770	1097
chr1	5744608	5745408	801	5745099	259	61.4099	3.41759	59.6779	GH1-deleted TRB1_merged_peak_1105	AT1G16780	-	AtVHP2;2,VHP2;2	328
chr1	5744608	5745408	801	5745099	259	61.4099	3.41759	59.6779	GH1-deleted TRB1_merged_peak_1105	AT1G16790	+	AT1G16790	651
chr1	5744608	5745408	801	5745099	259	61.4099	3.41759	59.6779	GH1-deleted TRB1_merged_peak_1105	AT1G16800	-	AT1G16800	800
chr1	5755096	5755930	835	5755662	163	19.864	2.24262	18.5005	GH1-deleted TRB1_merged_peak_1106	AT1G16800	-	AT1G16800	672
chr1	5755096	5755930	835	5755662	163	19.864	2.24262	18.5005	GH1-deleted TRB1_merged_peak_1106	AT1G16810	+	AT1G16810	642
chr1	5762267	5765642	3376	5763730	496	218.372	6.25541	216.094	GH1-deleted TRB1_merged_peak_1107	AT1G16840	-	AT1G16840	1790
chr1	5762267	5765642	3376	5763730	496	218.372	6.25541	216.094	GH1-deleted TRB1_merged_peak_1107	AT1G16850	-	AT1G16850	835
chr1	5767432	5770906	3475	5768778	213	35.7641	2.69347	34.2203	GH1-deleted TRB1_merged_peak_1108	AT1G16860	+	AT1G16860	3170
chr1	5772988	5773514	527	5773177	140	10.6153	1.82199	9.41876	GH1-deleted TRB1_merged_peak_1109	AT1G16870	-	AT1G16870	526
chr1	5772988	5773514	527	5773177	140	10.6153	1.82199	9.41876	GH1-deleted TRB1_merged_peak_1109	AT1G16880	+	ACR11	302
chr1	5775958	5776715	758	5776538	141	10.1271	1.78726	8.94256	GH1-deleted TRB1_merged_peak_1110	.	.	.	.
chr1	5777676	5778464	789	5778135	189	29.6973	2.57985	28.2137	GH1-deleted TRB1_merged_peak_1111	AT1G16890	-	UBC36,AtUBC36,UBC13B	788
chr1	5782049	5783884	1836	5782963	194	25.1977	2.33061	23.7645	GH1-deleted TRB1_merged_peak_1112	AT1G16900	-	EBS3	684
chr1	5782049	5783884	1836	5782963	194	25.1977	2.33061	23.7645	GH1-deleted TRB1_merged_peak_1112	AT1G16905	-	AT1G16905	1429
chr1	5786237	5787657	1421	5786477	148	9.58745	1.72854	8.41598	GH1-deleted TRB1_merged_peak_1113	AT1G16916	-	AT1G16916	1072
chr1	5788421	5789363	943	5789270	125	8.11783	1.71576	6.98581	GH1-deleted TRB1_merged_peak_1114	AT1G16920	-	BEX5,ATRABA1B,RABA1b,RAB11	942
chr1	5793397	5794959	1563	5794672	432	181.952	5.92106	179.762	GH1-deleted TRB1_merged_peak_1115	AT1G16945	+	AT1G16945	592
chr1	5811028	5811556	529	5811341	135	10.8647	1.85973	9.66221	GH1-deleted TRB1_merged_peak_1116	AT1G16980	+	ATTPS2,TPS2	528
chr1	5817913	5819240	1328	5818396	372	137.098	5.10059	135.036	GH1-deleted TRB1_merged_peak_1117	AT1G17010	+	AT1G17010	1327
chr1	5820289	5821461	1173	5821106	352	123.045	4.8271	121.031	GH1-deleted TRB1_merged_peak_1118	AT1G17020	+	ATSRG1,SRG1	1172
chr1	5837793	5838363	571	5838055	190	29.5949	2.56755	28.1139	GH1-deleted TRB1_merged_peak_1119	AT1G05287	-	AT1G05287	398
chr1	5837793	5838363	571	5838055	190	29.5949	2.56755	28.1139	GH1-deleted TRB1_merged_peak_1119	AT1G17070	+	NTR1,STIPL1	570
chr1	5840811	5841604	794	5841258	295	78.7474	3.76553	76.9201	GH1-deleted TRB1_merged_peak_1120	AT1G17080	-	AT1G17080	793
chr1	5849478	5849850	373	5849743	116	3.35286	1.37073	2.39939	GH1-deleted TRB1_merged_peak_1122	AT1G17110	-	UBP15	372
chr1	5850342	5850819	478	5850552	143	12.72	1.9393	11.4793	GH1-deleted TRB1_merged_peak_1123	AT1G17110	-	UBP15	477
chr1	5854149	5854784	636	5854476	172	15.201	1.94973	13.913	GH1-deleted TRB1_merged_peak_1124	AT1G17130	+	CWC16b	635
chr1	5856313	5857764	1452	5856741	243	49.7695	3.07106	48.1133	GH1-deleted TRB1_merged_peak_1125	AT1G05297	+	AT1G05297	129
chr1	5859390	5859921	532	5859595	212	39.4492	2.86957	37.8727	GH1-deleted TRB1_merged_peak_1126	.	.	.	.
chr1	5863415	5863986	572	5863740	168	21.6966	2.31099	20.3076	GH1-deleted TRB1_merged_peak_1127	AT1G17147	-	VQ1	571
chr1	5867639	5868317	679	5867890	186	24.5186	2.34457	23.094	GH1-deleted TRB1_merged_peak_1128	AT1G17160	+	RBSK	678
chr1	5869665	5870344	680	5870258	117	6.34217	1.61359	5.26211	GH1-deleted TRB1_merged_peak_1129	AT1G17170	+	ATGSTU24,GST,GSTU24	679
chr1	5879148	5879882	735	5879260	144	11.91	1.88506	10.6863	GH1-deleted TRB1_merged_peak_1130	AT1G17200	+	CASPL2A1	734
chr1	5884175	5884768	594	5884579	151	14.3557	1.99797	13.084	GH1-deleted TRB1_merged_peak_1131	AT1G17210	-	ILP1,ATILP1	593
chr1	5884175	5884768	594	5884579	151	14.3557	1.99797	13.084	GH1-deleted TRB1_merged_peak_1131	AT1G17220	+	FUG1	61
chr1	5886498	5886843	346	5886645	141	8.97309	1.71445	7.81913	GH1-deleted TRB1_merged_peak_1132	AT1G17220	+	FUG1	345
chr1	5919361	5919976	616	5919677	305	90.838	4.13716	88.9519	GH1-deleted TRB1_merged_peak_1133	AT1G17280	-	UBC34	615
chr1	5928223	5928790	568	5928596	170	22.4475	2.33834	21.0485	GH1-deleted TRB1_merged_peak_1135	AT1G17310	-	AT1G17310	567
chr1	5932735	5933070	336	5932818	121	7.25349	1.66829	6.14467	GH1-deleted TRB1_merged_peak_1136	.	.	.	.
chr1	5937800	5938941	1142	5938465	478	218.813	6.55008	216.533	GH1-deleted TRB1_merged_peak_1137	AT1G17340	+	SAC5	1017
chr1	5946928	5947306	379	5947196	113	5.4872	1.55889	4.43706	GH1-deleted TRB1_merged_peak_1138	AT1G05303	-	AT1G05303	131
chr1	5946928	5947306	379	5947196	113	5.4872	1.55889	4.43706	GH1-deleted TRB1_merged_peak_1138	AT1G17360	+	AT1G17360	378
chr1	5951276	5952307	1032	5951758	141	12.6024	1.94178	11.363	GH1-deleted TRB1_merged_peak_1139	.	.	.	.
chr1	5960884	5961787	904	5961325	478	218.382	6.53433	216.103	GH1-deleted TRB1_merged_peak_1141	AT1G17400	-	AtLAZY2,LAZY2,DRO3,AtNGR1	903
chr1	5963693	5964111	419	5963920	192	27.5678	2.45523	26.1071	GH1-deleted TRB1_merged_peak_1142	.	.	.	.
chr1	5969490	5970248	759	5970080	152	16.0646	2.0922	14.7609	GH1-deleted TRB1_merged_peak_1143	AT1G17410	-	AT1G17410	758
chr1	5983731	5984642	912	5984275	148	12.3763	1.89549	11.1419	GH1-deleted TRB1_merged_peak_1145	.	.	.	.
chr1	5985387	5985714	328	5985567	136	8.3057	1.68847	7.1676	GH1-deleted TRB1_merged_peak_1146	AT1G17440	-	CKH1,TAF12B,EER4	327
chr1	5996561	5997232	672	5996744	150	14.8136	2.02985	13.532	GH1-deleted TRB1_merged_peak_1148	AT1G17450	-	AT1G17450	671
chr1	5996561	5997232	672	5996744	150	14.8136	2.02985	13.532	GH1-deleted TRB1_merged_peak_1148	AT1G17455	+	ELF4-L4	475
chr1	6002696	6003227	532	6002931	316	96.2658	4.22569	94.3568	GH1-deleted TRB1_merged_peak_1149	AT1G17470	+	ATDRG1,DRG1,ATDRG,Drg1-2	531
chr1	6008629	6009083	455	6008756	137	7.27262	1.61675	6.16346	GH1-deleted TRB1_merged_peak_1150	AT1G17480	-	IQD7	172
chr1	6008629	6009083	455	6008756	137	7.27262	1.61675	6.16346	GH1-deleted TRB1_merged_peak_1150	AT1G17490	+	AT1G17490	454
chr1	6023886	6024615	730	6024302	196	29.7502	2.5333	28.2663	GH1-deleted TRB1_merged_peak_1151	AT1G17510	-	AT1G17510	723
chr1	6026881	6028237	1357	6027862	148	13.326	1.95194	12.0731	GH1-deleted TRB1_merged_peak_1152	AT1G17520	-	AT1G17520	984
chr1	6026881	6028237	1357	6027862	148	13.326	1.95194	12.0731	GH1-deleted TRB1_merged_peak_1152	AT1G17530	+	ATTIM23-1,TIM23-1	1050
chr1	6034347	6035232	886	6034610	150	9.8037	1.73477	8.62639	GH1-deleted TRB1_merged_peak_1153	AT1G17550	+	AtHAB2,HAB2	885
chr1	6036858	6037293	436	6037169	108	4.50023	1.49052	3.48993	GH1-deleted TRB1_merged_peak_1154	AT1G17550	+	AtHAB2,HAB2	435
chr1	6038508	6038921	414	6038717	133	10.3102	1.83238	9.12044	GH1-deleted TRB1_merged_peak_1155	AT1G17560	-	HLL	413
chr1	6038508	6038921	414	6038717	133	10.3102	1.83238	9.12044	GH1-deleted TRB1_merged_peak_1155	AT1G17570	+	AT1G17570	330
chr1	6049710	6050147	438	6049839	125	5.87091	1.5529	4.80989	GH1-deleted TRB1_merged_peak_1156	.	.	.	.
chr1	6074039	6074519	481	6074234	127	8.72272	1.75034	7.57242	GH1-deleted TRB1_merged_peak_1158	AT1G17665	-	AT1G17665	480
chr1	6091491	6092149	659	6092075	102	2.60711	1.32452	1.69753	GH1-deleted TRB1_merged_peak_1159	AT1G17710	-	AtPEPC1,PEPC1	658
chr1	6093273	6093979	707	6093602	440	178.296	5.67099	176.115	GH1-deleted TRB1_merged_peak_1160	AT1G17720	-	ATB	706
chr1	6098838	6099638	801	6099149	306	92.6358	4.19807	90.7416	GH1-deleted TRB1_merged_peak_1161	AT1G17730	+	CHMP1B,VPS46.1	800
chr1	6101153	6101851	699	6101568	263	53.4577	3.06265	51.7765	GH1-deleted TRB1_merged_peak_1162	AT1G17744	-	AT1G17744	698
chr1	6101153	6101851	699	6101568	263	53.4577	3.06265	51.7765	GH1-deleted TRB1_merged_peak_1162	AT1G17745	+	PGDH,PGDH2	698
chr1	6106189	6106762	574	6106424	239	53.8342	3.28188	52.1499	GH1-deleted TRB1_merged_peak_1163	AT1G05323	-	AT1G05323	392
chr1	6106189	6106762	574	6106424	239	53.8342	3.28188	52.1499	GH1-deleted TRB1_merged_peak_1163	AT1G17750	+	PEPR2,AtPEPR2	573
chr1	6116305	6116954	650	6116817	131	8.73125	1.73508	7.58066	GH1-deleted TRB1_merged_peak_1164	AT1G17760	-	CSTF77,ATCSTF77	612
chr1	6121479	6122859	1381	6122466	215	41.4382	2.93692	39.8452	GH1-deleted TRB1_merged_peak_1165	AT1G17770	+	SUVH7,SDG17	1343
chr1	6126884	6127548	665	6127368	131	9.76817	1.80503	8.59137	GH1-deleted TRB1_merged_peak_1166	AT1G17790	-	GTE5	664
chr1	6136982	6137324	343	6137292	103	2.68001	1.33029	1.76339	GH1-deleted TRB1_merged_peak_1167	AT1G17830	-	AT1G17830	342
chr1	6139601	6139952	352	6139789	196	25.9283	2.35337	24.4882	GH1-deleted TRB1_merged_peak_1168	.	.	.	.
chr1	6142845	6146558	3714	6145353	202	35.7531	2.77592	34.2094	GH1-deleted TRB1_merged_peak_1169	AT1G05337	-	AT1G05337	285
chr1	6142845	6146558	3714	6145353	202	35.7531	2.77592	34.2094	GH1-deleted TRB1_merged_peak_1169	AT1G05343	+	AT1G05343	258
chr1	6149404	6150272	869	6149687	161	14.7404	1.9725	13.4622	GH1-deleted TRB1_merged_peak_1170	AT1G05347	-	AT1G05347	868
chr1	6149404	6150272	869	6149687	161	14.7404	1.9725	13.4622	GH1-deleted TRB1_merged_peak_1170	AT1G17860	+	KTI2	634
chr1	6152440	6152875	436	6152662	126	8.0276	1.70552	6.8969	GH1-deleted TRB1_merged_peak_1171	AT1G17870	-	EGY3,ATEGY3	82
chr1	6152440	6152875	436	6152662	126	8.0276	1.70552	6.8969	GH1-deleted TRB1_merged_peak_1171	AT1G17880	-	ATBTF3,BTF3	435
chr1	6153522	6154227	706	6153862	192	25.8446	2.37278	24.4051	GH1-deleted TRB1_merged_peak_1172	AT1G17880	-	ATBTF3,BTF3	705
chr1	6158977	6159860	884	6159263	334	110.817	4.58096	108.847	GH1-deleted TRB1_merged_peak_1173	AT1G17910	+	WAKL13	883
chr1	6168346	6172072	3727	6169484	163	19.864	2.24262	18.5005	GH1-deleted TRB1_merged_peak_1174	AT1G17930	-	MAIN	799
chr1	6183048	6184276	1229	6183569	568	296.324	7.78079	293.884	GH1-deleted TRB1_merged_peak_1175	AT1G17960	-	AT1G17960	1058
chr1	6185031	6185591	561	6185256	167	21.1465	2.28768	19.766	GH1-deleted TRB1_merged_peak_1176	AT1G17970	+	AT1G17970	560
chr1	6191782	6193166	1385	6192467	542	226.397	5.89546	224.1	GH1-deleted TRB1_merged_peak_1177	AT1G17980	-	PAPS1	226
chr1	6193830	6194144	315	6194028	143	5.8793	1.50819	4.81825	GH1-deleted TRB1_merged_peak_1178	AT1G17990	-	AT1G17990	314
chr1	6194988	6195891	904	6195472	141	9.92424	1.77451	8.74535	GH1-deleted TRB1_merged_peak_1179	AT1G18000	-	AT1G18000	903
chr1	6208830	6210949	2120	6210576	467	195.478	5.8904	193.254	GH1-deleted TRB1_merged_peak_1183	AT1G18040	-	CAK2AT,CDKD1;3,AT;CDCKD;3	998
chr1	6213441	6214052	612	6213632	127	8.58013	1.7404	7.43479	GH1-deleted TRB1_merged_peak_1184	AT1G18060	-	AT1G18060	450
chr1	6217779	6218389	611	6217984	233	46.0273	2.99316	44.3993	GH1-deleted TRB1_merged_peak_1185	AT1G18070	-	AT1G18070	610
chr1	6222031	6223171	1141	6222396	265	58.4899	3.24462	56.777	GH1-deleted TRB1_merged_peak_1186	AT1G18080	+	RACK1A_AT,ATARCA,AtRACK1,SAC53,RACK1A	1140
chr1	6224313	6224755	443	6224522	158	17.8383	2.1597	16.506	GH1-deleted TRB1_merged_peak_1187	AT1G18090	+	AT1G18090	442
chr1	6238209	6238676	468	6238571	109	4.69022	1.50419	3.67182	GH1-deleted TRB1_merged_peak_1188	AT1G18130	+	AT1G18130	467
chr1	6247505	6247846	342	6247729	127	8.72272	1.75034	7.57242	GH1-deleted TRB1_merged_peak_1189	AT1G18150	-	ATMPK8,MPK8	341
chr1	6262833	6264313	1481	6263775	147	13.7123	1.97983	12.4526	GH1-deleted TRB1_merged_peak_1190	AT1G18193	+	AT1G18193	425
chr1	6303732	6304539	808	6304081	273	69.7608	3.62702	67.9804	GH1-deleted TRB1_merged_peak_1193	AT1G18310	-	AT1G18310	524
chr1	6303732	6304539	808	6304081	273	69.7608	3.62702	67.9804	GH1-deleted TRB1_merged_peak_1193	AT1G18320	+	AT1G18320	479
chr1	6315763	6317490	1728	6317197	209	38.9657	2.87164	37.3933	GH1-deleted TRB1_merged_peak_1194	AT1G18350	+	MKK7,BUD1,ATMKK7	975
chr1	6319105	6319916	812	6319558	124	7.97302	1.70931	6.84319	GH1-deleted TRB1_merged_peak_1195	AT1G18360	-	MAGL2	622
chr1	6325724	6328279	2556	6326092	417	170.38	5.71594	168.221	GH1-deleted TRB1_merged_peak_1196	AT1G18382	-	AT1G18382	1159
chr1	6325724	6328279	2556	6326092	417	170.38	5.71594	168.221	GH1-deleted TRB1_merged_peak_1196	AT1G18390	+	LRK10L1.1,LRK10L1.2	2555
chr1	6329008	6329946	939	6329422	214	34.9437	2.64979	33.408	GH1-deleted TRB1_merged_peak_1197	AT1G18390	+	LRK10L1.1,LRK10L1.2	938
chr1	6330303	6330911	609	6330625	451	196.933	6.18087	194.705	GH1-deleted TRB1_merged_peak_1198	.	.	.	.
chr1	6331501	6332111	611	6331799	177	25.1537	2.43406	23.7207	GH1-deleted TRB1_merged_peak_1199	AT1G18400	+	BEE1	610
chr1	6336695	6337422	728	6337273	150	15.4094	2.06485	14.1168	GH1-deleted TRB1_merged_peak_1200	AT1G18410	-	AT1G18410	727
chr1	6345476	6346425	950	6345976	357	95.2475	3.78294	93.3421	GH1-deleted TRB1_merged_peak_1201	AT1G18415	-	AT1G18415	611
chr1	6345476	6346425	950	6345976	357	95.2475	3.78294	93.3421	GH1-deleted TRB1_merged_peak_1201	AT1G18430	+	AT1G18430	359
chr1	6345476	6346425	950	6345976	357	95.2475	3.78294	93.3421	GH1-deleted TRB1_merged_peak_1201	AT1G18440	+	AT1G18440	751
chr1	6353719	6354302	584	6353968	135	7.07276	1.60923	5.97012	GH1-deleted TRB1_merged_peak_1202	AT1G18460	+	AT1G18460	583
chr1	6355086	6356402	1317	6355937	173	23.336	2.36586	21.9259	GH1-deleted TRB1_merged_peak_1203	.	.	.	.
chr1	6357055	6357568	514	6357300	130	9.24114	1.77367	8.0774	GH1-deleted TRB1_merged_peak_1204	AT1G18470	-	AT1G18470	513
chr1	6361563	6362033	471	6361831	166	16.4169	2.03992	15.1074	GH1-deleted TRB1_merged_peak_1205	AT1G18480	+	AtSLP2,SLP2	470
chr1	6369254	6370059	806	6369500	225	44.2579	2.98123	42.6424	GH1-deleted TRB1_merged_peak_1206	AT1G18500	+	MAML-4,IPMS1	805
chr1	6378135	6378722	588	6378529	151	15.7356	2.07852	14.4374	GH1-deleted TRB1_merged_peak_1207	AT1G18540	-	RPL6A	587
chr1	6389589	6391087	1499	6390585	180	23.9542	2.35308	22.5377	GH1-deleted TRB1_merged_peak_1208	AT1G18570	+	MYB51,AtMYB51,HIG1,BW51A,BW51B	1498
chr1	6395619	6396205	587	6396080	126	8.4695	1.73666	7.32592	GH1-deleted TRB1_merged_peak_1209	AT1G18580	+	GAUT11	586
chr1	6398341	6399760	1420	6398997	227	35.6146	2.59424	34.0736	GH1-deleted TRB1_merged_peak_1210	AT1G18590	+	SOT17,ATST5C,ATSOT17	1419
chr1	6412803	6413170	368	6412874	99	2.96228	1.36745	2.02813	GH1-deleted TRB1_merged_peak_1211	AT1G18620	+	TRM3	367
chr1	6413508	6414769	1262	6414091	111	4.84401	1.51156	3.82216	GH1-deleted TRB1_merged_peak_1212	AT1G18630	+	RBGA1,GR-RBP6	460
chr1	6442193	6442846	654	6442668	109	4.61722	1.49788	3.60397	GH1-deleted TRB1_merged_peak_1213	AT1G18700	+	AT1G18700	653
chr1	6450555	6451322	768	6450892	162	18.3734	2.16659	17.034	GH1-deleted TRB1_merged_peak_1214	AT1G18710	+	AtMYB47,MYB47	767
chr1	6457824	6459916	2093	6459475	349	97.9654	3.94453	96.0487	GH1-deleted TRB1_merged_peak_1216	AT1G18720	-	AT1G18720	2092
chr1	6466143	6466967	825	6466505	345	118.242	4.73138	116.244	GH1-deleted TRB1_merged_peak_1218	AT1G05417	-	AT1G05417	26
chr1	6466143	6466967	825	6466505	345	118.242	4.73138	116.244	GH1-deleted TRB1_merged_peak_1218	AT1G05423	-	AT1G05423	168
chr1	6466143	6466967	825	6466505	345	118.242	4.73138	116.244	GH1-deleted TRB1_merged_peak_1218	AT1G05427	-	AT1G05427	345
chr1	6466143	6466967	825	6466505	345	118.242	4.73138	116.244	GH1-deleted TRB1_merged_peak_1218	AT1G05433	-	AT1G05433	368
chr1	6466143	6466967	825	6466505	345	118.242	4.73138	116.244	GH1-deleted TRB1_merged_peak_1218	AT1G18745	-	AT1G18745	611
chr1	6466143	6466967	825	6466505	345	118.242	4.73138	116.244	GH1-deleted TRB1_merged_peak_1218	AT1G18750	+	AGL65	600
chr1	6483191	6483875	685	6483577	375	139.247	5.14161	137.178	GH1-deleted TRB1_merged_peak_1219	AT1G18800	-	NRP2	684
chr1	6485702	6486854	1153	6486327	227	47.6806	3.11778	46.0393	GH1-deleted TRB1_merged_peak_1220	AT1G18810	-	PKS3	1152
chr1	6489287	6489722	436	6489526	122	7.48994	1.68196	6.37414	GH1-deleted TRB1_merged_peak_1221	AT1G18830	+	SEC31A	435
chr1	6494232	6494600	369	6494417	131	9.76817	1.80503	8.59137	GH1-deleted TRB1_merged_peak_1222	AT1G18830	+	SEC31A	368
chr1	6496102	6496672	571	6496452	147	14.4477	2.02383	13.1724	GH1-deleted TRB1_merged_peak_1223	AT1G18835	-	MIF3	570
chr1	6505941	6506736	796	6506451	345	118.242	4.73138	116.244	GH1-deleted TRB1_merged_peak_1224	AT1G18850	-	PCP2	795
chr1	6510447	6511206	760	6510725	182	27.1593	2.50243	25.7032	GH1-deleted TRB1_merged_peak_1225	AT1G18860	+	ATWRKY61,WRKY61	759
chr1	6512481	6513107	627	6512768	502	192.742	5.36294	190.525	GH1-deleted TRB1_merged_peak_1226	.	.	.	.
chr1	6515520	6517146	1627	6516487	272	72.0563	3.73314	70.2633	GH1-deleted TRB1_merged_peak_1227	AT1G18870	+	ICS2,ATICS2	1626
chr1	6524132	6524609	478	6524401	158	17.0143	2.11342	15.6967	GH1-deleted TRB1_merged_peak_1229	AT1G18890	-	AtCPK10,CDPK1,CPK10,ATCDPK1	477
chr1	6524975	6526008	1034	6525541	489	210.867	6.10251	208.606	GH1-deleted TRB1_merged_peak_1230	AT1G05453	+	AT1G05453	970
chr1	6524975	6526008	1034	6525541	489	210.867	6.10251	208.606	GH1-deleted TRB1_merged_peak_1230	AT1G18890	-	AtCPK10,CDPK1,CPK10,ATCDPK1	1033
chr1	6531379	6531820	442	6531592	190	30.4895	2.61183	28.9974	GH1-deleted TRB1_merged_peak_1231	AT1G18900	+	AT1G18900	441
chr1	6543476	6543956	481	6543712	203	35.3403	2.74832	33.8006	GH1-deleted TRB1_merged_peak_1232	AT1G18940	+	AT1G18940	475
chr1	6546085	6546766	682	6546185	135	10.8647	1.85973	9.66221	GH1-deleted TRB1_merged_peak_1233	AT1G18950	+	AT1G18950	681
chr1	6552522	6554314	1793	6553969	494	232.093	6.76887	229.783	GH1-deleted TRB1_merged_peak_1234	AT1G18960	+	AT1G18960	1514
chr1	6554889	6555419	531	6555151	140	12.3052	1.9281	11.0717	GH1-deleted TRB1_merged_peak_1235	AT1G18970	-	GLP4	530
chr1	6554889	6555419	531	6555151	140	12.3052	1.9281	11.0717	GH1-deleted TRB1_merged_peak_1235	AT1G18975	+	AT1G18975	530
chr1	6557552	6558342	791	6557941	143	13.2058	1.96913	11.9542	GH1-deleted TRB1_merged_peak_1236	AT1G18980	-	AT1G18980	790
chr1	6560781	6561576	796	6561086	272	64.8262	3.43607	63.074	GH1-deleted TRB1_merged_peak_1237	AT1G18990	-	MYOB5	80
chr1	6560781	6561576	796	6561086	272	64.8262	3.43607	63.074	GH1-deleted TRB1_merged_peak_1237	AT1G19000	-	AT1G19000	795
chr1	6565526	6566338	813	6565718	126	6.76813	1.61562	5.67727	GH1-deleted TRB1_merged_peak_1238	AT1G19010	+	AT1G19010	812
chr1	6570962	6571412	451	6571140	143	13.2058	1.96913	11.9542	GH1-deleted TRB1_merged_peak_1240	.	.	.	.
chr1	6576174	6578016	1843	6577737	208	38.5006	2.85797	36.9321	GH1-deleted TRB1_merged_peak_1241	AT1G19040	+	AT1G19040	1239
chr1	6578724	6579351	628	6579183	175	22.0831	2.28807	20.6888	GH1-deleted TRB1_merged_peak_1242	AT1G19050	-	ARR7	627
chr1	6586453	6587099	647	6586772	317	99.6519	4.34849	97.7277	GH1-deleted TRB1_merged_peak_1243	AT1G19080	+	PSF3,TTN10	64
chr1	6594819	6595707	889	6595396	291	83.3445	3.99295	81.4938	GH1-deleted TRB1_merged_peak_1244	AT1G19100	+	MORC6,AtMORC6,DMS11	888
chr1	6602193	6602896	704	6602381	176	16.0418	1.97602	14.7407	GH1-deleted TRB1_merged_peak_1245	AT1G19110	+	AT1G19110	703
chr1	6608076	6608393	318	6608178	153	10.8617	1.78655	9.6621	GH1-deleted TRB1_merged_peak_1246	AT1G05463	-	AT1G05463	67
chr1	6608076	6608393	318	6608178	153	10.8617	1.78655	9.6621	GH1-deleted TRB1_merged_peak_1246	AT1G19120	+	LSM1A	317
chr1	6614024	6614820	797	6614423	240	47.5387	3.00144	45.8995	GH1-deleted TRB1_merged_peak_1247	AT1G19160	-	AT1G19160	733
chr1	6629363	6630416	1054	6630294	137	11.3398	1.88119	10.1286	GH1-deleted TRB1_merged_peak_1249	AT1G19220	-	IAA22,ARF11,ARF19	1053
chr1	6650076	6650587	512	6650394	230	49.194	3.15881	47.5417	GH1-deleted TRB1_merged_peak_1250	AT1G19240	-	AT1G19240	511
chr1	6652881	6653251	371	6653161	116	6.12308	1.59992	5.05028	GH1-deleted TRB1_merged_peak_1251	AT1G19250	-	FMO1	370
chr1	6676130	6677651	1522	6676599	188	29.5558	2.58012	28.0751	GH1-deleted TRB1_merged_peak_1253	AT1G19310	-	AT1G19310	1441
chr1	6679431	6680097	667	6679744	167	15.9021	2.00791	14.6023	GH1-deleted TRB1_merged_peak_1254	AT1G19320	+	AT1G19320	666
chr1	6683034	6683711	678	6683463	210	32.6407	2.57374	31.1286	GH1-deleted TRB1_merged_peak_1255	AT1G19330	-	AT1G19330	677
chr1	6684723	6685142	420	6684877	105	2.89578	1.34847	1.96813	GH1-deleted TRB1_merged_peak_1256	AT1G19340	+	AT1G19340	419
chr1	6686495	6687103	609	6686818	275	69.3672	3.59089	67.5894	GH1-deleted TRB1_merged_peak_1257	AT1G19340	+	AT1G19340	608
chr1	6691729	6692208	480	6691851	125	5.04918	1.4909	4.01913	GH1-deleted TRB1_merged_peak_1259	AT1G19360	-	RRA3	479
chr1	6696916	6697651	736	6697438	168	14.3579	1.92211	13.0862	GH1-deleted TRB1_merged_peak_1260	AT1G19373	+	AT1G19373	337
chr1	6696916	6697651	736	6697438	168	14.3579	1.92211	13.0862	GH1-deleted TRB1_merged_peak_1260	AT1G19376	+	AT1G19376	386
chr1	6696916	6697651	736	6697438	168	14.3579	1.92211	13.0862	GH1-deleted TRB1_merged_peak_1260	AT1G19380	+	AT1G19380	77
chr1	6702843	6703784	942	6703435	164	20.2254	2.25629	18.8566	GH1-deleted TRB1_merged_peak_1262	AT1G19390	-	WAKL11	825
chr1	6709764	6710097	334	6709973	118	6.56478	1.62726	5.47753	GH1-deleted TRB1_merged_peak_1263	AT1G19394	+	AT1G19394	333
chr1	6709764	6710097	334	6709973	118	6.56478	1.62726	5.47753	GH1-deleted TRB1_merged_peak_1263	AT1G19396	+	AT1G19396	333
chr1	6711597	6714101	2505	6713000	219	43.7287	3.00839	42.1173	GH1-deleted TRB1_merged_peak_1264	.	.	.	.
chr1	6715933	6716552	620	6716043	116	5.34084	1.53791	4.29723	GH1-deleted TRB1_merged_peak_1265	AT1G19410	-	AT1G19410	619
chr1	6720381	6720779	399	6720624	148	14.7654	2.0375	13.4844	GH1-deleted TRB1_merged_peak_1266	.	.	.	.
chr1	6729072	6729712	641	6729439	222	45.1962	3.04941	43.5734	GH1-deleted TRB1_merged_peak_1267	AT1G19440	+	KCS4	640
chr1	6738508	6739602	1095	6738745	151	15.1324	2.04329	13.8451	GH1-deleted TRB1_merged_peak_1268	AT1G19460	+	AT1G19460	1094
chr1	6739935	6742484	2550	6740387	1995	2040.02	27.1394	2036.34	GH1-deleted TRB1_merged_peak_1269	AT1G19464	+	MIR864A	391
chr1	6739935	6742484	2550	6740387	1995	2040.02	27.1394	2036.34	GH1-deleted TRB1_merged_peak_1269	AT1G19470	+	AT1G19470	1488
chr1	6744484	6745019	536	6744656	153	12.1188	1.85933	10.89	GH1-deleted TRB1_merged_peak_1270	AT1G19480	+	AT1G19480	535
chr1	6746327	6747008	682	6746584	146	11.8066	1.87005	10.5841	GH1-deleted TRB1_merged_peak_1271	AT1G19485	+	AT1G19485	530
chr1	6759684	6760396	713	6759933	418	171.144	5.72961	168.983	GH1-deleted TRB1_merged_peak_1272	AT1G19520	+	NFD5	712
chr1	6766449	6766860	412	6766666	116	6.12308	1.59992	5.05028	GH1-deleted TRB1_merged_peak_1273	AT1G19540	+	AT1G19540	411
chr1	6770908	6772009	1102	6771168	393	152.353	5.38775	150.245	GH1-deleted TRB1_merged_peak_1274	.	.	.	.
chr1	6784499	6785104	606	6784753	122	5.48142	1.53185	4.43497	GH1-deleted TRB1_merged_peak_1276	AT1G19630	-	CYP722A1	605
chr1	6803489	6805008	1520	6804071	357	118.836	4.60366	116.837	GH1-deleted TRB1_merged_peak_1277	AT1G19670	-	CORI1,ATCLH1,CLH1,ATHCOR1	1519
chr1	6805430	6805769	340	6805656	113	5.39345	1.55124	4.34873	GH1-deleted TRB1_merged_peak_1278	AT1G19680	+	AT1G19680	339
chr1	6809253	6810807	1555	6809830	212	32.301	2.54574	30.7908	GH1-deleted TRB1_merged_peak_1279	AT1G19690	-	AT1G19690	689
chr1	6811923	6812660	738	6812264	188	28.5142	2.5283	27.0437	GH1-deleted TRB1_merged_peak_1280	AT1G19700	-	BLH10,BEL10	737
chr1	6816391	6818111	1721	6816735	203	36.0864	2.78389	34.5411	GH1-deleted TRB1_merged_peak_1281	.	.	.	.
chr1	6818666	6819102	437	6818843	113	5.21212	1.53637	4.17477	GH1-deleted TRB1_merged_peak_1282	AT1G19715	-	JAL3	436
chr1	6821631	6822579	949	6822350	172	15.9354	1.98752	14.6354	GH1-deleted TRB1_merged_peak_1283	AT1G19720	-	DYW7	948
chr1	6825675	6826403	729	6825913	106	3.88841	1.44101	2.90775	GH1-deleted TRB1_merged_peak_1285	.	.	.	.
chr1	6849521	6851045	1525	6850014	277	63.0608	3.32261	61.3186	GH1-deleted TRB1_merged_peak_1287	.	.	.	.
chr1	6867731	6868330	600	6868031	390	131.908	4.68565	129.864	GH1-deleted TRB1_merged_peak_1289	.	.	.	.
chr1	6874490	6874856	367	6874638	164	10.4743	1.72813	9.2825	GH1-deleted TRB1_merged_peak_1290	.	.	.	.
chr1	6883940	6884400	461	6884122	194	32.0002	2.65629	30.4936	GH1-deleted TRB1_merged_peak_1291	.	.	.	.
chr1	6887684	6888035	352	6887864	131	9.76817	1.80503	8.59137	GH1-deleted TRB1_merged_peak_1292	AT1G19850	+	IAA24,ARF5,MP	351
chr1	6894281	6894944	664	6894683	208	38.5006	2.85797	36.9321	GH1-deleted TRB1_merged_peak_1293	AT1G19860	-	AT1G19860	663
chr1	6896174	6896703	530	6896595	107	4.31399	1.47685	3.31201	GH1-deleted TRB1_merged_peak_1294	AT1G19870	-	IQD32	529
chr1	6898082	6898619	538	6898410	115	5.89535	1.58527	4.83373	GH1-deleted TRB1_merged_peak_1295	AT1G19870	-	IQD32	537
chr1	6903709	6904051	343	6903878	131	8.45097	1.71606	7.31076	GH1-deleted TRB1_merged_peak_1296	AT1G19880	-	AT1G19880	342
chr1	6913287	6914504	1218	6913514	181	17.9867	2.05116	16.6531	GH1-deleted TRB1_merged_peak_1297	AT1G19910	+	AVA-2PE,AVA-P2,ATVHA-C2	1217
chr1	6914824	6915466	643	6915381	108	4.50023	1.49052	3.48993	GH1-deleted TRB1_merged_peak_1298	AT1G19920	-	APS2,ASA1,ATPS2	642
chr1	6916287	6918105	1819	6916992	615	309.785	7.43732	307.322	GH1-deleted TRB1_merged_peak_1299	AT1G19920	-	APS2,ASA1,ATPS2	836
chr1	6916287	6918105	1819	6916992	615	309.785	7.43732	307.322	GH1-deleted TRB1_merged_peak_1299	AT1G19930	+	AT1G19930	1385
chr1	6920061	6920776	716	6920514	185	27.5337	2.50034	26.0752	GH1-deleted TRB1_merged_peak_1300	AT1G19940	-	GH9B5,AtGH9B5	715
chr1	6932937	6933735	799	6933405	328	106.357	4.48004	104.405	GH1-deleted TRB1_merged_peak_1301	AT1G19970	-	AT1G19970	189
chr1	6932937	6933735	799	6933405	328	106.357	4.48004	104.405	GH1-deleted TRB1_merged_peak_1301	AT1G19980	+	AT1G19980	798
chr1	6934928	6935631	704	6935235	479	201.155	5.91582	198.918	GH1-deleted TRB1_merged_peak_1302	AT1G19990	+	AT1G19990	703
chr1	6937854	6938988	1135	6938336	149	15.086	2.05117	13.799	GH1-deleted TRB1_merged_peak_1303	AT1G20000	-	TAF11b	112
chr1	6937854	6938988	1135	6938336	149	15.086	2.05117	13.799	GH1-deleted TRB1_merged_peak_1303	AT1G20010	-	TUB5	1134
chr1	6939490	6940170	681	6939779	185	28.3908	2.54346	26.921	GH1-deleted TRB1_merged_peak_1304	AT1G20010	-	TUB5	680
chr1	6942953	6943786	834	6943064	117	4.47695	1.46495	3.4711	GH1-deleted TRB1_merged_peak_1305	AT1G20020	+	ATLFNR2,FNR2,LFNR2	833
[truncated: 15,655 more rows]

## Sheet: Myb-deleted TRB1_enriched_peaks
Supplemental Datdset 6-3: Peaks enriched by TRB1-MybD as determined by ChIP-seq.
[truncated: 14,819 more rows]
