# Supplementary material for: Arabidopsis TRB Proteins Form Two Closely Related Complexes to Mediate H3K4me3 Demethylation and Transcriptional Repression
Source: Adv Sci (Weinh). 2025 Oct 5;12(47):e03420. doi: 10.1002/advs.202503420 (PMC12713088; doi:10.1002/advs.202503420)
Supplement: Supplementary file 2 — Supporting Information [file ADVS-12-e03420-s002.zip › Supplemental Dataset 7.xlsx]

## Sheet: Sheet1
Supplemental Dataset 7. List of DNA oligonucleotides used in this study.
Primers for genotyping (5'-3')
TTAGCGGAGTCTTGTACCTGC	Salk 025147-LP	TRB1
ATGCCACCACAATAAATCTCG	Salk 025147-RP
CATGCCTTTTCATATTCGGTG	GABI_103E02-LP	TRB2
TCCAAATTCCTGTTGATTTGC	GABI_103E02-RP
GAATTCTAAATTTCCCACCCG	Salk 135712C-LP	JMJ14
TGAAATGAAAAACGAATTGGG	Salk 135712C-RP
ATTTTGCCGATTTCGGAAC	LBb1.3
ATAATAACGCTGCGGACATCTACATTTT	GK-8474
Primers for pull-down in vitro (5'-3')
GTTCTGTTCCAGGGGCCCATGTGCAATCAAACTCCTCTTAGAT	PGEX-AT1G22950-F	ICU11-GST
GAGGCAGATCGTCAGTCACTCGGCACATGATTTTGAAGC	PGEX-AT1G22950-R
ACTGGATCCGAATTCATGTGCAATCAAACTCCTCTTAGAT	PET30a-AT1G22950-F	ICU11-MBP
TGGTGGTGGTGCTCGAGTTACTCGGCACATGATTTTGAAGC	PET30a-AT1G22950-R
GTTCTGTTCCAGGGGCCCATGAATCCGGAACAGAAACAG	PGEX-AT3G17460-F	ZDP2-GST
GAGGCAGATCGTCAGTCAGCGTTCATCTTCCTTCCTCT	PGEX-AT3G17460-R
AGAGAACAGATTGGTGGATCCATGGGTGCTCCTAAGCAGA	PSMT3-AT1G49950-F	TRB1-HIS
GGCACGGATCATCATTTTGCGGCACGGATCATCATTTTGC	PSMT3-AT1G49950-R
AGAGAACAGATTGGTGGATCCATGGGTGCACCAAAGCA	PSMT3-AT5G67580-F	TRB2-HIS
GCTTCCTTTCGGGCTTTGTTCACCAAGGATGATTACGGATCC	PSMT3-AT5G67580-R
AGAGAACAGATTGGTGGATCCATGGGAGCTCCAAAGCTGA	PSMT3-AT3G49850-F	TRB3-HIS
GCTTCCTTTCGGGCTTTGTTTACCGAGTTTGGCTATGCATTC	PSMT3-AT3G49850-R
AGAGAACAGATTGGTGGATCCATGGGTGCTCCTAAGCAGA	PSMT3-AT1G49950-1-F	TRB1-1-HIS
GCTTCCTTTCGGGCTTTGTTAGTTTGGAATTCTGTACTTACGTTTAAC	PSMT3-AT1G49950-1-R
AGAGAACAGATTGGTGGATCCATGGGTGCTCCTAAGCAGA	PSMT3-AT1G49950-2-F	TRB1-2-HIS
GCTTCCTTTCGGGCTTTGTTAATTTGCCATGACACTCATGTT	PSMT3-AT1G49950-2-R
AGAGAACAGATTGGTGGATCCATGGGCTGGGGATCGCG	PSMT3-AT1G49950-3-F	TRB1-3-HIS
GCTTCCTTTCGGGCTTTGTTAGGAGGATTAGAAGAAACTTGGAG	PSMT3-AT1G49950-3-R
AGAGAACAGATTGGTGGATCCATGTCCAAGGAGACCTAATGTAAGG	PSMT3-AT1G49950-4-F	TRB1-4-HIS
GCTTCCTTTCGGGCTTTGTTAGTTTGGAATTCTGTACTTACGTTTAAC	PSMT3-AT1G49950-4-R
AGAGAACAGATTGGTGGATCCATGTCCACTCCCTTGTCTTCCC	PSMT3-AT1G49950-5-F	TRB1-5-HIS
GCTTCCTTTCGGGCTTTGTTATGTCTGAAAATTCACTTCATCTATGTC	PSMT3-AT1G49950-5-R
AGAGAACAGATTGGTGGATCCATGAGGTCACAGATTGATACAGAGATAG	PSMT3-AT1G49950-6-F	TRB1-6-HIS
GGCACGGATCATCATTTTGCGGCACGGATCATCATTTTGC	PSMT3-AT1G49950-6-R
AGAGAACAGATTGGTGGATCCATGGCGACAAATGCGTG	PSMT3-AT2G17540-F	HTH1-HIS
GCTTCCTTTCGGGCTTTGTTGAACGTACAACTTTGTTCTGC	PSMT3-AT2G17540-R
AGAGAACAGATTGGTGGATCCATGGAGACGAATCCGTGTG	PSMT3-AT4G35510-F	HTH2/TRBIP1-HIS
GCTTCCTTTCGGGCTTTGTTGACCGTACGGCTTTGTT	PSMT3-AT4G35510-R
AGAGAACAGATTGGTGGATCCATGGAAGGCGTCAATGTG	PSMT3-AT5G66000-F	HTH3-HIS
GCTTCCTTTCGGGCTTTGTTTTGGACTTTGGCCTCCC	PSMT3-AT5G66000-R
ACTGGATCCGAATTCATGGCGACAAATGCGTG	PET30a-AT2G17540-F	HTH1-MBP
TGGTGGTGGTGCTCGAGCTATGAACGTACAACTTTGTTCTGC	PET30a-AT2G17540-R
ACTGGATCCGAATTCATGGAGACGAATCCGTGTG	PET30a-AT4G35510-F	HTH2/TRBIP1-MBP
TGGTGGTGGTGCTCGAGCTATGACCGTACGGCTTTGT	PET30a-AT4G35510-R
ACTGGATCCGAATTCATGGAAGGCGTCAATGTG	PET30a-AT5G66000-F	HTH3-MBP
TGGTGGTGGTGCTCGAGTCATTTGGACTTTGGCCTCC	PET30a-AT5G66000-R
ACTGGATCCGAATTCATGGGTCGCGAATCTCTGG	PET30a-AT3G10480-F	NAC050-MBP
TGGTGGTGGTGCTCGAGTTAACTAGCTTGTCCACTGGCG	PET30a-AT3G10480-R
ACTGGATCCGAATTCATGGGTCGCGAATCTCTGG	PET30a-AT3G10480-F	NAC050-N-MBP
TGGTGGTGGTGCTCGAGCATGAATGGCGCATATCTGTT	PET30a-AT3G10480-R
ACTGGATCCGAATTCATGGAAGAAGAATGGGCTGATGGT	PET30a-AT3G10480-F	NAC050-C-MBP
TGGTGGTGGTGCTCGAGTTAACTAGCTTGTCCACTGGCG	PET30a-AT3G10480-R
ACATAAACAAACAAAGTCGACATGGATCAGCTTGCATCTCTAG	PAT424-AT4G20400-F	JMJF14-FLAG
CGAGCTCGATGGATCCAGGACTTATCTCCATCTTATCAACCA	PAT424-AT4G20400-R
Primers for Y2H (5'-3')
GGAGGCCAGTGAATTCATGGGTGCTCCTAAGCAGAAATGG	AT1G49950-F	AD/BD-TRB1
CGAGCTCGATGGATCATCAGGCACGGATCATCATTTTGCA	AT1G49950-R
GGAGGCCAGTGAATTCATGGGTGCACCAAAGCAGAAGTG	AT5G67580-F	AD/BD-TRB2
CGAGCTCGATGGATCATCACCAAGGATGATTACGGATCCTGA	AT5G67580-R
GGAGGCCAGTGAATTCATGGGAGCTCCAAAGCTGA	AT3G49850-F	AD/BD-TRB3
CGAGCTCGATGGATCATCACCGAGTTTGGCTATGCATTC	AT3G49850-R
GGAGGCCAGTGAATTCATGGCGACAAATGCGTG	AT2G17540-F	AD/BD-HTH1
CGAGCTCGATGGATCCTGAACGTACAACTTTGTTCTGC	AT2G17540-R
GGAGGCCAGTGAATTCATGGAGACGAATCCGTGTG	AT4G35510-F	AD/BD-HTH2/TRBIP1
CGAGCTCGATGGATCCTGACCGTACGGCTTTGTT	AT4G35510-R
GGAGGCCAGTGAATTCATGGAAGGCGTCAATGTG	AT5G66000-F	AD/BD-HTH3
CGAGCTCGATGGATCCTTTGGACTTTGGCCTCCC	AT5G66000-R
GGAGGCCAGTGAATTCATGAATCCGGAACAGAAACAG	AT3G17460-F	AD/BD-ZDP2
CGAGCTCGATGGATCATCAGCGTTCATCTTCCTTCCTCT	AT3G17460-R
GGAGGCCAGTGAATTCATGTGCAATCAAACTCCTCTTAGAT	AT1G22950-F	AD/BD-ICU11
CGAGCTCGATGGATCCCTCGGCACATGATTTTGAAGC	AT1G22950-R
GGAGGCCAGTGAATTCATGGATCAGCTTGCATCTCTAG	AT4G20400-F	AD/BD-JMJ14
CGAGCTCGATGGATCCAGGACTTATCTCCATCTTATCAACCA	AT4G20400-R
GGAGGCCAGTGAATTCATGGGTCGCGAATCTCTGG	AT3G10480-F	AD/BD-NAC050
CGAGCTCGATGGATCATTAACTAGCTTGTCCACTGGCG	AT3G10480-R
GGAGGCCAGTGAATTCATGGGTCGCGAATCTGTGGCTG	AT3G10490-F	AD/BD-NAC052
CGAGCTCGATGGATCATTGTCCATTAGCATTGTTCTTCT	AT3G10490-R
Primers for plant construct (5'-3')
CATGATTACGAATTCGGTGCAAAATCATCGGTCTTTG	AT1G49950-F	1305-TRB1-Flag
GACTCTAGAGGATCCGGCACGGATCATCTGTCG	AT1G49950-R
AGCAGACCGTAAATCGGGATGGGCTGGGGATCGCG	AT1G49950-Myb△-F	1305-TRB1-Myb△-Flag
CCCGATTTACGGTCTGCT	AT1G49950-Myb△-R
TCCACTCCCTTGTCTTCCCA	AT1G49950-GH1△-F	1305-TRB1-GH1△-Flag
TGGGAAGACAAGGGAGTGGAAGGATTAGAAGAAACTTGGAGTC	AT1G49950-GH1△-R
CATGATTACGAATTCGTTGGTCTTGTCCCAGATCATG	AT1G22950-F	1305-ICU11-Flag
GACTCTAGAGGATCCCTCGGCACATGATTTTGAAGC	AT1G22950-R
CATGATTACGAATTCAAATACGGACCGTTTTGGCG	AT3G17460-F	1305-ZDP2-Flag
GACTCTAGAGGATCCGCGTTCATCTTCCTTCCTCTTG	AT3G17460-R
CATGATTACGAATTCGGTGATGGAGAAGCAATGG	AT2G17540-F	1305-HTH1-Flag
GACTCTAGAGGATCCTGAACGTACAACTTTGTTCTGC	AT2G17540-R
CATGATTACGAATTCGAGAATGATACGGCAAGTGG	AT4G35510-F	1305-HTH2/TRBIP1-Flag
GACTCTAGAGGATCCTGACCGTACGGCTTTGTT	AT4G35510-R
CATGATTACGAATTCAGGTCCATCCTCCTTCTCC	AT5G66000-F	1305-HTH3-Flag
GACTCTAGAGGATCCTTTGGACTTTGGCCTCCC	AT5G66000-R
Primers for CRISPR (5'-3')
ATTGGACTCCACCGAATATGAAA	guide-oligo-1	TRB2-guide
AAACTTTCATATTCGGTGGAGTC	guide-oligo-2
ATTGGAAAACACTCCGAAACCGG	guide-oligo-1	TRB3-guide
AAACCCGGTTTCGGAGTGTTTTC	guide-oligo-2
ATTGCTAAGTGTAAGTAAGTCGGA	guide-oligo-1	HTH1-guide
AAACTCCGACTTACTTACACTTAG	guide-oligo-2
ATTGTAGAGTCTTGAGAACTA	guide-oligo-1	HTH2/TRBIP1-guide
AAACTAGTTCTCAAGACTCTA	guide-oligo-2
ATTGCTCCTTTCCTCCTAACCA	guide-oligo-1	HTH3-guide
AAACTGGTTAGGAGGAAAGGAG	guide-oligo-2
ATTGTACTCTTTGAGCAAACAAT	guide-oligo-1	ZDP2-guide
AAACATTGTTTGCTCAAAGAGTA	guide-oligo-2
ATTGTTATTAGTCCTATAGCTCA	guide-oligo-1	ICU11-guide
AAACTGAGCTATAGGACTAATAA	guide-oligo-2
Primers for dual luciferase reporter assay (5'-3')
CCACCATGGGCGAGCATGGGTCGCGAATCTCTGG	35S-AT3G10480-F	35S-NAC050
GGGCCCCCCCTCGAGGTCGACTCAGGCAACTAGCTTGTCCACTGGCG	35S-AT3G10480-R
CCACCATGGGCGAGCATGGCGACAAATGCGTG	35S-AT2G17540-F	35S-HTH1
GGGCCCCCCCTCGAGGTCGACTCAGGGAACGTACAACTTTGTTCTGC	35S-AT2G17540-R
CCACCATGGGCGAGCATGGGTGCTCCTAAGCAGA	35S-AT1G49950-F	35S-TRB1
GGGCCCCCCCTCGAGGTCGACTCAGGCACGGATCATCATTTTGC	35S-AT1G49950-R
CCACCATGGGCGAGCATGAATCCGGAACAGAAACAG	35S-AT3G17460-F	35S-ZDP2
GGGCCCCCCCTCGAGGTCGACTCAGCGTTCATCTTCCTTCCTCT	35S-AT3G17460-R
CCACCATGGGCGAGCATGTGCAATCAAACTCCTCTTAGAT	35S-AT1G22950-F	35S-ICU11
GGGCCCCCCCTCGAGGTCGACTCAAGCCAGCTCAACAAGTGTC	35S-AT1G22950-R
TCACTATAGGGCGAACACGGCAAAGATTTTCTTCTTC	AT1G13710-LUC-F	CYP78A5-LUC
GTGGCGGCCGCTCTAGCTCAGGCTGAGTTATGGCA	AT1G13710-LUC-R
TCACTATAGGGCGAAAGCTGTGAGAGAACTAAGTTG	AT5G49300-LUC-F	GATA16-LUC
GTGGCGGCCGCTCTAGTCTGTTAGATCGTCAATTGAAATGGA	AT5G49300-LUC-R
TCACTATAGGGCGAAGGCGGATTCACTAGCTTCTCCATTTG	AT5G64060-LUC-F	NAC103-LUC
GTGGCGGCCGCTCTAGTGGAAGACAAGGGGAAAACT	AT5G64060-LUC-R
TCACTATAGGGCGAACTGATGGAACTTGAACTAGGTAC	AT5G56370-LUC-F	AT5G56370-LUC
GTGGCGGCCGCTCTAGGCTCTCCAATCTTTTAATCTAATGG	AT5G56370-LUC-R
Primers for EMSA (5'-3')
cy5-atcgaatttagggcaaaatg	probe 1-oligo1-cy5	probe 1
cattttgccctaaattcgat	probe 1-oligo2
cy5-gacgcttgagcctcaagaaat	probe 2-oligo1-cy5	probe 2
atttcttgaggctcaagcgtc	probe 2-oligo2
cy5-tccgattgtcttttcgtttt	probe 3-oligo1-cy5	probe 2
aaaacgaaaagacaatcgga	probe 3-oligo2
Primers for ITC (5'-3')
atcgaatttagggcaaaatg	probe 1-oligo1	probe 1
cattttgccctaaattcgat	probe 1-oligo2
